# Supplementary material for: Improving sensitivity of linear regression-based cell type-specific differential expression deconvolution with per-gene vs. global significance threshold
Source: BMC Bioinformatics. 2016 Oct 6;17(Suppl 13):334. doi: 10.1186/s12859-016-1226-z (PMC5073979; doi:10.1186/s12859-016-1226-z)
Supplement: Additional file 2: Table S2. — An example of LRCDE and csSAM analysis results of simulated data with 18 samples per group. Target condition number (kappa) – 100, target mean squared error – 1.5, target cell proportion SD – 0.1. Range of the effect sizes introduced in the first 500 genes – 0.001 to 1.0. “site” – Probe ID; “Gene” – Gene label; “base” – estimated non-negative control group cell type-specific expression level; “case” - estimated non-negative case group cell type-specific expression level; “diff.est” – estimated cell type-specific differential expression between case and base; “mse.control” – Observed mean squared error of the control group regression; “mse.case” – Observed mean squared error of the case group regression; “cell” – Cell type name; “cell.sd” – Cell type-specific standard deviation of cell proportions across samples; “kappa.1/2” – Observed condition number of squared cell proportions matrix for the case/control group, respectively; “t.crit” – Critical t-value against which observed t-statistic is compared; “t.stat” – Observed t-statistic; “p.val.t” – Unadjusted p-value for t-statistic; “se1/2”– Standard error of the control/case group cell type-specific expression (regression coefficient) estimate, respectively; “se.p” – Welch’s combined standard error calculated for t-statistic; “t.power” – Observed power calculated from t-statistic and critical t-value; “FDR” – False discovery rate as reported by csSAM. (XLSX 136 kb) [file 12859_2016_1226_MOESM2_ESM.xlsx]

## Sheet: sim.samps
site	base	case	diff.est	mse.control	mse.case	cell	cell.sd	kappa.1	kappa.2	t.crit	t.stat	p.val.t	se1	se2	se.p	t.power	FDR
1	1.9516	1.9526	0.001	0.00236311	0.00236311	1	0.0975895	99.8951	99.8951	2.03224	0.0294077	0.488356	0.102014	0.102014	0.0340047	0.488356	1
2	2.17785	2.18085	0.003002	0.00119043	0.00119043	1	0.0975895	99.8951	99.8951	2.03224	0.124383	0.450872	0.0724054	0.0724054	0.0241351	0.450872	1
3	1.92258	1.92759	0.00500401	0.00303199	0.00303199	1	0.0975895	99.8951	99.8951	2.03224	0.129914	0.4487	0.115553	0.115553	0.0385178	0.4487	1
4	2.05638	2.06338	0.00700601	0.00168687	0.00168687	1	0.0975895	99.8951	99.8951	2.03224	0.243856	0.404404	0.0861905	0.0861905	0.0287302	0.404404	1
5	1.98838	1.99739	0.00900802	0.000675259	0.000675259	1	0.0975895	99.8951	99.8951	2.03224	0.495561	0.311696	0.0545323	0.0545323	0.0181774	0.311696	1
6	1.88243	1.89344	0.01101	0.00148455	0.00148455	1	0.0975895	99.8951	99.8951	2.03224	0.408502	0.342733	0.0808565	0.0808565	0.0269522	0.342733	1
7	2.1701	2.18312	0.013012	0.000729716	0.000729716	1	0.0975895	99.8951	99.8951	2.03224	0.688606	0.247872	0.0566886	0.0566886	0.0188962	0.247872	1
8	1.95857	1.97359	0.015014	0.00196108	0.00196108	1	0.0975895	99.8951	99.8951	2.03224	0.484677	0.315507	0.0929321	0.0929321	0.0309774	0.315507	1
9	2.0471	2.06412	0.017016	0.00150818	0.00150818	1	0.0975895	99.8951	99.8951	2.03224	0.626375	0.267626	0.0814976	0.0814976	0.0271659	0.267626	1
10	1.88626	1.90528	0.019018	0.00190141	0.00190141	1	0.0975895	99.8951	99.8951	2.03224	0.623492	0.268561	0.0915074	0.0915074	0.0305025	0.268561	1
11	1.95642	1.97744	0.02102	0.00292899	0.00292899	1	0.0975895	99.8951	99.8951	2.03224	0.555236	0.291184	0.113574	0.113574	0.0378579	0.291184	1
12	1.94768	1.9707	0.023022	0.000880569	0.000880569	1	0.0975895	99.8951	99.8951	2.03224	1.10909	0.137588	0.062273	0.062273	0.0207577	0.137588	1
13	1.87347	1.8985	0.025024	0.000924173	0.000924173	1	0.0975895	99.8951	99.8951	2.03224	1.17675	0.123734	0.0637962	0.0637962	0.0212654	0.123734	1
14	1.92277	1.94979	0.0270261	0.00226745	0.00226745	1	0.0975895	99.8951	99.8951	2.03224	0.811366	0.2114	0.0999279	0.0999279	0.0333093	0.2114	1
15	1.97096	1.99998	0.0290281	0.00216608	0.00216608	1	0.0975895	99.8951	99.8951	2.03224	0.891628	0.18943	0.0976688	0.0976688	0.0325563	0.18943	1
16	2.12241	2.15344	0.0310301	0.00176044	0.00176044	1	0.0975895	99.8951	99.8951	2.03224	1.05724	0.148927	0.0880498	0.0880498	0.0293499	0.148927	1
17	1.90684	1.93987	0.0330321	0.00128145	0.00128145	1	0.0975895	99.8951	99.8951	2.03224	1.31913	0.0979702	0.0751222	0.0751222	0.0250407	0.0979702	1
18	1.96052	1.99555	0.0350341	0.00203053	0.00203053	1	0.0975895	99.8951	99.8951	2.03224	1.11145	0.137087	0.0945634	0.0945634	0.0315211	0.137087	1
19	1.98755	2.02459	0.0370361	0.00207204	0.00207204	1	0.0975895	99.8951	99.8951	2.03224	1.16313	0.126437	0.095525	0.095525	0.0318417	0.126437	1
20	2.08994	2.12898	0.0390381	0.000801578	0.000801578	1	0.0975895	99.8951	99.8951	2.03224	1.97114	0.0284455	0.0594143	0.0594143	0.0198048	0.0284455	1
21	2.10858	2.14962	0.0410401	0.00216932	0.00216932	1	0.0975895	99.8951	99.8951	2.03224	1.25965	0.108187	0.0977418	0.0977418	0.0325806	0.108187	1
22	1.89855	1.94159	0.0430421	0.00163694	0.00163694	1	0.0975895	99.8951	99.8951	2.03224	1.52083	0.068775	0.0849053	0.0849053	0.0283018	0.068775	1
23	2.05082	2.09586	0.0450441	0.000803712	0.000803712	1	0.0975895	99.8951	99.8951	2.03224	2.27138	0.0147856	0.0594934	0.0594934	0.0198311	0.593071	1
24	1.97281	2.01986	0.0470461	0.000939638	0.000939638	1	0.0975895	99.8951	99.8951	2.03224	2.19405	0.0175822	0.0643278	0.0643278	0.0214426	0.563316	1
25	1.87242	1.92146	0.0490481	0.00161752	0.00161752	1	0.0975895	99.8951	99.8951	2.03224	1.74341	0.0451497	0.0844002	0.0844002	0.0281334	0.0451497	1
26	1.9448	1.99585	0.0510501	0.000654642	0.000654642	1	0.0975895	99.8951	99.8951	2.03224	2.85232	0.00366629	0.0536933	0.0536933	0.0178978	0.788237	1
27	2.01947	2.07252	0.0530521	0.00197488	0.00197488	1	0.0975895	99.8951	99.8951	2.03224	1.70661	0.0485068	0.0932587	0.0932587	0.0310862	0.0485068	1
28	1.96713	2.02218	0.0550541	0.00280781	0.00280781	1	0.0975895	99.8951	99.8951	2.03224	1.48528	0.0733416	0.111199	0.111199	0.0370665	0.0733416	1
29	2.17882	2.23587	0.0570561	0.00129978	0.00129978	1	0.0975895	99.8951	99.8951	2.03224	2.2624	0.0150884	0.0756577	0.0756577	0.0252192	0.589643	1
30	2.08908	2.14814	0.0590581	0.00177884	0.00177884	1	0.0975895	99.8951	99.8951	2.03224	2.00177	0.0266699	0.0885088	0.0885088	0.0295029	0.0266699	1
31	2.10093	2.16199	0.0610601	0.00069673	0.00069673	1	0.0975895	99.8951	99.8951	2.03224	3.30695	0.00111695	0.0553925	0.0553925	0.0184642	0.89022	1
32	1.90588	1.96894	0.0630621	0.000742643	0.000742643	1	0.0975895	99.8951	99.8951	2.03224	3.30812	0.00111345	0.0571885	0.0571885	0.0190628	0.890421	1
33	1.92854	1.99361	0.0650641	0.00177416	0.00177416	1	0.0975895	99.8951	99.8951	2.03224	2.20825	0.0170358	0.0883924	0.0883924	0.0294641	0.568815	1
34	2.15871	2.22578	0.0670661	0.000880758	0.000880758	1	0.0975895	99.8951	99.8951	2.03224	3.23056	0.00137077	0.0622797	0.0622797	0.0207599	0.876383	1
35	1.97922	2.04829	0.0690681	0.00149596	0.00149596	1	0.0975895	99.8951	99.8951	2.03224	2.55283	0.0076723	0.0811667	0.0811667	0.0270556	0.695314	1
36	2.0117	2.08277	0.0710701	0.000571411	0.000571411	1	0.0975895	99.8951	99.8951	2.03224	4.25026	7.85806e-05	0.050164	0.050164	0.0167213	0.979769	1
37	2.10041	2.17348	0.0730721	0.00312355	0.00312355	1	0.0975895	99.8951	99.8951	2.03224	1.86909	0.0351221	0.117285	0.117285	0.039095	0.0351221	1
38	1.9803	2.05538	0.0750741	0.00204666	0.00204666	1	0.0975895	99.8951	99.8951	2.03224	2.3723	0.0117391	0.0949384	0.0949384	0.0316461	0.631011	1
39	2.01853	2.0956	0.0770762	0.00101352	0.00101352	1	0.0975895	99.8951	99.8951	2.03224	3.46104	0.000734993	0.066809	0.066809	0.0222697	0.914409	1
40	2.01545	2.09453	0.0790782	0.00194582	0.00194582	1	0.0975895	99.8951	99.8951	2.03224	2.56276	0.00749142	0.0925699	0.0925699	0.0308566	0.698692	1
41	1.79299	1.87407	0.0810802	0.00123646	0.00123646	1	0.0975895	99.8951	99.8951	2.03224	3.29631	0.00114941	0.0737918	0.0737918	0.0245973	0.888367	1
42	2.07759	2.16068	0.0830822	0.00152652	0.00152652	1	0.0975895	99.8951	99.8951	2.03224	3.0399	0.00226558	0.0819916	0.0819916	0.0273305	0.836127	1
43	2.11752	2.2026	0.0850842	0.000554695	0.000554695	1	0.0975895	99.8951	99.8951	2.03224	5.16446	5.25492e-06	0.0494249	0.0494249	0.016475	0.996965	0.872743
44	2.07467	2.16175	0.0870862	0.00095353	0.00095353	1	0.0975895	99.8951	99.8951	2.03224	4.03167	0.000147846	0.0648016	0.0648016	0.0216005	0.969097	0.984207
45	1.9355	2.02458	0.0890882	0.00188694	0.00188694	1	0.0975895	99.8951	99.8951	2.03224	2.93187	0.0029943	0.0911584	0.0911584	0.0303861	0.809556	1
46	1.90035	1.99144	0.0910902	0.000783005	0.000783005	1	0.0975895	99.8951	99.8951	2.03224	4.65363	2.40459e-05	0.058722	0.058722	0.019574	0.991065	0.872743
47	2.01377	2.10686	0.0930922	0.00127652	0.00127652	1	0.0975895	99.8951	99.8951	2.03224	3.72479	0.000353584	0.0749777	0.0749777	0.0249926	0.945607	0.984207
48	1.97547	2.07057	0.0950942	0.00253894	0.00253894	1	0.0975895	99.8951	99.8951	2.03224	2.69793	0.0053909	0.105741	0.105741	0.0352471	0.742728	1
49	2.01634	2.11344	0.0970962	0.00159208	0.00159208	1	0.0975895	99.8951	99.8951	2.03224	3.47874	0.000700172	0.0837339	0.0837339	0.0279113	0.916888	0.984207
50	2.05779	2.15689	0.0990982	0.00174854	0.00174854	1	0.0975895	99.8951	99.8951	2.03224	3.3879	0.000897302	0.0877519	0.0877519	0.0292506	0.903527	0.984207
51	2.02901	2.13011	0.1011	0.0026137	0.0026137	1	0.0975895	99.8951	99.8951	2.03224	2.82701	0.00390816	0.107287	0.107287	0.0357623	0.781146	1
52	1.9813	2.0844	0.103102	0.00239526	0.00239526	1	0.0975895	99.8951	99.8951	2.03224	3.01158	0.00243845	0.102706	0.102706	0.0342352	0.829427	0.984207
53	2.01245	2.11756	0.105104	0.00206659	0.00206659	1	0.0975895	99.8951	99.8951	2.03224	3.30518	0.00112229	0.0953994	0.0953994	0.0317998	0.889913	0.984207
54	1.88259	1.98969	0.107106	0.00177642	0.00177642	1	0.0975895	99.8951	99.8951	2.03224	3.63282	0.000457289	0.0884487	0.0884487	0.0294829	0.936056	0.984207
55	2.10555	2.21466	0.109108	0.00240184	0.00240184	1	0.0975895	99.8951	99.8951	2.03224	3.18265	0.0015571	0.102847	0.102847	0.0342822	0.867048	0.984207
56	2.00436	2.11547	0.11111	0.00267368	0.00267368	1	0.0975895	99.8951	99.8951	2.03224	3.07187	0.0020844	0.108511	0.108511	0.0361703	0.843462	0.984207
57	1.79867	1.91178	0.113112	0.00167436	0.00167436	1	0.0975895	99.8951	99.8951	2.03224	3.95173	0.000185894	0.0858703	0.0858703	0.0286234	0.964067	0.872743
58	1.98652	2.10163	0.115114	0.00128241	0.00128241	1	0.0975895	99.8951	99.8951	2.03224	4.59535	2.85662e-05	0.0751505	0.0751505	0.0250502	0.989921	0.756948
59	2.10848	2.2256	0.117116	0.00138407	0.00138407	1	0.0975895	99.8951	99.8951	2.03224	4.50029	3.78038e-05	0.0780724	0.0780724	0.0260241	0.987752	0.756948
60	2.10955	2.22867	0.119118	0.00212371	0.00212371	1	0.0975895	99.8951	99.8951	2.03224	3.69516	0.00038422	0.0967088	0.0967088	0.0322363	0.942673	0.872743
61	2.00389	2.12501	0.12112	0.00284286	0.00284286	1	0.0975895	99.8951	99.8951	2.03224	3.24745	0.00131031	0.111891	0.111891	0.0372971	0.879552	0.984207
62	1.93076	2.05389	0.123122	0.00324011	0.00324011	1	0.0975895	99.8951	99.8951	2.03224	3.09214	0.00197668	0.119453	0.119453	0.0398178	0.847991	0.984207
63	1.95865	2.08377	0.125124	0.00133636	0.00133636	1	0.0975895	99.8951	99.8951	2.03224	4.89309	1.18122e-05	0.0767149	0.0767149	0.0255716	0.994588	0.756948
64	2.00109	2.12821	0.127126	0.00088143	0.00088143	1	0.0975895	99.8951	99.8951	2.03224	6.12131	2.99799e-07	0.0623035	0.0623035	0.0207678	0.999618	0.562096
65	1.94574	2.07487	0.129128	0.00197828	0.00197828	1	0.0975895	99.8951	99.8951	2.03224	4.15031	0.000105019	0.0933388	0.0933388	0.0311129	0.975397	0.756948
66	2.02784	2.15897	0.13113	0.0013544	0.0013544	1	0.0975895	99.8951	99.8951	2.03224	5.09368	6.49313e-06	0.0772311	0.0772311	0.0257437	0.996468	0.655184
67	2.09474	2.22787	0.133132	0.00220121	0.00220121	1	0.0975895	99.8951	99.8951	2.03224	4.05654	0.000137646	0.0984576	0.0984576	0.0328192	0.970527	0.756948
68	1.86843	2.00356	0.135134	0.00152805	0.00152805	1	0.0975895	99.8951	99.8951	2.03224	4.94197	1.02117e-05	0.0820327	0.0820327	0.0273442	0.99512	0.655184
69	1.86219	1.99933	0.137136	0.00173207	0.00173207	1	0.0975895	99.8951	99.8951	2.03224	4.71056	2.03159e-05	0.0873376	0.0873376	0.0291125	0.992061	0.655184
70	2.12498	2.26412	0.139138	0.00186257	0.00186257	1	0.0975895	99.8951	99.8951	2.03224	4.60886	2.74486e-05	0.0905679	0.0905679	0.0301893	0.990198	0.655184
71	1.97195	2.11309	0.14114	0.00133765	0.00133765	1	0.0975895	99.8951	99.8951	2.03224	5.51673	1.82975e-06	0.0767521	0.0767521	0.025584	0.998581	0.562096
72	1.84195	1.9851	0.143142	0.00144356	0.00144356	1	0.0975895	99.8951	99.8951	2.03224	5.38585	2.70844e-06	0.0797325	0.0797325	0.0265775	0.998116	0.562096
73	2.03412	2.17926	0.145144	0.00123301	0.00123301	1	0.0975895	99.8951	99.8951	2.03224	5.90908	5.65084e-07	0.0736888	0.0736888	0.0245629	0.999394	0.562096
74	2.04145	2.1886	0.147146	0.00263109	0.00263109	1	0.0975895	99.8951	99.8951	2.03224	4.10095	0.000121115	0.107643	0.107643	0.035881	0.972933	0.756948
75	1.91323	2.06238	0.149148	0.00170459	0.00170459	1	0.0975895	99.8951	99.8951	2.03224	5.1643	5.25734e-06	0.0866419	0.0866419	0.0288806	0.996964	0.562096
76	2.05629	2.20744	0.15115	0.000975893	0.000975893	1	0.0975895	99.8951	99.8951	2.03224	6.91689	2.84955e-08	0.0655571	0.0655571	0.0218524	0.99993	0.480757
77	2.01933	2.17248	0.153152	0.00281675	0.00281675	1	0.0975895	99.8951	99.8951	2.03224	4.12527	0.000112904	0.111376	0.111376	0.0371254	0.974174	0.655184
78	2.00043	2.15558	0.155154	0.00148317	0.00148317	1	0.0975895	99.8951	99.8951	2.03224	5.75932	8.84614e-07	0.0808191	0.0808191	0.0269397	0.999162	0.480757
79	1.86965	2.02681	0.157156	0.00145372	0.00145372	1	0.0975895	99.8951	99.8951	2.03224	5.89242	5.93948e-07	0.0800128	0.0800128	0.0266709	0.999372	0.480757
80	1.9235	2.08266	0.159158	0.0014592	0.0014592	1	0.0975895	99.8951	99.8951	2.03224	5.95627	4.90719e-07	0.0801634	0.0801634	0.0267211	0.999453	0.480757
81	1.91973	2.08089	0.16116	0.0022484	0.0022484	1	0.0975895	99.8951	99.8951	2.03224	4.85875	1.30833e-05	0.0995073	0.0995073	0.0331691	0.994181	0.562096
82	2.05659	2.21975	0.163162	0.00111614	0.00111614	1	0.0975895	99.8951	99.8951	2.03224	6.98173	2.35716e-08	0.0701097	0.0701097	0.0233699	0.999939	0.413201
83	1.97266	2.13782	0.165164	0.00151775	0.00151775	1	0.0975895	99.8951	99.8951	2.03224	6.06066	3.5927e-07	0.0817557	0.0817557	0.0272519	0.999564	0.480757
84	2.10163	2.2688	0.167166	0.00149808	0.00149808	1	0.0975895	99.8951	99.8951	2.03224	6.17424	2.56032e-07	0.0812244	0.0812244	0.0270748	0.999659	0.480757
85	2.02274	2.19191	0.169168	0.00107427	0.00107427	1	0.0975895	99.8951	99.8951	2.03224	7.37845	7.44859e-09	0.068782	0.068782	0.0229273	0.999973	0.349332
86	2.09053	2.2617	0.17117	0.000845627	0.000845627	1	0.0975895	99.8951	99.8951	2.03224	8.41476	3.98043e-10	0.061025	0.061025	0.0203417	0.999997	0.292736
87	2.16171	2.33488	0.173172	0.00202521	0.00202521	1	0.0975895	99.8951	99.8951	2.03224	5.50105	1.91776e-06	0.0944395	0.0944395	0.0314798	0.998532	0.480757
88	2.02424	2.19942	0.175174	0.00105968	0.00105968	1	0.0975895	99.8951	99.8951	2.03224	7.69281	3.02394e-09	0.0683135	0.0683135	0.0227712	0.999986	0.349332
89	1.96896	2.14613	0.177176	0.000593661	0.000593661	1	0.0975895	99.8951	99.8951	2.03224	10.3954	2.14094e-12	0.0511314	0.0511314	0.0170438	1	0.244674
90	1.85942	2.0386	0.179178	0.00231556	0.00231556	1	0.0975895	99.8951	99.8951	2.03224	5.32304	3.26905e-06	0.100983	0.100983	0.0336609	0.997843	0.480757
91	1.99874	2.17992	0.18118	0.00147409	0.00147409	1	0.0975895	99.8951	99.8951	2.03224	6.74609	4.70455e-08	0.0805712	0.0805712	0.0268571	0.9999	0.349332
92	2.04928	2.23246	0.183182	0.00211526	0.00211526	1	0.0975895	99.8951	99.8951	2.03224	5.69383	1.07628e-06	0.0965162	0.0965162	0.0321721	0.999034	0.480757
93	2.00852	2.19371	0.185184	0.00117159	0.00117159	1	0.0975895	99.8951	99.8951	2.03224	7.73426	2.68722e-09	0.0718302	0.0718302	0.0239434	0.999987	0.292736
94	1.99719	2.18438	0.187186	0.00187429	0.00187429	1	0.0975895	99.8951	99.8951	2.03224	6.18099	2.50935e-07	0.0908526	0.0908526	0.0302842	0.999664	0.413201
95	2.08466	2.27385	0.189188	0.00105409	0.00105409	1	0.0975895	99.8951	99.8951	2.03224	8.33027	5.03027e-10	0.0681328	0.0681328	0.0227109	0.999996	0.292736
96	2.07024	2.26143	0.19119	0.00236175	0.00236175	1	0.0975895	99.8951	99.8951	2.03224	5.62409	1.32641e-06	0.101985	0.101985	0.0339949	0.998876	0.413201
97	2.02223	2.21542	0.193192	0.00236441	0.00236441	1	0.0975895	99.8951	99.8951	2.03224	5.67978	1.12257e-06	0.102042	0.102042	0.0340141	0.999004	0.413201
98	2.06332	2.25852	0.195194	0.00141675	0.00141675	1	0.0975895	99.8951	99.8951	2.03224	7.4135	6.73296e-09	0.0789888	0.0789888	0.0263296	0.999975	0.292736
99	1.98153	2.17873	0.197196	0.0028506	0.0028506	1	0.0975895	99.8951	99.8951	2.03224	5.28	3.71878e-06	0.112043	0.112043	0.0373478	0.997633	0.480757
100	1.95895	2.15815	0.199198	0.00114513	0.00114513	1	0.0975895	99.8951	99.8951	2.03224	8.41515	3.97615e-10	0.0710142	0.0710142	0.0236714	0.999997	0.244674
101	2.00362	2.20482	0.2012	0.00100581	0.00100581	1	0.0975895	99.8951	99.8951	2.03224	9.06929	6.69228e-11	0.0665544	0.0665544	0.0221848	0.999999	0.201819
102	1.96332	2.16652	0.203202	0.00110212	0.00110212	1	0.0975895	99.8951	99.8951	2.03224	8.75019	1.58545e-10	0.0696679	0.0696679	0.0232226	0.999998	0.201819
103	1.96574	2.17094	0.205204	0.00246174	0.00246174	1	0.0975895	99.8951	99.8951	2.03224	5.91246	5.59402e-07	0.104121	0.104121	0.0347071	0.999399	0.413201
104	2.08937	2.29658	0.207206	0.000860805	0.000860805	1	0.0975895	99.8951	99.8951	2.03224	10.0961	4.56306e-12	0.0615702	0.0615702	0.0205234	1	0.167492
105	1.98979	2.19899	0.209208	0.00309113	0.00309113	1	0.0975895	99.8951	99.8951	2.03224	5.37927	2.7623e-06	0.116675	0.116675	0.0388916	0.998089	0.413201
106	1.92651	2.13772	0.21121	0.00128948	0.00128948	1	0.0975895	99.8951	99.8951	2.03224	8.40835	4.05169e-10	0.0753574	0.0753574	0.0251191	0.999997	0.201819
107	2.05168	2.26489	0.213212	0.00128151	0.00128151	1	0.0975895	99.8951	99.8951	2.03224	8.51441	3.02365e-10	0.0751241	0.0751241	0.0250414	0.999997	0.201819
108	1.95187	2.16709	0.215214	0.00183853	0.00183853	1	0.0975895	99.8951	99.8951	2.03224	7.17528	1.34113e-08	0.0899816	0.0899816	0.0299939	0.999959	0.292736
109	2.01805	2.23527	0.217216	0.00235611	0.00235611	1	0.0975895	99.8951	99.8951	2.03224	6.39732	1.31881e-07	0.101863	0.101863	0.0339543	0.999789	0.349332
110	1.98157	2.20079	0.219218	0.00143797	0.00143797	1	0.0975895	99.8951	99.8951	2.03224	8.26429	6.04299e-10	0.079578	0.079578	0.026526	0.999995	0.201819
111	2.10974	2.33096	0.22122	0.00212756	0.00212756	1	0.0975895	99.8951	99.8951	2.03224	6.85625	3.40373e-08	0.0967965	0.0967965	0.0322655	0.999921	0.292736
112	2.0411	2.26432	0.223222	0.00264567	0.00264567	1	0.0975895	99.8951	99.8951	2.03224	6.20402	2.34302e-07	0.107941	0.107941	0.0359803	0.99968	0.349332
113	2.16538	2.39061	0.225224	0.00133535	0.00133535	1	0.0975895	99.8951	99.8951	2.03224	8.81091	1.3441e-10	0.076686	0.076686	0.025562	0.999998	0.167492
114	1.98417	2.2114	0.227226	0.00188422	0.00188422	1	0.0975895	99.8951	99.8951	2.03224	7.48336	5.50704e-09	0.0910927	0.0910927	0.0303642	0.999978	0.244674
115	2.00052	2.22974	0.229228	0.00160256	0.00160256	1	0.0975895	99.8951	99.8951	2.03224	8.18586	7.52034e-10	0.084009	0.084009	0.028003	0.999995	0.201819
116	2.1941	2.42533	0.23123	0.00126511	0.00126511	1	0.0975895	99.8951	99.8951	2.03224	9.29359	3.67877e-11	0.0746419	0.0746419	0.0248806	0.999999	0.167492
117	1.94361	2.17684	0.233232	0.00161236	0.00161236	1	0.0975895	99.8951	99.8951	2.03224	8.30349	5.41878e-10	0.0842655	0.0842655	0.0280885	0.999996	0.201819
118	1.97916	2.21439	0.235234	0.00085913	0.00085913	1	0.0975895	99.8951	99.8951	2.03224	11.4729	1.54407e-13	0.0615103	0.0615103	0.0205034	1	0.111515
119	2.01694	2.25417	0.237236	0.00149477	0.00149477	1	0.0975895	99.8951	99.8951	2.03224	8.77197	1.49418e-10	0.0811345	0.0811345	0.0270448	0.999998	0.167492
120	2.09304	2.33228	0.239238	0.000685073	0.000685073	1	0.0975895	99.8951	99.8951	2.03224	13.0667	4.10955e-15	0.0549271	0.0549271	0.018309	1	0.0737824
121	1.88787	2.12911	0.24124	0.000951391	0.000951391	1	0.0975895	99.8951	99.8951	2.03224	11.1808	3.10374e-13	0.0647288	0.0647288	0.0215763	1	0.111515
122	1.96433	2.20757	0.243242	0.000367654	0.000367654	1	0.0975895	99.8951	99.8951	2.03224	18.1352	2.35042e-19	0.0402381	0.0402381	0.0134127	1	0.0387456
123	1.9721	2.21734	0.245244	0.00185199	0.00185199	1	0.0975895	99.8951	99.8951	2.03224	8.14672	8.38983e-10	0.0903104	0.0903104	0.0301035	0.999994	0.167492
124	2.00392	2.25117	0.247246	0.000960954	0.000960954	1	0.0975895	99.8951	99.8951	2.03224	11.402	1.82746e-13	0.0650533	0.0650533	0.0216844	1	0.0906954
125	1.96289	2.21213	0.249248	0.000939948	0.000939948	1	0.0975895	99.8951	99.8951	2.03224	11.6221	1.08553e-13	0.0643384	0.0643384	0.0214461	1	0.0906954
126	1.97448	2.22573	0.251251	0.00129984	0.00129984	1	0.0975895	99.8951	99.8951	2.03224	9.96242	6.42264e-12	0.0756595	0.0756595	0.0252198	1	0.111515
127	1.96516	2.21841	0.253253	0.00106638	0.00106638	1	0.0975895	99.8951	99.8951	2.03224	11.0866	3.89622e-13	0.0685291	0.0685291	0.022843	1	0.0906954
128	2.12399	2.37925	0.255255	0.000738936	0.000738936	1	0.0975895	99.8951	99.8951	2.03224	13.4237	1.89935e-15	0.0570456	0.0570456	0.0190152	1	0.0604929
129	1.81014	2.06739	0.257257	0.00169855	0.00169855	1	0.0975895	99.8951	99.8951	2.03224	8.9234	9.91124e-11	0.0864883	0.0864883	0.0288294	0.999999	0.138111
130	1.98345	2.24271	0.259259	0.000973186	0.000973186	1	0.0975895	99.8951	99.8951	2.03224	11.8806	5.93219e-14	0.0654661	0.0654661	0.021822	1	0.0737824
131	1.90989	2.17115	0.261261	0.000898149	0.000898149	1	0.0975895	99.8951	99.8951	2.03224	12.4624	1.56846e-14	0.0628916	0.0628916	0.0209639	1	0.0737824
132	2.09745	2.36071	0.263263	0.00159807	0.00159807	1	0.0975895	99.8951	99.8951	2.03224	9.41443	2.67221e-11	0.0838911	0.0838911	0.0279637	0.999999	0.111515
133	1.98257	2.24783	0.265265	0.000932733	0.000932733	1	0.0975895	99.8951	99.8951	2.03224	12.4166	1.73907e-14	0.064091	0.064091	0.0213637	1	0.0604929
134	2.16978	2.43704	0.267267	0.00254598	0.00254598	1	0.0975895	99.8951	99.8951	2.03224	7.57216	4.26861e-09	0.105888	0.105888	0.035296	0.999982	0.167492
135	2.10952	2.37879	0.269269	0.0010394	0.0010394	1	0.0975895	99.8951	99.8951	2.03224	11.9398	5.17158e-14	0.0676566	0.0676566	0.0225522	1	0.0737824
136	1.95897	2.23024	0.271271	0.00068251	0.00068251	1	0.0975895	99.8951	99.8951	2.03224	14.844	1.00985e-16	0.0548243	0.0548243	0.0182748	1	0.0387456
137	1.97777	2.25105	0.273273	0.00111687	0.00111687	1	0.0975895	99.8951	99.8951	2.03224	11.6895	9.26442e-14	0.0701326	0.0701326	0.0233775	1	0.0737824
138	2.14483	2.4201	0.275275	0.00139497	0.00139497	1	0.0975895	99.8951	99.8951	2.03224	10.5363	1.50527e-12	0.0783793	0.0783793	0.0261264	1	0.0906954
139	2.03781	2.31509	0.277277	0.000786099	0.000786099	1	0.0975895	99.8951	99.8951	2.03224	14.1377	4.23185e-16	0.0588379	0.0588379	0.0196126	1	0.0387456
140	1.9152	2.19448	0.279279	0.00132657	0.00132657	1	0.0975895	99.8951	99.8951	2.03224	10.9616	5.278e-13	0.0764334	0.0764334	0.0254778	1	0.0737824
141	2.06658	2.34786	0.281281	0.00136198	0.00136198	1	0.0975895	99.8951	99.8951	2.03224	10.8958	6.1988e-13	0.0774468	0.0774468	0.0258156	1	0.0737824
142	1.97586	2.25914	0.283283	0.00126831	0.00126831	1	0.0975895	99.8951	99.8951	2.03224	11.3713	1.96617e-13	0.0747361	0.0747361	0.024912	1	0.0737824
143	2.06925	2.35453	0.285285	0.00269239	0.00269239	1	0.0975895	99.8951	99.8951	2.03224	7.85981	1.88152e-09	0.10889	0.10889	0.0362966	0.99999	0.167492
144	1.97586	2.26315	0.287287	0.0011016	0.0011016	1	0.0975895	99.8951	99.8951	2.03224	12.3739	1.91546e-14	0.0696516	0.0696516	0.0232172	1	0.0483103
145	1.94689	2.23618	0.289289	0.0020755	0.0020755	1	0.0975895	99.8951	99.8951	2.03224	9.07764	6.54408e-11	0.0956047	0.0956047	0.0318682	0.999999	0.111515
146	1.95371	2.245	0.291291	0.00113143	0.00113143	1	0.0975895	99.8951	99.8951	2.03224	12.3798	1.88974e-14	0.0705883	0.0705883	0.0235294	1	0.0483103
147	1.97955	2.27284	0.293293	0.000894122	0.000894122	1	0.0975895	99.8951	99.8951	2.03224	14.0219	5.37873e-16	0.0627504	0.0627504	0.0209168	1	0.0387456
148	2.07767	2.37297	0.295295	0.000841534	0.000841534	1	0.0975895	99.8951	99.8951	2.03224	14.552	1.81481e-16	0.0608772	0.0608772	0.0202924	1	0.0313434
149	2.05314	2.35044	0.297297	0.00105725	0.00105725	1	0.0975895	99.8951	99.8951	2.03224	13.0709	4.07222e-15	0.0682349	0.0682349	0.022745	1	0.0387456
150	1.9376	2.2369	0.299299	0.00278012	0.00278012	1	0.0975895	99.8951	99.8951	2.03224	8.11476	9.17519e-10	0.11065	0.11065	0.0368832	0.999994	0.138111
151	2.0403	2.3416	0.301301	0.000884301	0.000884301	1	0.0975895	99.8951	99.8951	2.03224	14.4845	2.08075e-16	0.0624048	0.0624048	0.0208016	1	0.0313434
152	1.98916	2.29247	0.303303	0.00211021	0.00211021	1	0.0975895	99.8951	99.8951	2.03224	9.43878	2.50612e-11	0.096401	0.096401	0.0321337	0.999999	0.0906954
153	2.0509	2.3562	0.305305	0.00168372	0.00168372	1	0.0975895	99.8951	99.8951	2.03224	10.6366	1.17319e-12	0.0861099	0.0861099	0.0287033	1	0.0604929
154	2.00293	2.31024	0.307307	0.00107031	0.00107031	1	0.0975895	99.8951	99.8951	2.03224	13.4283	1.88092e-15	0.0686552	0.0686552	0.0228851	1	0.0387456
155	1.97667	2.28598	0.309309	0.0028281	0.0028281	1	0.0975895	99.8951	99.8951	2.03224	8.31472	5.2523e-10	0.1116	0.1116	0.0372001	0.999996	0.111515
156	2.04641	2.35773	0.311311	0.000763869	0.000763869	1	0.0975895	99.8951	99.8951	2.03224	16.1023	8.88015e-18	0.058	0.058	0.0193333	1	0.0196511
157	1.86361	2.17693	0.313313	0.0018741	0.0018741	1	0.0975895	99.8951	99.8951	2.03224	10.3463	2.42193e-12	0.090848	0.090848	0.0302827	1	0.0737824
158	2.00032	2.31563	0.315315	0.00257027	0.00257027	1	0.0975895	99.8951	99.8951	2.03224	8.89115	1.08139e-10	0.106392	0.106392	0.0354639	0.999999	0.0906954
159	2.02804	2.34535	0.317317	0.00131709	0.00131709	1	0.0975895	99.8951	99.8951	2.03224	12.4993	1.44345e-14	0.07616	0.07616	0.0253867	1	0.0387456
160	1.8863	2.20562	0.319319	0.00148412	0.00148412	1	0.0975895	99.8951	99.8951	2.03224	11.8493	6.37965e-14	0.080845	0.080845	0.0269483	1	0.0483103
161	2.1394	2.46072	0.321321	0.00171316	0.00171316	1	0.0975895	99.8951	99.8951	2.03224	11.0979	3.79112e-13	0.0868595	0.0868595	0.0289532	1	0.0483103
162	1.94578	2.2691	0.323323	0.00108603	0.00108603	1	0.0975895	99.8951	99.8951	2.03224	14.0255	5.33846e-16	0.0691576	0.0691576	0.0230525	1	0.0247853
163	2.1165	2.44183	0.325325	0.00203583	0.00203583	1	0.0975895	99.8951	99.8951	2.03224	10.3074	2.67094e-12	0.0946866	0.0946866	0.0315622	1	0.0604929
164	2.01412	2.34145	0.327327	0.000761099	0.000761099	1	0.0975895	99.8951	99.8951	2.03224	16.9615	1.83437e-18	0.0578947	0.0578947	0.0192982	1	0.0158039
165	1.99729	2.32662	0.329329	0.00177186	0.00177186	1	0.0975895	99.8951	99.8951	2.03224	11.1845	3.07604e-13	0.088335	0.088335	0.029445	1	0.0483103
166	2.02182	2.35315	0.331331	0.00241812	0.00241812	1	0.0975895	99.8951	99.8951	2.03224	9.6322	1.50932e-11	0.103195	0.103195	0.0343982	1	0.0737824
167	2.10499	2.43833	0.333333	0.00282799	0.00282799	1	0.0975895	99.8951	99.8951	2.03224	8.9607	8.96204e-11	0.111598	0.111598	0.0371994	0.999999	0.0906954
168	1.91241	2.24775	0.335335	0.00326661	0.00326661	1	0.0975895	99.8951	99.8951	2.03224	8.38751	4.29224e-10	0.119941	0.119941	0.0399802	0.999996	0.0906954
169	2.00778	2.34511	0.337337	0.00218379	0.00218379	1	0.0975895	99.8951	99.8951	2.03224	10.3196	2.59043e-12	0.0980672	0.0980672	0.0326891	1	0.0604929
170	1.90209	2.24143	0.339339	0.00124323	0.00124323	1	0.0975895	99.8951	99.8951	2.03224	13.7582	9.33569e-16	0.0739935	0.0739935	0.0246645	1	0.0247853
171	1.96972	2.31107	0.341341	0.000800463	0.000800463	1	0.0975895	99.8951	99.8951	2.03224	17.2473	1.10087e-18	0.059373	0.059373	0.019791	1	0.0125869
172	2.16862	2.51197	0.343343	0.00160045	0.00160045	1	0.0975895	99.8951	99.8951	2.03224	12.269	2.42969e-14	0.0839535	0.0839535	0.0279845	1	0.0313434
173	2.06108	2.40642	0.345345	0.00153242	0.00153242	1	0.0975895	99.8951	99.8951	2.03224	12.6115	1.12265e-14	0.0821499	0.0821499	0.0273833	1	0.0313434
174	1.8978	2.24515	0.347347	0.00152569	0.00152569	1	0.0975895	99.8951	99.8951	2.03224	12.7126	8.96327e-15	0.0819694	0.0819694	0.0273231	1	0.0313434
175	2.03473	2.38408	0.349349	0.00108345	0.00108345	1	0.0975895	99.8951	99.8951	2.03224	15.1725	5.27569e-17	0.0690754	0.0690754	0.0230251	1	0.0158039
176	2.03437	2.38572	0.351351	0.000765383	0.000765383	1	0.0975895	99.8951	99.8951	2.03224	18.1553	2.27126e-19	0.0580574	0.0580574	0.0193525	1	0.00997324
177	1.84004	2.19339	0.353353	0.00122316	0.00122316	1	0.0975895	99.8951	99.8951	2.03224	14.4434	2.26186e-16	0.073394	0.073394	0.0244647	1	0.0196511
178	1.92224	2.27759	0.355355	0.00157465	0.00157465	1	0.0975895	99.8951	99.8951	2.03224	12.8018	7.35331e-15	0.0832743	0.0832743	0.0277581	1	0.0247853
179	2.01568	2.37304	0.357357	0.00209088	0.00209088	1	0.0975895	99.8951	99.8951	2.03224	11.1722	3.16862e-13	0.0959585	0.0959585	0.0319862	1	0.0387456
180	1.75019	2.10955	0.359359	0.000971307	0.000971307	1	0.0975895	99.8951	99.8951	2.03224	16.4836	4.3748e-18	0.0654028	0.0654028	0.0218009	1	0.0125869
181	2.07789	2.43926	0.361361	0.00068048	0.00068048	1	0.0975895	99.8951	99.8951	2.03224	19.8032	1.51794e-20	0.0547427	0.0547427	0.0182476	1	0.00637193
182	1.91413	2.2775	0.363363	0.00147624	0.00147624	1	0.0975895	99.8951	99.8951	2.03224	13.5196	1.54742e-15	0.08063	0.08063	0.0268767	1	0.0196511
183	1.99034	2.35571	0.365365	0.00114506	0.00114506	1	0.0975895	99.8951	99.8951	2.03224	15.4353	3.16212e-17	0.0710122	0.0710122	0.0236707	1	0.0125869
184	1.96571	2.33308	0.367367	0.00150789	0.00150789	1	0.0975895	99.8951	99.8951	2.03224	13.5244	1.53181e-15	0.0814898	0.0814898	0.0271633	1	0.0196511
185	2.10589	2.47526	0.369369	0.000834013	0.000834013	1	0.0975895	99.8951	99.8951	2.03224	18.2842	1.82491e-19	0.0606045	0.0606045	0.0202015	1	0.00787075
186	2.01043	2.3818	0.371371	0.00224853	0.00224853	1	0.0975895	99.8951	99.8951	2.03224	11.196	2.99258e-13	0.0995101	0.0995101	0.03317	1	0.0387456
187	2.01027	2.38364	0.373373	0.00174771	0.00174771	1	0.0975895	99.8951	99.8951	2.03224	12.7676	7.93173e-15	0.087731	0.087731	0.0292437	1	0.0247853
188	2.04413	2.41951	0.375375	0.00156067	0.00156067	1	0.0975895	99.8951	99.8951	2.03224	13.5835	1.35068e-15	0.0829036	0.0829036	0.0276345	1	0.0196511
189	2.00649	2.38387	0.377377	0.00124174	0.00124174	1	0.0975895	99.8951	99.8951	2.03224	15.3095	4.03644e-17	0.0739494	0.0739494	0.0246498	1	0.0125869
190	1.89342	2.2728	0.379379	0.00100264	0.00100264	1	0.0975895	99.8951	99.8951	2.03224	17.1279	1.36147e-18	0.0664493	0.0664493	0.0221498	1	0.00787075
191	1.93805	2.31944	0.381381	0.00112685	0.00112685	1	0.0975895	99.8951	99.8951	2.03224	16.2416	6.84644e-18	0.0704453	0.0704453	0.0234818	1	0.00997324
192	2.1341	2.51749	0.383383	0.00133349	0.00133349	1	0.0975895	99.8951	99.8951	2.03224	15.0086	7.28416e-17	0.0766325	0.0766325	0.0255442	1	0.0125869
193	1.99178	2.37716	0.385385	0.00122732	0.00122732	1	0.0975895	99.8951	99.8951	2.03224	15.726	1.80862e-17	0.0735185	0.0735185	0.0245062	1	0.00997324
194	1.95826	2.34564	0.387387	0.00272796	0.00272796	1	0.0975895	99.8951	99.8951	2.03224	10.603	1.27508e-12	0.109607	0.109607	0.0365356	1	0.0387456
195	1.99048	2.37987	0.389389	0.00329974	0.00329974	1	0.0975895	99.8951	99.8951	2.03224	9.69051	1.29658e-11	0.120547	0.120547	0.0401825	1	0.0483103
196	1.88555	2.27694	0.391391	0.002012	0.002012	1	0.0975895	99.8951	99.8951	2.03224	12.4738	1.52869e-14	0.0941308	0.0941308	0.0313769	1	0.0196511
197	2.00968	2.40307	0.393393	0.000476664	0.000476664	1	0.0975895	99.8951	99.8951	2.03224	25.7587	3.44361e-24	0.0458168	0.0458168	0.0152723	1	0.00164634
198	1.98768	2.38307	0.395395	0.00221554	0.00221554	1	0.0975895	99.8951	99.8951	2.03224	12.0087	4.41097e-14	0.0987775	0.0987775	0.0329258	1	0.0247853
199	2.00945	2.40684	0.397397	0.00248772	0.00248772	1	0.0975895	99.8951	99.8951	2.03224	11.3901	1.88023e-13	0.104669	0.104669	0.0348898	1	0.0313434
200	2.1464	2.5458	0.399399	0.00199747	0.00199747	1	0.0975895	99.8951	99.8951	2.03224	12.7752	7.79936e-15	0.0937905	0.0937905	0.0312635	1	0.0196511
201	1.96908	2.37048	0.401401	0.00198808	0.00198808	1	0.0975895	99.8951	99.8951	2.03224	12.8696	6.33178e-15	0.0935697	0.0935697	0.0311899	1	0.0158039
202	2.06652	2.46993	0.403403	0.00228679	0.00228679	1	0.0975895	99.8951	99.8951	2.03224	12.0595	3.92378e-14	0.100353	0.100353	0.0334511	1	0.0196511
203	2.01148	2.41689	0.405405	0.00150309	0.00150309	1	0.0975895	99.8951	99.8951	2.03224	14.9486	8.20355e-17	0.0813599	0.0813599	0.02712	1	0.00997324
204	2.04305	2.45046	0.407407	0.00119897	0.00119897	1	0.0975895	99.8951	99.8951	2.03224	16.8201	2.36763e-18	0.0726645	0.0726645	0.0242215	1	0.00637193
205	2.14815	2.55756	0.409409	0.00147456	0.00147456	1	0.0975895	99.8951	99.8951	2.03224	15.2415	4.60908e-17	0.0805843	0.0805843	0.0268614	1	0.00997324
206	2.04465	2.45606	0.411411	0.00223978	0.00223978	1	0.0975895	99.8951	99.8951	2.03224	12.4273	1.69776e-14	0.0993164	0.0993164	0.0331055	1	0.0196511
207	1.92326	2.33667	0.413413	0.00116175	0.00116175	1	0.0975895	99.8951	99.8951	2.03224	17.3393	9.35354e-19	0.0715277	0.0715277	0.0238426	1	0.00510394
208	2.15829	2.57371	0.415415	0.000835787	0.000835787	1	0.0975895	99.8951	99.8951	2.03224	20.5417	4.79929e-21	0.0606689	0.0606689	0.020223	1	0.00248485
209	2.10709	2.52451	0.417417	0.00209346	0.00209346	1	0.0975895	99.8951	99.8951	2.03224	13.0419	4.33825e-15	0.0960176	0.0960176	0.0320059	1	0.0158039
210	1.94065	2.36006	0.419419	0.00114288	0.00114288	1	0.0975895	99.8951	99.8951	2.03224	17.7358	4.671e-19	0.0709444	0.0709444	0.0236481	1	0.00510394
211	2.00768	2.4291	0.421421	0.00221708	0.00221708	1	0.0975895	99.8951	99.8951	2.03224	12.7946	7.47158e-15	0.0988119	0.0988119	0.0329373	1	0.0158039
212	2.02213	2.44556	0.423423	0.000838321	0.000838321	1	0.0975895	99.8951	99.8951	2.03224	20.9061	2.75493e-21	0.0607608	0.0607608	0.0202536	1	0.00248485
213	1.90577	2.33119	0.425425	0.00159673	0.00159673	1	0.0975895	99.8951	99.8951	2.03224	15.2198	4.80876e-17	0.0838561	0.0838561	0.027952	1	0.00787075
214	1.93957	2.367	0.427427	0.00173345	0.00173345	1	0.0975895	99.8951	99.8951	2.03224	14.676	1.41328e-16	0.0873724	0.0873724	0.0291241	1	0.00787075
215	1.95612	2.38555	0.429429	0.00281314	0.00281314	1	0.0975895	99.8951	99.8951	2.03224	11.5744	1.21458e-13	0.111305	0.111305	0.0371016	1	0.0196511
216	2.00531	2.43674	0.431431	0.00237568	0.00237568	1	0.0975895	99.8951	99.8951	2.03224	12.6538	1.0216e-14	0.102285	0.102285	0.034095	1	0.0158039
217	1.95251	2.38595	0.433433	0.00145143	0.00145143	1	0.0975895	99.8951	99.8951	2.03224	16.264	6.5671e-18	0.0799497	0.0799497	0.0266499	1	0.00637193
218	1.98808	2.42351	0.435435	0.00175638	0.00175638	1	0.0975895	99.8951	99.8951	2.03224	14.8531	9.91765e-17	0.0879484	0.0879484	0.0293161	1	0.00787075
219	2.09162	2.52905	0.437437	0.000804872	0.000804872	1	0.0975895	99.8951	99.8951	2.03224	22.0422	5.13952e-22	0.0595363	0.0595363	0.0198454	1	0.00164634
220	1.9695	2.40894	0.439439	0.0015039	0.0015039	1	0.0975895	99.8951	99.8951	2.03224	16.1992	7.40938e-18	0.0813818	0.0813818	0.0271273	1	0.00510394
221	1.98792	2.42936	0.441441	0.00232137	0.00232137	1	0.0975895	99.8951	99.8951	2.03224	13.0979	3.83889e-15	0.101109	0.101109	0.0337031	1	0.0125869
222	2.0174	2.46084	0.443443	0.00123079	0.00123079	1	0.0975895	99.8951	99.8951	2.03224	18.0696	2.62891e-19	0.0736225	0.0736225	0.0245408	1	0.00310448
223	2.00655	2.452	0.445445	0.00175339	0.00175339	1	0.0975895	99.8951	99.8951	2.03224	15.2075	4.92624e-17	0.0878735	0.0878735	0.0292912	1	0.00637193
224	1.9453	2.39275	0.447447	0.00196746	0.00196746	1	0.0975895	99.8951	99.8951	2.03224	14.4209	2.36784e-16	0.0930831	0.0930831	0.0310277	1	0.00787075
225	2.10298	2.55242	0.449449	0.00112761	0.00112761	1	0.0975895	99.8951	99.8951	2.03224	19.1339	4.44936e-20	0.0704689	0.0704689	0.0234896	1	0.00248485
226	2.07409	2.52554	0.451451	0.0017003	0.0017003	1	0.0975895	99.8951	99.8951	2.03224	15.6513	2.0863e-17	0.0865329	0.0865329	0.0288443	1	0.00510394
227	1.96642	2.41988	0.453453	0.000834754	0.000834754	1	0.0975895	99.8951	99.8951	2.03224	22.4365	2.92058e-22	0.0606314	0.0606314	0.0202105	1	0.00125726
228	2.0711	2.52656	0.455455	0.00156521	0.00156521	1	0.0975895	99.8951	99.8951	2.03224	16.4574	4.59099e-18	0.0830242	0.0830242	0.0276747	1	0.00392308
229	2.05794	2.5154	0.457457	0.00110125	0.00110125	1	0.0975895	99.8951	99.8951	2.03224	19.7065	1.7697e-20	0.0696404	0.0696404	0.0232135	1	0.00201946
230	1.86674	2.3262	0.459459	0.00198896	0.00198896	1	0.0975895	99.8951	99.8951	2.03224	14.7277	1.27399e-16	0.0935905	0.0935905	0.0311968	1	0.00637193
231	1.78115	2.24261	0.461461	0.000860025	0.000860025	1	0.0975895	99.8951	99.8951	2.03224	22.4948	2.68853e-22	0.0615423	0.0615423	0.0205141	1	0.00125726
232	1.84404	2.30751	0.463463	0.00152051	0.00152051	1	0.0975895	99.8951	99.8951	2.03224	16.9912	1.73898e-18	0.08183	0.08183	0.0272767	1	0.00392308
233	2.05958	2.52504	0.465465	0.00147177	0.00147177	1	0.0975895	99.8951	99.8951	2.03224	17.3448	9.26263e-19	0.080508	0.080508	0.026836	1	0.00310448
234	1.9368	2.40426	0.467467	0.00136464	0.00136464	1	0.0975895	99.8951	99.8951	2.03224	18.0902	2.53781e-19	0.0775225	0.0775225	0.0258408	1	0.00248485
235	1.97318	2.44265	0.469469	0.00114444	0.00114444	1	0.0975895	99.8951	99.8951	2.03224	19.8387	1.43511e-20	0.0709929	0.0709929	0.0236643	1	0.00201946
236	2.04228	2.51375	0.471471	0.0012585	0.0012585	1	0.0975895	99.8951	99.8951	2.03224	18.999	5.54744e-20	0.0744467	0.0744467	0.0248156	1	0.00201946
237	1.89803	2.3715	0.473473	0.00122144	0.00122144	1	0.0975895	99.8951	99.8951	2.03224	19.367	3.04866e-20	0.0733422	0.0733422	0.0244474	1	0.00201946
238	2.07037	2.54585	0.475475	0.00256608	0.00256608	1	0.0975895	99.8951	99.8951	2.03224	13.4182	1.92173e-15	0.106305	0.106305	0.0354349	1	0.00787075
239	1.9977	2.47518	0.477477	0.000866412	0.000866412	1	0.0975895	99.8951	99.8951	2.03224	23.1896	1.01642e-22	0.0617704	0.0617704	0.0205901	1	0.000852174
240	1.96988	2.44936	0.479479	0.00143066	0.00143066	1	0.0975895	99.8951	99.8951	2.03224	18.1219	2.40432e-19	0.0793755	0.0793755	0.0264585	1	0.00248485
241	2.03741	2.51889	0.481481	0.00263102	0.00263102	1	0.0975895	99.8951	99.8951	2.03224	13.419	1.91866e-15	0.107642	0.107642	0.0358806	1	0.00787075
242	1.9753	2.45878	0.483483	0.00244991	0.00244991	1	0.0975895	99.8951	99.8951	2.03224	13.964	6.06712e-16	0.103871	0.103871	0.0346236	1	0.00787075
243	1.9002	2.38568	0.485485	0.00122358	0.00122358	1	0.0975895	99.8951	99.8951	2.03224	19.8409	1.43001e-20	0.0734065	0.0734065	0.0244688	1	0.00164634
244	1.96485	2.45234	0.487487	0.00190518	0.00190518	1	0.0975895	99.8951	99.8951	2.03224	15.9661	1.14713e-17	0.0915981	0.0915981	0.0305327	1	0.00392308
245	2.05546	2.54495	0.489489	0.00137641	0.00137641	1	0.0975895	99.8951	99.8951	2.03224	18.8613	6.95719e-20	0.077856	0.077856	0.025952	1	0.00201946
246	1.87834	2.36983	0.491491	0.00229709	0.00229709	1	0.0975895	99.8951	99.8951	2.03224	14.6598	1.46007e-16	0.100579	0.100579	0.0335263	1	0.00510394
247	1.98962	2.48311	0.493493	0.00224708	0.00224708	1	0.0975895	99.8951	99.8951	2.03224	14.8825	9.35404e-17	0.099478	0.099478	0.0331593	1	0.00510394
248	1.98737	2.48286	0.495495	0.0010975	0.0010975	1	0.0975895	99.8951	99.8951	2.03224	21.3816	1.35151e-21	0.0695217	0.0695217	0.0231739	1	0.00103376
249	2.10327	2.60077	0.497497	0.0012864	0.0012864	1	0.0975895	99.8951	99.8951	2.03224	19.8292	1.45685e-20	0.0752674	0.0752674	0.0250891	1	0.00125726
250	1.89214	2.39164	0.499499	0.00158311	0.00158311	1	0.0975895	99.8951	99.8951	2.03224	17.9466	3.24574e-19	0.0834975	0.0834975	0.0278325	1	0.00201946
251	2.09653	2.59803	0.501501	0.00258509	0.00258509	1	0.0975895	99.8951	99.8951	2.03224	14.1006	4.56881e-16	0.106698	0.106698	0.035566	1	0.00637193
252	1.9615	2.465	0.503503	0.00147974	0.00147974	1	0.0975895	99.8951	99.8951	2.03224	18.7117	8.91268e-20	0.0807255	0.0807255	0.0269085	1	0.00164634
253	1.95402	2.45953	0.505505	0.00157359	0.00157359	1	0.0975895	99.8951	99.8951	2.03224	18.2172	2.04443e-19	0.0832462	0.0832462	0.0277487	1	0.00201946
254	2.04943	2.55694	0.507507	0.00228501	0.00228501	1	0.0975895	99.8951	99.8951	2.03224	15.1775	5.22413e-17	0.100314	0.100314	0.0334381	1	0.00392308
255	2.03299	2.54249	0.509509	0.00117523	0.00117523	1	0.0975895	99.8951	99.8951	2.03224	21.2468	1.65152e-21	0.0719415	0.0719415	0.0239805	1	0.000852174
256	1.90362	2.41513	0.511511	0.000638854	0.000638854	1	0.0975895	99.8951	99.8951	2.03224	28.9306	7.85517e-26	0.0530419	0.0530419	0.0176806	1	0.000256684
257	2.13895	2.65246	0.513513	0.00075011	0.00075011	1	0.0975895	99.8951	99.8951	2.03224	26.8035	9.47708e-25	0.0574752	0.0574752	0.0191584	1	0.000354369
258	2.06505	2.58056	0.515515	0.00173509	0.00173509	1	0.0975895	99.8951	99.8951	2.03224	17.6923	5.03806e-19	0.0874136	0.0874136	0.0291379	1	0.00201946
259	2.0552	2.57272	0.517517	0.00215096	0.00215096	1	0.0975895	99.8951	99.8951	2.03224	15.9519	1.17829e-17	0.0973273	0.0973273	0.0324424	1	0.00310448
260	1.98822	2.50774	0.519519	0.00150845	0.00150845	1	0.0975895	99.8951	99.8951	2.03224	19.1222	4.53509e-20	0.0815051	0.0815051	0.0271684	1	0.00125726
261	2.06667	2.58819	0.521521	0.0013766	0.0013766	1	0.0975895	99.8951	99.8951	2.03224	20.0942	9.60216e-21	0.0778614	0.0778614	0.0259538	1	0.00103376
262	2.04684	2.57036	0.523523	0.00139438	0.00139438	1	0.0975895	99.8951	99.8951	2.03224	20.0423	1.04148e-20	0.0783627	0.0783627	0.0261209	1	0.00103376
263	2.03007	2.55559	0.525525	0.00198764	0.00198764	1	0.0975895	99.8951	99.8951	2.03224	16.8511	2.23846e-18	0.0935594	0.0935594	0.0311865	1	0.00248485
264	2.02182	2.54935	0.527527	0.00132135	0.00132135	1	0.0975895	99.8951	99.8951	2.03224	20.7462	3.51121e-21	0.0762831	0.0762831	0.0254277	1	0.000852174
265	2.03383	2.56336	0.529529	0.00133455	0.00133455	1	0.0975895	99.8951	99.8951	2.03224	20.7217	3.64442e-21	0.0766629	0.0766629	0.0255543	1	0.000852174
266	2.00485	2.53638	0.531531	0.00224238	0.00224238	1	0.0975895	99.8951	99.8951	2.03224	16.0464	9.86215e-18	0.0993741	0.0993741	0.0331247	1	0.00248485
267	2.00959	2.54312	0.533533	0.00148124	0.00148124	1	0.0975895	99.8951	99.8951	2.03224	19.8176	1.48372e-20	0.0807664	0.0807664	0.0269221	1	0.00103376
268	2.04548	2.58101	0.535535	0.00107601	0.00107601	1	0.0975895	99.8951	99.8951	2.03224	23.339	8.27356e-23	0.0688378	0.0688378	0.0229459	1	0.000422535
269	1.91538	2.45291	0.537537	0.00182373	0.00182373	1	0.0975895	99.8951	99.8951	2.03224	17.9942	2.9914e-19	0.0896186	0.0896186	0.0298729	1	0.00164634
270	2.05438	2.59392	0.539539	0.000969611	0.000969611	1	0.0975895	99.8951	99.8951	2.03224	24.7701	1.22027e-23	0.0653457	0.0653457	0.0217819	1	0.000354369
271	1.9441	2.48564	0.541541	0.00162953	0.00162953	1	0.0975895	99.8951	99.8951	2.03224	19.178	4.14125e-20	0.0847129	0.0847129	0.0282376	1	0.00103376
272	2.01224	2.55579	0.543543	0.00155893	0.00155893	1	0.0975895	99.8951	99.8951	2.03224	19.6799	1.84628e-20	0.0828575	0.0828575	0.0276192	1	0.00103376
273	1.96266	2.50821	0.545545	0.00124277	0.00124277	1	0.0975895	99.8951	99.8951	2.03224	22.1227	4.57642e-22	0.07398	0.07398	0.02466	1	0.000529954
274	1.89917	2.44671	0.547547	0.000775073	0.000775073	1	0.0975895	99.8951	99.8951	2.03224	28.116	1.99725e-25	0.0584238	0.0584238	0.0194746	1	0.0002
275	2.04142	2.59097	0.549549	0.00224719	0.00224719	1	0.0975895	99.8951	99.8951	2.03224	16.5725	3.71595e-18	0.0994806	0.0994806	0.0331602	1	0.00201946
276	2.03123	2.58279	0.551551	0.00157279	0.00157279	1	0.0975895	99.8951	99.8951	2.03224	19.8817	1.34083e-20	0.0832249	0.0832249	0.0277416	1	0.000852174
277	2.01137	2.56492	0.553553	0.0010323	0.0010323	1	0.0975895	99.8951	99.8951	2.03224	24.6297	1.46579e-23	0.0674252	0.0674252	0.0224751	1	0.000306122
278	1.89734	2.4529	0.555555	0.00166601	0.00166601	1	0.0975895	99.8951	99.8951	2.03224	19.4577	2.63457e-20	0.085656	0.085656	0.028552	1	0.000852174
279	1.96374	2.5213	0.557557	0.00129424	0.00129424	1	0.0975895	99.8951	99.8951	2.03224	22.1556	4.36438e-22	0.0754964	0.0754964	0.0251655	1	0.000529954
280	2.23559	2.79515	0.559559	0.00125542	0.00125542	1	0.0975895	99.8951	99.8951	2.03224	22.5764	2.39515e-22	0.0743555	0.0743555	0.0247852	1	0.000422535
281	1.96023	2.52179	0.561561	0.00113281	0.00113281	1	0.0975895	99.8951	99.8951	2.03224	23.8519	4.11816e-23	0.0706311	0.0706311	0.0235437	1	0.000354369
282	1.9648	2.52836	0.563563	0.001749	0.001749	1	0.0975895	99.8951	99.8951	2.03224	19.2642	3.60026e-20	0.0877633	0.0877633	0.0292544	1	0.000852174
283	2.1046	2.67017	0.565565	0.00124469	0.00124469	1	0.0975895	99.8951	99.8951	2.03224	22.9168	1.48448e-22	0.0740371	0.0740371	0.024679	1	0.000354369
284	2.04865	2.61622	0.567567	0.00170856	0.00170856	1	0.0975895	99.8951	99.8951	2.03224	19.6293	2.00137e-20	0.0867428	0.0867428	0.0289143	1	0.000852174
285	2.04272	2.61229	0.569569	0.00157531	0.00157531	1	0.0975895	99.8951	99.8951	2.03224	20.5148	5.00228e-21	0.0832916	0.0832916	0.0277639	1	0.000692308
286	2.0323	2.60387	0.571571	0.00123519	0.00123519	1	0.0975895	99.8951	99.8951	2.03224	23.2491	9.36307e-23	0.073754	0.073754	0.0245847	1	0.000354369
287	2.02125	2.59483	0.573573	0.00303053	0.00303053	1	0.0975895	99.8951	99.8951	2.03224	14.8947	9.12876e-17	0.115525	0.115525	0.0385085	1	0.00310448
288	2.0988	2.67438	0.575575	0.000871481	0.000871481	1	0.0975895	99.8951	99.8951	2.03224	27.8725	2.65254e-25	0.0619508	0.0619508	0.0206503	1	0.000147727
289	2.04211	2.61969	0.577577	0.00064882	0.00064882	1	0.0975895	99.8951	99.8951	2.03224	32.4154	1.87501e-27	0.053454	0.053454	0.017818	1	6.08108e-05
290	2.02301	2.60259	0.579579	0.00132259	0.00132259	1	0.0975895	99.8951	99.8951	2.03224	22.7826	1.79135e-22	0.0763188	0.0763188	0.0254396	1	0.000354369
291	1.87227	2.45385	0.581581	0.00124328	0.00124328	1	0.0975895	99.8951	99.8951	2.03224	23.5792	5.95753e-23	0.0739951	0.0739951	0.024665	1	0.000306122
292	1.87419	2.45778	0.583583	0.00128	0.00128	1	0.0975895	99.8951	99.8951	2.03224	23.3185	8.50969e-23	0.0750798	0.0750798	0.0250266	1	0.000306122
293	2.02297	2.60856	0.585585	0.000855323	0.000855323	1	0.0975895	99.8951	99.8951	2.03224	28.6238	1.11304e-25	0.0613739	0.0613739	0.020458	1	0.000127273
294	2.08437	2.67196	0.587587	0.00188499	0.00188499	1	0.0975895	99.8951	99.8951	2.03224	19.3473	3.14716e-20	0.0911114	0.0911114	0.0303705	1	0.000692308
295	2.1211	2.71069	0.589589	0.00117618	0.00117618	1	0.0975895	99.8951	99.8951	2.03224	24.5763	1.57204e-23	0.0719705	0.0719705	0.0239902	1	0.000256684
296	2.03385	2.62544	0.591591	0.000816567	0.000816567	1	0.0975895	99.8951	99.8951	2.03224	29.5957	3.73238e-26	0.0599673	0.0599673	0.0199891	1	0.000111801
297	1.96035	2.55394	0.593593	0.00284267	0.00284267	1	0.0975895	99.8951	99.8951	2.03224	15.9158	1.26133e-17	0.111888	0.111888	0.0372958	1	0.00201946
298	1.86566	2.46125	0.595595	0.00153445	0.00153445	1	0.0975895	99.8951	99.8951	2.03224	21.7359	8.0208e-22	0.0822043	0.0822043	0.0274014	1	0.000354369
299	1.93361	2.53121	0.597597	0.00159451	0.00159451	1	0.0975895	99.8951	99.8951	2.03224	21.3943	1.32627e-21	0.0837976	0.0837976	0.0279325	1	0.000422535
300	2.02917	2.62876	0.599599	0.0040771	0.0040771	1	0.0975895	99.8951	99.8951	2.03224	13.4242	1.89739e-15	0.133997	0.133997	0.0446656	1	0.00392308
301	2.04138	2.64298	0.601601	0.00141116	0.00141116	1	0.0975895	99.8951	99.8951	2.03224	22.8941	1.53243e-22	0.0788328	0.0788328	0.0262776	1	0.000306122
302	2.03013	2.63374	0.603603	0.000907644	0.000907644	1	0.0975895	99.8951	99.8951	2.03224	28.6416	1.09075e-25	0.0632231	0.0632231	0.0210744	1	0.000111801
303	2.02274	2.62835	0.605605	0.00136099	0.00136099	1	0.0975895	99.8951	99.8951	2.03224	23.4674	6.93894e-23	0.0774187	0.0774187	0.0258062	1	0.000256684
304	2.03966	2.64727	0.607607	0.00165089	0.00165089	1	0.0975895	99.8951	99.8951	2.03224	21.378	1.35882e-21	0.0852664	0.0852664	0.0284221	1	0.000354369
305	1.94608	2.55569	0.609609	0.0018151	0.0018151	1	0.0975895	99.8951	99.8951	2.03224	20.4552	5.48218e-21	0.0894063	0.0894063	0.0298021	1	0.000422535
306	2.02059	2.6322	0.611611	0.00132495	0.00132495	1	0.0975895	99.8951	99.8951	2.03224	24.0203	3.28419e-23	0.0763867	0.0763867	0.0254622	1	0.0002
307	2.04101	2.65462	0.613613	0.000999368	0.000999368	1	0.0975895	99.8951	99.8951	2.03224	27.7482	3.06872e-25	0.0663408	0.0663408	0.0221136	1	0.000111801
308	2.00894	2.62455	0.615615	0.00222183	0.00222183	1	0.0975895	99.8951	99.8951	2.03224	18.6706	9.5432e-20	0.0989175	0.0989175	0.0329725	1	0.000692308
309	2.08512	2.70273	0.617617	0.00206288	0.00206288	1	0.0975895	99.8951	99.8951	2.03224	19.4395	2.71262e-20	0.0953137	0.0953137	0.0317712	1	0.000529954
310	1.96194	2.58156	0.619619	0.00144131	0.00144131	1	0.0975895	99.8951	99.8951	2.03224	23.3318	8.35568e-23	0.0796705	0.0796705	0.0265568	1	0.000256684
311	2.09393	2.71555	0.621621	0.00341492	0.00341492	1	0.0975895	99.8951	99.8951	2.03224	15.2068	4.93261e-17	0.122633	0.122633	0.0408778	1	0.00201946
312	1.9327	2.55633	0.623623	0.0019187	0.0019187	1	0.0975895	99.8951	99.8951	2.03224	20.3527	6.42249e-21	0.0919224	0.0919224	0.0306408	1	0.000422535
313	1.97036	2.59598	0.625625	0.000922998	0.000922998	1	0.0975895	99.8951	99.8951	2.03224	29.4386	4.44343e-26	0.0637557	0.0637557	0.0212519	1	6.08108e-05
314	1.98287	2.6105	0.627627	0.00194804	0.00194804	1	0.0975895	99.8951	99.8951	2.03224	20.3285	6.66777e-21	0.0926228	0.0926228	0.0308743	1	0.000422535
315	1.8955	2.52513	0.629629	0.0017393	0.0017393	1	0.0975895	99.8951	99.8951	2.03224	21.5824	1.00459e-21	0.0875197	0.0875197	0.0291732	1	0.000306122
316	2.14877	2.7804	0.631631	0.000736749	0.000736749	1	0.0975895	99.8951	99.8951	2.03224	33.2665	7.97398e-28	0.0569611	0.0569611	0.018987	1	3.00752e-05
317	1.86951	2.50314	0.633633	0.00157018	0.00157018	1	0.0975895	99.8951	99.8951	2.03224	22.8595	1.60834e-22	0.0831559	0.0831559	0.0277186	1	0.000256684
318	1.97922	2.61485	0.635635	0.00173946	0.00173946	1	0.0975895	99.8951	99.8951	2.03224	21.7873	7.44063e-22	0.0875236	0.0875236	0.0291745	1	0.000306122
319	1.91622	2.55386	0.637637	0.00143418	0.00143418	1	0.0975895	99.8951	99.8951	2.03224	24.0699	3.07352e-23	0.0794732	0.0794732	0.0264911	1	0.000147727
320	1.90872	2.54836	0.639639	0.000627926	0.000627926	1	0.0975895	99.8951	99.8951	2.03224	36.4908	3.73158e-29	0.0525863	0.0525863	0.0175288	1	1.62602e-05
321	1.92371	2.56535	0.641641	0.00198534	0.00198534	1	0.0975895	99.8951	99.8951	2.03224	20.5863	4.48236e-21	0.0935052	0.0935052	0.0311684	1	0.000354369
322	2.06319	2.70683	0.643643	0.0023824	0.0023824	1	0.0975895	99.8951	99.8951	2.03224	18.8513	7.0734e-20	0.10243	0.10243	0.0341432	1	0.000529954
323	1.9624	2.60805	0.645645	0.00128998	0.00128998	1	0.0975895	99.8951	99.8951	2.03224	25.6984	3.71516e-24	0.075372	0.075372	0.025124	1	0.000111801
324	1.99988	2.64753	0.647647	0.0017914	0.0017914	1	0.0975895	99.8951	99.8951	2.03224	21.8749	6.54988e-22	0.0888207	0.0888207	0.0296069	1	0.000256684
325	2.01406	2.66371	0.649649	0.00144799	0.00144799	1	0.0975895	99.8951	99.8951	2.03224	24.4061	1.96645e-23	0.0798548	0.0798548	0.0266183	1	0.000147727
326	1.97526	2.62692	0.651651	0.00132945	0.00132945	1	0.0975895	99.8951	99.8951	2.03224	25.5495	4.48393e-24	0.0765164	0.0765164	0.0255055	1	0.000111801
327	1.97391	2.62756	0.653653	0.00125073	0.00125073	1	0.0975895	99.8951	99.8951	2.03224	26.4221	1.50963e-24	0.0742166	0.0742166	0.0247389	1	0.000111801
328	2.05348	2.70913	0.655655	0.00146895	0.00146895	1	0.0975895	99.8951	99.8951	2.03224	24.4554	1.84271e-23	0.0804306	0.0804306	0.0268102	1	0.000127273
329	1.87407	2.53173	0.657657	0.00195558	0.00195558	1	0.0975895	99.8951	99.8951	2.03224	21.2601	1.61917e-21	0.0928018	0.0928018	0.0309339	1	0.000306122
330	1.89129	2.55095	0.659659	0.00227937	0.00227937	1	0.0975895	99.8951	99.8951	2.03224	19.7522	1.64591e-20	0.10019	0.10019	0.0333968	1	0.000422535
331	2.14833	2.80999	0.661661	0.00163116	0.00163116	1	0.0975895	99.8951	99.8951	2.03224	23.4202	7.40178e-23	0.0847552	0.0847552	0.0282517	1	0.000147727
332	2.03237	2.69603	0.663663	0.00105293	0.00105293	1	0.0975895	99.8951	99.8951	2.03224	29.2383	5.55655e-26	0.0680953	0.0680953	0.0226984	1	3.62319e-05
333	1.96869	2.63435	0.665665	0.000885254	0.000885254	1	0.0975895	99.8951	99.8951	2.03224	31.9834	2.91723e-27	0.0624385	0.0624385	0.0208128	1	3.00752e-05
334	2.12762	2.79529	0.667667	0.00215335	0.00215335	1	0.0975895	99.8951	99.8951	2.03224	20.5686	4.60531e-21	0.0973814	0.0973814	0.0324605	1	0.000306122
335	2.13289	2.80256	0.669669	0.00104101	0.00104101	1	0.0975895	99.8951	99.8951	2.03224	29.6713	3.43306e-26	0.0677088	0.0677088	0.0225696	1	3.62319e-05
336	2.08265	2.75432	0.671671	0.00237135	0.00237135	1	0.0975895	99.8951	99.8951	2.03224	19.7179	1.73789e-20	0.102192	0.102192	0.034064	1	0.000354369
337	2.03621	2.70988	0.673673	0.00337756	0.00337756	1	0.0975895	99.8951	99.8951	2.03224	16.5711	3.72594e-18	0.121961	0.121961	0.0406536	1	0.00103376
338	1.77501	2.45069	0.675675	0.00175684	0.00175684	1	0.0975895	99.8951	99.8951	2.03224	23.0449	1.24195e-22	0.0879597	0.0879597	0.0293199	1	0.000147727
339	2.03155	2.70922	0.677677	0.00321079	0.00321079	1	0.0975895	99.8951	99.8951	2.03224	17.097	1.43868e-18	0.118912	0.118912	0.0396372	1	0.000852174
340	2.17765	2.85733	0.679679	0.00313115	0.00313115	1	0.0975895	99.8951	99.8951	2.03224	17.3642	8.9507e-19	0.117428	0.117428	0.0391426	1	0.000692308
341	1.99851	2.68019	0.681681	0.00172506	0.00172506	1	0.0975895	99.8951	99.8951	2.03224	23.4629	6.98135e-23	0.0871606	0.0871606	0.0290535	1	0.000127273
342	2.0065	2.69018	0.683683	0.00185021	0.00185021	1	0.0975895	99.8951	99.8951	2.03224	22.7221	1.95023e-22	0.0902669	0.0902669	0.030089	1	0.000147727
343	1.99903	2.68472	0.685685	0.00239126	0.00239126	1	0.0975895	99.8951	99.8951	2.03224	20.0454	1.03646e-20	0.10262	0.10262	0.0342066	1	0.000306122
344	2.04033	2.72802	0.687687	0.00181652	0.00181652	1	0.0975895	99.8951	99.8951	2.03224	23.0661	1.20598e-22	0.0894413	0.0894413	0.0298138	1	0.000147727
345	2.02479	2.71448	0.689689	0.00186016	0.00186016	1	0.0975895	99.8951	99.8951	2.03224	22.8603	1.6066e-22	0.0905094	0.0905094	0.0301698	1	0.000147727
346	1.95971	2.6514	0.691691	0.00224755	0.00224755	1	0.0975895	99.8951	99.8951	2.03224	20.8574	2.96533e-21	0.0994885	0.0994885	0.0331628	1	0.000256684
347	1.99879	2.69249	0.693693	0.00105447	0.00105447	1	0.0975895	99.8951	99.8951	2.03224	30.5389	1.33368e-26	0.0681451	0.0681451	0.022715	1	3.00752e-05
348	2.00743	2.70313	0.695695	0.00114624	0.00114624	1	0.0975895	99.8951	99.8951	2.03224	29.3754	4.76721e-26	0.0710487	0.0710487	0.0236829	1	3.00752e-05
349	1.92585	2.62354	0.697697	0.00168762	0.00168762	1	0.0975895	99.8951	99.8951	2.03224	24.2791	2.32638e-23	0.0862096	0.0862096	0.0287365	1	0.000111801
350	1.91762	2.61732	0.699699	0.00193159	0.00193159	1	0.0975895	99.8951	99.8951	2.03224	22.7592	1.85108e-22	0.0922308	0.0922308	0.0307436	1	0.000147727
351	2.0372	2.7389	0.701701	0.000890076	0.000890076	1	0.0975895	99.8951	99.8951	2.03224	33.6234	5.60539e-28	0.0626083	0.0626083	0.0208694	1	8.77193e-06
352	1.96339	2.66709	0.703703	0.00159825	0.00159825	1	0.0975895	99.8951	99.8951	2.03224	25.1634	7.33674e-24	0.083896	0.083896	0.0279653	1	0.000111801
353	2.04907	2.75478	0.705705	0.000724275	0.000724275	1	0.0975895	99.8951	99.8951	2.03224	37.4865	1.52677e-29	0.0564768	0.0564768	0.0188256	1	0
354	1.92007	2.62778	0.707707	0.00155813	0.00155813	1	0.0975895	99.8951	99.8951	2.03224	25.6303	4.04805e-24	0.0828363	0.0828363	0.0276121	1	6.08108e-05
355	2.05846	2.76817	0.709709	0.00159121	0.00159121	1	0.0975895	99.8951	99.8951	2.03224	25.4343	5.19003e-24	0.083711	0.083711	0.0279037	1	6.08108e-05
356	1.94847	2.66018	0.711711	0.0006108	0.0006108	1	0.0975895	99.8951	99.8951	2.03224	41.1678	6.7545e-31	0.0518642	0.0518642	0.0172881	1	0
357	2.07964	2.79335	0.713713	0.00103682	0.00103682	1	0.0975895	99.8951	99.8951	2.03224	31.6866	3.96571e-27	0.0675725	0.0675725	0.0225242	1	1.62602e-05
358	1.99365	2.70937	0.715715	0.00117716	0.00117716	1	0.0975895	99.8951	99.8951	2.03224	29.8212	2.91025e-26	0.0720006	0.0720006	0.0240002	1	1.62602e-05
359	1.87514	2.59286	0.717717	0.000563057	0.000563057	1	0.0975895	99.8951	99.8951	2.03224	43.2395	1.31168e-31	0.049796	0.049796	0.0165987	1	0
360	2.07105	2.79077	0.719719	0.00218592	0.00218592	1	0.0975895	99.8951	99.8951	2.03224	22.0064	5.41243e-22	0.098115	0.098115	0.032705	1	0.000147727
361	1.95705	2.67877	0.721721	0.00178907	0.00178907	1	0.0975895	99.8951	99.8951	2.03224	24.3927	2.0018e-23	0.088763	0.088763	0.0295877	1	0.000111801
362	1.96761	2.69133	0.723723	0.00133196	0.00133196	1	0.0975895	99.8951	99.8951	2.03224	28.3485	1.52637e-25	0.0765886	0.0765886	0.0255295	1	3.00752e-05
363	2.10367	2.8294	0.725725	0.000802496	0.000802496	1	0.0975895	99.8951	99.8951	2.03224	36.623	3.30978e-29	0.0594484	0.0594484	0.0198161	1	0
364	2.02599	2.75372	0.727727	0.00145168	0.00145168	1	0.0975895	99.8951	99.8951	2.03224	27.3046	5.18774e-25	0.0799565	0.0799565	0.0266522	1	3.00752e-05
365	1.81978	2.54951	0.729729	0.00107752	0.00107752	1	0.0975895	99.8951	99.8951	2.03224	31.7798	3.59994e-27	0.0688861	0.0688861	0.022962	1	8.77193e-06
366	2.05226	2.78399	0.731731	0.00201673	0.00201673	1	0.0975895	99.8951	99.8951	2.03224	23.2933	8.81011e-23	0.0942415	0.0942415	0.0314138	1	0.000111801
367	2.03989	2.77362	0.733733	0.00081102	0.00081102	1	0.0975895	99.8951	99.8951	2.03224	36.832	2.74012e-29	0.0597632	0.0597632	0.0199211	1	0
368	2.07222	2.80795	0.735735	0.00162273	0.00162273	1	0.0975895	99.8951	99.8951	2.03224	26.1097	2.22071e-24	0.0845359	0.0845359	0.0281786	1	3.62319e-05
369	2.11209	2.84982	0.737737	0.00206932	0.00206932	1	0.0975895	99.8951	99.8951	2.03224	23.1841	1.0241e-22	0.0954623	0.0954623	0.0318208	1	0.000111801
370	1.89796	2.6377	0.739739	0.00131353	0.00131353	1	0.0975895	99.8951	99.8951	2.03224	29.1784	5.94198e-26	0.0760568	0.0760568	0.0253523	1	1.62602e-05
371	2.02638	2.76812	0.741741	0.000773927	0.000773927	1	0.0975895	99.8951	99.8951	2.03224	38.1158	8.77969e-30	0.0583806	0.0583806	0.0194602	1	0
372	2.01753	2.76128	0.743743	0.00248255	0.00248255	1	0.0975895	99.8951	99.8951	2.03224	21.3391	1.43946e-21	0.104561	0.104561	0.0348535	1	0.000147727
373	1.88065	2.6264	0.745745	0.00192335	0.00192335	1	0.0975895	99.8951	99.8951	2.03224	24.3089	2.23637e-23	0.0920337	0.0920337	0.0306779	1	6.08108e-05
374	1.97004	2.71778	0.747747	0.00270759	0.00270759	1	0.0975895	99.8951	99.8951	2.03224	20.5431	4.78898e-21	0.109197	0.109197	0.0363989	1	0.0002
375	2.04769	2.79744	0.749749	0.00273538	0.00273538	1	0.0975895	99.8951	99.8951	2.03224	20.4932	5.17064e-21	0.109756	0.109756	0.0365852	1	0.0002
376	1.9575	2.70925	0.751752	0.00159554	0.00159554	1	0.0975895	99.8951	99.8951	2.03224	26.9044	8.38746e-25	0.0838247	0.0838247	0.0279416	1	3.00752e-05
377	2.00662	2.76037	0.753754	0.00222476	0.00222476	1	0.0975895	99.8951	99.8951	2.03224	22.845	1.64132e-22	0.0989828	0.0989828	0.0329943	1	0.000111801
378	1.96896	2.72472	0.755756	0.000783372	0.000783372	1	0.0975895	99.8951	99.8951	2.03224	38.6011	5.76455e-30	0.0587357	0.0587357	0.0195786	1	0
379	1.85091	2.60867	0.757758	0.00110421	0.00110421	1	0.0975895	99.8951	99.8951	2.03224	32.5992	1.55604e-27	0.069734	0.069734	0.0232447	1	8.77193e-06
380	1.95418	2.71394	0.75976	0.00194798	0.00194798	1	0.0975895	99.8951	99.8951	2.03224	24.6086	1.50679e-23	0.0926212	0.0926212	0.0308737	1	4.96454e-05
381	1.90568	2.66744	0.761762	0.000954645	0.000954645	1	0.0975895	99.8951	99.8951	2.03224	35.2453	1.17994e-28	0.0648394	0.0648394	0.0216131	1	0
382	1.99535	2.75911	0.763764	0.0013438	0.0013438	1	0.0975895	99.8951	99.8951	2.03224	29.7848	3.02934e-26	0.0769283	0.0769283	0.0256428	1	8.77193e-06
383	1.91405	2.67982	0.765766	0.00197402	0.00197402	1	0.0975895	99.8951	99.8951	2.03224	24.639	1.44798e-23	0.0932382	0.0932382	0.0310794	1	4.96454e-05
384	2.1009	2.86867	0.767768	0.00140152	0.00140152	1	0.0975895	99.8951	99.8951	2.03224	29.3179	5.08328e-26	0.0785631	0.0785631	0.0261877	1	1.62602e-05
385	1.88139	2.65116	0.76977	0.00189216	0.00189216	1	0.0975895	99.8951	99.8951	2.03224	25.2979	6.17568e-24	0.0912846	0.0912846	0.0304282	1	3.62319e-05
386	1.92412	2.6959	0.771772	0.00107472	0.00107472	1	0.0975895	99.8951	99.8951	2.03224	33.6546	5.43609e-28	0.0687963	0.0687963	0.0229321	1	0
387	1.92345	2.69723	0.773774	0.000944136	0.000944136	1	0.0975895	99.8951	99.8951	2.03224	35.9997	5.84857e-29	0.0644816	0.0644816	0.0214939	1	0
388	2.03744	2.81321	0.775776	0.00225767	0.00225767	1	0.0975895	99.8951	99.8951	2.03224	23.3404	8.25723e-23	0.0997122	0.0997122	0.0332374	1	6.08108e-05
389	1.93543	2.7132	0.777778	0.000595854	0.000595854	1	0.0975895	99.8951	99.8951	2.03224	45.55	2.3006e-32	0.0512257	0.0512257	0.0170752	1	0
390	2.04324	2.82302	0.77978	0.00199929	0.00199929	1	0.0975895	99.8951	99.8951	2.03224	24.9308	9.90291e-24	0.0938331	0.0938331	0.0312777	1	3.62319e-05
391	2.08875	2.87053	0.781782	0.00133475	0.00133475	1	0.0975895	99.8951	99.8951	2.03224	30.5906	1.26167e-26	0.0766688	0.0766688	0.0255563	1	8.77193e-06
392	2.11746	2.90125	0.783784	0.00240595	0.00240595	1	0.0975895	99.8951	99.8951	2.03224	22.8431	1.64558e-22	0.102935	0.102935	0.0343116	1	0.000111801
393	1.78353	2.56932	0.785786	0.00122757	0.00122757	1	0.0975895	99.8951	99.8951	2.03224	32.0615	2.69218e-27	0.0735262	0.0735262	0.0245087	1	0
394	2.15946	2.94725	0.787788	0.00235903	0.00235903	1	0.0975895	99.8951	99.8951	2.03224	23.1871	1.01999e-22	0.101926	0.101926	0.0339753	1	6.08108e-05
395	2.01723	2.80702	0.78979	0.00139656	0.00139656	1	0.0975895	99.8951	99.8951	2.03224	30.2124	1.89806e-26	0.0784237	0.0784237	0.0261412	1	8.77193e-06
396	1.99602	2.78782	0.791792	0.00103004	0.00103004	1	0.0975895	99.8951	99.8951	2.03224	35.2685	1.15447e-28	0.0673511	0.0673511	0.0224504	1	0
397	2.03795	2.83174	0.793794	0.000604963	0.000604963	1	0.0975895	99.8951	99.8951	2.03224	46.1367	1.49901e-32	0.0516158	0.0516158	0.0172053	1	0
398	1.99231	2.78811	0.795796	0.00118041	0.00118041	1	0.0975895	99.8951	99.8951	2.03224	33.1123	9.29588e-28	0.0720998	0.0720998	0.0240333	1	0
399	2.13127	2.92907	0.797798	0.0029404	0.0029404	1	0.0975895	99.8951	99.8951	2.03224	21.0326	2.27634e-21	0.113795	0.113795	0.0379315	1	0.000127273
400	2.08301	2.88281	0.7998	0.00134719	0.00134719	1	0.0975895	99.8951	99.8951	2.03224	31.1508	6.94961e-27	0.0770252	0.0770252	0.0256751	1	8.77193e-06
401	2.02007	2.82187	0.801802	0.00131501	0.00131501	1	0.0975895	99.8951	99.8951	2.03224	31.6086	4.3007e-27	0.0760997	0.0760997	0.0253666	1	0
402	1.94596	2.74976	0.803804	0.00140758	0.00140758	1	0.0975895	99.8951	99.8951	2.03224	30.6278	1.21225e-26	0.0787326	0.0787326	0.0262442	1	8.77193e-06
403	1.92826	2.73406	0.805806	0.00212977	0.00212977	1	0.0975895	99.8951	99.8951	2.03224	24.9613	9.52061e-24	0.0968467	0.0968467	0.0322822	1	3.00752e-05
404	1.97769	2.78549	0.807808	0.00126845	0.00126845	1	0.0975895	99.8951	99.8951	2.03224	32.4245	1.85759e-27	0.0747404	0.0747404	0.0249135	1	0
405	1.97065	2.78046	0.80981	0.00119693	0.00119693	1	0.0975895	99.8951	99.8951	2.03224	33.4619	6.57162e-28	0.0726028	0.0726028	0.0242009	1	0
406	1.92244	2.73425	0.811812	0.00132083	0.00132083	1	0.0975895	99.8951	99.8951	2.03224	31.9326	3.07415e-27	0.076268	0.076268	0.0254227	1	0
407	2.04948	2.86329	0.813814	0.000974761	0.000974761	1	0.0975895	99.8951	99.8951	2.03224	37.2631	1.86206e-29	0.065519	0.065519	0.0218397	1	0
408	1.93928	2.75509	0.815816	0.00124757	0.00124757	1	0.0975895	99.8951	99.8951	2.03224	33.0189	1.02041e-27	0.0741227	0.0741227	0.0247076	1	0
409	2.04961	2.86743	0.817818	0.00120107	0.00120107	1	0.0975895	99.8951	99.8951	2.03224	33.7346	5.02608e-28	0.0727281	0.0727281	0.0242427	1	0
410	2.10671	2.92653	0.81982	0.00166934	0.00166934	1	0.0975895	99.8951	99.8951	2.03224	28.6846	1.03855e-25	0.0857415	0.0857415	0.0285805	1	8.77193e-06
411	2.10559	2.92741	0.821822	0.00110068	0.00110068	1	0.0975895	99.8951	99.8951	2.03224	35.412	1.00923e-28	0.0696224	0.0696224	0.0232075	1	0
412	1.91267	2.7365	0.823824	0.00159663	0.00159663	1	0.0975895	99.8951	99.8951	2.03224	29.4737	4.27304e-26	0.0838533	0.0838533	0.0279511	1	8.77193e-06
413	1.91845	2.74427	0.825826	0.00046839	0.00046839	1	0.0975895	99.8951	99.8951	2.03224	54.5491	5.42993e-35	0.0454174	0.0454174	0.0151391	1	0
414	1.94288	2.77071	0.827828	0.0015592	0.0015592	1	0.0975895	99.8951	99.8951	2.03224	29.9703	2.47123e-26	0.0828647	0.0828647	0.0276216	1	8.77193e-06
415	2.08411	2.91394	0.82983	0.00206509	0.00206509	1	0.0975895	99.8951	99.8951	2.03224	26.1049	2.234e-24	0.0953648	0.0953648	0.0317883	1	1.62602e-05
416	1.95282	2.78465	0.831832	0.0016186	0.0016186	1	0.0975895	99.8951	99.8951	2.03224	29.5575	3.89355e-26	0.0844284	0.0844284	0.0281428	1	8.77193e-06
417	1.91149	2.74532	0.833834	0.00161674	0.00161674	1	0.0975895	99.8951	99.8951	2.03224	29.6458	3.53128e-26	0.0843797	0.0843797	0.0281266	1	8.77193e-06
418	2.07051	2.90634	0.835836	0.00244869	0.00244869	1	0.0975895	99.8951	99.8951	2.03224	24.1467	2.77428e-23	0.103845	0.103845	0.034615	1	3.00752e-05
419	2.12533	2.96317	0.837838	0.00127729	0.00127729	1	0.0975895	99.8951	99.8951	2.03224	33.5133	6.24685e-28	0.0750005	0.0750005	0.0250002	1	0
420	2.08048	2.92032	0.83984	0.000754209	0.000754209	1	0.0975895	99.8951	99.8951	2.03224	43.7173	9.08516e-32	0.0576321	0.0576321	0.0192107	1	0
421	2.07878	2.92062	0.841842	0.00102098	0.00102098	1	0.0975895	99.8951	99.8951	2.03224	37.6638	1.30522e-29	0.0670544	0.0670544	0.0223515	1	0
422	1.86496	2.7088	0.843844	0.00106415	0.00106415	1	0.0975895	99.8951	99.8951	2.03224	36.9796	2.39941e-29	0.0684574	0.0684574	0.0228191	1	0
423	2.02667	2.87252	0.845846	0.00145557	0.00145557	1	0.0975895	99.8951	99.8951	2.03224	31.694	3.93496e-27	0.0800635	0.0800635	0.0266878	1	0
424	1.95364	2.80149	0.847848	0.00212537	0.00212537	1	0.0975895	99.8951	99.8951	2.03224	26.2908	1.77469e-24	0.0967466	0.0967466	0.0322489	1	1.62602e-05
425	2.097	2.94685	0.84985	0.00123719	0.00123719	1	0.0975895	99.8951	99.8951	2.03224	34.5403	2.30312e-28	0.0738137	0.0738137	0.0246046	1	0
426	2.04324	2.8951	0.851852	0.00180681	0.00180681	1	0.0975895	99.8951	99.8951	2.03224	28.6491	1.0814e-25	0.0892019	0.0892019	0.029734	1	8.77193e-06
427	1.96209	2.81595	0.853854	0.00108591	0.00108591	1	0.0975895	99.8951	99.8951	2.03224	37.0416	2.2696e-29	0.0691536	0.0691536	0.0230512	1	0
428	1.92566	2.78152	0.855856	0.0020477	0.0020477	1	0.0975895	99.8951	99.8951	2.03224	27.0377	7.14183e-25	0.0949624	0.0949624	0.0316541	1	8.77193e-06
429	2.08825	2.94611	0.857858	0.00128696	0.00128696	1	0.0975895	99.8951	99.8951	2.03224	34.185	3.24237e-28	0.0752838	0.0752838	0.0250946	1	0
430	2.00289	2.86275	0.85986	0.00189832	0.00189832	1	0.0975895	99.8951	99.8951	2.03224	28.2128	1.78523e-25	0.0914329	0.0914329	0.0304776	1	8.77193e-06
431	2.03179	2.89365	0.861862	0.00138668	0.00138668	1	0.0975895	99.8951	99.8951	2.03224	33.0867	9.53612e-28	0.0781458	0.0781458	0.0260486	1	0
432	2.01724	2.8811	0.863864	0.000577393	0.000577393	1	0.0975895	99.8951	99.8951	2.03224	51.394	4.02065e-34	0.050426	0.050426	0.0168087	1	0
433	2.05267	2.91853	0.865866	0.00127544	0.00127544	1	0.0975895	99.8951	99.8951	2.03224	34.6596	2.05483e-28	0.0749459	0.0749459	0.024982	1	0
434	1.98858	2.85644	0.867868	0.000978606	0.000978606	1	0.0975895	99.8951	99.8951	2.03224	39.66	2.34223e-30	0.0656481	0.0656481	0.0218827	1	0
435	2.01155	2.88142	0.86987	0.00229731	0.00229731	1	0.0975895	99.8951	99.8951	2.03224	25.9446	2.72765e-24	0.100584	0.100584	0.0335279	1	1.62602e-05
436	1.85271	2.72458	0.871872	0.00156296	0.00156296	1	0.0975895	99.8951	99.8951	2.03224	31.5269	4.68293e-27	0.0829645	0.0829645	0.0276548	1	0
437	1.90715	2.78103	0.873874	0.00141293	0.00141293	1	0.0975895	99.8951	99.8951	2.03224	33.2346	8.2303e-28	0.0788823	0.0788823	0.0262941	1	0
438	1.95281	2.82869	0.875876	0.00259515	0.00259515	1	0.0975895	99.8951	99.8951	2.03224	24.579	1.56643e-23	0.106905	0.106905	0.0356351	1	3.00752e-05
439	1.9564	2.83427	0.877878	0.00106563	0.00106563	1	0.0975895	99.8951	99.8951	2.03224	38.4445	6.59938e-30	0.0685048	0.0685048	0.0228349	1	0
440	1.94164	2.82152	0.87988	0.00143508	0.00143508	1	0.0975895	99.8951	99.8951	2.03224	33.2038	8.48589e-28	0.079498	0.079498	0.0264993	1	0
441	2.07251	2.95439	0.881882	0.00116727	0.00116727	1	0.0975895	99.8951	99.8951	2.03224	36.9001	2.57708e-29	0.0716974	0.0716974	0.0238991	1	0
442	2.0187	2.90259	0.883884	0.000760408	0.000760408	1	0.0975895	99.8951	99.8951	2.03224	45.8221	1.88486e-32	0.0578684	0.0578684	0.0192895	1	0
443	1.92329	2.80917	0.885886	0.0013179	0.0013179	1	0.0975895	99.8951	99.8951	2.03224	34.8851	1.65791e-28	0.0761831	0.0761831	0.0253944	1	0
444	1.89646	2.78435	0.887888	0.00108191	0.00108191	1	0.0975895	99.8951	99.8951	2.03224	38.5891	5.82472e-30	0.0690263	0.0690263	0.0230088	1	0
445	2.09545	2.98534	0.88989	0.00174103	0.00174103	1	0.0975895	99.8951	99.8951	2.03224	30.4885	1.40807e-26	0.0875631	0.0875631	0.0291877	1	0
446	1.94909	2.84098	0.891892	0.00104516	0.00104516	1	0.0975895	99.8951	99.8951	2.03224	39.4388	2.8216e-30	0.0678437	0.0678437	0.0226146	1	0
447	1.97058	2.86447	0.893894	0.00112062	0.00112062	1	0.0975895	99.8951	99.8951	2.03224	38.1733	8.35053e-30	0.0702501	0.0702501	0.0234167	1	0
448	1.91747	2.81337	0.895896	0.00180961	0.00180961	1	0.0975895	99.8951	99.8951	2.03224	30.1071	2.12852e-26	0.089271	0.089271	0.029757	1	0
449	2.04836	2.94626	0.897898	0.000802139	0.000802139	1	0.0975895	99.8951	99.8951	2.03224	45.3216	2.72209e-32	0.0594351	0.0594351	0.0198117	1	0
450	1.92146	2.82136	0.8999	0.00119102	0.00119102	1	0.0975895	99.8951	99.8951	2.03224	37.2767	1.83954e-29	0.0724232	0.0724232	0.0241411	1	0
451	2.00555	2.90745	0.901902	0.00340939	0.00340939	1	0.0975895	99.8951	99.8951	2.03224	22.0813	4.85774e-22	0.122534	0.122534	0.0408447	1	4.96454e-05
452	1.93038	2.83429	0.903904	0.00156034	0.00156034	1	0.0975895	99.8951	99.8951	2.03224	32.7126	1.38767e-27	0.082895	0.082895	0.0276317	1	0
453	1.96282	2.86873	0.905906	0.001217	0.001217	1	0.0975895	99.8951	99.8951	2.03224	37.1228	2.11054e-29	0.0732089	0.0732089	0.024403	1	0
454	2.04375	2.95165	0.907908	0.00210083	0.00210083	1	0.0975895	99.8951	99.8951	2.03224	28.3171	1.58256e-25	0.0961864	0.0961864	0.0320621	1	0
455	1.93952	2.84943	0.90991	0.00162246	0.00162246	1	0.0975895	99.8951	99.8951	2.03224	32.2934	2.12305e-27	0.084529	0.084529	0.0281763	1	0
456	2.05652	2.96843	0.911912	0.00145175	0.00145175	1	0.0975895	99.8951	99.8951	2.03224	34.2145	3.15117e-28	0.0799584	0.0799584	0.0266528	1	0
457	1.96111	2.87502	0.913914	0.00116854	0.00116854	1	0.0975895	99.8951	99.8951	2.03224	38.2197	8.02034e-30	0.0717363	0.0717363	0.0239121	1	0
458	1.9551	2.87101	0.915916	0.00203393	0.00203393	1	0.0975895	99.8951	99.8951	2.03224	29.0329	6.99841e-26	0.0946426	0.0946426	0.0315475	1	0
459	2.00085	2.91877	0.917918	0.00168752	0.00168752	1	0.0975895	99.8951	99.8951	2.03224	31.9435	3.03968e-27	0.086207	0.086207	0.0287357	1	0
460	2.14655	3.06647	0.91992	0.000837349	0.000837349	1	0.0975895	99.8951	99.8951	2.03224	45.4464	2.48274e-32	0.0607256	0.0607256	0.0202419	1	0
461	1.86107	2.78299	0.921922	0.0011248	0.0011248	1	0.0975895	99.8951	99.8951	2.03224	39.2969	3.18128e-30	0.0703812	0.0703812	0.0234604	1	0
462	2.09332	3.01725	0.923924	0.00123517	0.00123517	1	0.0975895	99.8951	99.8951	2.03224	37.5816	1.40348e-29	0.0737534	0.0737534	0.0245845	1	0
463	1.81908	2.74501	0.925926	0.00182503	0.00182503	1	0.0975895	99.8951	99.8951	2.03224	30.9845	8.28722e-27	0.0896507	0.0896507	0.0298836	1	0
464	2.13895	3.06688	0.927928	0.00240982	0.00240982	1	0.0975895	99.8951	99.8951	2.03224	27.0225	7.27418e-25	0.103017	0.103017	0.0343391	1	8.77193e-06
465	1.91219	2.84212	0.92993	0.00173275	0.00173275	1	0.0975895	99.8951	99.8951	2.03224	31.9363	3.06229e-27	0.0873547	0.0873547	0.0291182	1	0
466	1.94392	2.87585	0.931932	0.00156629	0.00156629	1	0.0975895	99.8951	99.8951	2.03224	33.6628	5.39269e-28	0.083053	0.083053	0.0276843	1	0
467	2.00988	2.94381	0.933934	0.00197634	0.00197634	1	0.0975895	99.8951	99.8951	2.03224	30.0323	2.30949e-26	0.0932931	0.0932931	0.0310977	1	0
468	1.93886	2.87479	0.935936	0.00145214	0.00145214	1	0.0975895	99.8951	99.8951	2.03224	35.1111	1.33881e-28	0.0799692	0.0799692	0.0266564	1	0
469	1.91417	2.85211	0.937938	0.0016242	0.0016242	1	0.0975895	99.8951	99.8951	2.03224	33.2704	7.94318e-28	0.0845741	0.0845741	0.0281914	1	0
470	1.99704	2.93698	0.93994	0.00195902	0.00195902	1	0.0975895	99.8951	99.8951	2.03224	30.3587	1.6197e-26	0.0928833	0.0928833	0.0309611	1	0
471	1.98556	2.9275	0.941942	0.00134845	0.00134845	1	0.0975895	99.8951	99.8951	2.03224	36.6699	3.17198e-29	0.0770611	0.0770611	0.025687	1	0
472	1.9513	2.89524	0.943944	0.000886897	0.000886897	1	0.0975895	99.8951	99.8951	2.03224	45.3119	2.74161e-32	0.0624964	0.0624964	0.0208321	1	0
473	2.01476	2.96071	0.945946	0.00209288	0.00209288	1	0.0975895	99.8951	99.8951	2.03224	29.5595	3.88496e-26	0.0960042	0.0960042	0.0320014	1	0
474	1.88141	2.82936	0.947948	0.00144488	0.00144488	1	0.0975895	99.8951	99.8951	2.03224	35.651	8.0756e-29	0.0797689	0.0797689	0.0265896	1	0
475	2.13078	3.08073	0.94995	0.000919509	0.000919509	1	0.0975895	99.8951	99.8951	2.03224	44.7843	4.05684e-32	0.0636351	0.0636351	0.0212117	1	0
476	1.93135	2.8833	0.951952	0.00159293	0.00159293	1	0.0975895	99.8951	99.8951	2.03224	34.0973	3.52972e-28	0.0837561	0.0837561	0.0279187	1	0
477	1.95135	2.9053	0.953954	0.00126083	0.00126083	1	0.0975895	99.8951	99.8951	2.03224	38.4062	6.82172e-30	0.0745156	0.0745156	0.0248385	1	0
478	2.06033	3.01628	0.955956	0.00202471	0.00202471	1	0.0975895	99.8951	99.8951	2.03224	30.371	1.5983e-26	0.0944277	0.0944277	0.0314759	1	0
479	2.18589	3.14385	0.957958	0.00209989	0.00209989	1	0.0975895	99.8951	99.8951	2.03224	29.8848	2.71396e-26	0.096165	0.096165	0.032055	1	0
480	2.06391	3.02387	0.95996	0.00180462	0.00180462	1	0.0975895	99.8951	99.8951	2.03224	32.3045	2.09914e-27	0.0891479	0.0891479	0.029716	1	0
481	1.99993	2.96189	0.961962	0.000771811	0.000771811	1	0.0975895	99.8951	99.8951	2.03224	49.5	1.41781e-33	0.0583007	0.0583007	0.0194336	1	0
482	1.93803	2.90199	0.963964	0.00324621	0.00324621	1	0.0975895	99.8951	99.8951	2.03224	24.1866	2.63044e-23	0.119566	0.119566	0.0398552	1	1.62602e-05
483	2.12759	3.09355	0.965966	0.00174461	0.00174461	1	0.0975895	99.8951	99.8951	2.03224	33.0609	9.78428e-28	0.0876533	0.0876533	0.0292178	1	0
484	2.09165	3.05961	0.967968	0.000899887	0.000899887	1	0.0975895	99.8951	99.8951	2.03224	46.1286	1.50783e-32	0.0629524	0.0629524	0.0209841	1	0
485	1.95534	2.92531	0.96997	0.00102613	0.00102613	1	0.0975895	99.8951	99.8951	2.03224	43.2873	1.26412e-31	0.0672232	0.0672232	0.0224077	1	0
486	2.09947	3.07144	0.971972	0.00167487	0.00167487	1	0.0975895	99.8951	99.8951	2.03224	33.9521	4.06449e-28	0.0858833	0.0858833	0.0286278	1	0
487	1.9863	2.96027	0.973974	0.00233626	0.00233626	1	0.0975895	99.8951	99.8951	2.03224	28.8064	9.04118e-26	0.101433	0.101433	0.033811	1	0
488	1.94612	2.92209	0.975976	0.00129532	0.00129532	1	0.0975895	99.8951	99.8951	2.03224	38.7662	5.0018e-30	0.0755279	0.0755279	0.025176	1	0
489	1.97947	2.95745	0.977978	0.00187058	0.00187058	1	0.0975895	99.8951	99.8951	2.03224	32.3254	2.05481e-27	0.0907624	0.0907624	0.0302541	1	0
490	1.86237	2.84235	0.97998	0.00119057	0.00119057	1	0.0975895	99.8951	99.8951	2.03224	40.6016	1.07183e-30	0.0724095	0.0724095	0.0241365	1	0
491	2.073	3.05498	0.981982	0.001717	0.001717	1	0.0975895	99.8951	99.8951	2.03224	33.8783	4.3675e-28	0.0869567	0.0869567	0.0289856	1	0
492	1.98988	2.97386	0.983984	0.00118958	0.00118958	1	0.0975895	99.8951	99.8951	2.03224	40.7844	9.22715e-31	0.0723794	0.0723794	0.0241265	1	0
493	2.13271	3.1187	0.985986	0.000562769	0.000562769	1	0.0975895	99.8951	99.8951	2.03224	59.4167	3.05799e-36	0.0497833	0.0497833	0.0165944	1	0
494	1.89905	2.88704	0.987988	0.000460839	0.000460839	1	0.0975895	99.8951	99.8951	2.03224	65.793	9.83656e-38	0.0450498	0.0450498	0.0150166	1	#NUM!
495	2.11322	3.10321	0.98999	0.000772514	0.000772514	1	0.0975895	99.8951	99.8951	2.03224	50.9191	5.49122e-34	0.0583273	0.0583273	0.0194424	1	0
496	2.0108	3.00279	0.991992	0.000819884	0.000819884	1	0.0975895	99.8951	99.8951	2.03224	49.5262	1.3929e-33	0.0600889	0.0600889	0.0200296	1	0
497	2.04657	3.04057	0.993994	0.00202561	0.00202561	1	0.0975895	99.8951	99.8951	2.03224	31.5725	4.46543e-27	0.0944487	0.0944487	0.0314829	1	0
498	1.86279	2.85878	0.995996	0.000994956	0.000994956	1	0.0975895	99.8951	99.8951	2.03224	45.1397	3.11418e-32	0.0661943	0.0661943	0.0220648	1	0
499	2.11375	3.11175	0.997998	0.000948193	0.000948193	1	0.0975895	99.8951	99.8951	2.03224	46.3323	1.30095e-32	0.06462	0.06462	0.02154	1	0
500	1.91801	2.91801	1	0.00103377	0.00103377	1	0.0975895	99.8951	99.8951	2.03224	44.4621	5.16484e-32	0.0674732	0.0674732	0.0224911	1	0
501	1.90295	1.90295	0	0.00199125	0.00199125	1	0.0975895	99.8951	99.8951	2.03224	0	0.5	0.0936444	0.0936444	0.0312148	0.5	1
502	1.97813	1.97813	0	0.000821623	0.000821623	1	0.0975895	99.8951	99.8951	2.03224	0	0.5	0.0601526	0.0601526	0.0200509	0.5	1
503	2.12451	2.12451	0	0.00154044	0.00154044	1	0.0975895	99.8951	99.8951	2.03224	0	0.5	0.0823646	0.0823646	0.0274549	0.5	1
504	2.02346	2.02346	0	0.0018262	0.0018262	1	0.0975895	99.8951	99.8951	2.03224	0	0.5	0.0896795	0.0896795	0.0298932	0.5	1
505	1.92149	1.92149	0	0.0012241	0.0012241	1	0.0975895	99.8951	99.8951	2.03224	0	0.5	0.0734221	0.0734221	0.024474	0.5	1
506	2.12712	2.12712	0	0.00181177	0.00181177	1	0.0975895	99.8951	99.8951	2.03224	0	0.5	0.0893244	0.0893244	0.0297748	0.5	1
507	1.89636	1.89636	0	0.00245317	0.00245317	1	0.0975895	99.8951	99.8951	2.03224	0	0.5	0.10394	0.10394	0.0346466	0.5	1
508	1.89015	1.89015	0	0.000605234	0.000605234	1	0.0975895	99.8951	99.8951	2.03224	0	0.5	0.0516274	0.0516274	0.0172091	0.5	1
509	1.89025	1.89025	0	0.00108178	0.00108178	1	0.0975895	99.8951	99.8951	2.03224	0	0.5	0.069022	0.069022	0.0230073	0.5	1
510	1.97547	1.97547	0	0.00157231	0.00157231	1	0.0975895	99.8951	99.8951	2.03224	0	0.5	0.0832123	0.0832123	0.0277374	0.5	1
511	2.00208	2.00208	0	0.00248105	0.00248105	1	0.0975895	99.8951	99.8951	2.03224	0	0.5	0.104529	0.104529	0.0348429	0.5	1
512	1.87755	1.87755	0	0.00163105	0.00163105	1	0.0975895	99.8951	99.8951	2.03224	0	0.5	0.0847523	0.0847523	0.0282508	0.5	1
513	1.92623	1.92623	0	0.00231879	0.00231879	1	0.0975895	99.8951	99.8951	2.03224	0	0.5	0.101053	0.101053	0.0336843	0.5	1
514	1.94932	1.94932	0	0.00182113	0.00182113	1	0.0975895	99.8951	99.8951	2.03224	0	0.5	0.0895547	0.0895547	0.0298516	0.5	1
515	1.97007	1.97007	0	0.00170977	0.00170977	1	0.0975895	99.8951	99.8951	2.03224	0	0.5	0.0867734	0.0867734	0.0289245	0.5	1
516	2.01385	2.01385	0	0.00219886	0.00219886	1	0.0975895	99.8951	99.8951	2.03224	0	0.5	0.0984051	0.0984051	0.0328017	0.5	1
517	1.98583	1.98583	0	0.000438825	0.000438825	1	0.0975895	99.8951	99.8951	2.03224	0	0.5	0.0439606	0.0439606	0.0146535	0.5	1
518	2.0723	2.0723	0	0.000521909	0.000521909	1	0.0975895	99.8951	99.8951	2.03224	0	0.5	0.0479419	0.0479419	0.0159806	0.5	1
519	2.01665	2.01665	0	0.000964846	0.000964846	1	0.0975895	99.8951	99.8951	2.03224	0	0.5	0.065185	0.065185	0.0217283	0.5	1
520	2.0684	2.0684	0	0.00153004	0.00153004	1	0.0975895	99.8951	99.8951	2.03224	0	0.5	0.0820862	0.0820862	0.0273621	0.5	1
521	2.1308	2.1308	0	0.00090291	0.00090291	1	0.0975895	99.8951	99.8951	2.03224	0	0.5	0.0630581	0.0630581	0.0210194	0.5	1
522	1.93882	1.93882	0	0.00161026	0.00161026	1	0.0975895	99.8951	99.8951	2.03224	0	0.5	0.0842104	0.0842104	0.0280701	0.5	1
523	1.8801	1.8801	0	0.000724839	0.000724839	1	0.0975895	99.8951	99.8951	2.03224	0	0.5	0.0564988	0.0564988	0.0188329	0.5	1
524	1.9524	1.9524	0	0.00115761	0.00115761	1	0.0975895	99.8951	99.8951	2.03224	0	0.5	0.0714001	0.0714001	0.0238	0.5	1
525	2.10563	2.10563	0	0.00117539	0.00117539	1	0.0975895	99.8951	99.8951	2.03224	0	0.5	0.0719465	0.0719465	0.0239822	0.5	1
526	2.03519	2.03519	0	0.00124607	0.00124607	1	0.0975895	99.8951	99.8951	2.03224	0	0.5	0.0740782	0.0740782	0.0246927	0.5	1
527	2.08899	2.08899	0	0.000955545	0.000955545	1	0.0975895	99.8951	99.8951	2.03224	0	0.5	0.06487	0.06487	0.0216233	0.5	1
528	1.84178	1.84178	0	0.00114882	0.00114882	1	0.0975895	99.8951	99.8951	2.03224	0	0.5	0.0711287	0.0711287	0.0237096	0.5	1
529	2.11598	2.11598	0	0.00158067	0.00158067	1	0.0975895	99.8951	99.8951	2.03224	0	0.5	0.0834332	0.0834332	0.0278111	0.5	1
530	1.95741	1.95741	0	0.000390504	0.000390504	1	0.0975895	99.8951	99.8951	2.03224	0	0.5	0.0414697	0.0414697	0.0138232	0.5	1
531	1.94925	1.94925	0	0.00158628	0.00158628	1	0.0975895	99.8951	99.8951	2.03224	0	0.5	0.083581	0.083581	0.0278603	0.5	1
532	2.13906	2.13906	0	0.00116385	0.00116385	1	0.0975895	99.8951	99.8951	2.03224	0	0.5	0.0715923	0.0715923	0.0238641	0.5	1
533	2.05633	2.05633	0	0.000560673	0.000560673	1	0.0975895	99.8951	99.8951	2.03224	0	0.5	0.0496905	0.0496905	0.0165635	0.5	1
534	1.9047	1.9047	0	0.00232503	0.00232503	1	0.0975895	99.8951	99.8951	2.03224	0	0.5	0.101189	0.101189	0.0337296	0.5	1
535	1.98202	1.98202	0	0.00176627	0.00176627	1	0.0975895	99.8951	99.8951	2.03224	0	0.5	0.0881955	0.0881955	0.0293985	0.5	1
536	1.95404	1.95404	0	0.00375935	0.00375935	1	0.0975895	99.8951	99.8951	2.03224	0	0.5	0.128669	0.128669	0.0428897	0.5	1
537	1.95511	1.95511	0	0.00131986	0.00131986	1	0.0975895	99.8951	99.8951	2.03224	0	0.5	0.0762399	0.0762399	0.0254133	0.5	1
538	1.93767	1.93767	0	0.0018931	0.0018931	1	0.0975895	99.8951	99.8951	2.03224	0	0.5	0.0913071	0.0913071	0.0304357	0.5	1
539	2.16781	2.16781	0	0.000757309	0.000757309	1	0.0975895	99.8951	99.8951	2.03224	0	0.5	0.0577504	0.0577504	0.0192501	0.5	1
540	1.97142	1.97142	0	0.00158897	0.00158897	1	0.0975895	99.8951	99.8951	2.03224	0	0.5	0.083652	0.083652	0.027884	0.5	1
541	1.86688	1.86688	0	0.00153405	0.00153405	1	0.0975895	99.8951	99.8951	2.03224	0	0.5	0.0821937	0.0821937	0.0273979	0.5	1
542	1.98333	1.98333	0	0.00168762	0.00168762	1	0.0975895	99.8951	99.8951	2.03224	0	0.5	0.0862097	0.0862097	0.0287366	0.5	1
543	1.91939	1.91939	0	0.00149898	0.00149898	1	0.0975895	99.8951	99.8951	2.03224	0	0.5	0.0812487	0.0812487	0.0270829	0.5	1
544	2.11471	2.11471	0	0.00204697	0.00204697	1	0.0975895	99.8951	99.8951	2.03224	0	0.5	0.0949455	0.0949455	0.0316485	0.5	1
545	2.00286	2.00286	0	0.00165395	0.00165395	1	0.0975895	99.8951	99.8951	2.03224	0	0.5	0.0853453	0.0853453	0.0284484	0.5	1
546	2.09416	2.09416	0	0.00143909	0.00143909	1	0.0975895	99.8951	99.8951	2.03224	0	0.5	0.0796092	0.0796092	0.0265364	0.5	1
547	2.00929	2.00929	0	0.000515696	0.000515696	1	0.0975895	99.8951	99.8951	2.03224	0	0.5	0.0476558	0.0476558	0.0158853	0.5	1
548	1.98978	1.98978	0	0.00173636	0.00173636	1	0.0975895	99.8951	99.8951	2.03224	0	0.5	0.0874456	0.0874456	0.0291485	0.5	1
549	1.9841	1.9841	0	0.00161465	0.00161465	1	0.0975895	99.8951	99.8951	2.03224	0	0.5	0.0843252	0.0843252	0.0281084	0.5	1
550	1.98366	1.98366	0	0.0018165	0.0018165	1	0.0975895	99.8951	99.8951	2.03224	0	0.5	0.0894409	0.0894409	0.0298136	0.5	1
551	1.98943	1.98943	0	0.000699597	0.000699597	1	0.0975895	99.8951	99.8951	2.03224	0	0.5	0.0555063	0.0555063	0.0185021	0.5	1
552	1.89579	1.89579	0	0.0015726	0.0015726	1	0.0975895	99.8951	99.8951	2.03224	0	0.5	0.0832199	0.0832199	0.02774	0.5	1
553	1.97932	1.97932	0	0.00151828	0.00151828	1	0.0975895	99.8951	99.8951	2.03224	0	0.5	0.0817701	0.0817701	0.0272567	0.5	1
554	1.94274	1.94274	0	0.00174535	0.00174535	1	0.0975895	99.8951	99.8951	2.03224	0	0.5	0.0876717	0.0876717	0.0292239	0.5	1
555	1.98998	1.98998	0	0.00155071	0.00155071	1	0.0975895	99.8951	99.8951	2.03224	0	0.5	0.0826388	0.0826388	0.0275463	0.5	1
556	2.07351	2.07351	0	0.00176503	0.00176503	1	0.0975895	99.8951	99.8951	2.03224	0	0.5	0.0881647	0.0881647	0.0293882	0.5	1
557	2.11508	2.11508	0	0.00169658	0.00169658	1	0.0975895	99.8951	99.8951	2.03224	0	0.5	0.086438	0.086438	0.0288127	0.5	1
558	1.93595	1.93595	0	0.000729176	0.000729176	1	0.0975895	99.8951	99.8951	2.03224	0	0.5	0.0566675	0.0566675	0.0188892	0.5	1
559	1.98884	1.98884	0	0.00184777	0.00184777	1	0.0975895	99.8951	99.8951	2.03224	0	0.5	0.0902075	0.0902075	0.0300692	0.5	1
560	1.99017	1.99017	0	0.00191216	0.00191216	1	0.0975895	99.8951	99.8951	2.03224	0	0.5	0.0917657	0.0917657	0.0305886	0.5	1
561	1.8762	1.8762	0	0.000834824	0.000834824	1	0.0975895	99.8951	99.8951	2.03224	0	0.5	0.060634	0.060634	0.0202113	0.5	1
562	1.93416	1.93416	0	0.00157745	0.00157745	1	0.0975895	99.8951	99.8951	2.03224	0	0.5	0.0833482	0.0833482	0.0277827	0.5	1
563	1.93499	1.93499	0	0.00242312	0.00242312	1	0.0975895	99.8951	99.8951	2.03224	0	0.5	0.103301	0.103301	0.0344337	0.5	1
564	2.0335	2.0335	0	0.00193585	0.00193585	1	0.0975895	99.8951	99.8951	2.03224	0	0.5	0.0923324	0.0923324	0.0307775	0.5	1
565	2.17878	2.17878	0	0.0010546	0.0010546	1	0.0975895	99.8951	99.8951	2.03224	0	0.5	0.0681494	0.0681494	0.0227165	0.5	1
566	2.04432	2.04432	0	0.00211217	0.00211217	1	0.0975895	99.8951	99.8951	2.03224	0	0.5	0.0964457	0.0964457	0.0321486	0.5	1
567	1.95651	1.95651	0	0.00302048	0.00302048	1	0.0975895	99.8951	99.8951	2.03224	0	0.5	0.115334	0.115334	0.0384446	0.5	1
568	2.01797	2.01797	0	0.00129326	0.00129326	1	0.0975895	99.8951	99.8951	2.03224	0	0.5	0.0754678	0.0754678	0.0251559	0.5	1
569	2.11399	2.11399	0	0.00218178	0.00218178	1	0.0975895	99.8951	99.8951	2.03224	0	0.5	0.0980221	0.0980221	0.032674	0.5	1
570	1.96178	1.96178	0	0.00240825	0.00240825	1	0.0975895	99.8951	99.8951	2.03224	0	0.5	0.102984	0.102984	0.0343279	0.5	1
571	2.13812	2.13812	0	0.00165666	0.00165666	1	0.0975895	99.8951	99.8951	2.03224	0	0.5	0.0854151	0.0854151	0.0284717	0.5	1
572	1.95511	1.95511	0	0.00215897	0.00215897	1	0.0975895	99.8951	99.8951	2.03224	0	0.5	0.0975084	0.0975084	0.0325028	0.5	1
573	1.98741	1.98741	0	0.00162621	0.00162621	1	0.0975895	99.8951	99.8951	2.03224	0	0.5	0.0846267	0.0846267	0.0282089	0.5	1
574	2.10096	2.10096	0	0.00178347	0.00178347	1	0.0975895	99.8951	99.8951	2.03224	0	0.5	0.088624	0.088624	0.0295413	0.5	1
575	1.8512	1.8512	0	0.00123415	0.00123415	1	0.0975895	99.8951	99.8951	2.03224	0	0.5	0.0737229	0.0737229	0.0245743	0.5	1
576	1.91892	1.91892	0	0.00130854	0.00130854	1	0.0975895	99.8951	99.8951	2.03224	0	0.5	0.0759124	0.0759124	0.0253041	0.5	1
577	2.06519	2.06519	0	0.00158112	0.00158112	1	0.0975895	99.8951	99.8951	2.03224	0	0.5	0.0834452	0.0834452	0.0278151	0.5	1
578	1.88603	1.88603	0	0.00151458	0.00151458	1	0.0975895	99.8951	99.8951	2.03224	0	0.5	0.0816704	0.0816704	0.0272235	0.5	1
579	1.8749	1.8749	0	0.000912963	0.000912963	1	0.0975895	99.8951	99.8951	2.03224	0	0.5	0.0634081	0.0634081	0.021136	0.5	1
580	2.02059	2.02059	0	0.000701715	0.000701715	1	0.0975895	99.8951	99.8951	2.03224	0	0.5	0.0555903	0.0555903	0.0185301	0.5	1
581	2.03992	2.03992	0	0.000970006	0.000970006	1	0.0975895	99.8951	99.8951	2.03224	0	0.5	0.065359	0.065359	0.0217863	0.5	1
582	2.01915	2.01915	0	0.00202456	0.00202456	1	0.0975895	99.8951	99.8951	2.03224	0	0.5	0.0944243	0.0944243	0.0314748	0.5	1
583	2.1241	2.1241	0	0.00153254	0.00153254	1	0.0975895	99.8951	99.8951	2.03224	0	0.5	0.0821531	0.0821531	0.0273844	0.5	1
584	2.0141	2.0141	0	0.00113729	0.00113729	1	0.0975895	99.8951	99.8951	2.03224	0	0.5	0.0707708	0.0707708	0.0235903	0.5	1
585	2.02444	2.02444	0	0.00137476	0.00137476	1	0.0975895	99.8951	99.8951	2.03224	0	0.5	0.0778094	0.0778094	0.0259365	0.5	1
586	2.04067	2.04067	0	0.00192861	0.00192861	1	0.0975895	99.8951	99.8951	2.03224	0	0.5	0.0921596	0.0921596	0.0307199	0.5	1
587	1.92866	1.92866	0	0.00144746	0.00144746	1	0.0975895	99.8951	99.8951	2.03224	0	0.5	0.0798403	0.0798403	0.0266134	0.5	1
588	2.04297	2.04297	0	0.00108194	0.00108194	1	0.0975895	99.8951	99.8951	2.03224	0	0.5	0.0690271	0.0690271	0.023009	0.5	1
589	2.02858	2.02858	0	0.00137316	0.00137316	1	0.0975895	99.8951	99.8951	2.03224	0	0.5	0.0777642	0.0777642	0.0259214	0.5	1
590	1.92519	1.92519	0	0.00193058	0.00193058	1	0.0975895	99.8951	99.8951	2.03224	0	0.5	0.0922067	0.0922067	0.0307356	0.5	1
591	2.1112	2.1112	0	0.00162586	0.00162586	1	0.0975895	99.8951	99.8951	2.03224	0	0.5	0.0846175	0.0846175	0.0282058	0.5	1
592	2.05808	2.05808	0	0.00153297	0.00153297	1	0.0975895	99.8951	99.8951	2.03224	0	0.5	0.0821648	0.0821648	0.0273883	0.5	1
593	2.04417	2.04417	0	0.00228862	0.00228862	1	0.0975895	99.8951	99.8951	2.03224	0	0.5	0.100393	0.100393	0.0334644	0.5	1
594	1.97906	1.97906	0	0.0019879	0.0019879	1	0.0975895	99.8951	99.8951	2.03224	0	0.5	0.0935655	0.0935655	0.0311885	0.5	1
595	2.00581	2.00581	0	0.00175042	0.00175042	1	0.0975895	99.8951	99.8951	2.03224	0	0.5	0.0877989	0.0877989	0.0292663	0.5	1
596	1.97688	1.97688	0	0.00108077	0.00108077	1	0.0975895	99.8951	99.8951	2.03224	0	0.5	0.06899	0.06899	0.0229967	0.5	1
597	2.11397	2.11397	0	0.00141885	0.00141885	1	0.0975895	99.8951	99.8951	2.03224	0	0.5	0.0790471	0.0790471	0.026349	0.5	1
598	2.1471	2.1471	0	0.00161215	0.00161215	1	0.0975895	99.8951	99.8951	2.03224	0	0.5	0.08426	0.08426	0.0280867	0.5	1
599	2.12355	2.12355	0	0.00189379	0.00189379	1	0.0975895	99.8951	99.8951	2.03224	0	0.5	0.0913238	0.0913238	0.0304413	0.5	1
600	1.88463	1.88463	0	0.00104085	0.00104085	1	0.0975895	99.8951	99.8951	2.03224	0	0.5	0.0677036	0.0677036	0.0225679	0.5	1
601	2.08802	2.08802	0	0.00142888	0.00142888	1	0.0975895	99.8951	99.8951	2.03224	0	0.5	0.0793261	0.0793261	0.026442	0.5	1
602	2.08949	2.08949	0	0.00190214	0.00190214	1	0.0975895	99.8951	99.8951	2.03224	0	0.5	0.0915249	0.0915249	0.0305083	0.5	1
603	1.9633	1.9633	0	0.00102198	0.00102198	1	0.0975895	99.8951	99.8951	2.03224	0	0.5	0.0670872	0.0670872	0.0223624	0.5	1
604	1.88209	1.88209	0	0.00240055	0.00240055	1	0.0975895	99.8951	99.8951	2.03224	0	0.5	0.102819	0.102819	0.0342731	0.5	1
605	1.97331	1.97331	0	0.000469557	0.000469557	1	0.0975895	99.8951	99.8951	2.03224	0	0.5	0.0454739	0.0454739	0.015158	0.5	1
606	2.02643	2.02643	0	0.00117051	0.00117051	1	0.0975895	99.8951	99.8951	2.03224	0	0.5	0.0717968	0.0717968	0.0239323	0.5	1
607	1.97122	1.97122	0	0.00120929	0.00120929	1	0.0975895	99.8951	99.8951	2.03224	0	0.5	0.0729765	0.0729765	0.0243255	0.5	1
608	2.02847	2.02847	0	0.00138178	0.00138178	1	0.0975895	99.8951	99.8951	2.03224	0	0.5	0.0780079	0.0780079	0.0260026	0.5	1
609	1.92136	1.92136	0	0.00213967	0.00213967	1	0.0975895	99.8951	99.8951	2.03224	0	0.5	0.0970715	0.0970715	0.0323572	0.5	1
610	2.09152	2.09152	0	0.00100918	0.00100918	1	0.0975895	99.8951	99.8951	2.03224	0	0.5	0.0666656	0.0666656	0.0222219	0.5	1
611	2.05753	2.05753	0	0.00198239	0.00198239	1	0.0975895	99.8951	99.8951	2.03224	0	0.5	0.0934357	0.0934357	0.0311452	0.5	1
612	2.14631	2.14631	0	0.000977723	0.000977723	1	0.0975895	99.8951	99.8951	2.03224	0	0.5	0.0656185	0.0656185	0.0218728	0.5	1
613	2.009	2.009	0	0.00124684	0.00124684	1	0.0975895	99.8951	99.8951	2.03224	0	0.5	0.0741009	0.0741009	0.0247003	0.5	1
614	1.98824	1.98824	0	0.00148945	0.00148945	1	0.0975895	99.8951	99.8951	2.03224	0	0.5	0.0809901	0.0809901	0.0269967	0.5	1
615	1.94238	1.94238	0	0.00114798	0.00114798	1	0.0975895	99.8951	99.8951	2.03224	0	0.5	0.0711027	0.0711027	0.0237009	0.5	1
616	1.91622	1.91622	0	0.00100252	0.00100252	1	0.0975895	99.8951	99.8951	2.03224	0	0.5	0.0664454	0.0664454	0.0221485	0.5	1
617	1.99597	1.99597	0	0.000998554	0.000998554	1	0.0975895	99.8951	99.8951	2.03224	0	0.5	0.0663138	0.0663138	0.0221046	0.5	1
618	1.92669	1.92669	0	0.00194084	0.00194084	1	0.0975895	99.8951	99.8951	2.03224	0	0.5	0.0924512	0.0924512	0.0308171	0.5	1
619	2.16083	2.16083	0	0.00135233	0.00135233	1	0.0975895	99.8951	99.8951	2.03224	0	0.5	0.0771721	0.0771721	0.025724	0.5	1
620	2.04849	2.04849	0	0.000724329	0.000724329	1	0.0975895	99.8951	99.8951	2.03224	0	0.5	0.0564789	0.0564789	0.0188263	0.5	1
621	1.97055	1.97055	0	0.000568106	0.000568106	1	0.0975895	99.8951	99.8951	2.03224	0	0.5	0.0500188	0.0500188	0.0166729	0.5	1
622	2.03229	2.03229	0	0.00142349	0.00142349	1	0.0975895	99.8951	99.8951	2.03224	0	0.5	0.0791762	0.0791762	0.0263921	0.5	1
623	2.09109	2.09109	0	0.000905015	0.000905015	1	0.0975895	99.8951	99.8951	2.03224	0	0.5	0.0631315	0.0631315	0.0210438	0.5	1
624	2.02741	2.02741	0	0.00201949	0.00201949	1	0.0975895	99.8951	99.8951	2.03224	0	0.5	0.0943061	0.0943061	0.0314354	0.5	1
625	1.93796	1.93796	0	0.00115271	0.00115271	1	0.0975895	99.8951	99.8951	2.03224	0	0.5	0.0712488	0.0712488	0.0237496	0.5	1
626	1.90619	1.90619	0	0.00201928	0.00201928	1	0.0975895	99.8951	99.8951	2.03224	0	0.5	0.0943011	0.0943011	0.0314337	0.5	1
627	2.14629	2.14629	0	0.00127175	0.00127175	1	0.0975895	99.8951	99.8951	2.03224	0	0.5	0.0748375	0.0748375	0.0249458	0.5	1
628	2.01756	2.01756	0	0.00209028	0.00209028	1	0.0975895	99.8951	99.8951	2.03224	0	0.5	0.0959446	0.0959446	0.0319815	0.5	1
629	1.91597	1.91597	0	0.00142007	0.00142007	1	0.0975895	99.8951	99.8951	2.03224	0	0.5	0.0790811	0.0790811	0.0263604	0.5	1
630	2.00911	2.00911	0	0.0015749	0.0015749	1	0.0975895	99.8951	99.8951	2.03224	0	0.5	0.0832808	0.0832808	0.0277603	0.5	1
631	2.00921	2.00921	0	0.00251402	0.00251402	1	0.0975895	99.8951	99.8951	2.03224	0	0.5	0.105221	0.105221	0.0350737	0.5	1
632	1.92945	1.92945	0	0.00112955	0.00112955	1	0.0975895	99.8951	99.8951	2.03224	0	0.5	0.0705294	0.0705294	0.0235098	0.5	1
633	1.93415	1.93415	0	0.00181604	0.00181604	1	0.0975895	99.8951	99.8951	2.03224	0	0.5	0.0894295	0.0894295	0.0298098	0.5	1
634	1.87919	1.87919	0	0.000818324	0.000818324	1	0.0975895	99.8951	99.8951	2.03224	0	0.5	0.0600317	0.0600317	0.0200106	0.5	1
635	1.9329	1.9329	0	0.00114816	0.00114816	1	0.0975895	99.8951	99.8951	2.03224	0	0.5	0.0711081	0.0711081	0.0237027	0.5	1
636	1.9686	1.9686	0	0.00142181	0.00142181	1	0.0975895	99.8951	99.8951	2.03224	0	0.5	0.0791297	0.0791297	0.0263766	0.5	1
637	2.04152	2.04152	0	0.00188584	0.00188584	1	0.0975895	99.8951	99.8951	2.03224	0	0.5	0.091132	0.091132	0.0303773	0.5	1
638	2.0808	2.0808	0	0.00151994	0.00151994	1	0.0975895	99.8951	99.8951	2.03224	0	0.5	0.0818148	0.0818148	0.0272716	0.5	1
639	2.01797	2.01797	0	0.00114647	0.00114647	1	0.0975895	99.8951	99.8951	2.03224	0	0.5	0.0710557	0.0710557	0.0236852	0.5	1
640	2.02886	2.02886	0	0.000496468	0.000496468	1	0.0975895	99.8951	99.8951	2.03224	0	0.5	0.0467589	0.0467589	0.0155863	0.5	1
641	2.03604	2.03604	0	0.00097043	0.00097043	1	0.0975895	99.8951	99.8951	2.03224	0	0.5	0.0653733	0.0653733	0.0217911	0.5	1
642	2.07623	2.07623	0	0.00144904	0.00144904	1	0.0975895	99.8951	99.8951	2.03224	0	0.5	0.0798838	0.0798838	0.0266279	0.5	1
643	1.92829	1.92829	0	0.00137377	0.00137377	1	0.0975895	99.8951	99.8951	2.03224	0	0.5	0.0777812	0.0777812	0.0259271	0.5	1
644	2.09225	2.09225	0	0.00148227	0.00148227	1	0.0975895	99.8951	99.8951	2.03224	0	0.5	0.0807945	0.0807945	0.0269315	0.5	1
645	2.10355	2.10355	0	0.00114543	0.00114543	1	0.0975895	99.8951	99.8951	2.03224	0	0.5	0.0710237	0.0710237	0.0236746	0.5	1
646	1.82896	1.82896	0	0.00111052	0.00111052	1	0.0975895	99.8951	99.8951	2.03224	0	0.5	0.069933	0.069933	0.023311	0.5	1
647	2.02651	2.02651	0	0.00134312	0.00134312	1	0.0975895	99.8951	99.8951	2.03224	0	0.5	0.0769087	0.0769087	0.0256362	0.5	1
648	2.11464	2.11464	0	0.00111687	0.00111687	1	0.0975895	99.8951	99.8951	2.03224	0	0.5	0.0701325	0.0701325	0.0233775	0.5	1
649	2.08983	2.08983	0	0.001503	0.001503	1	0.0975895	99.8951	99.8951	2.03224	0	0.5	0.0813574	0.0813574	0.0271191	0.5	1
650	1.9385	1.9385	0	0.00126672	0.00126672	1	0.0975895	99.8951	99.8951	2.03224	0	0.5	0.0746894	0.0746894	0.0248965	0.5	1
651	1.9636	1.9636	0	0.00145054	0.00145054	1	0.0975895	99.8951	99.8951	2.03224	0	0.5	0.0799251	0.0799251	0.0266417	0.5	1
652	2.04335	2.04335	0	0.00165448	0.00165448	1	0.0975895	99.8951	99.8951	2.03224	0	0.5	0.085359	0.085359	0.028453	0.5	1
653	2.0815	2.0815	0	0.00103155	0.00103155	1	0.0975895	99.8951	99.8951	2.03224	0	0.5	0.0674005	0.0674005	0.0224668	0.5	1
654	2.00539	2.00539	0	0.00173181	0.00173181	1	0.0975895	99.8951	99.8951	2.03224	0	0.5	0.0873311	0.0873311	0.0291104	0.5	1
655	2.04196	2.04196	0	0.00157723	0.00157723	1	0.0975895	99.8951	99.8951	2.03224	0	0.5	0.0833424	0.0833424	0.0277808	0.5	1
656	1.91439	1.91439	0	0.00152265	0.00152265	1	0.0975895	99.8951	99.8951	2.03224	0	0.5	0.0818876	0.0818876	0.0272959	0.5	1
657	2.1418	2.1418	0	0.00126684	0.00126684	1	0.0975895	99.8951	99.8951	2.03224	0	0.5	0.0746929	0.0746929	0.0248976	0.5	1
658	2.00934	2.00934	0	0.00194233	0.00194233	1	0.0975895	99.8951	99.8951	2.03224	0	0.5	0.0924868	0.0924868	0.0308289	0.5	1
659	1.96595	1.96595	0	0.00301865	0.00301865	1	0.0975895	99.8951	99.8951	2.03224	0	0.5	0.115299	0.115299	0.0384329	0.5	1
660	2.04148	2.04148	0	0.00200662	0.00200662	1	0.0975895	99.8951	99.8951	2.03224	0	0.5	0.094005	0.094005	0.031335	0.5	1
661	1.90538	1.90538	0	0.00195177	0.00195177	1	0.0975895	99.8951	99.8951	2.03224	0	0.5	0.0927114	0.0927114	0.0309038	0.5	1
662	1.9891	1.9891	0	0.000674826	0.000674826	1	0.0975895	99.8951	99.8951	2.03224	0	0.5	0.0545148	0.0545148	0.0181716	0.5	1
663	2.01056	2.01056	0	0.000449951	0.000449951	1	0.0975895	99.8951	99.8951	2.03224	0	0.5	0.0445145	0.0445145	0.0148382	0.5	1
664	2.0216	2.0216	0	0.000752314	0.000752314	1	0.0975895	99.8951	99.8951	2.03224	0	0.5	0.0575596	0.0575596	0.0191865	0.5	1
665	1.91033	1.91033	0	0.00220166	0.00220166	1	0.0975895	99.8951	99.8951	2.03224	0	0.5	0.0984677	0.0984677	0.0328226	0.5	1
666	2.04022	2.04022	0	0.00220689	0.00220689	1	0.0975895	99.8951	99.8951	2.03224	0	0.5	0.0985845	0.0985845	0.0328615	0.5	1
667	2.00233	2.00233	0	0.00100178	0.00100178	1	0.0975895	99.8951	99.8951	2.03224	0	0.5	0.0664209	0.0664209	0.0221403	0.5	1
668	1.93328	1.93328	0	0.00102752	0.00102752	1	0.0975895	99.8951	99.8951	2.03224	0	0.5	0.0672688	0.0672688	0.0224229	0.5	1
669	1.94728	1.94728	0	0.000914283	0.000914283	1	0.0975895	99.8951	99.8951	2.03224	0	0.5	0.0634539	0.0634539	0.0211513	0.5	1
670	1.89979	1.89979	0	0.00159237	0.00159237	1	0.0975895	99.8951	99.8951	2.03224	0	0.5	0.0837413	0.0837413	0.0279138	0.5	1
671	1.91811	1.91811	0	0.0012142	0.0012142	1	0.0975895	99.8951	99.8951	2.03224	0	0.5	0.0731245	0.0731245	0.0243748	0.5	1
672	2.01982	2.01982	0	0.0018478	0.0018478	1	0.0975895	99.8951	99.8951	2.03224	0	0.5	0.0902081	0.0902081	0.0300694	0.5	1
673	2.10025	2.10025	0	0.0015621	0.0015621	1	0.0975895	99.8951	99.8951	2.03224	0	0.5	0.0829417	0.0829417	0.0276472	0.5	1
674	2.04244	2.04244	0	0.00147416	0.00147416	1	0.0975895	99.8951	99.8951	2.03224	0	0.5	0.0805733	0.0805733	0.0268578	0.5	1
675	2.02641	2.02641	0	0.00115605	0.00115605	1	0.0975895	99.8951	99.8951	2.03224	0	0.5	0.071352	0.071352	0.023784	0.5	1
676	2.01279	2.01279	0	0.00234711	0.00234711	1	0.0975895	99.8951	99.8951	2.03224	0	0.5	0.101668	0.101668	0.0338894	0.5	1
677	1.97536	1.97536	0	0.00129965	0.00129965	1	0.0975895	99.8951	99.8951	2.03224	0	0.5	0.0756539	0.0756539	0.025218	0.5	1
678	1.90863	1.90863	0	0.00143263	0.00143263	1	0.0975895	99.8951	99.8951	2.03224	0	0.5	0.0794303	0.0794303	0.0264768	0.5	1
679	1.95342	1.95342	0	0.00172907	0.00172907	1	0.0975895	99.8951	99.8951	2.03224	0	0.5	0.087262	0.087262	0.0290873	0.5	1
680	1.88453	1.88453	0	0.00112311	0.00112311	1	0.0975895	99.8951	99.8951	2.03224	0	0.5	0.0703283	0.0703283	0.0234428	0.5	1
681	1.95706	1.95706	0	0.00135873	0.00135873	1	0.0975895	99.8951	99.8951	2.03224	0	0.5	0.0773543	0.0773543	0.0257848	0.5	1
682	1.79454	1.79454	0	0.00135529	0.00135529	1	0.0975895	99.8951	99.8951	2.03224	0	0.5	0.0772564	0.0772564	0.0257521	0.5	1
683	2.05093	2.05093	0	0.000939555	0.000939555	1	0.0975895	99.8951	99.8951	2.03224	0	0.5	0.064325	0.064325	0.0214417	0.5	1
684	1.98483	1.98483	0	0.00160922	0.00160922	1	0.0975895	99.8951	99.8951	2.03224	0	0.5	0.0841832	0.0841832	0.0280611	0.5	1
685	2.06823	2.06823	0	0.00120863	0.00120863	1	0.0975895	99.8951	99.8951	2.03224	0	0.5	0.0729567	0.0729567	0.0243189	0.5	1
686	1.96586	1.96586	0	0.00148118	0.00148118	1	0.0975895	99.8951	99.8951	2.03224	0	0.5	0.0807649	0.0807649	0.0269216	0.5	1
687	2.03701	2.03701	0	0.000936703	0.000936703	1	0.0975895	99.8951	99.8951	2.03224	0	0.5	0.0642273	0.0642273	0.0214091	0.5	1
688	2.09311	2.09311	0	0.00255918	0.00255918	1	0.0975895	99.8951	99.8951	2.03224	0	0.5	0.106162	0.106162	0.0353873	0.5	1
689	1.95796	1.95796	0	0.00142605	0.00142605	1	0.0975895	99.8951	99.8951	2.03224	0	0.5	0.0792474	0.0792474	0.0264158	0.5	1
690	2.02453	2.02453	0	0.00286034	0.00286034	1	0.0975895	99.8951	99.8951	2.03224	0	0.5	0.112235	0.112235	0.0374116	0.5	1
691	1.92002	1.92002	0	0.00200674	0.00200674	1	0.0975895	99.8951	99.8951	2.03224	0	0.5	0.0940078	0.0940078	0.0313359	0.5	1
692	1.98577	1.98577	0	0.000979197	0.000979197	1	0.0975895	99.8951	99.8951	2.03224	0	0.5	0.065668	0.065668	0.0218893	0.5	1
693	2.04639	2.04639	0	0.00113997	0.00113997	1	0.0975895	99.8951	99.8951	2.03224	0	0.5	0.0708542	0.0708542	0.0236181	0.5	1
694	2.15005	2.15005	0	0.00163909	0.00163909	1	0.0975895	99.8951	99.8951	2.03224	0	0.5	0.084961	0.084961	0.0283203	0.5	1
695	1.85009	1.85009	0	0.00110438	0.00110438	1	0.0975895	99.8951	99.8951	2.03224	0	0.5	0.0697393	0.0697393	0.0232464	0.5	1
696	2.04312	2.04312	0	0.00121333	0.00121333	1	0.0975895	99.8951	99.8951	2.03224	0	0.5	0.0730984	0.0730984	0.0243661	0.5	1
697	1.88343	1.88343	0	0.00112876	0.00112876	1	0.0975895	99.8951	99.8951	2.03224	0	0.5	0.0705049	0.0705049	0.0235016	0.5	1
698	1.9053	1.9053	0	0.00326342	0.00326342	1	0.0975895	99.8951	99.8951	2.03224	0	0.5	0.119882	0.119882	0.0399607	0.5	1
699	1.9665	1.9665	0	0.000834893	0.000834893	1	0.0975895	99.8951	99.8951	2.03224	0	0.5	0.0606365	0.0606365	0.0202122	0.5	1
700	2.01378	2.01378	0	0.000598471	0.000598471	1	0.0975895	99.8951	99.8951	2.03224	0	0.5	0.0513381	0.0513381	0.0171127	0.5	1
701	1.9415	1.9415	0	0.00158295	0.00158295	1	0.0975895	99.8951	99.8951	2.03224	0	0.5	0.0834934	0.0834934	0.0278311	0.5	1
702	1.94533	1.94533	0	0.00173751	0.00173751	1	0.0975895	99.8951	99.8951	2.03224	0	0.5	0.0874746	0.0874746	0.0291582	0.5	1
703	2.1116	2.1116	0	0.00182185	0.00182185	1	0.0975895	99.8951	99.8951	2.03224	0	0.5	0.0895726	0.0895726	0.0298575	0.5	1
704	1.89212	1.89212	0	0.000496115	0.000496115	1	0.0975895	99.8951	99.8951	2.03224	0	0.5	0.0467422	0.0467422	0.0155807	0.5	1
705	1.86271	1.86271	0	0.00156029	0.00156029	1	0.0975895	99.8951	99.8951	2.03224	0	0.5	0.0828935	0.0828935	0.0276312	0.5	1
706	1.9585	1.9585	0	0.00101051	0.00101051	1	0.0975895	99.8951	99.8951	2.03224	0	0.5	0.0667098	0.0667098	0.0222366	0.5	1
707	2.05615	2.05615	0	0.00115507	0.00115507	1	0.0975895	99.8951	99.8951	2.03224	0	0.5	0.0713219	0.0713219	0.023774	0.5	1
708	1.98161	1.98161	0	0.00253244	0.00253244	1	0.0975895	99.8951	99.8951	2.03224	0	0.5	0.105606	0.105606	0.035202	0.5	1
709	1.87602	1.87602	0	0.00136966	0.00136966	1	0.0975895	99.8951	99.8951	2.03224	0	0.5	0.0776648	0.0776648	0.0258883	0.5	1
710	2.00705	2.00705	0	0.00155056	0.00155056	1	0.0975895	99.8951	99.8951	2.03224	0	0.5	0.0826346	0.0826346	0.0275449	0.5	1
711	2.1918	2.1918	0	0.000868461	0.000868461	1	0.0975895	99.8951	99.8951	2.03224	0	0.5	0.0618434	0.0618434	0.0206145	0.5	1
712	1.98895	1.98895	0	0.00143082	0.00143082	1	0.0975895	99.8951	99.8951	2.03224	0	0.5	0.0793799	0.0793799	0.02646	0.5	1
713	1.92433	1.92433	0	0.000937251	0.000937251	1	0.0975895	99.8951	99.8951	2.03224	0	0.5	0.064246	0.064246	0.0214153	0.5	1
714	1.95752	1.95752	0	0.00146828	0.00146828	1	0.0975895	99.8951	99.8951	2.03224	0	0.5	0.0804124	0.0804124	0.0268041	0.5	1
715	2.20873	2.20873	0	0.00123537	0.00123537	1	0.0975895	99.8951	99.8951	2.03224	0	0.5	0.0737593	0.0737593	0.0245864	0.5	1
716	1.98712	1.98712	0	0.00151372	0.00151372	1	0.0975895	99.8951	99.8951	2.03224	0	0.5	0.0816472	0.0816472	0.0272157	0.5	1
717	2.0845	2.0845	0	0.000762966	0.000762966	1	0.0975895	99.8951	99.8951	2.03224	0	0.5	0.0579657	0.0579657	0.0193219	0.5	1
718	1.89456	1.89456	0	0.00199954	0.00199954	1	0.0975895	99.8951	99.8951	2.03224	0	0.5	0.093839	0.093839	0.0312797	0.5	1
719	2.02674	2.02674	0	0.00106103	0.00106103	1	0.0975895	99.8951	99.8951	2.03224	0	0.5	0.0683569	0.0683569	0.0227856	0.5	1
720	1.99681	1.99681	0	0.00148393	0.00148393	1	0.0975895	99.8951	99.8951	2.03224	0	0.5	0.0808398	0.0808398	0.0269466	0.5	1
721	1.9493	1.9493	0	0.00168944	0.00168944	1	0.0975895	99.8951	99.8951	2.03224	0	0.5	0.0862562	0.0862562	0.0287521	0.5	1
722	2.06725	2.06725	0	0.00180304	0.00180304	1	0.0975895	99.8951	99.8951	2.03224	0	0.5	0.0891089	0.0891089	0.029703	0.5	1
723	1.94753	1.94753	0	0.00243892	0.00243892	1	0.0975895	99.8951	99.8951	2.03224	0	0.5	0.103637	0.103637	0.0345458	0.5	1
724	2.12009	2.12009	0	0.00178793	0.00178793	1	0.0975895	99.8951	99.8951	2.03224	0	0.5	0.0887346	0.0887346	0.0295782	0.5	1
725	2.05	2.05	0	0.00170167	0.00170167	1	0.0975895	99.8951	99.8951	2.03224	0	0.5	0.0865676	0.0865676	0.0288559	0.5	1
726	2.02871	2.02871	0	0.000792598	0.000792598	1	0.0975895	99.8951	99.8951	2.03224	0	0.5	0.0590806	0.0590806	0.0196935	0.5	1
727	1.88353	1.88353	0	0.00268677	0.00268677	1	0.0975895	99.8951	99.8951	2.03224	0	0.5	0.108776	0.108776	0.0362587	0.5	1
728	2.00419	2.00419	0	0.00232975	0.00232975	1	0.0975895	99.8951	99.8951	2.03224	0	0.5	0.101292	0.101292	0.0337638	0.5	1
729	1.94123	1.94123	0	0.000841335	0.000841335	1	0.0975895	99.8951	99.8951	2.03224	0	0.5	0.0608699	0.0608699	0.02029	0.5	1
730	2.0397	2.0397	0	0.00140441	0.00140441	1	0.0975895	99.8951	99.8951	2.03224	0	0.5	0.0786439	0.0786439	0.0262146	0.5	1
731	2.03314	2.03314	0	0.00173711	0.00173711	1	0.0975895	99.8951	99.8951	2.03224	0	0.5	0.0874645	0.0874645	0.0291548	0.5	1
732	1.8448	1.8448	0	0.000749019	0.000749019	1	0.0975895	99.8951	99.8951	2.03224	0	0.5	0.0574334	0.0574334	0.0191445	0.5	1
733	2.11953	2.11953	0	0.000817454	0.000817454	1	0.0975895	99.8951	99.8951	2.03224	0	0.5	0.0599998	0.0599998	0.0199999	0.5	1
734	2.03683	2.03683	0	0.00111902	0.00111902	1	0.0975895	99.8951	99.8951	2.03224	0	0.5	0.0701999	0.0701999	0.0234	0.5	1
735	1.92099	1.92099	0	0.00181779	0.00181779	1	0.0975895	99.8951	99.8951	2.03224	0	0.5	0.0894726	0.0894726	0.0298242	0.5	1
736	1.89063	1.89063	0	0.00151415	0.00151415	1	0.0975895	99.8951	99.8951	2.03224	0	0.5	0.0816589	0.0816589	0.0272196	0.5	1
737	2.0369	2.0369	0	0.00157094	0.00157094	1	0.0975895	99.8951	99.8951	2.03224	0	0.5	0.0831761	0.0831761	0.0277254	0.5	1
738	1.94771	1.94771	0	0.00114375	0.00114375	1	0.0975895	99.8951	99.8951	2.03224	0	0.5	0.0709714	0.0709714	0.0236571	0.5	1
739	1.9325	1.9325	0	0.00288426	0.00288426	1	0.0975895	99.8951	99.8951	2.03224	0	0.5	0.112703	0.112703	0.0375677	0.5	1
740	1.99473	1.99473	0	0.00215175	0.00215175	1	0.0975895	99.8951	99.8951	2.03224	0	0.5	0.0973452	0.0973452	0.0324484	0.5	1
741	1.96852	1.96852	0	0.000841508	0.000841508	1	0.0975895	99.8951	99.8951	2.03224	0	0.5	0.0608762	0.0608762	0.0202921	0.5	1
742	1.97476	1.97476	0	0.000526899	0.000526899	1	0.0975895	99.8951	99.8951	2.03224	0	0.5	0.0481706	0.0481706	0.0160569	0.5	1
743	2.06402	2.06402	0	0.00162051	0.00162051	1	0.0975895	99.8951	99.8951	2.03224	0	0.5	0.084478	0.084478	0.0281593	0.5	1
744	2.01674	2.01674	0	0.000912211	0.000912211	1	0.0975895	99.8951	99.8951	2.03224	0	0.5	0.063382	0.063382	0.0211273	0.5	1
745	2.07902	2.07902	0	0.00205467	0.00205467	1	0.0975895	99.8951	99.8951	2.03224	0	0.5	0.0951239	0.0951239	0.031708	0.5	1
746	2.03244	2.03244	0	0.00168999	0.00168999	1	0.0975895	99.8951	99.8951	2.03224	0	0.5	0.0862701	0.0862701	0.0287567	0.5	1
747	2.16956	2.16956	0	0.00108866	0.00108866	1	0.0975895	99.8951	99.8951	2.03224	0	0.5	0.0692412	0.0692412	0.0230804	0.5	1
748	2.02253	2.02253	0	0.00200255	0.00200255	1	0.0975895	99.8951	99.8951	2.03224	0	0.5	0.0939097	0.0939097	0.0313032	0.5	1
749	2.0049	2.0049	0	0.00195712	0.00195712	1	0.0975895	99.8951	99.8951	2.03224	0	0.5	0.0928383	0.0928383	0.0309461	0.5	1
750	2.02894	2.02894	0	0.00222078	0.00222078	1	0.0975895	99.8951	99.8951	2.03224	0	0.5	0.0988942	0.0988942	0.0329647	0.5	1
751	2.08125	2.08125	0	0.00148417	0.00148417	1	0.0975895	99.8951	99.8951	2.03224	0	0.5	0.0808464	0.0808464	0.0269488	0.5	1
752	1.91451	1.91451	0	0.000912689	0.000912689	1	0.0975895	99.8951	99.8951	2.03224	0	0.5	0.0633986	0.0633986	0.0211329	0.5	1
753	2.10755	2.10755	0	0.00103043	0.00103043	1	0.0975895	99.8951	99.8951	2.03224	0	0.5	0.0673639	0.0673639	0.0224546	0.5	1
754	1.94535	1.94535	0	0.000984293	0.000984293	1	0.0975895	99.8951	99.8951	2.03224	0	0.5	0.0658386	0.0658386	0.0219462	0.5	1
755	2.06866	2.06866	0	0.00207874	0.00207874	1	0.0975895	99.8951	99.8951	2.03224	0	0.5	0.0956793	0.0956793	0.0318931	0.5	1
756	1.91321	1.91321	0	0.00143674	0.00143674	1	0.0975895	99.8951	99.8951	2.03224	0	0.5	0.0795439	0.0795439	0.0265146	0.5	1
757	2.09786	2.09786	0	0.000920502	0.000920502	1	0.0975895	99.8951	99.8951	2.03224	0	0.5	0.0636694	0.0636694	0.0212231	0.5	1
758	1.93169	1.93169	0	0.000910879	0.000910879	1	0.0975895	99.8951	99.8951	2.03224	0	0.5	0.0633357	0.0633357	0.0211119	0.5	1
759	2.09151	2.09151	0	0.00265332	0.00265332	1	0.0975895	99.8951	99.8951	2.03224	0	0.5	0.108097	0.108097	0.0360323	0.5	1
760	2.09372	2.09372	0	0.00238854	0.00238854	1	0.0975895	99.8951	99.8951	2.03224	0	0.5	0.102562	0.102562	0.0341872	0.5	1
761	2.07078	2.07078	0	0.0011657	0.0011657	1	0.0975895	99.8951	99.8951	2.03224	0	0.5	0.0716493	0.0716493	0.0238831	0.5	1
762	1.91942	1.91942	0	0.00288078	0.00288078	1	0.0975895	99.8951	99.8951	2.03224	0	0.5	0.112635	0.112635	0.037545	0.5	1
763	1.99883	1.99883	0	0.00109693	0.00109693	1	0.0975895	99.8951	99.8951	2.03224	0	0.5	0.0695036	0.0695036	0.0231679	0.5	1
764	1.90457	1.90457	0	0.000860914	0.000860914	1	0.0975895	99.8951	99.8951	2.03224	0	0.5	0.0615741	0.0615741	0.0205247	0.5	1
765	2.08354	2.08354	0	0.000938097	0.000938097	1	0.0975895	99.8951	99.8951	2.03224	0	0.5	0.064275	0.064275	0.021425	0.5	1
766	1.99673	1.99673	0	0.00112948	0.00112948	1	0.0975895	99.8951	99.8951	2.03224	0	0.5	0.0705273	0.0705273	0.0235091	0.5	1
767	1.82782	1.82782	0	0.000839285	0.000839285	1	0.0975895	99.8951	99.8951	2.03224	0	0.5	0.0607957	0.0607957	0.0202652	0.5	1
768	1.98304	1.98304	0	0.00244169	0.00244169	1	0.0975895	99.8951	99.8951	2.03224	0	0.5	0.103696	0.103696	0.0345655	0.5	1
769	2.06932	2.06932	0	0.00126393	0.00126393	1	0.0975895	99.8951	99.8951	2.03224	0	0.5	0.0746071	0.0746071	0.024869	0.5	1
770	2.04502	2.04502	0	0.00130271	0.00130271	1	0.0975895	99.8951	99.8951	2.03224	0	0.5	0.0757429	0.0757429	0.0252476	0.5	1
771	2.03581	2.03581	0	0.00201358	0.00201358	1	0.0975895	99.8951	99.8951	2.03224	0	0.5	0.0941678	0.0941678	0.0313893	0.5	1
772	1.99788	1.99788	0	0.0017913	0.0017913	1	0.0975895	99.8951	99.8951	2.03224	0	0.5	0.0888182	0.0888182	0.0296061	0.5	1
773	2.07384	2.07384	0	0.0018289	0.0018289	1	0.0975895	99.8951	99.8951	2.03224	0	0.5	0.0897455	0.0897455	0.0299152	0.5	1
774	2.09208	2.09208	0	0.00190611	0.00190611	1	0.0975895	99.8951	99.8951	2.03224	0	0.5	0.0916205	0.0916205	0.0305402	0.5	1
775	2.0676	2.0676	0	0.001009	0.001009	1	0.0975895	99.8951	99.8951	2.03224	0	0.5	0.0666599	0.0666599	0.02222	0.5	1
776	1.85237	1.85237	0	0.00332314	0.00332314	1	0.0975895	99.8951	99.8951	2.03224	0	0.5	0.120974	0.120974	0.0403247	0.5	1
777	2.08457	2.08457	0	0.001496	0.001496	1	0.0975895	99.8951	99.8951	2.03224	0	0.5	0.0811678	0.0811678	0.0270559	0.5	1
778	2.09946	2.09946	0	0.00211229	0.00211229	1	0.0975895	99.8951	99.8951	2.03224	0	0.5	0.0964484	0.0964484	0.0321495	0.5	1
779	1.90296	1.90296	0	0.00169947	0.00169947	1	0.0975895	99.8951	99.8951	2.03224	0	0.5	0.0865118	0.0865118	0.0288373	0.5	1
780	2.02049	2.02049	0	0.0017453	0.0017453	1	0.0975895	99.8951	99.8951	2.03224	0	0.5	0.0876704	0.0876704	0.0292235	0.5	1
781	1.98256	1.98256	0	0.0014744	0.0014744	1	0.0975895	99.8951	99.8951	2.03224	0	0.5	0.0805798	0.0805798	0.0268599	0.5	1
782	1.83659	1.83659	0	0.00101506	0.00101506	1	0.0975895	99.8951	99.8951	2.03224	0	0.5	0.0668597	0.0668597	0.0222866	0.5	1
783	1.97588	1.97588	0	0.00144138	0.00144138	1	0.0975895	99.8951	99.8951	2.03224	0	0.5	0.0796724	0.0796724	0.0265575	0.5	1
784	1.82854	1.82854	0	0.00136974	0.00136974	1	0.0975895	99.8951	99.8951	2.03224	0	0.5	0.0776672	0.0776672	0.0258891	0.5	1
785	1.99027	1.99027	0	0.000796849	0.000796849	1	0.0975895	99.8951	99.8951	2.03224	0	0.5	0.0592388	0.0592388	0.0197463	0.5	1
786	2.0696	2.0696	0	0.00211118	0.00211118	1	0.0975895	99.8951	99.8951	2.03224	0	0.5	0.0964231	0.0964231	0.032141	0.5	1
787	2.07921	2.07921	0	0.00111325	0.00111325	1	0.0975895	99.8951	99.8951	2.03224	0	0.5	0.0700188	0.0700188	0.0233396	0.5	1
788	1.99284	1.99284	0	0.00256138	0.00256138	1	0.0975895	99.8951	99.8951	2.03224	0	0.5	0.106208	0.106208	0.0354025	0.5	1
789	2.04266	2.04266	0	0.000959472	0.000959472	1	0.0975895	99.8951	99.8951	2.03224	0	0.5	0.0650032	0.0650032	0.0216677	0.5	1
790	1.93387	1.93387	0	0.00107104	0.00107104	1	0.0975895	99.8951	99.8951	2.03224	0	0.5	0.0686787	0.0686787	0.0228929	0.5	1
791	2.13824	2.13824	0	0.000818397	0.000818397	1	0.0975895	99.8951	99.8951	2.03224	0	0.5	0.0600344	0.0600344	0.0200115	0.5	1
792	2.01851	2.01851	0	0.00161842	0.00161842	1	0.0975895	99.8951	99.8951	2.03224	0	0.5	0.0844237	0.0844237	0.0281412	0.5	1
793	1.91112	1.91112	0	0.00152363	0.00152363	1	0.0975895	99.8951	99.8951	2.03224	0	0.5	0.081914	0.081914	0.0273047	0.5	1
794	1.99318	1.99318	0	0.00177087	0.00177087	1	0.0975895	99.8951	99.8951	2.03224	0	0.5	0.0883105	0.0883105	0.0294368	0.5	1
795	2.03513	2.03513	0	0.000870897	0.000870897	1	0.0975895	99.8951	99.8951	2.03224	0	0.5	0.0619301	0.0619301	0.0206434	0.5	1
796	1.98969	1.98969	0	0.00107942	0.00107942	1	0.0975895	99.8951	99.8951	2.03224	0	0.5	0.0689468	0.0689468	0.0229823	0.5	1
797	2.02118	2.02118	0	0.000999088	0.000999088	1	0.0975895	99.8951	99.8951	2.03224	0	0.5	0.0663315	0.0663315	0.0221105	0.5	1
798	2.15985	2.15985	0	0.00136829	0.00136829	1	0.0975895	99.8951	99.8951	2.03224	0	0.5	0.0776261	0.0776261	0.0258754	0.5	1
799	2.00099	2.00099	0	0.000665118	0.000665118	1	0.0975895	99.8951	99.8951	2.03224	0	0.5	0.0541212	0.0541212	0.0180404	0.5	1
800	2.08458	2.08458	0	0.00173375	0.00173375	1	0.0975895	99.8951	99.8951	2.03224	0	0.5	0.0873799	0.0873799	0.0291266	0.5	1
801	1.98241	1.98241	0	0.00112206	0.00112206	1	0.0975895	99.8951	99.8951	2.03224	0	0.5	0.0702953	0.0702953	0.0234318	0.5	1
802	2.08602	2.08602	0	0.00162693	0.00162693	1	0.0975895	99.8951	99.8951	2.03224	0	0.5	0.0846452	0.0846452	0.0282151	0.5	1
803	1.95079	1.95079	0	0.00102431	0.00102431	1	0.0975895	99.8951	99.8951	2.03224	0	0.5	0.0671635	0.0671635	0.0223878	0.5	1
804	1.98142	1.98142	0	0.00115784	0.00115784	1	0.0975895	99.8951	99.8951	2.03224	0	0.5	0.0714073	0.0714073	0.0238024	0.5	1
805	2.09931	2.09931	0	0.00144635	0.00144635	1	0.0975895	99.8951	99.8951	2.03224	0	0.5	0.0798095	0.0798095	0.0266032	0.5	1
806	2.07863	2.07863	0	0.00100535	0.00100535	1	0.0975895	99.8951	99.8951	2.03224	0	0.5	0.0665391	0.0665391	0.0221797	0.5	1
807	2.0276	2.0276	0	0.00132372	0.00132372	1	0.0975895	99.8951	99.8951	2.03224	0	0.5	0.0763512	0.0763512	0.0254504	0.5	1
808	2.08004	2.08004	0	0.000953277	0.000953277	1	0.0975895	99.8951	99.8951	2.03224	0	0.5	0.064793	0.064793	0.0215977	0.5	1
809	1.96277	1.96277	0	0.0012981	0.0012981	1	0.0975895	99.8951	99.8951	2.03224	0	0.5	0.0756089	0.0756089	0.025203	0.5	1
810	1.97268	1.97268	0	0.00206296	0.00206296	1	0.0975895	99.8951	99.8951	2.03224	0	0.5	0.0953155	0.0953155	0.0317718	0.5	1
811	2.02787	2.02787	0	0.00138766	0.00138766	1	0.0975895	99.8951	99.8951	2.03224	0	0.5	0.0781736	0.0781736	0.0260579	0.5	1
812	1.99208	1.99208	0	0.00248898	0.00248898	1	0.0975895	99.8951	99.8951	2.03224	0	0.5	0.104696	0.104696	0.0348986	0.5	1
813	1.97346	1.97346	0	0.00137833	0.00137833	1	0.0975895	99.8951	99.8951	2.03224	0	0.5	0.0779104	0.0779104	0.0259701	0.5	1
814	2.06787	2.06787	0	0.00236548	0.00236548	1	0.0975895	99.8951	99.8951	2.03224	0	0.5	0.102065	0.102065	0.0340218	0.5	1
815	2.00752	2.00752	0	0.00111314	0.00111314	1	0.0975895	99.8951	99.8951	2.03224	0	0.5	0.0700152	0.0700152	0.0233384	0.5	1
816	2.13498	2.13498	0	0.00175486	0.00175486	1	0.0975895	99.8951	99.8951	2.03224	0	0.5	0.0879103	0.0879103	0.0293034	0.5	1
817	2.09528	2.09528	0	0.0014614	0.0014614	1	0.0975895	99.8951	99.8951	2.03224	0	0.5	0.0802238	0.0802238	0.0267413	0.5	1
818	2.06483	2.06483	0	0.00112936	0.00112936	1	0.0975895	99.8951	99.8951	2.03224	0	0.5	0.0705236	0.0705236	0.0235079	0.5	1
819	1.9936	1.9936	0	0.00102774	0.00102774	1	0.0975895	99.8951	99.8951	2.03224	0	0.5	0.067276	0.067276	0.0224253	0.5	1
820	1.93215	1.93215	0	0.000972345	0.000972345	1	0.0975895	99.8951	99.8951	2.03224	0	0.5	0.0654378	0.0654378	0.0218126	0.5	1
821	1.94199	1.94199	0	0.00215268	0.00215268	1	0.0975895	99.8951	99.8951	2.03224	0	0.5	0.0973663	0.0973663	0.0324554	0.5	1
822	1.94789	1.94789	0	0.0011633	0.0011633	1	0.0975895	99.8951	99.8951	2.03224	0	0.5	0.0715755	0.0715755	0.0238585	0.5	1
823	1.92304	1.92304	0	0.000765682	0.000765682	1	0.0975895	99.8951	99.8951	2.03224	0	0.5	0.0580688	0.0580688	0.0193563	0.5	1
824	1.93618	1.93618	0	0.00134191	0.00134191	1	0.0975895	99.8951	99.8951	2.03224	0	0.5	0.076874	0.076874	0.0256247	0.5	1
825	1.86052	1.86052	0	0.00125834	0.00125834	1	0.0975895	99.8951	99.8951	2.03224	0	0.5	0.0744418	0.0744418	0.0248139	0.5	1
826	2.06259	2.06259	0	0.00226695	0.00226695	1	0.0975895	99.8951	99.8951	2.03224	0	0.5	0.099917	0.099917	0.0333057	0.5	1
827	1.96927	1.96927	0	0.00196365	0.00196365	1	0.0975895	99.8951	99.8951	2.03224	0	0.5	0.092993	0.092993	0.0309977	0.5	1
828	1.93908	1.93908	0	0.00217073	0.00217073	1	0.0975895	99.8951	99.8951	2.03224	0	0.5	0.0977735	0.0977735	0.0325912	0.5	1
829	2.06972	2.06972	0	0.00141016	0.00141016	1	0.0975895	99.8951	99.8951	2.03224	0	0.5	0.0788047	0.0788047	0.0262682	0.5	1
830	1.99443	1.99443	0	0.00189875	0.00189875	1	0.0975895	99.8951	99.8951	2.03224	0	0.5	0.0914433	0.0914433	0.0304811	0.5	1
831	1.98622	1.98622	0	0.00212431	0.00212431	1	0.0975895	99.8951	99.8951	2.03224	0	0.5	0.0967225	0.0967225	0.0322408	0.5	1
832	1.89395	1.89395	0	0.00154087	0.00154087	1	0.0975895	99.8951	99.8951	2.03224	0	0.5	0.0823762	0.0823762	0.0274587	0.5	1
833	1.99167	1.99167	0	0.00130801	0.00130801	1	0.0975895	99.8951	99.8951	2.03224	0	0.5	0.0758969	0.0758969	0.025299	0.5	1
834	1.99034	1.99034	0	0.00122629	0.00122629	1	0.0975895	99.8951	99.8951	2.03224	0	0.5	0.0734879	0.0734879	0.024496	0.5	1
835	2.03682	2.03682	0	0.00185504	0.00185504	1	0.0975895	99.8951	99.8951	2.03224	0	0.5	0.0903847	0.0903847	0.0301282	0.5	1
836	1.94676	1.94676	0	0.00159254	0.00159254	1	0.0975895	99.8951	99.8951	2.03224	0	0.5	0.0837458	0.0837458	0.0279153	0.5	1
837	2.10504	2.10504	0	0.00205002	0.00205002	1	0.0975895	99.8951	99.8951	2.03224	0	0.5	0.0950161	0.0950161	0.031672	0.5	1
838	1.91155	1.91155	0	0.00141797	0.00141797	1	0.0975895	99.8951	99.8951	2.03224	0	0.5	0.0790228	0.0790228	0.0263409	0.5	1
839	1.98646	1.98646	0	0.00185577	0.00185577	1	0.0975895	99.8951	99.8951	2.03224	0	0.5	0.0904024	0.0904024	0.0301341	0.5	1
840	2.00927	2.00927	0	0.00125012	0.00125012	1	0.0975895	99.8951	99.8951	2.03224	0	0.5	0.0741985	0.0741985	0.0247328	0.5	1
841	2.09393	2.09393	0	0.00237726	0.00237726	1	0.0975895	99.8951	99.8951	2.03224	0	0.5	0.102319	0.102319	0.0341064	0.5	1
842	2.00387	2.00387	0	0.00163403	0.00163403	1	0.0975895	99.8951	99.8951	2.03224	0	0.5	0.0848298	0.0848298	0.0282766	0.5	1
843	1.94922	1.94922	0	0.00163483	0.00163483	1	0.0975895	99.8951	99.8951	2.03224	0	0.5	0.0848504	0.0848504	0.0282835	0.5	1
844	2.07459	2.07459	0	0.00207262	0.00207262	1	0.0975895	99.8951	99.8951	2.03224	0	0.5	0.0955384	0.0955384	0.0318461	0.5	1
845	1.97666	1.97666	0	0.000351434	0.000351434	1	0.0975895	99.8951	99.8951	2.03224	0	0.5	0.0393406	0.0393406	0.0131135	0.5	1
846	1.89959	1.89959	0	0.0018808	0.0018808	1	0.0975895	99.8951	99.8951	2.03224	0	0.5	0.0910102	0.0910102	0.0303367	0.5	1
847	1.91188	1.91188	0	0.000784334	0.000784334	1	0.0975895	99.8951	99.8951	2.03224	0	0.5	0.0587718	0.0587718	0.0195906	0.5	1
848	1.88627	1.88627	0	0.00183557	0.00183557	1	0.0975895	99.8951	99.8951	2.03224	0	0.5	0.089909	0.089909	0.0299697	0.5	1
849	2.03473	2.03473	0	0.00243532	0.00243532	1	0.0975895	99.8951	99.8951	2.03224	0	0.5	0.103561	0.103561	0.0345203	0.5	1
850	2.13772	2.13772	0	0.000920327	0.000920327	1	0.0975895	99.8951	99.8951	2.03224	0	0.5	0.0636634	0.0636634	0.0212211	0.5	1
851	1.91511	1.91511	0	0.0014275	0.0014275	1	0.0975895	99.8951	99.8951	2.03224	0	0.5	0.0792878	0.0792878	0.0264293	0.5	1
852	1.84092	1.84092	0	0.00127403	0.00127403	1	0.0975895	99.8951	99.8951	2.03224	0	0.5	0.0749046	0.0749046	0.0249682	0.5	1
853	2.06689	2.06689	0	0.00120705	0.00120705	1	0.0975895	99.8951	99.8951	2.03224	0	0.5	0.0729091	0.0729091	0.024303	0.5	1
854	2.04243	2.04243	0	0.00190983	0.00190983	1	0.0975895	99.8951	99.8951	2.03224	0	0.5	0.0917097	0.0917097	0.0305699	0.5	1
855	2.12378	2.12378	0	0.0012099	0.0012099	1	0.0975895	99.8951	99.8951	2.03224	0	0.5	0.0729951	0.0729951	0.0243317	0.5	1
856	2.14273	2.14273	0	0.00114317	0.00114317	1	0.0975895	99.8951	99.8951	2.03224	0	0.5	0.0709534	0.0709534	0.0236511	0.5	1
857	1.89078	1.89078	0	0.00213389	0.00213389	1	0.0975895	99.8951	99.8951	2.03224	0	0.5	0.0969404	0.0969404	0.0323135	0.5	1
858	1.98313	1.98313	0	0.00101782	0.00101782	1	0.0975895	99.8951	99.8951	2.03224	0	0.5	0.0669504	0.0669504	0.0223168	0.5	1
859	2.02052	2.02052	0	0.00127321	0.00127321	1	0.0975895	99.8951	99.8951	2.03224	0	0.5	0.0748805	0.0748805	0.0249602	0.5	1
860	1.93368	1.93368	0	0.00184238	0.00184238	1	0.0975895	99.8951	99.8951	2.03224	0	0.5	0.0900757	0.0900757	0.0300252	0.5	1
861	1.88833	1.88833	0	0.00148012	0.00148012	1	0.0975895	99.8951	99.8951	2.03224	0	0.5	0.0807359	0.0807359	0.026912	0.5	1
862	1.97705	1.97705	0	0.00173662	0.00173662	1	0.0975895	99.8951	99.8951	2.03224	0	0.5	0.0874522	0.0874522	0.0291507	0.5	1
863	2.18223	2.18223	0	0.00254551	0.00254551	1	0.0975895	99.8951	99.8951	2.03224	0	0.5	0.105878	0.105878	0.0352926	0.5	1
864	1.98605	1.98605	0	0.00199195	0.00199195	1	0.0975895	99.8951	99.8951	2.03224	0	0.5	0.0936607	0.0936607	0.0312202	0.5	1
865	2.04204	2.04204	0	0.00159418	0.00159418	1	0.0975895	99.8951	99.8951	2.03224	0	0.5	0.0837891	0.0837891	0.0279297	0.5	1
866	2.07762	2.07762	0	0.00169286	0.00169286	1	0.0975895	99.8951	99.8951	2.03224	0	0.5	0.0863434	0.0863434	0.0287811	0.5	1
867	1.99085	1.99085	0	0.00114589	0.00114589	1	0.0975895	99.8951	99.8951	2.03224	0	0.5	0.0710377	0.0710377	0.0236792	0.5	1
868	2.10637	2.10637	0	0.00104753	0.00104753	1	0.0975895	99.8951	99.8951	2.03224	0	0.5	0.0679205	0.0679205	0.0226402	0.5	1
869	1.91805	1.91805	0	0.00174306	0.00174306	1	0.0975895	99.8951	99.8951	2.03224	0	0.5	0.0876143	0.0876143	0.0292048	0.5	1
870	1.95366	1.95366	0	0.00208519	0.00208519	1	0.0975895	99.8951	99.8951	2.03224	0	0.5	0.0958277	0.0958277	0.0319426	0.5	1
871	1.91042	1.91042	0	0.00141619	0.00141619	1	0.0975895	99.8951	99.8951	2.03224	0	0.5	0.078973	0.078973	0.0263243	0.5	1
872	2.0652	2.0652	0	0.00127083	0.00127083	1	0.0975895	99.8951	99.8951	2.03224	0	0.5	0.0748105	0.0748105	0.0249368	0.5	1
873	1.96797	1.96797	0	0.00113952	0.00113952	1	0.0975895	99.8951	99.8951	2.03224	0	0.5	0.07084	0.07084	0.0236133	0.5	1
874	2.04379	2.04379	0	0.000979717	0.000979717	1	0.0975895	99.8951	99.8951	2.03224	0	0.5	0.0656854	0.0656854	0.0218951	0.5	1
875	1.97789	1.97789	0	0.00119173	0.00119173	1	0.0975895	99.8951	99.8951	2.03224	0	0.5	0.0724449	0.0724449	0.0241483	0.5	1
876	2.04229	2.04229	0	0.00145436	0.00145436	1	0.0975895	99.8951	99.8951	2.03224	0	0.5	0.0800302	0.0800302	0.0266767	0.5	1
877	1.88234	1.88234	0	0.0018575	0.0018575	1	0.0975895	99.8951	99.8951	2.03224	0	0.5	0.0904447	0.0904447	0.0301482	0.5	1
878	1.97582	1.97582	0	0.00256446	0.00256446	1	0.0975895	99.8951	99.8951	2.03224	0	0.5	0.106271	0.106271	0.0354238	0.5	1
879	2.0445	2.0445	0	0.00117813	0.00117813	1	0.0975895	99.8951	99.8951	2.03224	0	0.5	0.0720303	0.0720303	0.0240101	0.5	1
880	1.98129	1.98129	0	0.000639512	0.000639512	1	0.0975895	99.8951	99.8951	2.03224	0	0.5	0.0530692	0.0530692	0.0176897	0.5	1
881	1.94107	1.94107	0	0.00113359	0.00113359	1	0.0975895	99.8951	99.8951	2.03224	0	0.5	0.0706556	0.0706556	0.0235519	0.5	1
882	2.0367	2.0367	0	0.00225657	0.00225657	1	0.0975895	99.8951	99.8951	2.03224	0	0.5	0.0996879	0.0996879	0.0332293	0.5	1
883	2.02017	2.02017	0	0.00245551	0.00245551	1	0.0975895	99.8951	99.8951	2.03224	0	0.5	0.103989	0.103989	0.0346631	0.5	1
884	1.73081	1.73081	0	0.00316761	0.00316761	1	0.0975895	99.8951	99.8951	2.03224	0	0.5	0.118109	0.118109	0.0393698	0.5	1
885	2.01466	2.01466	0	0.00305978	0.00305978	1	0.0975895	99.8951	99.8951	2.03224	0	0.5	0.116082	0.116082	0.0386939	0.5	1
886	2.04557	2.04557	0	0.0016764	0.0016764	1	0.0975895	99.8951	99.8951	2.03224	0	0.5	0.0859226	0.0859226	0.0286409	0.5	1
887	1.90509	1.90509	0	0.00082661	0.00082661	1	0.0975895	99.8951	99.8951	2.03224	0	0.5	0.0603349	0.0603349	0.0201116	0.5	1
888	2.14773	2.14773	0	0.00125732	0.00125732	1	0.0975895	99.8951	99.8951	2.03224	0	0.5	0.0744117	0.0744117	0.0248039	0.5	1
889	1.98438	1.98438	0	0.00100378	0.00100378	1	0.0975895	99.8951	99.8951	2.03224	0	0.5	0.0664872	0.0664872	0.0221624	0.5	1
890	1.9139	1.9139	0	0.001684	0.001684	1	0.0975895	99.8951	99.8951	2.03224	0	0.5	0.0861171	0.0861171	0.0287057	0.5	1
891	2.0107	2.0107	0	0.00127135	0.00127135	1	0.0975895	99.8951	99.8951	2.03224	0	0.5	0.0748256	0.0748256	0.0249419	0.5	1
892	2.16588	2.16588	0	0.00110137	0.00110137	1	0.0975895	99.8951	99.8951	2.03224	0	0.5	0.0696441	0.0696441	0.0232147	0.5	1
893	2.02482	2.02482	0	0.00237226	0.00237226	1	0.0975895	99.8951	99.8951	2.03224	0	0.5	0.102211	0.102211	0.0340705	0.5	1
894	2.0471	2.0471	0	0.00159301	0.00159301	1	0.0975895	99.8951	99.8951	2.03224	0	0.5	0.0837583	0.0837583	0.0279194	0.5	1
895	1.95569	1.95569	0	0.00166482	0.00166482	1	0.0975895	99.8951	99.8951	2.03224	0	0.5	0.0856252	0.0856252	0.0285417	0.5	1
896	2.07926	2.07926	0	0.00162031	0.00162031	1	0.0975895	99.8951	99.8951	2.03224	0	0.5	0.0844728	0.0844728	0.0281576	0.5	1
897	2.05622	2.05622	0	0.00149894	0.00149894	1	0.0975895	99.8951	99.8951	2.03224	0	0.5	0.0812477	0.0812477	0.0270826	0.5	1
898	2.177	2.177	0	0.000863249	0.000863249	1	0.0975895	99.8951	99.8951	2.03224	0	0.5	0.0616576	0.0616576	0.0205525	0.5	1
899	2.03173	2.03173	0	0.00185497	0.00185497	1	0.0975895	99.8951	99.8951	2.03224	0	0.5	0.0903829	0.0903829	0.0301276	0.5	1
900	1.95834	1.95834	0	0.00385626	0.00385626	1	0.0975895	99.8951	99.8951	2.03224	0	0.5	0.130317	0.130317	0.0434391	0.5	1
901	2.08726	2.08726	0	0.00153118	0.00153118	1	0.0975895	99.8951	99.8951	2.03224	0	0.5	0.0821167	0.0821167	0.0273722	0.5	1
902	2.05681	2.05681	0	0.00155617	0.00155617	1	0.0975895	99.8951	99.8951	2.03224	0	0.5	0.0827841	0.0827841	0.0275947	0.5	1
903	2.11382	2.11382	0	0.00108947	0.00108947	1	0.0975895	99.8951	99.8951	2.03224	0	0.5	0.069267	0.069267	0.023089	0.5	1
904	2.00351	2.00351	0	0.000342074	0.000342074	1	0.0975895	99.8951	99.8951	2.03224	0	0.5	0.0388131	0.0388131	0.0129377	0.5	1
905	2.0285	2.0285	0	0.00093534	0.00093534	1	0.0975895	99.8951	99.8951	2.03224	0	0.5	0.0641805	0.0641805	0.0213935	0.5	1
906	2.00459	2.00459	0	0.00197783	0.00197783	1	0.0975895	99.8951	99.8951	2.03224	0	0.5	0.0933283	0.0933283	0.0311094	0.5	1
907	1.87165	1.87165	0	0.00110163	0.00110163	1	0.0975895	99.8951	99.8951	2.03224	0	0.5	0.0696523	0.0696523	0.0232174	0.5	1
908	2.04445	2.04445	0	0.0015248	0.0015248	1	0.0975895	99.8951	99.8951	2.03224	0	0.5	0.0819454	0.0819454	0.0273151	0.5	1
909	2.10465	2.10465	0	0.00191891	0.00191891	1	0.0975895	99.8951	99.8951	2.03224	0	0.5	0.0919275	0.0919275	0.0306425	0.5	1
910	1.95056	1.95056	0	0.00277217	0.00277217	1	0.0975895	99.8951	99.8951	2.03224	0	0.5	0.110491	0.110491	0.0368305	0.5	1
911	2.04257	2.04257	0	0.00209743	0.00209743	1	0.0975895	99.8951	99.8951	2.03224	0	0.5	0.0961086	0.0961086	0.0320362	0.5	1
912	1.95901	1.95901	0	0.00158824	0.00158824	1	0.0975895	99.8951	99.8951	2.03224	0	0.5	0.0836328	0.0836328	0.0278776	0.5	1
913	2.02896	2.02896	0	0.00225075	0.00225075	1	0.0975895	99.8951	99.8951	2.03224	0	0.5	0.0995594	0.0995594	0.0331865	0.5	1
914	2.04559	2.04559	0	0.00164601	0.00164601	1	0.0975895	99.8951	99.8951	2.03224	0	0.5	0.0851401	0.0851401	0.02838	0.5	1
915	1.87022	1.87022	0	0.00206077	0.00206077	1	0.0975895	99.8951	99.8951	2.03224	0	0.5	0.095265	0.095265	0.031755	0.5	1
916	2.00602	2.00602	0	0.000904725	0.000904725	1	0.0975895	99.8951	99.8951	2.03224	0	0.5	0.0631214	0.0631214	0.0210405	0.5	1
917	2.10497	2.10497	0	0.00154615	0.00154615	1	0.0975895	99.8951	99.8951	2.03224	0	0.5	0.0825171	0.0825171	0.0275057	0.5	1
918	1.95551	1.95551	0	0.000566593	0.000566593	1	0.0975895	99.8951	99.8951	2.03224	0	0.5	0.0499521	0.0499521	0.0166507	0.5	1
919	2.14203	2.14203	0	0.00139582	0.00139582	1	0.0975895	99.8951	99.8951	2.03224	0	0.5	0.078403	0.078403	0.0261343	0.5	1
920	1.9549	1.9549	0	0.00222249	0.00222249	1	0.0975895	99.8951	99.8951	2.03224	0	0.5	0.0989324	0.0989324	0.0329775	0.5	1
921	2.00754	2.00754	0	0.00269569	0.00269569	1	0.0975895	99.8951	99.8951	2.03224	0	0.5	0.108957	0.108957	0.0363188	0.5	1
922	2.04239	2.04239	0	0.00117099	0.00117099	1	0.0975895	99.8951	99.8951	2.03224	0	0.5	0.0718116	0.0718116	0.0239372	0.5	1
923	2.03064	2.03064	0	0.00219137	0.00219137	1	0.0975895	99.8951	99.8951	2.03224	0	0.5	0.0982373	0.0982373	0.0327458	0.5	1
924	1.9539	1.9539	0	0.00185827	0.00185827	1	0.0975895	99.8951	99.8951	2.03224	0	0.5	0.0904635	0.0904635	0.0301545	0.5	1
925	2.04805	2.04805	0	0.00159561	0.00159561	1	0.0975895	99.8951	99.8951	2.03224	0	0.5	0.0838267	0.0838267	0.0279422	0.5	1
926	1.9888	1.9888	0	0.00203798	0.00203798	1	0.0975895	99.8951	99.8951	2.03224	0	0.5	0.0947368	0.0947368	0.0315789	0.5	1
927	1.92934	1.92934	0	0.00150113	0.00150113	1	0.0975895	99.8951	99.8951	2.03224	0	0.5	0.0813068	0.0813068	0.0271023	0.5	1
928	1.97768	1.97768	0	0.00276159	0.00276159	1	0.0975895	99.8951	99.8951	2.03224	0	0.5	0.11028	0.11028	0.0367601	0.5	1
929	2.05124	2.05124	0	0.00128181	0.00128181	1	0.0975895	99.8951	99.8951	2.03224	0	0.5	0.0751329	0.0751329	0.0250443	0.5	1
930	2.07797	2.07797	0	0.00231507	0.00231507	1	0.0975895	99.8951	99.8951	2.03224	0	0.5	0.100972	0.100972	0.0336573	0.5	1
931	2.09977	2.09977	0	0.00178974	0.00178974	1	0.0975895	99.8951	99.8951	2.03224	0	0.5	0.0887796	0.0887796	0.0295932	0.5	1
932	2.12589	2.12589	0	0.00183596	0.00183596	1	0.0975895	99.8951	99.8951	2.03224	0	0.5	0.0899186	0.0899186	0.0299729	0.5	1
933	1.91288	1.91288	0	0.00164263	0.00164263	1	0.0975895	99.8951	99.8951	2.03224	0	0.5	0.0850527	0.0850527	0.0283509	0.5	1
934	2.07873	2.07873	0	0.00113398	0.00113398	1	0.0975895	99.8951	99.8951	2.03224	0	0.5	0.0706678	0.0706678	0.0235559	0.5	1
935	2.0286	2.0286	0	0.00160967	0.00160967	1	0.0975895	99.8951	99.8951	2.03224	0	0.5	0.0841952	0.0841952	0.0280651	0.5	1
936	1.99877	1.99877	0	0.000661548	0.000661548	1	0.0975895	99.8951	99.8951	2.03224	0	0.5	0.0539758	0.0539758	0.0179919	0.5	1
937	1.93184	1.93184	0	0.00154469	0.00154469	1	0.0975895	99.8951	99.8951	2.03224	0	0.5	0.0824781	0.0824781	0.0274927	0.5	1
938	2.08495	2.08495	0	0.00044027	0.00044027	1	0.0975895	99.8951	99.8951	2.03224	0	0.5	0.044033	0.044033	0.0146777	0.5	1
939	1.76504	1.76504	0	0.00235522	0.00235522	1	0.0975895	99.8951	99.8951	2.03224	0	0.5	0.101844	0.101844	0.0339479	0.5	1
940	1.99128	1.99128	0	0.00186292	0.00186292	1	0.0975895	99.8951	99.8951	2.03224	0	0.5	0.0905765	0.0905765	0.0301922	0.5	1
941	2.08905	2.08905	0	0.00152701	0.00152701	1	0.0975895	99.8951	99.8951	2.03224	0	0.5	0.0820049	0.0820049	0.027335	0.5	1
942	2.01696	2.01696	0	0.00233713	0.00233713	1	0.0975895	99.8951	99.8951	2.03224	0	0.5	0.101452	0.101452	0.0338173	0.5	1
943	1.83431	1.83431	0	0.001486	0.001486	1	0.0975895	99.8951	99.8951	2.03224	0	0.5	0.0808961	0.0808961	0.0269654	0.5	1
944	2.05549	2.05549	0	0.00183963	0.00183963	1	0.0975895	99.8951	99.8951	2.03224	0	0.5	0.0900086	0.0900086	0.0300029	0.5	1
945	1.93367	1.93367	0	0.000790266	0.000790266	1	0.0975895	99.8951	99.8951	2.03224	0	0.5	0.0589936	0.0589936	0.0196645	0.5	1
946	1.93193	1.93193	0	0.00155664	0.00155664	1	0.0975895	99.8951	99.8951	2.03224	0	0.5	0.0827966	0.0827966	0.0275989	0.5	1
947	2.10903	2.10903	0	0.00113257	0.00113257	1	0.0975895	99.8951	99.8951	2.03224	0	0.5	0.0706238	0.0706238	0.0235413	0.5	1
948	1.9866	1.9866	0	0.000668256	0.000668256	1	0.0975895	99.8951	99.8951	2.03224	0	0.5	0.0542488	0.0542488	0.0180829	0.5	1
949	2.06849	2.06849	0	0.000942529	0.000942529	1	0.0975895	99.8951	99.8951	2.03224	0	0.5	0.0644267	0.0644267	0.0214756	0.5	1
950	2.02767	2.02767	0	0.0018304	0.0018304	1	0.0975895	99.8951	99.8951	2.03224	0	0.5	0.0897825	0.0897825	0.0299275	0.5	1
951	1.98399	1.98399	0	0.00091575	0.00091575	1	0.0975895	99.8951	99.8951	2.03224	0	0.5	0.0635048	0.0635048	0.0211683	0.5	1
952	1.88986	1.88986	0	0.00148958	0.00148958	1	0.0975895	99.8951	99.8951	2.03224	0	0.5	0.0809935	0.0809935	0.0269978	0.5	1
953	2.03039	2.03039	0	0.00141906	0.00141906	1	0.0975895	99.8951	99.8951	2.03224	0	0.5	0.079053	0.079053	0.026351	0.5	1
954	2.02084	2.02084	0	0.00165017	0.00165017	1	0.0975895	99.8951	99.8951	2.03224	0	0.5	0.0852476	0.0852476	0.0284159	0.5	1
955	2.00833	2.00833	0	0.000750179	0.000750179	1	0.0975895	99.8951	99.8951	2.03224	0	0.5	0.0574779	0.0574779	0.0191593	0.5	1
956	2.07112	2.07112	0	0.000828516	0.000828516	1	0.0975895	99.8951	99.8951	2.03224	0	0.5	0.0604044	0.0604044	0.0201348	0.5	1
957	1.96147	1.96147	0	0.00150891	0.00150891	1	0.0975895	99.8951	99.8951	2.03224	0	0.5	0.0815173	0.0815173	0.0271724	0.5	1
958	1.97743	1.97743	0	0.00183976	0.00183976	1	0.0975895	99.8951	99.8951	2.03224	0	0.5	0.0900116	0.0900116	0.0300039	0.5	1
959	2.06375	2.06375	0	0.00185284	0.00185284	1	0.0975895	99.8951	99.8951	2.03224	0	0.5	0.0903311	0.0903311	0.0301104	0.5	1
960	2.02006	2.02006	0	0.000818134	0.000818134	1	0.0975895	99.8951	99.8951	2.03224	0	0.5	0.0600248	0.0600248	0.0200083	0.5	1
961	2.06237	2.06237	0	0.000906044	0.000906044	1	0.0975895	99.8951	99.8951	2.03224	0	0.5	0.0631674	0.0631674	0.0210558	0.5	1
962	1.92649	1.92649	0	0.00115151	0.00115151	1	0.0975895	99.8951	99.8951	2.03224	0	0.5	0.0712118	0.0712118	0.0237373	0.5	1
963	2.05127	2.05127	0	0.000491672	0.000491672	1	0.0975895	99.8951	99.8951	2.03224	0	0.5	0.0465325	0.0465325	0.0155108	0.5	1
964	1.93708	1.93708	0	0.00241145	0.00241145	1	0.0975895	99.8951	99.8951	2.03224	0	0.5	0.103052	0.103052	0.0343507	0.5	1
965	1.95812	1.95812	0	0.00110616	0.00110616	1	0.0975895	99.8951	99.8951	2.03224	0	0.5	0.0697955	0.0697955	0.0232652	0.5	1
966	2.018	2.018	0	0.00188146	0.00188146	1	0.0975895	99.8951	99.8951	2.03224	0	0.5	0.0910262	0.0910262	0.0303421	0.5	1
967	1.83452	1.83452	0	0.00151885	0.00151885	1	0.0975895	99.8951	99.8951	2.03224	0	0.5	0.0817853	0.0817853	0.0272618	0.5	1
968	1.85526	1.85526	0	0.00270905	0.00270905	1	0.0975895	99.8951	99.8951	2.03224	0	0.5	0.109226	0.109226	0.0364087	0.5	1
969	1.89942	1.89942	0	0.0024727	0.0024727	1	0.0975895	99.8951	99.8951	2.03224	0	0.5	0.104353	0.104353	0.0347842	0.5	1
970	2.07512	2.07512	0	0.00136807	0.00136807	1	0.0975895	99.8951	99.8951	2.03224	0	0.5	0.0776198	0.0776198	0.0258733	0.5	1
971	2.09162	2.09162	0	0.00170624	0.00170624	1	0.0975895	99.8951	99.8951	2.03224	0	0.5	0.0866839	0.0866839	0.0288946	0.5	1
972	2.03835	2.03835	0	0.00130509	0.00130509	1	0.0975895	99.8951	99.8951	2.03224	0	0.5	0.075812	0.075812	0.0252707	0.5	1
973	1.98356	1.98356	0	0.00109796	0.00109796	1	0.0975895	99.8951	99.8951	2.03224	0	0.5	0.0695362	0.0695362	0.0231787	0.5	1
974	2.01757	2.01757	0	0.00153138	0.00153138	1	0.0975895	99.8951	99.8951	2.03224	0	0.5	0.0821221	0.0821221	0.027374	0.5	1
975	2.06597	2.06597	0	0.00118989	0.00118989	1	0.0975895	99.8951	99.8951	2.03224	0	0.5	0.0723888	0.0723888	0.0241296	0.5	1
976	1.96705	1.96705	0	0.000731021	0.000731021	1	0.0975895	99.8951	99.8951	2.03224	0	0.5	0.0567392	0.0567392	0.0189131	0.5	1
977	1.93803	1.93803	0	0.00121967	0.00121967	1	0.0975895	99.8951	99.8951	2.03224	0	0.5	0.0732891	0.0732891	0.0244297	0.5	1
978	2.04169	2.04169	0	0.00184151	0.00184151	1	0.0975895	99.8951	99.8951	2.03224	0	0.5	0.0900544	0.0900544	0.0300181	0.5	1
979	2.05723	2.05723	0	0.00162211	0.00162211	1	0.0975895	99.8951	99.8951	2.03224	0	0.5	0.0845199	0.0845199	0.0281733	0.5	1
980	1.85979	1.85979	0	0.000858257	0.000858257	1	0.0975895	99.8951	99.8951	2.03224	0	0.5	0.061479	0.061479	0.020493	0.5	1
981	1.87231	1.87231	0	0.00244686	0.00244686	1	0.0975895	99.8951	99.8951	2.03224	0	0.5	0.103806	0.103806	0.0346021	0.5	1
982	2.08408	2.08408	0	0.0011302	0.0011302	1	0.0975895	99.8951	99.8951	2.03224	0	0.5	0.0705498	0.0705498	0.0235166	0.5	1
983	1.96817	1.96817	0	0.00217528	0.00217528	1	0.0975895	99.8951	99.8951	2.03224	0	0.5	0.0978759	0.0978759	0.0326253	0.5	1
984	2.05722	2.05722	0	0.000990177	0.000990177	1	0.0975895	99.8951	99.8951	2.03224	0	0.5	0.0660351	0.0660351	0.0220117	0.5	1
985	1.9966	1.9966	0	0.00159472	0.00159472	1	0.0975895	99.8951	99.8951	2.03224	0	0.5	0.0838031	0.0838031	0.0279344	0.5	1
986	1.90632	1.90632	0	0.00166744	0.00166744	1	0.0975895	99.8951	99.8951	2.03224	0	0.5	0.0856927	0.0856927	0.0285642	0.5	1
987	2.03429	2.03429	0	0.00152975	0.00152975	1	0.0975895	99.8951	99.8951	2.03224	0	0.5	0.0820784	0.0820784	0.0273595	0.5	1
988	2.06262	2.06262	0	0.0016611	0.0016611	1	0.0975895	99.8951	99.8951	2.03224	0	0.5	0.0855296	0.0855296	0.0285099	0.5	1
989	1.94666	1.94666	0	0.002401	0.002401	1	0.0975895	99.8951	99.8951	2.03224	0	0.5	0.102829	0.102829	0.0342762	0.5	1
990	1.9139	1.9139	0	0.00170283	0.00170283	1	0.0975895	99.8951	99.8951	2.03224	0	0.5	0.0865973	0.0865973	0.0288658	0.5	1
991	1.9839	1.9839	0	0.000784821	0.000784821	1	0.0975895	99.8951	99.8951	2.03224	0	0.5	0.05879	0.05879	0.0195967	0.5	1
992	2.02502	2.02502	0	0.000861721	0.000861721	1	0.0975895	99.8951	99.8951	2.03224	0	0.5	0.061603	0.061603	0.0205343	0.5	1
993	1.93001	1.93001	0	0.0013974	0.0013974	1	0.0975895	99.8951	99.8951	2.03224	0	0.5	0.0784473	0.0784473	0.0261491	0.5	1
994	2.12221	2.12221	0	0.00170362	0.00170362	1	0.0975895	99.8951	99.8951	2.03224	0	0.5	0.0866173	0.0866173	0.0288724	0.5	1
995	1.942	1.942	0	0.000298416	0.000298416	1	0.0975895	99.8951	99.8951	2.03224	0	0.5	0.0362518	0.0362518	0.0120839	0.5	1
996	2.02436	2.02436	0	0.0017292	0.0017292	1	0.0975895	99.8951	99.8951	2.03224	0	0.5	0.0872651	0.0872651	0.0290884	0.5	1
997	1.971	1.971	0	0.00170555	0.00170555	1	0.0975895	99.8951	99.8951	2.03224	0	0.5	0.0866665	0.0866665	0.0288888	0.5	1
998	2.02272	2.02272	0	0.000637359	0.000637359	1	0.0975895	99.8951	99.8951	2.03224	0	0.5	0.0529798	0.0529798	0.0176599	0.5	1
999	1.92229	1.92229	0	0.00213486	0.00213486	1	0.0975895	99.8951	99.8951	2.03224	0	0.5	0.0969623	0.0969623	0.0323208	0.5	1
1000	2.00822	2.00822	0	0.00237077	0.00237077	1	0.0975895	99.8951	99.8951	2.03224	0	0.5	0.102179	0.102179	0.0340598	0.5	1
