# Supplementary material for: Improving sensitivity of linear regression-based cell type-specific differential expression deconvolution with per-gene vs. global significance threshold
Source: BMC Bioinformatics. 2016 Oct 6;17(Suppl 13):334. doi: 10.1186/s12859-016-1226-z (PMC5073979; doi:10.1186/s12859-016-1226-z)
Supplement: Additional file 3: Table S3. — An example of LRCDE and csSAM analysis results of simulated data with target cell proportion standard deviation of 0.15. Sample size – 14, target condition number (kappa) – 100, target mean squared error – 1.5. Range of the effect sizes introduced in the first 500 genes – 0.001 to 1.0. Column names legend as in Additional file 1. (XLSX 137 kb) [file 12859_2016_1226_MOESM3_ESM.xlsx]

## Sheet: sim.cell.sd
site	base	case	diff.est	mse.control	mse.case	cell	cell.sd	kappa.1	kappa.2	t.crit	t.stat	p.val.t	se1	se2	se.p	t.power	FDR
1	2.1345	2.1355	0.001	0.00196152	0.00196152	1	0.146236	100.554	100.554	2.05553	0.0408855	0.48385	0.0647112	0.0647112	0.0244585	0.48385	1
2	1.92966	1.93266	0.003002	0.00277601	0.00277601	1	0.146236	100.554	100.554	2.05553	0.103173	0.459309	0.0769828	0.0769828	0.0290968	0.459309	1
3	1.92527	1.93027	0.00500401	0.00129447	0.00129447	1	0.146236	100.554	100.554	2.05553	0.251848	0.401569	0.0525689	0.0525689	0.0198692	0.401569	1
4	2.06033	2.06734	0.00700601	0.00236324	0.00236324	1	0.146236	100.554	100.554	2.05553	0.260965	0.398088	0.0710293	0.0710293	0.0268466	0.398088	1
5	1.95887	1.96787	0.00900802	0.00680779	0.00680779	1	0.146236	100.554	100.554	2.05553	0.197693	0.422411	0.120555	0.120555	0.0455656	0.422411	1
6	1.99538	2.00639	0.01101	0.000923627	0.000923627	1	0.146236	100.554	100.554	2.05553	0.656002	0.258793	0.044405	0.044405	0.0167835	0.258793	1
7	2.00454	2.01755	0.013012	0.00388521	0.00388521	1	0.146236	100.554	100.554	2.05553	0.37801	0.354246	0.0910732	0.0910732	0.0344224	0.354246	1
8	1.98631	2.00133	0.015014	0.000718758	0.000718758	1	0.146236	100.554	100.554	2.05553	1.01408	0.159945	0.0391719	0.0391719	0.0148056	0.159945	1
9	2.05024	2.06726	0.017016	0.00135484	0.00135484	1	0.146236	100.554	100.554	2.05553	0.837104	0.205082	0.0537809	0.0537809	0.0203273	0.205082	1
10	2.0904	2.10941	0.019018	0.00135506	0.00135506	1	0.146236	100.554	100.554	2.05553	0.93552	0.179065	0.0537851	0.0537851	0.0203288	0.179065	1
11	1.98438	2.0054	0.02102	0.00117795	0.00117795	1	0.146236	100.554	100.554	2.05553	1.10901	0.138789	0.0501471	0.0501471	0.0189538	0.138789	1
12	2.10039	2.12341	0.023022	0.00242522	0.00242522	1	0.146236	100.554	100.554	2.05553	0.846514	0.202495	0.0719546	0.0719546	0.0271963	0.202495	1
13	2.01483	2.03986	0.025024	0.00151008	0.00151008	1	0.146236	100.554	100.554	2.05553	1.16607	0.127086	0.0567784	0.0567784	0.0214602	0.127086	1
14	1.9653	1.99232	0.0270261	0.00127597	0.00127597	1	0.146236	100.554	100.554	2.05553	1.37003	0.0911972	0.0521919	0.0521919	0.0197267	0.0911972	1
15	2.11038	2.13941	0.0290281	0.00306627	0.00306627	1	0.146236	100.554	100.554	2.05553	0.949245	0.175618	0.0809074	0.0809074	0.0305801	0.175618	1
16	2.08821	2.11924	0.0310301	0.00122454	0.00122454	1	0.146236	100.554	100.554	2.05553	1.60569	0.0602106	0.0511293	0.0511293	0.0193251	0.0602106	1
17	2.13295	2.16598	0.0330321	0.00246661	0.00246661	1	0.146236	100.554	100.554	2.05553	1.20435	0.119653	0.072566	0.072566	0.0274274	0.119653	1
18	2.02135	2.05638	0.0350341	0.00336355	0.00336355	1	0.146236	100.554	100.554	2.05553	1.09385	0.142026	0.0847387	0.0847387	0.0320282	0.142026	1
19	1.96474	2.00178	0.0370361	0.0037343	0.0037343	1	0.146236	100.554	100.554	2.05553	1.09745	0.141252	0.0892869	0.0892869	0.0337473	0.141252	1
20	1.96522	2.00425	0.0390381	0.00553653	0.00553653	1	0.146236	100.554	100.554	2.05553	0.950025	0.175424	0.108718	0.108718	0.0410916	0.175424	1
21	2.11441	2.15545	0.0410401	0.0047127	0.0047127	1	0.146236	100.554	100.554	2.05553	1.08253	0.144478	0.100304	0.100304	0.0379113	0.144478	1
22	1.96247	2.00552	0.0430421	0.00235589	0.00235589	1	0.146236	100.554	100.554	2.05553	1.60576	0.0602024	0.0709187	0.0709187	0.0268047	0.0602024	1
23	1.87609	1.92114	0.0450441	0.00147381	0.00147381	1	0.146236	100.554	100.554	2.05553	2.12463	0.0216436	0.0560924	0.0560924	0.021201	0.527018	1
24	1.99065	2.0377	0.0470461	0.00491934	0.00491934	1	0.146236	100.554	100.554	2.05553	1.21461	0.117716	0.102479	0.102479	0.0387336	0.117716	1
25	2.07686	2.12591	0.0490481	0.00257031	0.00257031	1	0.146236	100.554	100.554	2.05553	1.75184	0.045795	0.0740758	0.0740758	0.027998	0.045795	1
26	2.00575	2.0568	0.0510501	0.00138364	0.00138364	1	0.146236	100.554	100.554	2.05553	2.48514	0.00985418	0.0543494	0.0543494	0.0205421	0.662743	1
27	2.03537	2.08842	0.0530521	0.00486078	0.00486078	1	0.146236	100.554	100.554	2.05553	1.37789	0.0899904	0.101868	0.101868	0.0385023	0.0899904	1
28	1.93639	1.99145	0.0550541	0.00135954	0.00135954	1	0.146236	100.554	100.554	2.05553	2.70371	0.00596349	0.053874	0.053874	0.0203625	0.735923	1
29	2.06391	2.12096	0.0570561	0.00273872	0.00273872	1	0.146236	100.554	100.554	2.05553	1.97421	0.0295349	0.076464	0.076464	0.0289007	0.0295349	1
30	1.90814	1.96719	0.0590581	0.00173235	0.00173235	1	0.146236	100.554	100.554	2.05553	2.56938	0.00813682	0.0608136	0.0608136	0.0229854	0.692009	1
31	1.9587	2.01976	0.0610601	0.00235779	0.00235779	1	0.146236	100.554	100.554	2.05553	2.27704	0.0156254	0.0709473	0.0709473	0.0268156	0.585932	1
32	1.86531	1.92837	0.0630621	0.00435614	0.00435614	1	0.146236	100.554	100.554	2.05553	1.73015	0.0477295	0.0964349	0.0964349	0.036449	0.0477295	1
33	2.11817	2.18324	0.0650641	0.00304476	0.00304476	1	0.146236	100.554	100.554	2.05553	2.13516	0.0211687	0.0806231	0.0806231	0.0304727	0.53113	1
34	2.03816	2.10523	0.0670661	0.00484194	0.00484194	1	0.146236	100.554	100.554	2.05553	1.74526	0.0463751	0.10167	0.10167	0.0384277	0.0463751	1
35	2.01777	2.08684	0.0690681	0.00275758	0.00275758	1	0.146236	100.554	100.554	2.05553	2.38166	0.0124208	0.0767269	0.0767269	0.029	0.625241	1
36	2.02706	2.09813	0.0710701	0.00373474	0.00373474	1	0.146236	100.554	100.554	2.05553	2.10583	0.0225144	0.0892922	0.0892922	0.0337493	0.519675	1
37	2.03163	2.1047	0.0730721	0.00382297	0.00382297	1	0.146236	100.554	100.554	2.05553	2.14002	0.0209532	0.0903408	0.0903408	0.0341456	0.533022	1
38	2.03752	2.11259	0.0750741	0.00410138	0.00410138	1	0.146236	100.554	100.554	2.05553	2.12271	0.0217308	0.0935725	0.0935725	0.0353671	0.526271	1
39	1.99249	2.06957	0.0770762	0.00229165	0.00229165	1	0.146236	100.554	100.554	2.05553	2.91549	0.00360927	0.0699452	0.0699452	0.0264368	0.797304	1
40	1.98556	2.06464	0.0790782	0.00448381	0.00448381	1	0.146236	100.554	100.554	2.05553	2.13845	0.0210226	0.0978378	0.0978378	0.0369792	0.53241	1
41	1.991	2.07208	0.0810802	0.00147279	0.00147279	1	0.146236	100.554	100.554	2.05553	3.82569	0.000367685	0.0560729	0.0560729	0.0211936	0.949934	0.956536
42	1.96687	2.04995	0.0830822	0.00495308	0.00495308	1	0.146236	100.554	100.554	2.05553	2.13765	0.0210582	0.10283	0.10283	0.0388662	0.532098	1
43	1.97845	2.06353	0.0850842	0.00360409	0.00360409	1	0.146236	100.554	100.554	2.05553	2.56636	0.00819327	0.0877164	0.0877164	0.0331537	0.690982	1
44	1.91652	2.0036	0.0870862	0.00262132	0.00262132	1	0.146236	100.554	100.554	2.05553	3.08003	0.002421	0.0748072	0.0748072	0.0282745	0.837857	0.956536
45	1.88646	1.97555	0.0890882	0.00124565	0.00124565	1	0.146236	100.554	100.554	2.05553	4.57076	5.21878e-05	0.0515681	0.0515681	0.0194909	0.987082	0.837911
46	2.09939	2.19048	0.0910902	0.00393882	0.00393882	1	0.146236	100.554	100.554	2.05553	2.62818	0.00710761	0.0916993	0.0916993	0.0346591	0.711673	1
47	1.88448	1.97757	0.0930922	0.00328487	0.00328487	1	0.146236	100.554	100.554	2.05553	2.94117	0.00339291	0.0837419	0.0837419	0.0316515	0.804049	0.956536
48	1.80099	1.89608	0.0950942	0.00283431	0.00283431	1	0.146236	100.554	100.554	2.05553	3.23441	0.00165385	0.077787	0.077787	0.0294007	0.870215	0.956536
49	1.95891	2.05601	0.0970962	0.00167232	0.00167232	1	0.146236	100.554	100.554	2.05553	4.2994	0.000106691	0.0597508	0.0597508	0.0225837	0.978555	0.837911
50	2.12141	2.22051	0.0990982	0.0012314	0.0012314	1	0.146236	100.554	100.554	2.05553	5.11365	1.24517e-05	0.0512724	0.0512724	0.0193791	0.995422	0.72878
51	1.97648	2.07758	0.1011	0.00388331	0.00388331	1	0.146236	100.554	100.554	2.05553	2.93776	0.00342087	0.091051	0.091051	0.034414	0.803164	0.956536
52	2.0399	2.143	0.103102	0.00323402	0.00323402	1	0.146236	100.554	100.554	2.05553	3.28294	0.00146548	0.0830911	0.0830911	0.0314055	0.879284	0.956536
53	2.06377	2.16887	0.105104	0.00276904	0.00276904	1	0.146236	100.554	100.554	2.05553	3.61677	0.00062967	0.0768861	0.0768861	0.0290602	0.928764	0.837911
54	1.91747	2.02458	0.107106	0.00298222	0.00298222	1	0.146236	100.554	100.554	2.05553	3.55149	0.000743945	0.0797908	0.0797908	0.0301581	0.920729	0.837911
55	2.05193	2.16104	0.109108	0.00239411	0.00239411	1	0.146236	100.554	100.554	2.05553	4.03786	0.000211765	0.0714917	0.0714917	0.0270213	0.965507	0.72878
56	2.08823	2.19934	0.11111	0.00147517	0.00147517	1	0.146236	100.554	100.554	2.05553	5.2384	8.96599e-06	0.0561183	0.0561183	0.0212107	0.996399	0.631385
57	2.09322	2.20633	0.113112	0.00140839	0.00140839	1	0.146236	100.554	100.554	2.05553	5.45776	5.04122e-06	0.0548333	0.0548333	0.020725	0.997639	0.631385
58	2.10117	2.21629	0.115114	0.0024299	0.0024299	1	0.146236	100.554	100.554	2.05553	4.22864	0.000128493	0.0720241	0.0720241	0.0272225	0.975576	0.72878
59	1.92172	2.03883	0.117116	0.00448466	0.00448466	1	0.146236	100.554	100.554	2.05553	3.16678	0.00195572	0.0978471	0.0978471	0.0369827	0.856705	0.837911
60	1.96771	2.08683	0.119118	0.00480647	0.00480647	1	0.146236	100.554	100.554	2.05553	3.11122	0.00224265	0.101297	0.101297	0.0382866	0.844833	0.837911
61	2.00016	2.12128	0.12112	0.00229616	0.00229616	1	0.146236	100.554	100.554	2.05553	4.57701	5.13343e-05	0.0700139	0.0700139	0.0264628	0.987234	0.631385
62	1.97598	2.0991	0.123122	0.00125226	0.00125226	1	0.146236	100.554	100.554	2.05553	6.30022	5.70057e-07	0.0517047	0.0517047	0.0195425	0.999522	0.547556
63	2.00573	2.13085	0.125124	0.00313341	0.00313341	1	0.146236	100.554	100.554	2.05553	4.04761	0.000206441	0.0817885	0.0817885	0.0309131	0.966103	0.72878
64	1.92517	2.05229	0.127126	0.00217951	0.00217951	1	0.146236	100.554	100.554	2.05553	4.93084	2.01665e-05	0.0682124	0.0682124	0.0257818	0.993495	0.631385
65	2.00876	2.13788	0.129128	0.00283355	0.00283355	1	0.146236	100.554	100.554	2.05553	4.3926	8.34825e-05	0.0777765	0.0777765	0.0293968	0.981958	0.631385
66	1.94529	2.07642	0.13113	0.00145614	0.00145614	1	0.146236	100.554	100.554	2.05553	6.22254	6.95118e-07	0.055755	0.055755	0.0210734	0.999447	0.466607
67	1.90371	2.03684	0.133132	0.000818938	0.000818938	1	0.146236	100.554	100.554	2.05553	8.4241	3.31241e-09	0.0418128	0.0418128	0.0158037	0.999988	0.398406
68	1.94775	2.08288	0.135134	0.00330887	0.00330887	1	0.146236	100.554	100.554	2.05553	4.25394	0.000120231	0.0840472	0.0840472	0.0317668	0.976683	0.631385
69	1.89522	2.03235	0.137136	0.0041349	0.0041349	1	0.146236	100.554	100.554	2.05553	3.86176	0.00033488	0.0939541	0.0939541	0.0355113	0.952962	0.72878
70	1.9689	2.10804	0.139138	0.0014308	0.0014308	1	0.146236	100.554	100.554	2.05553	6.66076	2.28918e-07	0.0552678	0.0552678	0.0208893	0.999754	0.398406
71	1.98886	2.13	0.14114	0.00124051	0.00124051	1	0.146236	100.554	100.554	2.05553	7.25632	5.23954e-08	0.0514616	0.0514616	0.0194507	0.999915	0.398406
72	1.98044	2.12358	0.143142	0.00209771	0.00209771	1	0.146236	100.554	100.554	2.05553	5.65927	2.97774e-06	0.06692	0.06692	0.0252934	0.998396	0.466607
73	2.00914	2.15428	0.145144	0.00318032	0.00318032	1	0.146236	100.554	100.554	2.05553	4.66048	4.11816e-05	0.0823984	0.0823984	0.0311437	0.9891	0.547556
74	1.93106	2.0782	0.147146	0.00551822	0.00551822	1	0.146236	100.554	100.554	2.05553	3.58687	0.000679714	0.108538	0.108538	0.0410236	0.925174	0.72878
75	1.93451	2.08366	0.149148	0.0041958	0.0041958	1	0.146236	100.554	100.554	2.05553	4.16943	0.000150086	0.0946435	0.0946435	0.0357719	0.972789	0.631385
76	2.03526	2.18641	0.15115	0.00185868	0.00185868	1	0.146236	100.554	100.554	2.05553	6.34852	5.04067e-07	0.062992	0.062992	0.0238088	0.999563	0.398406
77	1.88054	2.03369	0.153152	0.00372034	0.00372034	1	0.146236	100.554	100.554	2.05553	4.54672	5.56067e-05	0.0891199	0.0891199	0.0336842	0.986483	0.547556
78	1.89412	2.04928	0.155154	0.00511088	0.00511088	1	0.146236	100.554	100.554	2.05553	3.9299	0.000280568	0.104455	0.104455	0.0394805	0.958238	0.631385
79	2.15298	2.31014	0.157156	0.00296608	0.00296608	1	0.146236	100.554	100.554	2.05553	5.22524	9.28185e-06	0.0795747	0.0795747	0.0300764	0.996307	0.466607
80	2.02976	2.18892	0.159158	0.00143777	0.00143777	1	0.146236	100.554	100.554	2.05553	7.60064	2.27892e-08	0.0554024	0.0554024	0.0209401	0.999953	0.341036
81	1.99249	2.15365	0.16116	0.00114235	0.00114235	1	0.146236	100.554	100.554	2.05553	8.63423	2.05421e-09	0.0493837	0.0493837	0.0186653	0.999991	0.289074
82	2.09202	2.25518	0.163162	0.00287386	0.00287386	1	0.146236	100.554	100.554	2.05553	5.51129	4.38217e-06	0.0783278	0.0783278	0.0296051	0.99787	0.466607
83	1.96619	2.13135	0.165164	0.0012622	0.0012622	1	0.146236	100.554	100.554	2.05553	8.41818	3.35763e-09	0.0519096	0.0519096	0.01962	0.999988	0.289074
84	1.86312	2.03028	0.167166	0.002959	0.002959	1	0.146236	100.554	100.554	2.05553	5.5647	3.8111e-06	0.0794797	0.0794797	0.0300405	0.998077	0.398406
85	1.91568	2.08485	0.169168	0.00167979	0.00167979	1	0.146236	100.554	100.554	2.05553	7.47408	3.08933e-08	0.059884	0.059884	0.022634	0.999941	0.289074
86	1.99397	2.16514	0.17117	0.00148435	0.00148435	1	0.146236	100.554	100.554	2.05553	8.04499	7.96049e-09	0.0562927	0.0562927	0.0212766	0.999977	0.289074
87	1.88471	2.05788	0.173172	0.00207069	0.00207069	1	0.146236	100.554	100.554	2.05553	6.89107	1.28783e-07	0.0664877	0.0664877	0.02513	0.999837	0.341036
88	1.94798	2.12316	0.175174	0.00239612	0.00239612	1	0.146236	100.554	100.554	2.05553	6.48011	3.60958e-07	0.0715216	0.0715216	0.0270326	0.999657	0.341036
89	1.94618	2.12335	0.177176	0.00434482	0.00434482	1	0.146236	100.554	100.554	2.05553	4.86727	2.38517e-05	0.0963095	0.0963095	0.0364016	0.992652	0.466607
90	1.85581	2.03499	0.179178	0.00321954	0.00321954	1	0.146236	100.554	100.554	2.05553	5.71813	2.55466e-06	0.0829049	0.0829049	0.0313351	0.998566	0.398406
91	2.08464	2.26582	0.18118	0.00371708	0.00371708	1	0.146236	100.554	100.554	2.05553	5.38116	6.16211e-06	0.0890808	0.0890808	0.0336694	0.997264	0.398406
92	2.025	2.20818	0.183182	0.00999293	0.00999293	1	0.146236	100.554	100.554	2.05553	3.3182	0.00134174	0.146059	0.146059	0.0552053	0.885557	0.631385
93	2.08192	2.2671	0.185184	0.00214569	0.00214569	1	0.146236	100.554	100.554	2.05553	7.23914	5.46394e-08	0.0676809	0.0676809	0.025581	0.999912	0.289074
94	1.91656	2.10375	0.187186	0.00131001	0.00131001	1	0.146236	100.554	100.554	2.05553	9.3649	4.08166e-10	0.0528835	0.0528835	0.0199881	0.999997	0.20666
95	1.96553	2.15472	0.189188	0.00415955	0.00415955	1	0.146236	100.554	100.554	2.05553	5.31174	7.39393e-06	0.0942338	0.0942338	0.035617	0.996873	0.398406
96	1.97383	2.16502	0.19119	0.00351952	0.00351952	1	0.146236	100.554	100.554	2.05553	5.83566	1.88269e-06	0.0866812	0.0866812	0.0327624	0.998854	0.341036
97	1.9187	2.11189	0.193192	0.00146251	0.00146251	1	0.146236	100.554	100.554	2.05553	9.14758	6.55229e-10	0.055877	0.055877	0.0211195	0.999996	0.20666
98	1.91898	2.11418	0.195194	0.00579495	0.00579495	1	0.146236	100.554	100.554	2.05553	4.6431	4.31149e-05	0.111226	0.111226	0.0420397	0.988735	0.466607
99	2.1584	2.3556	0.197196	0.000906972	0.000906972	1	0.146236	100.554	100.554	2.05553	11.8568	2.73335e-12	0.0440028	0.0440028	0.0166315	1	0.121218
100	2.08309	2.28229	0.199198	0.00329677	0.00329677	1	0.146236	100.554	100.554	2.05553	6.28213	5.96966e-07	0.0838934	0.0838934	0.0317087	0.999505	0.289074
101	2.00309	2.20429	0.2012	0.00350983	0.00350983	1	0.146236	100.554	100.554	2.05553	6.14967	8.37736e-07	0.0865618	0.0865618	0.0327173	0.999367	0.289074
102	2.10789	2.3111	0.203202	0.0046093	0.0046093	1	0.146236	100.554	100.554	2.05553	5.41972	5.56952e-06	0.0991975	0.0991975	0.0374931	0.99746	0.341036
103	2.00406	2.20927	0.205204	0.00351348	0.00351348	1	0.146236	100.554	100.554	2.05553	6.26879	6.17644e-07	0.0866068	0.0866068	0.0327343	0.999493	0.289074
104	2.14845	2.35565	0.207206	0.00661639	0.00661639	1	0.146236	100.554	100.554	2.05553	4.61273	4.67142e-05	0.118849	0.118849	0.0449205	0.988067	0.398406
105	2.05841	2.26762	0.209208	0.00293507	0.00293507	1	0.146236	100.554	100.554	2.05553	6.99255	1.00147e-07	0.0791576	0.0791576	0.0299188	0.999864	0.246801
106	2.04028	2.25149	0.21121	0.00196116	0.00196116	1	0.146236	100.554	100.554	2.05553	8.63623	2.04493e-09	0.0647053	0.0647053	0.0244563	0.999991	0.174093
107	1.95349	2.16671	0.213212	0.00215399	0.00215399	1	0.146236	100.554	100.554	2.05553	8.31873	4.21849e-09	0.0678117	0.0678117	0.0256304	0.999985	0.174093
108	1.95307	2.16828	0.215214	0.00292234	0.00292234	1	0.146236	100.554	100.554	2.05553	7.20894	5.88238e-08	0.0789858	0.0789858	0.0298538	0.999907	0.20666
109	1.99087	2.20809	0.217216	0.00253058	0.00253058	1	0.146236	100.554	100.554	2.05553	7.81895	1.35489e-08	0.073501	0.073501	0.0277808	0.999967	0.20666
110	2.07931	2.29853	0.219218	0.0036749	0.0036749	1	0.146236	100.554	100.554	2.05553	6.54817	3.03921e-07	0.088574	0.088574	0.0334778	0.999697	0.246801
111	1.88646	2.10768	0.22122	0.00494128	0.00494128	1	0.146236	100.554	100.554	2.05553	5.69864	2.68759e-06	0.102708	0.102708	0.0388199	0.998512	0.289074
112	1.94313	2.16636	0.223222	0.00425077	0.00425077	1	0.146236	100.554	100.554	2.05553	6.19969	7.36978e-07	0.0952614	0.0952614	0.0360054	0.999423	0.289074
113	2.10091	2.32613	0.225224	0.00217725	0.00217725	1	0.146236	100.554	100.554	2.05553	8.74032	1.6175e-09	0.0681769	0.0681769	0.0257684	0.999992	0.146702
114	1.93688	2.1641	0.227226	0.00262828	0.00262828	1	0.146236	100.554	100.554	2.05553	8.02581	8.32576e-09	0.0749064	0.0749064	0.028312	0.999977	0.174093
115	1.9963	2.22553	0.229228	0.00400597	0.00400597	1	0.146236	100.554	100.554	2.05553	6.55814	2.96374e-07	0.0924777	0.0924777	0.0349533	0.999703	0.246801
116	1.89938	2.13061	0.23123	0.00317536	0.00317536	1	0.146236	100.554	100.554	2.05553	7.43044	3.43267e-08	0.0823341	0.0823341	0.0311193	0.999937	0.20666
117	2.00584	2.23907	0.233232	0.00199686	0.00199686	1	0.146236	100.554	100.554	2.05553	9.45108	3.38894e-10	0.0652915	0.0652915	0.0246779	0.999997	0.121218
118	2.06212	2.29736	0.235234	0.00114525	0.00114525	1	0.146236	100.554	100.554	2.05553	12.5868	7.2217e-13	0.0494463	0.0494463	0.018689	1	0.0702028
119	2.13315	2.37039	0.237236	0.00223663	0.00223663	1	0.146236	100.554	100.554	2.05553	9.08344	7.5435e-10	0.0691004	0.0691004	0.0261175	0.999996	0.121218
120	1.98672	2.22596	0.239238	0.00349028	0.00349028	1	0.146236	100.554	100.554	2.05553	7.33274	4.34988e-08	0.0863204	0.0863204	0.032626	0.999925	0.174093
121	2.0745	2.31574	0.24124	0.00178383	0.00178383	1	0.146236	100.554	100.554	2.05553	10.3428	5.22967e-11	0.0617106	0.0617106	0.0233244	0.999999	0.101927
122	2.01429	2.25754	0.243242	0.00405462	0.00405462	1	0.146236	100.554	100.554	2.05553	6.9172	1.20693e-07	0.0930375	0.0930375	0.0351649	0.999845	0.20666
123	1.94295	2.1882	0.245244	0.00161557	0.00161557	1	0.146236	100.554	100.554	2.05553	11.0485	1.27805e-11	0.058728	0.058728	0.0221971	1	0.0851212
124	1.92121	2.16845	0.247246	0.00116196	0.00116196	1	0.146236	100.554	100.554	2.05553	13.1341	2.76103e-13	0.0498057	0.0498057	0.0188248	1	0.0585577
125	1.91936	2.16861	0.249248	0.00407878	0.00407878	1	0.146236	100.554	100.554	2.05553	7.06697	8.33457e-08	0.0933143	0.0933143	0.0352695	0.999881	0.174093
126	1.90912	2.16037	0.251251	0.0029721	0.0029721	1	0.146236	100.554	100.554	2.05553	8.34528	3.96857e-09	0.0796554	0.0796554	0.0301069	0.999986	0.146702
127	1.94447	2.19772	0.253253	0.000487729	0.000487729	1	0.146236	100.554	100.554	2.05553	20.7649	5.1824e-18	0.032268	0.032268	0.0121962	1	0.0268042
128	1.86395	2.1192	0.255255	0.00138259	0.00138259	1	0.146236	100.554	100.554	2.05553	12.4306	9.55565e-13	0.0543288	0.0543288	0.0205343	1	0.0585577
129	2.07387	2.33113	0.257257	0.00441164	0.00441164	1	0.146236	100.554	100.554	2.05553	7.01346	9.51043e-08	0.0970472	0.0970472	0.0366804	0.999869	0.174093
130	2.07882	2.33808	0.259259	0.00274304	0.00274304	1	0.146236	100.554	100.554	2.05553	8.9636	9.82893e-10	0.0765243	0.0765243	0.0289235	0.999995	0.121218
131	1.93229	2.19355	0.261261	0.00457378	0.00457378	1	0.146236	100.554	100.554	2.05553	6.99523	9.94862e-08	0.0988146	0.0988146	0.0373484	0.999865	0.174093
132	2.02266	2.28593	0.263263	0.00327152	0.00327152	1	0.146236	100.554	100.554	2.05553	8.3345	4.06812e-09	0.0835715	0.0835715	0.0315871	0.999986	0.121218
133	2.15817	2.42343	0.265265	0.00216062	0.00216062	1	0.146236	100.554	100.554	2.05553	10.3337	5.32802e-11	0.067916	0.067916	0.0256699	0.999999	0.0851212
134	1.93406	2.20133	0.267267	0.00260114	0.00260114	1	0.146236	100.554	100.554	2.05553	9.48918	3.1224e-10	0.0745186	0.0745186	0.0281654	0.999998	0.101927
135	2.0042	2.27347	0.269269	0.00171303	0.00171303	1	0.146236	100.554	100.554	2.05553	11.7806	3.15111e-12	0.0604737	0.0604737	0.0228569	1	0.0585577
136	2.02488	2.29615	0.271271	0.00149784	0.00149784	1	0.146236	100.554	100.554	2.05553	12.6922	5.98734e-13	0.0565478	0.0565478	0.0213731	1	0.0483657
137	1.99775	2.27103	0.273273	0.00229623	0.00229623	1	0.146236	100.554	100.554	2.05553	10.3265	5.40664e-11	0.070015	0.070015	0.0264632	0.999999	0.0851212
138	2.02701	2.30229	0.275275	0.00384268	0.00384268	1	0.146236	100.554	100.554	2.05553	8.04108	8.03353e-09	0.0905734	0.0905734	0.0342335	0.999977	0.121218
139	1.99112	2.2684	0.277277	0.0031951	0.0031951	1	0.146236	100.554	100.554	2.05553	8.88252	1.17688e-09	0.0825897	0.0825897	0.031216	0.999994	0.101927
140	2.01663	2.29591	0.279279	0.00339711	0.00339711	1	0.146236	100.554	100.554	2.05553	8.67657	1.86697e-09	0.0851605	0.0851605	0.0321877	0.999992	0.101927
141	1.97229	2.25357	0.281281	0.00590558	0.00590558	1	0.146236	100.554	100.554	2.05553	6.62787	2.48637e-07	0.112283	0.112283	0.042439	0.999738	0.174093
142	1.98741	2.2707	0.283283	0.00681295	0.00681295	1	0.146236	100.554	100.554	2.05553	6.21467	7.09261e-07	0.120601	0.120601	0.0455829	0.999439	0.20666
143	2.04068	2.32597	0.285285	0.0043315	0.0043315	1	0.146236	100.554	100.554	2.05553	7.84919	1.26135e-08	0.0961617	0.0961617	0.0363457	0.999969	0.121218
144	1.98654	2.27383	0.287287	0.00192102	0.00192102	1	0.146236	100.554	100.554	2.05553	11.869	2.67189e-12	0.0640397	0.0640397	0.0242047	1	0.0483657
145	2.1283	2.41759	0.289289	0.00257324	0.00257324	1	0.146236	100.554	100.554	2.05553	10.3266	5.40602e-11	0.074118	0.074118	0.028014	0.999999	0.0702028
146	1.97414	2.26543	0.291291	0.004312	0.004312	1	0.146236	100.554	100.554	2.05553	8.03254	8.19564e-09	0.095945	0.095945	0.0362638	0.999977	0.121218
147	1.88063	2.17392	0.293293	0.0010924	0.0010924	1	0.146236	100.554	100.554	2.05553	16.0685	2.54754e-15	0.0482919	0.0482919	0.0182526	1	0.0221358
148	1.93109	2.22639	0.295295	0.0016903	0.0016903	1	0.146236	100.554	100.554	2.05553	13.0059	3.44931e-13	0.0600711	0.0600711	0.0227047	1	0.0399855
149	2.01968	2.31698	0.297297	0.00171423	0.00171423	1	0.146236	100.554	100.554	2.05553	13.0023	3.4707e-13	0.0604948	0.0604948	0.0228649	1	0.0399855
150	2.1054	2.40469	0.299299	0.000792747	0.000792747	1	0.146236	100.554	100.554	2.05553	19.2488	3.31257e-17	0.0411387	0.0411387	0.015549	1	0.0148019
151	2.0558	2.3571	0.301301	0.00199844	0.00199844	1	0.146236	100.554	100.554	2.05553	12.2045	1.43974e-12	0.0653174	0.0653174	0.0246876	1	0.0399855
152	2.0512	2.3545	0.303303	0.00195663	0.00195663	1	0.146236	100.554	100.554	2.05553	12.4162	9.80747e-13	0.0646304	0.0646304	0.024428	1	0.0399855
153	1.93812	2.24343	0.305305	0.00422686	0.00422686	1	0.146236	100.554	100.554	2.05553	8.50335	2.76432e-09	0.0949932	0.0949932	0.035904	0.999989	0.101927
154	2.15959	2.4669	0.307307	0.000916503	0.000916503	1	0.146236	100.554	100.554	2.05553	18.3811	1.01534e-16	0.0442334	0.0442334	0.0167186	1	0.0148019
155	2.07563	2.38494	0.309309	0.00169183	0.00169183	1	0.146236	100.554	100.554	2.05553	13.6169	1.21151e-13	0.0600983	0.0600983	0.022715	1	0.0326785
156	2.11779	2.4291	0.311311	0.00125578	0.00125578	1	0.146236	100.554	100.554	2.05553	15.9075	3.23374e-15	0.0517774	0.0517774	0.01957	1	0.0221358
157	1.98883	2.30214	0.313313	0.00344509	0.00344509	1	0.146236	100.554	100.554	2.05553	9.66593	2.14049e-10	0.0857597	0.0857597	0.0324141	0.999998	0.0702028
158	2.06111	2.37642	0.315315	0.00146323	0.00146323	1	0.146236	100.554	100.554	2.05553	14.9264	1.44579e-14	0.0558906	0.0558906	0.0211247	1	0.0221358
159	2.04749	2.36481	0.317317	0.00406052	0.00406052	1	0.146236	100.554	100.554	2.05553	9.01712	8.73128e-10	0.0931053	0.0931053	0.0351905	0.999995	0.0702028
160	2.0865	2.40582	0.319319	0.00189281	0.00189281	1	0.146236	100.554	100.554	2.05553	13.2903	2.10975e-13	0.0635678	0.0635678	0.0240264	1	0.0268042
161	2.05119	2.37251	0.321321	0.00183492	0.00183492	1	0.146236	100.554	100.554	2.05553	13.583	1.28274e-13	0.0625881	0.0625881	0.0236561	1	0.0268042
162	2.06627	2.3896	0.323323	0.00147708	0.00147708	1	0.146236	100.554	100.554	2.05553	15.2335	8.9718e-15	0.0561546	0.0561546	0.0212244	1	0.0182437
163	1.79595	2.12128	0.325325	0.0030309	0.0030309	1	0.146236	100.554	100.554	2.05553	10.7003	2.54223e-11	0.0804395	0.0804395	0.0304033	1	0.0483657
164	1.84872	2.17605	0.327327	0.00197973	0.00197973	1	0.146236	100.554	100.554	2.05553	13.3212	2.0011e-13	0.065011	0.065011	0.0245718	1	0.0268042
165	1.99553	2.32485	0.329329	0.0016444	0.0016444	1	0.146236	100.554	100.554	2.05553	14.7059	2.0463e-14	0.0592498	0.0592498	0.0223943	1	0.0221358
166	2.03289	2.36422	0.331331	0.00225918	0.00225918	1	0.146236	100.554	100.554	2.05553	12.6227	6.77438e-13	0.0694479	0.0694479	0.0262488	1	0.0326785
167	2.05213	2.38546	0.333333	0.00105735	0.00105735	1	0.146236	100.554	100.554	2.05553	18.5624	8.00425e-17	0.0475108	0.0475108	0.0179574	1	0.0100512
168	2.11826	2.45359	0.335335	0.00615331	0.00615331	1	0.146236	100.554	100.554	2.05553	7.74087	1.63065e-08	0.114614	0.114614	0.04332	0.999963	0.101927
169	2.0852	2.42254	0.337337	0.00367965	0.00367965	1	0.146236	100.554	100.554	2.05553	10.0699	9.16685e-11	0.0886312	0.0886312	0.0334994	0.999999	0.0483657
170	2.08302	2.42236	0.339339	0.00406613	0.00406613	1	0.146236	100.554	100.554	2.05553	9.63626	2.27989e-10	0.0931695	0.0931695	0.0352148	0.999998	0.0585577
171	2.09538	2.43672	0.341341	0.00291921	0.00291921	1	0.146236	100.554	100.554	2.05553	11.4399	6.00031e-12	0.0789434	0.0789434	0.0298378	1	0.0326785
172	1.99958	2.34293	0.343343	0.00133592	0.00133592	1	0.146236	100.554	100.554	2.05553	17.01	6.56293e-16	0.053404	0.053404	0.0201848	1	0.0121921
173	1.84634	2.19168	0.345345	0.00503975	0.00503975	1	0.146236	100.554	100.554	2.05553	8.80874	1.38755e-09	0.103726	0.103726	0.0392048	0.999993	0.0702028
174	1.84958	2.19693	0.347347	0.00274709	0.00274709	1	0.146236	100.554	100.554	2.05553	12.0003	2.09459e-12	0.0765808	0.0765808	0.0289448	1	0.0326785
175	1.96354	2.31289	0.349349	0.00175617	0.00175617	1	0.146236	100.554	100.554	2.05553	15.0953	1.111e-14	0.0612304	0.0612304	0.0231429	1	0.0148019
176	2.0105	2.36185	0.351351	0.00397038	0.00397038	1	0.146236	100.554	100.554	2.05553	10.097	8.66757e-11	0.092066	0.092066	0.0347977	0.999999	0.0483657
177	1.96156	2.31491	0.353353	0.00242141	0.00242141	1	0.146236	100.554	100.554	2.05553	13.0029	3.46724e-13	0.0718981	0.0718981	0.0271749	1	0.0221358
178	2.00658	2.36193	0.355355	0.00308058	0.00308058	1	0.146236	100.554	100.554	2.05553	11.5934	4.48157e-12	0.081096	0.081096	0.0306514	1	0.0326785
179	2.05416	2.41151	0.357357	0.00259325	0.00259325	1	0.146236	100.554	100.554	2.05553	12.7071	5.83118e-13	0.0744056	0.0744056	0.0281227	1	0.0221358
180	1.98237	2.34173	0.359359	0.00284952	0.00284952	1	0.146236	100.554	100.554	2.05553	12.1901	1.47809e-12	0.0779955	0.0779955	0.0294795	1	0.0268042
181	1.89744	2.2588	0.361361	0.00255328	0.00255328	1	0.146236	100.554	100.554	2.05553	12.9496	3.80486e-13	0.0738299	0.0738299	0.0279051	1	0.0221358
182	1.96459	2.32796	0.363363	0.00175119	0.00175119	1	0.146236	100.554	100.554	2.05553	15.7232	4.25975e-15	0.0611434	0.0611434	0.02311	1	0.0121921
183	2.02506	2.39042	0.365365	0.00176193	0.00176193	1	0.146236	100.554	100.554	2.05553	15.7615	4.02147e-15	0.0613306	0.0613306	0.0231808	1	0.0121921
184	2.00096	2.36832	0.367367	0.00442212	0.00442212	1	0.146236	100.554	100.554	2.05553	10.0035	1.05243e-10	0.0971625	0.0971625	0.036724	0.999999	0.0399855
185	2.13945	2.50882	0.369369	0.00149696	0.00149696	1	0.146236	100.554	100.554	2.05553	17.287	4.45607e-16	0.0565313	0.0565313	0.0213668	1	0.00786897
186	2.16284	2.53421	0.371371	0.00209886	0.00209886	1	0.146236	100.554	100.554	2.05553	14.6785	2.13714e-14	0.0669383	0.0669383	0.0253003	1	0.0148019
187	2.03381	2.40719	0.373373	0.0036657	0.0036657	1	0.146236	100.554	100.554	2.05553	11.1668	1.01495e-11	0.088463	0.088463	0.0334359	1	0.0326785
188	2.02366	2.39903	0.375375	0.00483515	0.00483515	1	0.146236	100.554	100.554	2.05553	9.7752	1.69826e-10	0.101599	0.101599	0.0384007	0.999998	0.0483657
189	1.98278	2.36016	0.377377	0.00367878	0.00367878	1	0.146236	100.554	100.554	2.05553	11.2665	8.36927e-12	0.0886207	0.0886207	0.0334955	1	0.0268042
190	2.11126	2.49064	0.379379	0.00243629	0.00243629	1	0.146236	100.554	100.554	2.05553	13.9179	7.3313e-14	0.0721187	0.0721187	0.0272583	1	0.0148019
191	2.00392	2.3853	0.381381	0.00242261	0.00242261	1	0.146236	100.554	100.554	2.05553	14.0308	6.08563e-14	0.0719159	0.0719159	0.0271817	1	0.0148019
192	1.97597	2.35935	0.383383	0.00173028	0.00173028	1	0.146236	100.554	100.554	2.05553	16.6894	1.03405e-15	0.0607772	0.0607772	0.0229716	1	0.00786897
193	2.06218	2.44757	0.385385	0.00249	0.00249	1	0.146236	100.554	100.554	2.05553	13.9849	6.56307e-14	0.0729093	0.0729093	0.0275571	1	0.0148019
194	2.06291	2.4503	0.387387	0.00230805	0.00230805	1	0.146236	100.554	100.554	2.05553	14.6012	2.41682e-14	0.0701949	0.0701949	0.0265312	1	0.0121921
195	1.85154	2.24092	0.389389	0.00105563	0.00105563	1	0.146236	100.554	100.554	2.05553	21.7017	1.74787e-18	0.0474722	0.0474722	0.0179428	1	0.00307605
196	1.91674	2.30814	0.391391	0.000991398	0.000991398	1	0.146236	100.554	100.554	2.05553	22.5088	7.08396e-19	0.0460052	0.0460052	0.0173884	1	0.00226255
197	1.91089	2.30428	0.393393	0.00673704	0.00673704	1	0.146236	100.554	100.554	2.05553	8.67876	1.85779e-09	0.119927	0.119927	0.0453282	0.999992	0.0585577
198	1.96725	2.36265	0.395395	0.0040839	0.0040839	1	0.146236	100.554	100.554	2.05553	11.2036	9.45053e-12	0.0933729	0.0933729	0.0352916	1	0.0268042
199	2.01608	2.41347	0.397397	0.00147832	0.00147832	1	0.146236	100.554	100.554	2.05553	18.7157	6.55722e-17	0.0561782	0.0561782	0.0212334	1	0.00496364
200	1.96693	2.36633	0.399399	0.000907678	0.000907678	1	0.146236	100.554	100.554	2.05553	24.0053	1.43107e-19	0.0440199	0.0440199	0.016638	1	0.00182609
201	2.16172	2.56312	0.401401	0.00300351	0.00300351	1	0.146236	100.554	100.554	2.05553	13.2626	2.21251e-13	0.0800752	0.0800752	0.0302656	1	0.0148019
202	2.01702	2.42042	0.403403	0.00366864	0.00366864	1	0.146236	100.554	100.554	2.05553	12.0601	1.87586e-12	0.0884985	0.0884985	0.0334493	1	0.0182437
203	1.99621	2.40161	0.405405	0.00230532	0.00230532	1	0.146236	100.554	100.554	2.05553	15.2894	8.2329e-15	0.0701534	0.0701534	0.0265155	1	0.00786897
204	1.9468	2.35421	0.407407	0.00076069	0.00076069	1	0.146236	100.554	100.554	2.05553	26.7479	9.55015e-21	0.0402983	0.0402983	0.0152313	1	0.000856522
205	2.21358	2.62299	0.409409	0.00259971	0.00259971	1	0.146236	100.554	100.554	2.05553	14.5399	2.66541e-14	0.0744982	0.0744982	0.0281577	1	0.0100512
206	1.95304	2.36445	0.411411	0.000829665	0.000829665	1	0.146236	100.554	100.554	2.05553	25.8637	2.22002e-20	0.0420857	0.0420857	0.0159069	1	0.00108861
207	2.05977	2.47319	0.413413	0.00314447	0.00314447	1	0.146236	100.554	100.554	2.05553	13.3498	1.90551e-13	0.0819326	0.0819326	0.0309676	1	0.0121921
208	2.12987	2.54529	0.415415	0.00189461	0.00189461	1	0.146236	100.554	100.554	2.05553	17.2818	4.48871e-16	0.0635979	0.0635979	0.0240378	1	0.00496364
209	1.93275	2.35017	0.417417	0.00328951	0.00328951	1	0.146236	100.554	100.554	2.05553	13.1786	2.5566e-13	0.083801	0.083801	0.0316738	1	0.0121921
210	2.01023	2.42965	0.419419	0.00292607	0.00292607	1	0.146236	100.554	100.554	2.05553	14.0401	5.99288e-14	0.0790361	0.0790361	0.0298728	1	0.0100512
211	2.06519	2.48661	0.421421	0.00498674	0.00498674	1	0.146236	100.554	100.554	2.05553	10.8062	2.05929e-11	0.103179	0.103179	0.038998	1	0.0268042
212	1.85062	2.27404	0.423423	0.00232955	0.00232955	1	0.146236	100.554	100.554	2.05553	15.8856	3.34103e-15	0.0705212	0.0705212	0.0266545	1	0.00625887
213	1.95175	2.37718	0.425425	0.000910697	0.000910697	1	0.146236	100.554	100.554	2.05553	25.5271	3.08212e-20	0.0440931	0.0440931	0.0166656	1	0.000856522
214	1.88497	2.3124	0.427427	0.00256466	0.00256466	1	0.146236	100.554	100.554	2.05553	15.2832	8.31185e-15	0.0739942	0.0739942	0.0279672	1	0.00786897
215	1.9336	2.36303	0.429429	0.00401388	0.00401388	1	0.146236	100.554	100.554	2.05553	12.2737	1.26934e-12	0.092569	0.092569	0.0349878	1	0.0148019
216	2.09002	2.52145	0.431431	0.00234499	0.00234499	1	0.146236	100.554	100.554	2.05553	16.1327	2.3179e-15	0.0707545	0.0707545	0.0267427	1	0.00496364
217	1.96833	2.40176	0.433433	0.00289351	0.00289351	1	0.146236	100.554	100.554	2.05553	14.5907	2.4577e-14	0.0785951	0.0785951	0.0297062	1	0.00786897
218	1.98932	2.42476	0.435435	0.00293021	0.00293021	1	0.146236	100.554	100.554	2.05553	14.566	2.55647e-14	0.079092	0.079092	0.029894	1	0.00786897
219	2.05816	2.49559	0.437437	0.00630948	0.00630948	1	0.146236	100.554	100.554	2.05553	9.97204	1.12363e-10	0.116059	0.116059	0.0438663	0.999999	0.0326785
220	1.99773	2.43717	0.439439	0.00399572	0.00399572	1	0.146236	100.554	100.554	2.05553	12.5883	7.2027e-13	0.0923593	0.0923593	0.0349085	1	0.0121921
221	2.08998	2.53142	0.441441	0.00241853	0.00241853	1	0.146236	100.554	100.554	2.05553	16.2541	1.94e-15	0.0718554	0.0718554	0.0271588	1	0.00496364
222	1.86415	2.30759	0.443443	0.00562197	0.00562197	1	0.146236	100.554	100.554	2.05553	10.7093	2.4973e-11	0.109554	0.109554	0.0414074	1	0.0221358
223	2.02204	2.46749	0.445445	0.00169388	0.00169388	1	0.146236	100.554	100.554	2.05553	19.5983	2.13601e-17	0.0601346	0.0601346	0.0227287	1	0.00182609
224	2.08093	2.52838	0.447447	0.00467709	0.00467709	1	0.146236	100.554	100.554	2.05553	11.8473	2.7822e-12	0.0999243	0.0999243	0.0377678	1	0.0148019
225	1.91274	2.36219	0.449449	0.00464549	0.00464549	1	0.146236	100.554	100.554	2.05553	11.9407	2.33877e-12	0.0995862	0.0995862	0.03764	1	0.0148019
226	2.12224	2.57369	0.451451	0.00167465	0.00167465	1	0.146236	100.554	100.554	2.05553	19.9762	1.33932e-17	0.0597924	0.0597924	0.0225994	1	0.00182609
227	1.95746	2.41091	0.453453	0.00275952	0.00275952	1	0.146236	100.554	100.554	2.05553	15.6308	4.89517e-15	0.0767538	0.0767538	0.0290102	1	0.00496364
228	2.07622	2.53167	0.455455	0.00237829	0.00237829	1	0.146236	100.554	100.554	2.05553	16.9114	7.54196e-16	0.071255	0.071255	0.0269319	1	0.00401887
229	2.01198	2.46944	0.457457	0.00340289	0.00340289	1	0.146236	100.554	100.554	2.05553	14.2001	4.61251e-14	0.0852328	0.0852328	0.032215	1	0.00786897
230	2.07046	2.52992	0.459459	0.00317955	0.00317955	1	0.146236	100.554	100.554	2.05553	14.7547	1.89421e-14	0.0823883	0.0823883	0.0311399	1	0.00625887
231	2.01547	2.47693	0.461461	0.00223028	0.00223028	1	0.146236	100.554	100.554	2.05553	17.6938	2.54792e-16	0.0690023	0.0690023	0.0260804	1	0.00226255
232	1.94498	2.40844	0.463463	0.00171025	0.00171025	1	0.146236	100.554	100.554	2.05553	20.2932	9.10861e-18	0.0604245	0.0604245	0.0228383	1	0.00141152
233	2.11613	2.5816	0.465465	0.00324537	0.00324537	1	0.146236	100.554	100.554	2.05553	14.7952	1.77685e-14	0.0832368	0.0832368	0.0314606	1	0.00625887
234	1.91123	2.3787	0.467467	0.00141041	0.00141041	1	0.146236	100.554	100.554	2.05553	22.5395	6.84897e-19	0.0548727	0.0548727	0.0207399	1	0.000856522
235	1.83972	2.30919	0.469469	0.00171186	0.00171186	1	0.146236	100.554	100.554	2.05553	20.5465	6.71881e-18	0.0604529	0.0604529	0.022849	1	0.00108861
236	2.04902	2.52049	0.471471	0.00203664	0.00203664	1	0.146236	100.554	100.554	2.05553	18.9175	5.05354e-17	0.0659387	0.0659387	0.0249225	1	0.00182609
237	1.9557	2.42918	0.473473	0.0027693	0.0027693	1	0.146236	100.554	100.554	2.05553	16.292	1.83538e-15	0.0768898	0.0768898	0.0290616	1	0.00307605
238	2.02977	2.50524	0.475475	0.00195099	0.00195099	1	0.146236	100.554	100.554	2.05553	19.4924	2.43786e-17	0.0645373	0.0645373	0.0243928	1	0.00141152
239	1.98306	2.46053	0.477477	0.00433687	0.00433687	1	0.146236	100.554	100.554	2.05553	13.129	2.78566e-13	0.0962213	0.0962213	0.0363682	1	0.00786897
240	2.03274	2.51222	0.479479	0.00626338	0.00626338	1	0.146236	100.554	100.554	2.05553	10.9706	1.48871e-11	0.115635	0.115635	0.0437058	1	0.0182437
241	2.09868	2.58016	0.481481	0.00235929	0.00235929	1	0.146236	100.554	100.554	2.05553	17.9496	1.8028e-16	0.0709699	0.0709699	0.0268241	1	0.00182609
242	2.07863	2.56211	0.483483	0.00358483	0.00358483	1	0.146236	100.554	100.554	2.05553	14.6222	2.33729e-14	0.0874818	0.0874818	0.033065	1	0.00496364
243	1.9179	2.40338	0.485485	0.00271679	0.00271679	1	0.146236	100.554	100.554	2.05553	16.8661	8.04163e-16	0.0761573	0.0761573	0.0287847	1	0.00226255
244	1.95174	2.43923	0.487487	0.00244522	0.00244522	1	0.146236	100.554	100.554	2.05553	17.8513	2.05802e-16	0.0722507	0.0722507	0.0273082	1	0.00182609
245	2.05885	2.54833	0.489489	0.0027562	0.0027562	1	0.146236	100.554	100.554	2.05553	16.8831	7.84936e-16	0.0767077	0.0767077	0.0289928	1	0.00226255
246	1.91821	2.4097	0.491491	0.00380705	0.00380705	1	0.146236	100.554	100.554	2.05553	14.424	3.20975e-14	0.0901525	0.0901525	0.0340744	1	0.00496364
247	1.98308	2.47657	0.493493	0.00431588	0.00431588	1	0.146236	100.554	100.554	2.05553	13.6023	1.24175e-13	0.0959883	0.0959883	0.0362802	1	0.00625887
248	1.8539	2.3494	0.495495	0.0023895	0.0023895	1	0.146236	100.554	100.554	2.05553	18.3549	1.05099e-16	0.0714228	0.0714228	0.0269953	1	0.00141152
249	1.98109	2.47859	0.497497	0.00237499	0.00237499	1	0.146236	100.554	100.554	2.05553	18.4852	8.85461e-17	0.0712056	0.0712056	0.0269132	1	0.00141152
250	2.16888	2.66838	0.499499	0.0017767	0.0017767	1	0.146236	100.554	100.554	2.05553	21.4582	2.30896e-18	0.0615872	0.0615872	0.0232778	1	0.00073991
251	2.02316	2.52467	0.501501	0.00142703	0.00142703	1	0.146236	100.554	100.554	2.05553	24.0392	1.38152e-19	0.0551951	0.0551951	0.0208618	1	0.000398058
252	2.07855	2.58205	0.503503	0.00301752	0.00301752	1	0.146236	100.554	100.554	2.05553	16.5975	1.1796e-15	0.0802618	0.0802618	0.0303361	1	0.00226255
253	2.06588	2.57139	0.505505	0.00290107	0.00290107	1	0.146236	100.554	100.554	2.05553	16.9946	6.706e-16	0.0786978	0.0786978	0.029745	1	0.00182609
254	2.03668	2.54419	0.507507	0.00169323	0.00169323	1	0.146236	100.554	100.554	2.05553	22.3331	8.60089e-19	0.0601231	0.0601231	0.0227244	1	0.000627907
255	2.01961	2.52912	0.509509	0.00205666	0.00205666	1	0.146236	100.554	100.554	2.05553	20.344	8.56699e-18	0.0662619	0.0662619	0.0250447	1	0.00073991
256	2.01803	2.52955	0.511511	0.00431899	0.00431899	1	0.146236	100.554	100.554	2.05553	14.0939	5.48722e-14	0.0960228	0.0960228	0.0362932	1	0.00496364
257	2.02247	2.53598	0.513513	0.0046402	0.0046402	1	0.146236	100.554	100.554	2.05553	13.6505	1.145e-13	0.0995294	0.0995294	0.0376186	1	0.00625887
258	2.063	2.57851	0.515515	0.00377786	0.00377786	1	0.146236	100.554	100.554	2.05553	15.1874	9.63272e-15	0.0898061	0.0898061	0.0339435	1	0.00307605
259	1.93811	2.45563	0.517517	0.00467496	0.00467496	1	0.146236	100.554	100.554	2.05553	13.7057	1.04377e-13	0.0999016	0.0999016	0.0377592	1	0.00496364
260	1.91963	2.43915	0.519519	0.00235733	0.00235733	1	0.146236	100.554	100.554	2.05553	19.3757	2.82251e-17	0.0709404	0.0709404	0.026813	1	0.000856522
261	2.093	2.61452	0.521521	0.00461557	0.00461557	1	0.146236	100.554	100.554	2.05553	13.9003	7.54813e-14	0.099265	0.099265	0.0375186	1	0.00496364
262	1.91074	2.43427	0.523523	0.0069316	0.0069316	1	0.146236	100.554	100.554	2.05553	11.3864	6.64697e-12	0.121647	0.121647	0.0459781	1	0.0121921
263	2.0072	2.53273	0.525525	0.00289041	0.00289041	1	0.146236	100.554	100.554	2.05553	17.7003	2.52555e-16	0.078553	0.078553	0.0296902	1	0.00141152
264	2.02298	2.55051	0.527527	0.00315294	0.00315294	1	0.146236	100.554	100.554	2.05553	17.0119	6.54524e-16	0.082043	0.082043	0.0310093	1	0.00182609
265	2.07088	2.6004	0.529529	0.00241121	0.00241121	1	0.146236	100.554	100.554	2.05553	19.5271	2.33436e-17	0.0717465	0.0717465	0.0271176	1	0.00073991
266	2.02357	2.5551	0.531531	0.00547547	0.00547547	1	0.146236	100.554	100.554	2.05553	13.0072	3.44128e-13	0.108117	0.108117	0.0408644	1	0.00625887
267	2.03972	2.57325	0.533533	0.00195573	0.00195573	1	0.146236	100.554	100.554	2.05553	21.846	1.48389e-18	0.0646157	0.0646157	0.0244224	1	0.000473934
268	2.03229	2.56782	0.535535	0.00462418	0.00462418	1	0.146236	100.554	100.554	2.05553	14.2606	4.18071e-14	0.0993575	0.0993575	0.0375536	1	0.00401887
269	2.00865	2.54619	0.537537	0.00250823	0.00250823	1	0.146236	100.554	100.554	2.05553	19.4353	2.61885e-17	0.0731757	0.0731757	0.0276578	1	0.00073991
270	2.0339	2.57344	0.539539	0.00312118	0.00312118	1	0.146236	100.554	100.554	2.05553	17.4876	3.37803e-16	0.0816286	0.0816286	0.0308527	1	0.00108861
271	1.89415	2.43569	0.541541	0.00371473	0.00371473	1	0.146236	100.554	100.554	2.05553	16.0892	2.47123e-15	0.0890527	0.0890527	0.0336588	1	0.00182609
272	2.1239	2.66744	0.543543	0.00169565	0.00169565	1	0.146236	100.554	100.554	2.05553	23.9018	1.59359e-19	0.0601661	0.0601661	0.0227406	1	0.000247475
273	2.05972	2.60526	0.545545	0.00247624	0.00247624	1	0.146236	100.554	100.554	2.05553	19.8518	1.56042e-17	0.0727075	0.0727075	0.0274809	1	0.000627907
274	1.99222	2.53977	0.547547	0.00173607	0.00173607	1	0.146236	100.554	100.554	2.05553	23.796	1.77983e-19	0.0608789	0.0608789	0.02301	1	0.000247475
275	2.02673	2.57628	0.549549	0.0022754	0.0022754	1	0.146236	100.554	100.554	2.05553	20.8614	4.62418e-18	0.0696966	0.0696966	0.0263428	1	0.000473934
276	2.0508	2.60235	0.551551	0.00321037	0.00321037	1	0.146236	100.554	100.554	2.05553	17.6268	2.7914e-16	0.0827867	0.0827867	0.0312904	1	0.00108861
277	2.00292	2.55647	0.553553	0.00203229	0.00203229	1	0.146236	100.554	100.554	2.05553	22.2347	9.59442e-19	0.0658683	0.0658683	0.0248959	1	0.000398058
278	2.16964	2.72519	0.555555	0.00139041	0.00139041	1	0.146236	100.554	100.554	2.05553	26.9787	7.69568e-21	0.0544822	0.0544822	0.0205923	1	0.000123596
279	1.85603	2.41359	0.557557	0.00354037	0.00354037	1	0.146236	100.554	100.554	2.05553	16.968	6.96238e-16	0.0869376	0.0869376	0.0328593	1	0.00108861
280	1.98967	2.54922	0.559559	0.0015756	0.0015756	1	0.146236	100.554	100.554	2.05553	25.5263	3.08442e-20	0.0579971	0.0579971	0.0219208	1	0.000151351
281	1.95328	2.51484	0.561561	0.00173815	0.00173815	1	0.146236	100.554	100.554	2.05553	24.3904	9.62319e-20	0.0609155	0.0609155	0.0230239	1	0.000196891
282	1.93123	2.49479	0.563563	0.00489602	0.00489602	1	0.146236	100.554	100.554	2.05553	14.5843	2.48263e-14	0.102236	0.102236	0.0386416	1	0.00307605
283	2.13435	2.69992	0.565565	0.00907759	0.00907759	1	0.146236	100.554	100.554	2.05553	10.7489	2.30773e-11	0.139209	0.139209	0.0526162	1	0.0121921
284	2.00646	2.57403	0.567567	0.000756523	0.000756523	1	0.146236	100.554	100.554	2.05553	37.3656	1.99149e-24	0.0401878	0.0401878	0.0151896	1	7.14286e-06
285	1.98631	2.55588	0.569569	0.0015357	0.0015357	1	0.146236	100.554	100.554	2.05553	26.3184	1.43399e-20	0.0572581	0.0572581	0.0216415	1	0.000123596
286	2.12447	2.69604	0.571571	0.00377137	0.00377137	1	0.146236	100.554	100.554	2.05553	16.8534	8.1877e-16	0.089729	0.089729	0.0339144	1	0.00108861
287	1.95427	2.52785	0.573573	0.00343107	0.00343107	1	0.146236	100.554	100.554	2.05553	17.7313	2.42131e-16	0.0855851	0.0855851	0.0323481	1	0.000856522
288	1.97213	2.54771	0.575575	0.00323696	0.00323696	1	0.146236	100.554	100.554	2.05553	18.3189	1.10211e-16	0.0831289	0.0831289	0.0314198	1	0.00073991
289	1.97267	2.55024	0.577577	0.00741086	0.00741086	1	0.146236	100.554	100.554	2.05553	12.149	1.59343e-12	0.125782	0.125782	0.047541	1	0.00625887
290	1.99419	2.57377	0.579579	0.00350423	0.00350423	1	0.146236	100.554	100.554	2.05553	17.7289	2.42906e-16	0.0864927	0.0864927	0.0326912	1	0.000856522
291	1.96694	2.54852	0.581581	0.00108209	0.00108209	1	0.146236	100.554	100.554	2.05553	32.0144	1.01986e-22	0.0480634	0.0480634	0.0181662	1	1.98675e-05
292	1.94402	2.5276	0.583583	0.00326961	0.00326961	1	0.146236	100.554	100.554	2.05553	18.4808	8.90637e-17	0.083547	0.083547	0.0315778	1	0.00073991
293	1.96293	2.54851	0.585585	0.00450615	0.00450615	1	0.146236	100.554	100.554	2.05553	15.7962	3.8179e-15	0.0980813	0.0980813	0.0370712	1	0.00141152
294	2.05958	2.64716	0.587587	0.00238343	0.00238343	1	0.146236	100.554	100.554	2.05553	21.794	1.57395e-18	0.0713321	0.0713321	0.026961	1	0.000247475
295	1.94241	2.53199	0.589589	0.00557703	0.00557703	1	0.146236	100.554	100.554	2.05553	14.296	3.94726e-14	0.109115	0.109115	0.0412416	1	0.00226255
296	1.94404	2.53564	0.591591	0.000568809	0.000568809	1	0.146236	100.554	100.554	2.05553	44.9163	1.78518e-26	0.0348471	0.0348471	0.013171	1	0
297	1.98743	2.58102	0.593593	0.00227334	0.00227334	1	0.146236	100.554	100.554	2.05553	22.5436	6.81801e-19	0.0696651	0.0696651	0.0263309	1	0.000196891
298	2.05927	2.65487	0.595595	0.00156501	0.00156501	1	0.146236	100.554	100.554	2.05553	27.262	5.91807e-21	0.0578019	0.0578019	0.0218471	1	6.0241e-05
299	2.03057	2.62817	0.597597	0.00195947	0.00195947	1	0.146236	100.554	100.554	2.05553	24.4458	9.09293e-20	0.0646774	0.0646774	0.0244458	1	0.000123596
300	2.07435	2.67395	0.599599	0.000973325	0.000973325	1	0.146236	100.554	100.554	2.05553	34.8015	1.22102e-23	0.045584	0.045584	0.0172291	1	7.14286e-06
301	2.21353	2.81513	0.601601	0.00103162	0.00103162	1	0.146236	100.554	100.554	2.05553	33.9167	2.35216e-23	0.0469293	0.0469293	0.0177376	1	7.14286e-06
302	1.96521	2.56882	0.603603	0.00257789	0.00257789	1	0.146236	100.554	100.554	2.05553	21.5271	2.13341e-18	0.0741848	0.0741848	0.0280392	1	0.000247475
303	2.03031	2.63592	0.605605	0.00308021	0.00308021	1	0.146236	100.554	100.554	2.05553	19.759	1.74976e-17	0.0810911	0.0810911	0.0306496	1	0.000398058
304	1.96151	2.56912	0.607607	0.00342853	0.00342853	1	0.146236	100.554	100.554	2.05553	18.7903	5.95305e-17	0.0855534	0.0855534	0.0323361	1	0.000473934
305	2.0699	2.67951	0.609609	0.00386492	0.00386492	1	0.146236	100.554	100.554	2.05553	17.7561	2.34116e-16	0.0908351	0.0908351	0.0343324	1	0.00073991
306	2.05605	2.66766	0.611611	0.00242152	0.00242152	1	0.146236	100.554	100.554	2.05553	22.5059	7.10631e-19	0.0718998	0.0718998	0.0271756	1	0.000196891
307	1.91458	2.52819	0.613613	0.00168012	0.00168012	1	0.146236	100.554	100.554	2.05553	27.1075	6.82728e-21	0.0598899	0.0598899	0.0226363	1	3.82166e-05
308	2.06552	2.68113	0.615615	0.00245847	0.00245847	1	0.146236	100.554	100.554	2.05553	22.4824	7.29275e-19	0.0724462	0.0724462	0.0273821	1	0.000196891
309	1.86558	2.4832	0.617617	0.0021711	0.0021711	1	0.146236	100.554	100.554	2.05553	24.0019	1.43608e-19	0.0680805	0.0680805	0.025732	1	0.000123596
310	2.13663	2.75625	0.619619	0.00296585	0.00296585	1	0.146236	100.554	100.554	2.05553	20.6023	6.28634e-18	0.0795716	0.0795716	0.0300752	1	0.000323383
311	2.03534	2.65697	0.621621	0.00573897	0.00573897	1	0.146236	100.554	100.554	2.05553	14.8585	1.60829e-14	0.110688	0.110688	0.0418361	1	0.00182609
312	2.0919	2.71552	0.623623	0.00525926	0.00525926	1	0.146236	100.554	100.554	2.05553	15.5713	5.35553e-15	0.105961	0.105961	0.0400494	1	0.00108861
313	2.01986	2.64548	0.625625	0.00414818	0.00414818	1	0.146236	100.554	100.554	2.05553	17.5894	2.93784e-16	0.0941049	0.0941049	0.0355683	1	0.000627907
314	2.07175	2.69938	0.627627	0.00313441	0.00313441	1	0.146236	100.554	100.554	2.05553	20.2997	9.03766e-18	0.0818015	0.0818015	0.0309181	1	0.000323383
315	2.13092	2.76055	0.629629	0.00229009	0.00229009	1	0.146236	100.554	100.554	2.05553	23.8245	1.72754e-19	0.0699214	0.0699214	0.0264278	1	9.30233e-05
316	2.08055	2.71218	0.631631	0.00132347	0.00132347	1	0.146236	100.554	100.554	2.05553	31.4393	1.61528e-22	0.0531545	0.0531545	0.0200905	1	7.14286e-06
317	1.96671	2.60035	0.633633	0.0036516	0.0036516	1	0.146236	100.554	100.554	2.05553	18.9872	4.6211e-17	0.0882928	0.0882928	0.0333715	1	0.000398058
318	1.96267	2.59831	0.635635	0.00207435	0.00207435	1	0.146236	100.554	100.554	2.05553	25.2716	3.96469e-20	0.0665464	0.0665464	0.0251522	1	6.0241e-05
319	1.96211	2.59975	0.637637	0.00283557	0.00283557	1	0.146236	100.554	100.554	2.05553	21.683	1.78543e-18	0.0778043	0.0778043	0.0294073	1	0.000196891
320	2.046	2.68564	0.639639	0.00201428	0.00201428	1	0.146236	100.554	100.554	2.05553	25.8072	2.34497e-20	0.0655757	0.0655757	0.0247853	1	3.82166e-05
321	1.92042	2.56206	0.641641	0.00308294	0.00308294	1	0.146236	100.554	100.554	2.05553	20.9255	4.28831e-18	0.0811271	0.0811271	0.0306631	1	0.000196891
322	2.22682	2.87046	0.643643	0.00288945	0.00288945	1	0.146236	100.554	100.554	2.05553	21.6822	1.78705e-18	0.07854	0.07854	0.0296853	1	0.000151351
323	2.03946	2.68511	0.645645	0.00315675	0.00315675	1	0.146236	100.554	100.554	2.05553	20.8084	4.92248e-18	0.0820925	0.0820925	0.0310281	1	0.000196891
324	2.04263	2.69028	0.647647	0.00297569	0.00297569	1	0.146236	100.554	100.554	2.05553	21.4986	2.20424e-18	0.0797035	0.0797035	0.0301251	1	0.000151351
325	1.99504	2.64469	0.649649	0.00515304	0.00515304	1	0.146236	100.554	100.554	2.05553	16.3875	1.59734e-15	0.104885	0.104885	0.0396429	1	0.00073991
326	1.87321	2.52486	0.651651	0.00245802	0.00245802	1	0.146236	100.554	100.554	2.05553	23.8006	1.77125e-19	0.0724396	0.0724396	0.0273796	1	9.30233e-05
327	1.99976	2.65341	0.653653	0.00332566	0.00332566	1	0.146236	100.554	100.554	2.05553	20.5246	6.89761e-18	0.0842602	0.0842602	0.0318474	1	0.000196891
328	2.09502	2.75068	0.655655	0.00175068	0.00175068	1	0.146236	100.554	100.554	2.05553	28.3751	2.16017e-21	0.0611346	0.0611346	0.0231067	1	1.98675e-05
329	1.94353	2.60119	0.657657	0.00484697	0.00484697	1	0.146236	100.554	100.554	2.05553	17.1053	5.74099e-16	0.101723	0.101723	0.0384476	1	0.000627907
330	2.03656	2.69622	0.659659	0.00133487	0.00133487	1	0.146236	100.554	100.554	2.05553	32.6938	5.98344e-23	0.053383	0.053383	0.0201769	1	0
331	1.95386	2.61552	0.661661	0.000717722	0.000717722	1	0.146236	100.554	100.554	2.05553	44.7222	1.99517e-26	0.0391437	0.0391437	0.0147949	1	0
332	1.96995	2.63362	0.663663	0.00196418	0.00196418	1	0.146236	100.554	100.554	2.05553	27.1158	6.77505e-21	0.0647551	0.0647551	0.0244751	1	1.98675e-05
333	1.97754	2.6432	0.665665	0.00191922	0.00191922	1	0.146236	100.554	100.554	2.05553	27.5143	4.69378e-21	0.0640097	0.0640097	0.0241934	1	1.98675e-05
334	1.88828	2.55595	0.667667	0.00421977	0.00421977	1	0.146236	100.554	100.554	2.05553	18.6115	7.50781e-17	0.0949134	0.0949134	0.0358739	1	0.000398058
335	2.19272	2.86239	0.669669	0.0010878	0.0010878	1	0.146236	100.554	100.554	2.05553	36.7665	3.00902e-24	0.04819	0.04819	0.0182141	1	0
336	1.89883	2.5705	0.671671	0.00279208	0.00279208	1	0.146236	100.554	100.554	2.05553	23.0175	4.0695e-19	0.0772053	0.0772053	0.0291809	1	9.30233e-05
337	2.04858	2.72225	0.673673	0.00599297	0.00599297	1	0.146236	100.554	100.554	2.05553	15.7577	4.04434e-15	0.113111	0.113111	0.0427519	1	0.000856522
338	1.96993	2.64561	0.675675	0.00168979	0.00168979	1	0.146236	100.554	100.554	2.05553	29.7637	6.46463e-22	0.060062	0.060062	0.0227013	1	0
339	2.01672	2.6944	0.677677	0.00273956	0.00273956	1	0.146236	100.554	100.554	2.05553	23.4449	2.57643e-19	0.0764757	0.0764757	0.0289051	1	6.0241e-05
340	1.97525	2.65493	0.679679	0.0026037	0.0026037	1	0.146236	100.554	100.554	2.05553	24.1198	1.27096e-19	0.0745554	0.0745554	0.0281793	1	3.82166e-05
341	1.90489	2.58657	0.681681	0.00151505	0.00151505	1	0.146236	100.554	100.554	2.05553	31.7128	1.29675e-22	0.0568717	0.0568717	0.0214955	1	0
342	2.21094	2.89463	0.683683	0.00140837	0.00140837	1	0.146236	100.554	100.554	2.05553	32.9885	4.76365e-23	0.054833	0.054833	0.0207249	1	0
343	2.21711	2.90279	0.685685	0.00147967	0.00147967	1	0.146236	100.554	100.554	2.05553	32.2781	8.28111e-23	0.0562038	0.0562038	0.021243	1	0
344	2.04749	2.73517	0.687687	0.00294487	0.00294487	1	0.146236	100.554	100.554	2.05553	22.9469	4.3921e-19	0.0792896	0.0792896	0.0299686	1	6.0241e-05
345	1.98168	2.67136	0.689689	0.00281753	0.00281753	1	0.146236	100.554	100.554	2.05553	23.528	2.35934e-19	0.0775563	0.0775563	0.0293135	1	3.82166e-05
346	1.94553	2.63722	0.691691	0.00299767	0.00299767	1	0.146236	100.554	100.554	2.05553	22.8763	4.74096e-19	0.0799972	0.0799972	0.0302361	1	6.0241e-05
347	1.97578	2.66947	0.693693	0.00193506	0.00193506	1	0.146236	100.554	100.554	2.05553	28.5552	1.84155e-21	0.0642733	0.0642733	0.024293	1	7.14286e-06
348	1.92943	2.62512	0.695695	0.00542173	0.00542173	1	0.146236	100.554	100.554	2.05553	17.1087	5.71393e-16	0.107585	0.107585	0.0406633	1	0.000473934
349	1.9469	2.64459	0.697697	0.00124284	0.00124284	1	0.146236	100.554	100.554	2.05553	35.8365	5.78517e-24	0.0515099	0.0515099	0.0194689	1	0
350	1.97118	2.67088	0.699699	0.00313426	0.00313426	1	0.146236	100.554	100.554	2.05553	22.6313	6.19229e-19	0.0817995	0.0817995	0.0309173	1	6.0241e-05
351	1.98133	2.68304	0.701701	0.00338904	0.00338904	1	0.146236	100.554	100.554	2.05553	21.8263	1.51742e-18	0.0850593	0.0850593	0.0321494	1	9.30233e-05
352	1.96245	2.66615	0.703703	0.00385419	0.00385419	1	0.146236	100.554	100.554	2.05553	20.5253	6.89193e-18	0.0907089	0.0907089	0.0342847	1	0.000151351
353	2.12703	2.83274	0.705705	0.00270674	0.00270674	1	0.146236	100.554	100.554	2.05553	24.5621	8.07715e-20	0.0760162	0.0760162	0.0287314	1	1.98675e-05
354	2.00126	2.70897	0.707707	0.00322724	0.00322724	1	0.146236	100.554	100.554	2.05553	22.5582	6.70954e-19	0.083004	0.083004	0.0313725	1	6.0241e-05
355	2.03393	2.74364	0.709709	0.00281476	0.00281476	1	0.146236	100.554	100.554	2.05553	24.2229	1.14283e-19	0.0775183	0.0775183	0.0292992	1	2.63158e-05
356	1.99677	2.70848	0.711711	0.000866028	0.000866028	1	0.146236	100.554	100.554	2.05553	43.7929	3.42053e-26	0.0429981	0.0429981	0.0162518	1	0
357	2.01958	2.73329	0.713713	0.00464153	0.00464153	1	0.146236	100.554	100.554	2.05553	18.9696	4.72648e-17	0.0995437	0.0995437	0.037624	1	0.000247475
358	1.92621	2.64193	0.715715	0.00156481	0.00156481	1	0.146236	100.554	100.554	2.05553	32.7623	5.67351e-23	0.0577982	0.0577982	0.0218457	1	0
359	1.88331	2.60103	0.717717	0.00156015	0.00156015	1	0.146236	100.554	100.554	2.05553	32.903	5.08812e-23	0.057712	0.057712	0.0218131	1	0
360	2.06591	2.78563	0.719719	0.00526897	0.00526897	1	0.146236	100.554	100.554	2.05553	17.9542	1.79163e-16	0.106059	0.106059	0.0400864	1	0.000323383
361	1.87946	2.60118	0.721721	0.004244	0.004244	1	0.146236	100.554	100.554	2.05553	20.0608	1.20781e-17	0.0951855	0.0951855	0.0359767	1	0.000151351
362	2.04919	2.77292	0.723723	0.00165757	0.00165757	1	0.146236	100.554	100.554	2.05553	32.1886	8.88595e-23	0.0594866	0.0594866	0.0224838	1	0
363	2.02967	2.75539	0.725725	0.00190344	0.00190344	1	0.146236	100.554	100.554	2.05553	30.1209	4.78084e-22	0.0637461	0.0637461	0.0240937	1	0
364	2.05722	2.78495	0.727727	0.00116664	0.00116664	1	0.146236	100.554	100.554	2.05553	38.5804	8.79226e-25	0.0499059	0.0499059	0.0188626	1	0
365	2.08973	2.81946	0.729729	0.00189864	0.00189864	1	0.146236	100.554	100.554	2.05553	30.3254	4.02866e-22	0.0636656	0.0636656	0.0240633	1	0
366	1.95664	2.68837	0.731731	0.00211478	0.00211478	1	0.146236	100.554	100.554	2.05553	28.8128	1.46821e-21	0.0671917	0.0671917	0.0253961	1	0
367	1.91843	2.65216	0.733733	0.00154462	0.00154462	1	0.146236	100.554	100.554	2.05553	33.806	2.55617e-23	0.057424	0.057424	0.0217042	1	0
368	2.0049	2.74064	0.735735	0.00269651	0.00269651	1	0.146236	100.554	100.554	2.05553	25.6559	2.71728e-20	0.0758725	0.0758725	0.0286771	1	7.14286e-06
369	1.89983	2.63756	0.737737	0.00371364	0.00371364	1	0.146236	100.554	100.554	2.05553	21.9214	1.36288e-18	0.0890396	0.0890396	0.0336538	1	6.0241e-05
370	1.96279	2.70253	0.739739	0.00406068	0.00406068	1	0.146236	100.554	100.554	2.05553	21.0206	3.8356e-18	0.0931071	0.0931071	0.0351912	1	9.30233e-05
371	2.02499	2.76673	0.741741	0.00191805	0.00191805	1	0.146236	100.554	100.554	2.05553	30.6682	3.03064e-22	0.0639901	0.0639901	0.024186	1	0
372	2.03052	2.77427	0.743743	0.00323765	0.00323765	1	0.146236	100.554	100.554	2.05553	23.6687	2.03417e-19	0.0831378	0.0831378	0.0314231	1	1.98675e-05
373	1.99825	2.74399	0.745745	0.00173351	0.00173351	1	0.146236	100.554	100.554	2.05553	32.4334	7.33101e-23	0.0608341	0.0608341	0.0229931	1	0
374	1.96331	2.71106	0.747747	0.00430068	0.00430068	1	0.146236	100.554	100.554	2.05553	20.6468	5.96211e-18	0.095819	0.095819	0.0362162	1	9.30233e-05
375	2.03336	2.78311	0.749749	0.00224436	0.00224436	1	0.146236	100.554	100.554	2.05553	28.6573	1.683e-21	0.0692197	0.0692197	0.0261626	1	0
376	2.06175	2.8135	0.751752	0.00209888	0.00209888	1	0.146236	100.554	100.554	2.05553	29.7129	6.74982e-22	0.0669387	0.0669387	0.0253005	1	0
377	2.0734	2.82715	0.753754	0.00414729	0.00414729	1	0.146236	100.554	100.554	2.05553	21.194	3.13331e-18	0.0940948	0.0940948	0.0355645	1	6.0241e-05
378	2.09091	2.84667	0.755756	0.00502758	0.00502758	1	0.146236	100.554	100.554	2.05553	19.3004	3.10317e-17	0.103601	0.103601	0.0391574	1	0.000151351
379	1.99298	2.75074	0.757758	0.00395835	0.00395835	1	0.146236	100.554	100.554	2.05553	21.8092	1.5471e-18	0.0919264	0.0919264	0.0347449	1	3.82166e-05
380	2.0114	2.77116	0.75976	0.0017139	0.0017139	1	0.146236	100.554	100.554	2.05553	33.2314	3.9531e-23	0.060489	0.060489	0.0228627	1	0
381	2.04006	2.80182	0.761762	0.00151999	0.00151999	1	0.146236	100.554	100.554	2.05553	35.3805	8.019e-24	0.0569645	0.0569645	0.0215306	1	0
382	2.07037	2.83413	0.763764	0.00216219	0.00216219	1	0.146236	100.554	100.554	2.05553	29.7425	6.58218e-22	0.0679407	0.0679407	0.0256792	1	0
383	2.04131	2.80707	0.765766	0.00157988	0.00157988	1	0.146236	100.554	100.554	2.05553	34.8859	1.14797e-23	0.0580758	0.0580758	0.0219506	1	0
384	1.87693	2.64469	0.767768	0.00493646	0.00493646	1	0.146236	100.554	100.554	2.05553	19.7873	1.68957e-17	0.102658	0.102658	0.0388009	1	0.000123596
385	1.90629	2.67606	0.76977	0.00508444	0.00508444	1	0.146236	100.554	100.554	2.05553	19.5481	2.27395e-17	0.104185	0.104185	0.0393782	1	0.000123596
386	2.03962	2.81139	0.771772	0.00183172	0.00183172	1	0.146236	100.554	100.554	2.05553	32.6531	6.17582e-23	0.0625336	0.0625336	0.0236355	1	0
387	2.12263	2.89641	0.773774	0.0027144	0.0027144	1	0.146236	100.554	100.554	2.05553	26.8932	8.33515e-21	0.0761238	0.0761238	0.0287721	1	0
388	2.10085	2.87663	0.775776	0.00192742	0.00192742	1	0.146236	100.554	100.554	2.05553	31.9973	1.03375e-22	0.0641463	0.0641463	0.024245	1	0
389	2.09678	2.87456	0.777778	0.00801447	0.00801447	1	0.146236	100.554	100.554	2.05553	15.732	4.20363e-15	0.130804	0.130804	0.0494392	1	0.000473934
390	2.01743	2.7972	0.77978	0.00122427	0.00122427	1	0.146236	100.554	100.554	2.05553	40.3552	2.78147e-25	0.0511236	0.0511236	0.0193229	1	0
391	2.06915	2.85093	0.781782	0.00261222	0.00261222	1	0.146236	100.554	100.554	2.05553	27.6979	3.97038e-21	0.0746772	0.0746772	0.0282253	1	0
392	1.9336	2.71739	0.783784	0.00349142	0.00349142	1	0.146236	100.554	100.554	2.05553	24.0193	1.41032e-19	0.0863344	0.0863344	0.0326313	1	7.14286e-06
393	1.97193	2.75772	0.785786	0.00229895	0.00229895	1	0.146236	100.554	100.554	2.05553	29.676	6.96573e-22	0.0700565	0.0700565	0.0264789	1	0
394	2.04242	2.83021	0.787788	0.00256453	0.00256453	1	0.146236	100.554	100.554	2.05553	28.169	2.59606e-21	0.0739924	0.0739924	0.0279665	1	0
395	1.86863	2.65842	0.78979	0.00154231	0.00154231	1	0.146236	100.554	100.554	2.05553	36.4159	3.84264e-24	0.0573812	0.0573812	0.0216881	1	0
396	2.02957	2.82136	0.791792	0.00225458	0.00225458	1	0.146236	100.554	100.554	2.05553	30.1956	4.49034e-22	0.0693771	0.0693771	0.0262221	1	0
397	2.04917	2.84297	0.793794	0.00245344	0.00245344	1	0.146236	100.554	100.554	2.05553	29.0192	1.22609e-21	0.072372	0.072372	0.0273541	1	0
398	2.04906	2.84486	0.795796	0.00313679	0.00313679	1	0.146236	100.554	100.554	2.05553	25.7291	2.53005e-20	0.0818326	0.0818326	0.0309298	1	0
399	2.08184	2.87964	0.797798	0.0010792	0.0010792	1	0.146236	100.554	100.554	2.05553	43.9752	3.07457e-26	0.0479992	0.0479992	0.018142	1	0
400	2.03069	2.83049	0.7998	0.0039362	0.0039362	1	0.146236	100.554	100.554	2.05553	23.0839	3.78888e-19	0.0916689	0.0916689	0.0346476	1	1.98675e-05
401	2.05026	2.85206	0.801802	0.00434293	0.00434293	1	0.146236	100.554	100.554	2.05553	22.0314	1.20429e-18	0.0962886	0.0962886	0.0363937	1	1.98675e-05
402	1.98912	2.79292	0.803804	0.00359609	0.00359609	1	0.146236	100.554	100.554	2.05553	24.2717	1.08683e-19	0.0876191	0.0876191	0.0331169	1	7.14286e-06
403	2.03611	2.84191	0.805806	0.00379668	0.00379668	1	0.146236	100.554	100.554	2.05553	23.6807	2.00863e-19	0.0900296	0.0900296	0.034028	1	7.14286e-06
404	1.96247	2.77027	0.807808	0.00395564	0.00395564	1	0.146236	100.554	100.554	2.05553	23.2576	3.14483e-19	0.0918949	0.0918949	0.034733	1	7.14286e-06
405	1.95365	2.76346	0.80981	0.00313587	0.00313587	1	0.146236	100.554	100.554	2.05553	26.186	1.62729e-20	0.0818205	0.0818205	0.0309252	1	0
406	1.94127	2.75308	0.811812	0.00276427	0.00276427	1	0.146236	100.554	100.554	2.05553	27.9596	3.13307e-21	0.0768199	0.0768199	0.0290352	1	0
407	1.93161	2.74542	0.813814	0.00242574	0.00242574	1	0.146236	100.554	100.554	2.05553	29.9205	5.66038e-22	0.0719623	0.0719623	0.0271992	1	0
408	1.98012	2.79594	0.815816	0.00281744	0.00281744	1	0.146236	100.554	100.554	2.05553	27.8311	3.51858e-21	0.0775552	0.0775552	0.0293131	1	0
409	2.11241	2.93023	0.817818	0.00444445	0.00444445	1	0.146236	100.554	100.554	2.05553	22.2133	9.82592e-19	0.0974074	0.0974074	0.0368166	1	1.98675e-05
410	2.02553	2.84535	0.81982	0.00122924	0.00122924	1	0.146236	100.554	100.554	2.05553	42.3415	8.12062e-26	0.0512272	0.0512272	0.0193621	1	0
411	1.92278	2.7446	0.821822	0.00266235	0.00266235	1	0.146236	100.554	100.554	2.05553	28.841	1.43236e-21	0.0753904	0.0753904	0.0284949	1	0
412	1.83659	2.66041	0.823824	0.00684347	0.00684347	1	0.146236	100.554	100.554	2.05553	18.0327	1.61245e-16	0.120871	0.120871	0.0456849	1	0.000151351
413	1.9848	2.81063	0.825826	0.00251583	0.00251583	1	0.146236	100.554	100.554	2.05553	29.8135	6.19703e-22	0.0732865	0.0732865	0.0276997	1	0
414	1.9302	2.75803	0.827828	0.00174525	0.00174525	1	0.146236	100.554	100.554	2.05553	35.882	5.60077e-24	0.0610396	0.0610396	0.0230708	1	0
415	2.05506	2.88489	0.82983	0.00222224	0.00222224	1	0.146236	100.554	100.554	2.05553	31.8756	1.13869e-22	0.0688778	0.0688778	0.0260333	1	0
416	1.97572	2.80755	0.831832	0.0035513	0.0035513	1	0.146236	100.554	100.554	2.05553	25.276	3.94749e-20	0.0870716	0.0870716	0.03291	1	0
417	1.98377	2.8176	0.833834	0.0031824	0.0031824	1	0.146236	100.554	100.554	2.05553	26.7651	9.39794e-21	0.0824253	0.0824253	0.0311538	1	0
418	2.06573	2.90157	0.835836	0.00363202	0.00363202	1	0.146236	100.554	100.554	2.05553	25.1138	4.63699e-20	0.0880557	0.0880557	0.0332819	1	0
419	2.03646	2.8743	0.837838	0.00268657	0.00268657	1	0.146236	100.554	100.554	2.05553	29.2702	9.86403e-22	0.0757326	0.0757326	0.0286242	1	0
420	1.92274	2.76258	0.83984	0.00127135	0.00127135	1	0.146236	100.554	100.554	2.05553	42.6511	6.73691e-26	0.0520973	0.0520973	0.0196909	1	0
421	1.99892	2.84076	0.841842	0.0033268	0.0033268	1	0.146236	100.554	100.554	2.05553	26.4291	1.29055e-20	0.0842746	0.0842746	0.0318528	1	0
422	1.86845	2.71229	0.843844	0.00385501	0.00385501	1	0.146236	100.554	100.554	2.05553	24.6102	7.69261e-20	0.0907186	0.0907186	0.0342884	1	0
423	1.96594	2.81178	0.845846	0.000717688	0.000717688	1	0.146236	100.554	100.554	2.05553	57.1727	3.57976e-29	0.0391427	0.0391427	0.0147946	1	0
424	1.98315	2.831	0.847848	0.0013845	0.0013845	1	0.146236	100.554	100.554	2.05553	41.2608	1.57548e-25	0.0543663	0.0543663	0.0205485	1	0
425	1.88349	2.73334	0.84985	0.00247057	0.00247057	1	0.146236	100.554	100.554	2.05553	30.9606	2.38323e-22	0.0726244	0.0726244	0.0274494	1	0
426	2.00946	2.86131	0.851852	0.000990109	0.000990109	1	0.146236	100.554	100.554	2.05553	49.0217	1.88461e-27	0.0459753	0.0459753	0.017377	1	0
427	1.9827	2.83655	0.853854	0.00232645	0.00232645	1	0.146236	100.554	100.554	2.05553	32.0555	9.87155e-23	0.0704741	0.0704741	0.0266367	1	0
428	1.94614	2.802	0.855856	0.00308397	0.00308397	1	0.146236	100.554	100.554	2.05553	27.9069	3.28567e-21	0.0811407	0.0811407	0.0306683	1	0
429	1.98714	2.845	0.857858	0.00279637	0.00279637	1	0.146236	100.554	100.554	2.05553	29.3754	9.00968e-22	0.0772646	0.0772646	0.0292033	1	0
430	2.09577	2.95563	0.85986	0.00317575	0.00317575	1	0.146236	100.554	100.554	2.05553	27.6293	4.22595e-21	0.0823391	0.0823391	0.0311213	1	0
431	1.98683	2.84869	0.861862	0.00473883	0.00473883	1	0.146236	100.554	100.554	2.05553	22.6708	5.93007e-19	0.100582	0.100582	0.0380163	1	7.14286e-06
432	1.99749	2.86136	0.863864	0.00157317	0.00157317	1	0.146236	100.554	100.554	2.05553	39.4387	5.00798e-25	0.0579524	0.0579524	0.021904	1	0
433	1.93515	2.80102	0.865866	0.00117597	0.00117597	1	0.146236	100.554	100.554	2.05553	45.7212	1.13119e-26	0.050105	0.050105	0.0189379	1	0
434	2.08763	2.9555	0.867868	0.00520689	0.00520689	1	0.146236	100.554	100.554	2.05553	21.7786	1.60163e-18	0.105432	0.105432	0.0398496	1	1.98675e-05
435	2.02578	2.89565	0.86987	0.00355415	0.00355415	1	0.146236	100.554	100.554	2.05553	26.4212	1.30031e-20	0.0871066	0.0871066	0.0329232	1	0
436	1.89969	2.77156	0.871872	0.00313531	0.00313531	1	0.146236	100.554	100.554	2.05553	28.1954	2.53545e-21	0.0818132	0.0818132	0.0309225	1	0
437	1.94569	2.81956	0.873874	0.00167025	0.00167025	1	0.146236	100.554	100.554	2.05553	38.7189	8.02196e-25	0.0597137	0.0597137	0.0225697	1	0
438	2.0573	2.93318	0.875876	0.0036526	0.0036526	1	0.146236	100.554	100.554	2.05553	26.2426	1.54151e-20	0.0883047	0.0883047	0.0333761	1	0
439	1.92464	2.80252	0.877878	0.00126339	0.00126339	1	0.146236	100.554	100.554	2.05553	44.7231	1.99418e-26	0.051934	0.051934	0.0196292	1	0
440	2.08825	2.96813	0.87988	0.00289191	0.00289191	1	0.146236	100.554	100.554	2.05553	29.6276	7.25896e-22	0.0785735	0.0785735	0.029698	1	0
441	1.97943	2.86131	0.881882	0.00208489	0.00208489	1	0.146236	100.554	100.554	2.05553	34.9731	1.07716e-23	0.0667152	0.0667152	0.025216	1	0
442	1.91601	2.79989	0.883884	0.00352913	0.00352913	1	0.146236	100.554	100.554	2.05553	26.9418	7.96517e-21	0.0867995	0.0867995	0.0328071	1	0
443	1.9614	2.84729	0.885886	0.00204491	0.00204491	1	0.146236	100.554	100.554	2.05553	35.4737	7.49872e-24	0.0660724	0.0660724	0.024973	1	0
444	2.12733	3.01521	0.887888	0.00307647	0.00307647	1	0.146236	100.554	100.554	2.05553	28.9866	1.26138e-21	0.0810419	0.0810419	0.030631	1	0
445	2.02697	2.91686	0.88989	0.00096499	0.00096499	1	0.146236	100.554	100.554	2.05553	51.8729	4.39636e-28	0.0453884	0.0453884	0.0171552	1	0
446	2.04409	2.93598	0.891892	0.00208042	0.00208042	1	0.146236	100.554	100.554	2.05553	35.4081	7.86103e-24	0.0666436	0.0666436	0.0251889	1	0
447	2.06092	2.95482	0.893894	0.00164981	0.00164981	1	0.146236	100.554	100.554	2.05553	39.8506	3.83871e-25	0.0593472	0.0593472	0.0224311	1	0
448	2.13081	3.02671	0.895896	0.00243791	0.00243791	1	0.146236	100.554	100.554	2.05553	32.856	5.27664e-23	0.0721427	0.0721427	0.0272674	1	0
449	1.96657	2.86447	0.897898	0.00418423	0.00418423	1	0.146236	100.554	100.554	2.05553	25.1354	4.53858e-20	0.0945128	0.0945128	0.0357225	1	0
450	2.00816	2.90806	0.8999	0.00242438	0.00242438	1	0.146236	100.554	100.554	2.05553	33.0948	4.38964e-23	0.0719422	0.0719422	0.0271916	1	0
451	1.93512	2.83703	0.901902	0.00198441	0.00198441	1	0.146236	100.554	100.554	2.05553	36.6615	3.23694e-24	0.0650876	0.0650876	0.0246008	1	0
452	1.9386	2.8425	0.903904	0.00342762	0.00342762	1	0.146236	100.554	100.554	2.05553	27.9571	3.14025e-21	0.0855421	0.0855421	0.0323319	1	0
453	2.11747	3.02338	0.905906	0.00179443	0.00179443	1	0.146236	100.554	100.554	2.05553	38.7244	7.99286e-25	0.0618938	0.0618938	0.0233936	1	0
454	2.07207	2.97998	0.907908	0.00516735	0.00516735	1	0.146236	100.554	100.554	2.05553	22.8704	4.77162e-19	0.105031	0.105031	0.039698	1	0
455	1.92744	2.83735	0.90991	0.00607191	0.00607191	1	0.146236	100.554	100.554	2.05553	21.1447	3.31826e-18	0.113853	0.113853	0.0430325	1	1.98675e-05
456	2.08781	2.99972	0.911912	0.00299212	0.00299212	1	0.146236	100.554	100.554	2.05553	30.1876	4.52057e-22	0.0799232	0.0799232	0.0302081	1	0
457	1.83025	2.74416	0.913914	0.00432022	0.00432022	1	0.146236	100.554	100.554	2.05553	25.1778	4.35104e-20	0.0960365	0.0960365	0.0362984	1	0
458	2.04438	2.9603	0.915916	0.00186443	0.00186443	1	0.146236	100.554	100.554	2.05553	38.4103	9.84354e-25	0.0630895	0.0630895	0.0238456	1	0
459	2.00583	2.92374	0.917918	0.00238276	0.00238276	1	0.146236	100.554	100.554	2.05553	34.051	2.12718e-23	0.071322	0.071322	0.0269572	1	0
460	1.77336	2.69328	0.91992	0.00177509	0.00177509	1	0.146236	100.554	100.554	2.05553	39.5372	4.69838e-25	0.0615593	0.0615593	0.0232672	1	0
461	1.95065	2.87257	0.921922	0.0036266	0.0036266	1	0.146236	100.554	100.554	2.05553	27.7211	3.88762e-21	0.08799	0.08799	0.0332571	1	0
462	1.9239	2.84783	0.923924	0.00140651	0.00140651	1	0.146236	100.554	100.554	2.05553	44.6098	2.12831e-26	0.0547967	0.0547967	0.0207112	1	0
463	1.85495	2.78088	0.925926	0.00351005	0.00351005	1	0.146236	100.554	100.554	2.05553	28.2999	2.30968e-21	0.0865646	0.0865646	0.0327183	1	0
464	1.98554	2.91346	0.927928	0.0021104	0.0021104	1	0.146236	100.554	100.554	2.05553	36.5761	3.43535e-24	0.0671221	0.0671221	0.0253698	1	0
465	2.02789	2.95782	0.92993	0.00090087	0.00090087	1	0.146236	100.554	100.554	2.05553	56.1028	5.82787e-29	0.0438545	0.0438545	0.0165755	1	0
466	2.08836	3.0203	0.931932	0.00524708	0.00524708	1	0.146236	100.554	100.554	2.05553	23.2965	3.01693e-19	0.105838	0.105838	0.0400031	1	0
467	1.93717	2.87111	0.933934	0.00259754	0.00259754	1	0.146236	100.554	100.554	2.05553	33.1819	4.10585e-23	0.074467	0.074467	0.0281459	1	0
468	2.00429	2.94023	0.935936	0.00380066	0.00380066	1	0.146236	100.554	100.554	2.05553	27.4905	4.79741e-21	0.0900768	0.0900768	0.0340458	1	0
469	2.13555	3.07348	0.937938	0.00604494	0.00604494	1	0.146236	100.554	100.554	2.05553	21.8446	1.48631e-18	0.1136	0.1136	0.0429369	1	7.14286e-06
470	2.10302	3.04296	0.93994	0.00143957	0.00143957	1	0.146236	100.554	100.554	2.05553	44.859	1.84468e-26	0.055437	0.055437	0.0209532	1	0
471	1.91237	2.85432	0.941942	0.00317406	0.00317406	1	0.146236	100.554	100.554	2.05553	30.2749	4.2021e-22	0.0823172	0.0823172	0.031113	1	0
472	1.96913	2.91307	0.943944	0.00162361	0.00162361	1	0.146236	100.554	100.554	2.05553	42.42	7.74387e-26	0.0588741	0.0588741	0.0222523	1	0
473	1.94505	2.891	0.945946	0.00332107	0.00332107	1	0.146236	100.554	100.554	2.05553	29.723	6.69212e-22	0.0842019	0.0842019	0.0318253	1	0
474	2.09727	3.04522	0.947948	0.000896397	0.000896397	1	0.146236	100.554	100.554	2.05553	57.3324	3.33127e-29	0.0437455	0.0437455	0.0165343	1	0
475	1.9262	2.87615	0.94995	0.00297976	0.00297976	1	0.146236	100.554	100.554	2.05553	31.512	1.52339e-22	0.0797579	0.0797579	0.0301457	1	0
476	1.92219	2.87414	0.951952	0.00444635	0.00444635	1	0.146236	100.554	100.554	2.05553	25.8511	2.24721e-20	0.0974283	0.0974283	0.0368244	1	0
477	2.09464	3.0486	0.953954	0.00341929	0.00341929	1	0.146236	100.554	100.554	2.05553	29.541	7.81656e-22	0.0854381	0.0854381	0.0322926	1	0
478	1.96686	2.92282	0.955956	0.00278089	0.00278089	1	0.146236	100.554	100.554	2.05553	32.8255	5.40236e-23	0.0770504	0.0770504	0.0291223	1	0
479	2.10708	3.06504	0.957958	0.00183149	0.00183149	1	0.146236	100.554	100.554	2.05553	40.5331	2.48529e-25	0.0625297	0.0625297	0.023634	1	0
480	1.82894	2.7889	0.95996	0.00350064	0.00350064	1	0.146236	100.554	100.554	2.05553	29.3795	8.97757e-22	0.0864484	0.0864484	0.0326744	1	0
481	2.16767	3.12963	0.961962	0.0023744	0.0023744	1	0.146236	100.554	100.554	2.05553	35.7476	6.16359e-24	0.0711968	0.0711968	0.0269099	1	0
482	1.95633	2.92029	0.963964	0.00282586	0.00282586	1	0.146236	100.554	100.554	2.05553	32.8361	5.35845e-23	0.0776709	0.0776709	0.0293568	1	0
483	2.01211	2.97808	0.965966	0.0028794	0.0028794	1	0.146236	100.554	100.554	2.05553	32.5969	6.45195e-23	0.0784033	0.0784033	0.0296336	1	0
484	1.87384	2.8418	0.967968	0.00265122	0.00265122	1	0.146236	100.554	100.554	2.05553	34.0411	2.14284e-23	0.0752326	0.0752326	0.0284352	1	0
485	1.96005	2.93002	0.96997	0.00216548	0.00216548	1	0.146236	100.554	100.554	2.05553	37.7439	1.53959e-24	0.0679923	0.0679923	0.0256987	1	0
486	2.03603	3.008	0.971972	0.00251239	0.00251239	1	0.146236	100.554	100.554	2.05553	35.1137	9.72548e-24	0.0732363	0.0732363	0.0276807	1	0
487	1.95646	2.93043	0.973974	0.00294701	0.00294701	1	0.146236	100.554	100.554	2.05553	32.488	7.02471e-23	0.0793184	0.0793184	0.0299795	1	0
488	1.97658	2.95255	0.975976	0.00143061	0.00143061	1	0.146236	100.554	100.554	2.05553	46.7245	6.47565e-27	0.0552641	0.0552641	0.0208879	1	0
489	2.04006	3.01804	0.977978	0.000992661	0.000992661	1	0.146236	100.554	100.554	2.05553	56.2075	5.55432e-29	0.0460345	0.0460345	0.0173994	1	0
490	2.01525	2.99523	0.97998	0.00549432	0.00549432	1	0.146236	100.554	100.554	2.05553	23.9401	1.53137e-19	0.108303	0.108303	0.0409347	1	0
491	1.9585	2.94048	0.981982	0.00147458	0.00147458	1	0.146236	100.554	100.554	2.05553	46.3058	8.16135e-27	0.056107	0.056107	0.0212065	1	0
492	1.91293	2.89691	0.983984	0.00268043	0.00268043	1	0.146236	100.554	100.554	2.05553	34.4153	1.62233e-23	0.0756459	0.0756459	0.0285915	1	0
493	2.02384	3.00983	0.985986	0.00265475	0.00265475	1	0.146236	100.554	100.554	2.05553	34.6517	1.36281e-23	0.0752827	0.0752827	0.0284542	1	0
494	1.92068	2.90867	0.987988	0.00200584	0.00200584	1	0.146236	100.554	100.554	2.05553	39.9456	3.61161e-25	0.0654382	0.0654382	0.0247333	1	0
495	1.85411	2.8441	0.98999	0.00189559	0.00189559	1	0.146236	100.554	100.554	2.05553	41.1741	1.66268e-25	0.0636144	0.0636144	0.024044	1	0
496	2.06685	3.05885	0.991992	0.00279731	0.00279731	1	0.146236	100.554	100.554	2.05553	33.9628	2.2722e-23	0.0772775	0.0772775	0.0292082	1	0
497	1.97538	2.96937	0.993994	0.00106096	0.00106096	1	0.146236	100.554	100.554	2.05553	55.2586	8.61665e-29	0.0475919	0.0475919	0.017988	1	#NUM!
498	1.98543	2.98142	0.995996	0.00429084	0.00429084	1	0.146236	100.554	100.554	2.05553	27.5329	4.61475e-21	0.0957094	0.0957094	0.0361748	1	0
499	1.93006	2.92806	0.997998	0.00474055	0.00474055	1	0.146236	100.554	100.554	2.05553	26.2471	1.53496e-20	0.1006	0.1006	0.0380232	1	0
500	1.96293	2.96293	1	0.00374437	0.00374437	1	0.146236	100.554	100.554	2.05553	29.5922	7.482e-22	0.0894072	0.0894072	0.0337927	1	0
501	2.01713	2.01713	0	0.00198707	0.00198707	1	0.146236	100.554	100.554	2.05553	0	0.5	0.0651313	0.0651313	0.0246173	0.5	1
502	1.86572	1.86572	0	0.0028247	0.0028247	1	0.146236	100.554	100.554	2.05553	0	0.5	0.077655	0.077655	0.0293508	0.5	1
503	2.19237	2.19237	0	0.00245714	0.00245714	1	0.146236	100.554	100.554	2.05553	0	0.5	0.0724267	0.0724267	0.0273747	0.5	1
504	2.12814	2.12814	0	0.00292451	0.00292451	1	0.146236	100.554	100.554	2.05553	0	0.5	0.079015	0.079015	0.0298649	0.5	1
505	2.07125	2.07125	0	0.00276011	0.00276011	1	0.146236	100.554	100.554	2.05553	0	0.5	0.0767621	0.0767621	0.0290133	0.5	1
506	1.88481	1.88481	0	0.00341548	0.00341548	1	0.146236	100.554	100.554	2.05553	0	0.5	0.0853904	0.0853904	0.0322745	0.5	1
507	1.94688	1.94688	0	0.00177254	0.00177254	1	0.146236	100.554	100.554	2.05553	0	0.5	0.061515	0.061515	0.0232505	0.5	1
508	2.117	2.117	0	0.00140699	0.00140699	1	0.146236	100.554	100.554	2.05553	0	0.5	0.0548061	0.0548061	0.0207148	0.5	1
509	2.14332	2.14332	0	0.00147364	0.00147364	1	0.146236	100.554	100.554	2.05553	0	0.5	0.0560891	0.0560891	0.0211997	0.5	1
510	1.98283	1.98283	0	0.00366245	0.00366245	1	0.146236	100.554	100.554	2.05553	0	0.5	0.0884238	0.0884238	0.033421	0.5	1
511	1.98523	1.98523	0	0.00383283	0.00383283	1	0.146236	100.554	100.554	2.05553	0	0.5	0.0904572	0.0904572	0.0341896	0.5	1
512	2.05228	2.05228	0	0.00333247	0.00333247	1	0.146236	100.554	100.554	2.05553	0	0.5	0.0843463	0.0843463	0.0318799	0.5	1
513	1.94101	1.94101	0	0.00206035	0.00206035	1	0.146236	100.554	100.554	2.05553	0	0.5	0.0663213	0.0663213	0.0250671	0.5	1
514	1.94552	1.94552	0	0.00341046	0.00341046	1	0.146236	100.554	100.554	2.05553	0	0.5	0.0853276	0.0853276	0.0322508	0.5	1
515	1.98816	1.98816	0	0.00309371	0.00309371	1	0.146236	100.554	100.554	2.05553	0	0.5	0.0812687	0.0812687	0.0307167	0.5	1
516	2.06621	2.06621	0	0.00184717	0.00184717	1	0.146236	100.554	100.554	2.05553	0	0.5	0.0627966	0.0627966	0.0237349	0.5	1
517	2.00677	2.00677	0	0.00465308	0.00465308	1	0.146236	100.554	100.554	2.05553	0	0.5	0.0996675	0.0996675	0.0376708	0.5	1
518	1.83744	1.83744	0	0.000911964	0.000911964	1	0.146236	100.554	100.554	2.05553	0	0.5	0.0441237	0.0441237	0.0166772	0.5	1
519	1.96536	1.96536	0	0.00187491	0.00187491	1	0.146236	100.554	100.554	2.05553	0	0.5	0.0632665	0.0632665	0.0239125	0.5	1
520	1.92866	1.92866	0	0.0024959	0.0024959	1	0.146236	100.554	100.554	2.05553	0	0.5	0.0729956	0.0729956	0.0275897	0.5	1
521	1.91356	1.91356	0	0.00132124	0.00132124	1	0.146236	100.554	100.554	2.05553	0	0.5	0.0531097	0.0531097	0.0200736	0.5	1
522	1.88005	1.88005	0	0.00158579	0.00158579	1	0.146236	100.554	100.554	2.05553	0	0.5	0.0581843	0.0581843	0.0219916	0.5	1
523	2.11649	2.11649	0	0.00195256	0.00195256	1	0.146236	100.554	100.554	2.05553	0	0.5	0.0645633	0.0645633	0.0244026	0.5	1
524	2.04084	2.04084	0	0.00116567	0.00116567	1	0.146236	100.554	100.554	2.05553	0	0.5	0.0498851	0.0498851	0.0188548	0.5	1
525	1.89651	1.89651	0	0.00269093	0.00269093	1	0.146236	100.554	100.554	2.05553	0	0.5	0.075794	0.075794	0.0286474	0.5	1
526	2.01306	2.01306	0	0.00237064	0.00237064	1	0.146236	100.554	100.554	2.05553	0	0.5	0.0711404	0.0711404	0.0268886	0.5	1
527	1.84162	1.84162	0	0.00269424	0.00269424	1	0.146236	100.554	100.554	2.05553	0	0.5	0.0758406	0.0758406	0.028665	0.5	1
528	2.01555	2.01555	0	0.000663498	0.000663498	1	0.146236	100.554	100.554	2.05553	0	0.5	0.037636	0.037636	0.0142251	0.5	1
529	1.79579	1.79579	0	0.00274982	0.00274982	1	0.146236	100.554	100.554	2.05553	0	0.5	0.0766189	0.0766189	0.0289592	0.5	1
530	1.939	1.939	0	0.00111865	0.00111865	1	0.146236	100.554	100.554	2.05553	0	0.5	0.0488686	0.0488686	0.0184706	0.5	1
531	2.12208	2.12208	0	0.00141871	0.00141871	1	0.146236	100.554	100.554	2.05553	0	0.5	0.0550339	0.0550339	0.0208008	0.5	1
532	2.02019	2.02019	0	0.00416596	0.00416596	1	0.146236	100.554	100.554	2.05553	0	0.5	0.0943063	0.0943063	0.0356444	0.5	1
533	2.03452	2.03452	0	0.00371571	0.00371571	1	0.146236	100.554	100.554	2.05553	0	0.5	0.0890644	0.0890644	0.0336632	0.5	1
534	1.89163	1.89163	0	0.00110372	0.00110372	1	0.146236	100.554	100.554	2.05553	0	0.5	0.0485414	0.0485414	0.0183469	0.5	1
535	1.93744	1.93744	0	0.0021304	0.0021304	1	0.146236	100.554	100.554	2.05553	0	0.5	0.0674395	0.0674395	0.0254897	0.5	1
536	2.02076	2.02076	0	0.00203651	0.00203651	1	0.146236	100.554	100.554	2.05553	0	0.5	0.0659366	0.0659366	0.0249217	0.5	1
537	2.03353	2.03353	0	0.00397505	0.00397505	1	0.146236	100.554	100.554	2.05553	0	0.5	0.0921202	0.0921202	0.0348182	0.5	1
538	1.92218	1.92218	0	0.00288699	0.00288699	1	0.146236	100.554	100.554	2.05553	0	0.5	0.0785066	0.0785066	0.0296727	0.5	1
539	2.0084	2.0084	0	0.00158567	0.00158567	1	0.146236	100.554	100.554	2.05553	0	0.5	0.0581822	0.0581822	0.0219908	0.5	1
540	2.06597	2.06597	0	0.00244259	0.00244259	1	0.146236	100.554	100.554	2.05553	0	0.5	0.0722118	0.0722118	0.0272935	0.5	1
541	2.09029	2.09029	0	0.000966667	0.000966667	1	0.146236	100.554	100.554	2.05553	0	0.5	0.0454278	0.0454278	0.0171701	0.5	1
542	2.0894	2.0894	0	0.0020773	0.0020773	1	0.146236	100.554	100.554	2.05553	0	0.5	0.0665936	0.0665936	0.02517	0.5	1
543	1.95851	1.95851	0	0.00367124	0.00367124	1	0.146236	100.554	100.554	2.05553	0	0.5	0.0885298	0.0885298	0.0334611	0.5	1
544	1.94862	1.94862	0	0.00317985	0.00317985	1	0.146236	100.554	100.554	2.05553	0	0.5	0.0823923	0.0823923	0.0311414	0.5	1
545	2.00969	2.00969	0	0.00204604	0.00204604	1	0.146236	100.554	100.554	2.05553	0	0.5	0.0660908	0.0660908	0.02498	0.5	1
546	2.08794	2.08794	0	0.00600207	0.00600207	1	0.146236	100.554	100.554	2.05553	0	0.5	0.113197	0.113197	0.0427843	0.5	1
547	2.03766	2.03766	0	0.00386513	0.00386513	1	0.146236	100.554	100.554	2.05553	0	0.5	0.0908375	0.0908375	0.0343333	0.5	1
548	1.90346	1.90346	0	0.00236042	0.00236042	1	0.146236	100.554	100.554	2.05553	0	0.5	0.0709868	0.0709868	0.0268305	0.5	1
549	2.04599	2.04599	0	0.00266178	0.00266178	1	0.146236	100.554	100.554	2.05553	0	0.5	0.0753823	0.0753823	0.0284918	0.5	1
550	2.07165	2.07165	0	0.00422767	0.00422767	1	0.146236	100.554	100.554	2.05553	0	0.5	0.0950022	0.0950022	0.0359075	0.5	1
551	1.94873	1.94873	0	0.00212696	0.00212696	1	0.146236	100.554	100.554	2.05553	0	0.5	0.0673849	0.0673849	0.0254691	0.5	1
552	1.90517	1.90517	0	0.00195021	0.00195021	1	0.146236	100.554	100.554	2.05553	0	0.5	0.0645245	0.0645245	0.024388	0.5	1
553	2.00768	2.00768	0	0.0014537	0.0014537	1	0.146236	100.554	100.554	2.05553	0	0.5	0.0557084	0.0557084	0.0210558	0.5	1
554	2.09112	2.09112	0	0.00176764	0.00176764	1	0.146236	100.554	100.554	2.05553	0	0.5	0.0614299	0.0614299	0.0232183	0.5	1
555	2.07381	2.07381	0	0.00421594	0.00421594	1	0.146236	100.554	100.554	2.05553	0	0.5	0.0948703	0.0948703	0.0358576	0.5	1
556	1.94813	1.94813	0	0.00358908	0.00358908	1	0.146236	100.554	100.554	2.05553	0	0.5	0.0875336	0.0875336	0.0330846	0.5	1
557	2.11263	2.11263	0	0.00741358	0.00741358	1	0.146236	100.554	100.554	2.05553	0	0.5	0.125805	0.125805	0.0475497	0.5	1
558	1.99055	1.99055	0	0.00184997	0.00184997	1	0.146236	100.554	100.554	2.05553	0	0.5	0.0628443	0.0628443	0.0237529	0.5	1
559	2.02564	2.02564	0	0.00489383	0.00489383	1	0.146236	100.554	100.554	2.05553	0	0.5	0.102213	0.102213	0.038633	0.5	1
560	2.00763	2.00763	0	0.00271547	0.00271547	1	0.146236	100.554	100.554	2.05553	0	0.5	0.0761388	0.0761388	0.0287778	0.5	1
561	2.06931	2.06931	0	0.00464545	0.00464545	1	0.146236	100.554	100.554	2.05553	0	0.5	0.0995858	0.0995858	0.0376399	0.5	1
562	1.95941	1.95941	0	0.00203837	0.00203837	1	0.146236	100.554	100.554	2.05553	0	0.5	0.0659667	0.0659667	0.0249331	0.5	1
563	1.94421	1.94421	0	0.00218319	0.00218319	1	0.146236	100.554	100.554	2.05553	0	0.5	0.0682698	0.0682698	0.0258036	0.5	1
564	2.16278	2.16278	0	0.00170505	0.00170505	1	0.146236	100.554	100.554	2.05553	0	0.5	0.0603325	0.0603325	0.0228035	0.5	1
565	1.84729	1.84729	0	0.00181611	0.00181611	1	0.146236	100.554	100.554	2.05553	0	0.5	0.0622665	0.0622665	0.0235345	0.5	1
566	1.89074	1.89074	0	0.00296488	0.00296488	1	0.146236	100.554	100.554	2.05553	0	0.5	0.0795585	0.0795585	0.0300703	0.5	1
567	2.03407	2.03407	0	0.00155944	0.00155944	1	0.146236	100.554	100.554	2.05553	0	0.5	0.0576988	0.0576988	0.0218081	0.5	1
568	2.04396	2.04396	0	0.00273021	0.00273021	1	0.146236	100.554	100.554	2.05553	0	0.5	0.0763452	0.0763452	0.0288558	0.5	1
569	2.037	2.037	0	0.0041126	0.0041126	1	0.146236	100.554	100.554	2.05553	0	0.5	0.0937004	0.0937004	0.0354154	0.5	1
570	1.93727	1.93727	0	0.00203771	0.00203771	1	0.146236	100.554	100.554	2.05553	0	0.5	0.065956	0.065956	0.024929	0.5	1
571	1.94801	1.94801	0	0.00139005	0.00139005	1	0.146236	100.554	100.554	2.05553	0	0.5	0.0544751	0.0544751	0.0205897	0.5	1
572	1.92256	1.92256	0	0.00196921	0.00196921	1	0.146236	100.554	100.554	2.05553	0	0.5	0.0648379	0.0648379	0.0245064	0.5	1
573	1.95881	1.95881	0	0.00194421	0.00194421	1	0.146236	100.554	100.554	2.05553	0	0.5	0.0644251	0.0644251	0.0243504	0.5	1
574	1.90614	1.90614	0	0.0026634	0.0026634	1	0.146236	100.554	100.554	2.05553	0	0.5	0.0754053	0.0754053	0.0285005	0.5	1
575	2.04306	2.04306	0	0.00365907	0.00365907	1	0.146236	100.554	100.554	2.05553	0	0.5	0.088383	0.088383	0.0334056	0.5	1
576	2.06199	2.06199	0	0.000881623	0.000881623	1	0.146236	100.554	100.554	2.05553	0	0.5	0.0433835	0.0433835	0.0163974	0.5	1
577	1.99345	1.99345	0	0.00154884	0.00154884	1	0.146236	100.554	100.554	2.05553	0	0.5	0.0575025	0.0575025	0.0217339	0.5	1
578	2.09347	2.09347	0	0.00290912	0.00290912	1	0.146236	100.554	100.554	2.05553	0	0.5	0.0788069	0.0788069	0.0297862	0.5	1
579	2.0003	2.0003	0	0.00333702	0.00333702	1	0.146236	100.554	100.554	2.05553	0	0.5	0.0844039	0.0844039	0.0319017	0.5	1
580	2.1198	2.1198	0	0.00348462	0.00348462	1	0.146236	100.554	100.554	2.05553	0	0.5	0.0862504	0.0862504	0.0325996	0.5	1
581	1.94648	1.94648	0	0.00309324	0.00309324	1	0.146236	100.554	100.554	2.05553	0	0.5	0.0812625	0.0812625	0.0307144	0.5	1
582	1.88907	1.88907	0	0.00156275	0.00156275	1	0.146236	100.554	100.554	2.05553	0	0.5	0.0577601	0.0577601	0.0218313	0.5	1
583	2.10926	2.10926	0	0.00258601	0.00258601	1	0.146236	100.554	100.554	2.05553	0	0.5	0.0743016	0.0743016	0.0280834	0.5	1
584	2.02037	2.02037	0	0.00260514	0.00260514	1	0.146236	100.554	100.554	2.05553	0	0.5	0.074576	0.074576	0.0281871	0.5	1
585	1.8473	1.8473	0	0.00320406	0.00320406	1	0.146236	100.554	100.554	2.05553	0	0.5	0.0827054	0.0827054	0.0312597	0.5	1
586	2.03824	2.03824	0	0.00281165	0.00281165	1	0.146236	100.554	100.554	2.05553	0	0.5	0.0774753	0.0774753	0.0292829	0.5	1
587	1.93882	1.93882	0	0.00136419	0.00136419	1	0.146236	100.554	100.554	2.05553	0	0.5	0.0539661	0.0539661	0.0203973	0.5	1
588	2.02932	2.02932	0	0.002523	0.002523	1	0.146236	100.554	100.554	2.05553	0	0.5	0.0733908	0.0733908	0.0277391	0.5	1
589	2.16283	2.16283	0	0.00386139	0.00386139	1	0.146236	100.554	100.554	2.05553	0	0.5	0.0907936	0.0907936	0.0343167	0.5	1
590	2.0363	2.0363	0	0.00380633	0.00380633	1	0.146236	100.554	100.554	2.05553	0	0.5	0.0901439	0.0901439	0.0340712	0.5	1
591	2.15564	2.15564	0	0.00553302	0.00553302	1	0.146236	100.554	100.554	2.05553	0	0.5	0.108684	0.108684	0.0410786	0.5	1
592	1.96517	1.96517	0	0.00214014	0.00214014	1	0.146236	100.554	100.554	2.05553	0	0.5	0.0675934	0.0675934	0.0255479	0.5	1
593	1.96639	1.96639	0	0.00240606	0.00240606	1	0.146236	100.554	100.554	2.05553	0	0.5	0.0716699	0.0716699	0.0270887	0.5	1
594	1.94502	1.94502	0	0.00352372	0.00352372	1	0.146236	100.554	100.554	2.05553	0	0.5	0.086733	0.086733	0.032782	0.5	1
595	1.93444	1.93444	0	0.00283367	0.00283367	1	0.146236	100.554	100.554	2.05553	0	0.5	0.0777781	0.0777781	0.0293974	0.5	1
596	1.92309	1.92309	0	0.00180036	0.00180036	1	0.146236	100.554	100.554	2.05553	0	0.5	0.061996	0.061996	0.0234323	0.5	1
597	1.89828	1.89828	0	0.00289282	0.00289282	1	0.146236	100.554	100.554	2.05553	0	0.5	0.0785857	0.0785857	0.0297026	0.5	1
598	1.9132	1.9132	0	0.00344108	0.00344108	1	0.146236	100.554	100.554	2.05553	0	0.5	0.0857098	0.0857098	0.0323953	0.5	1
599	2.12342	2.12342	0	0.0033122	0.0033122	1	0.146236	100.554	100.554	2.05553	0	0.5	0.0840895	0.0840895	0.0317828	0.5	1
600	2.14892	2.14892	0	0.00329497	0.00329497	1	0.146236	100.554	100.554	2.05553	0	0.5	0.0838704	0.0838704	0.0317	0.5	1
601	2.09954	2.09954	0	0.00190203	0.00190203	1	0.146236	100.554	100.554	2.05553	0	0.5	0.0637223	0.0637223	0.0240848	0.5	1
602	2.07157	2.07157	0	0.00326339	0.00326339	1	0.146236	100.554	100.554	2.05553	0	0.5	0.0834676	0.0834676	0.0315478	0.5	1
603	2.00976	2.00976	0	0.00182045	0.00182045	1	0.146236	100.554	100.554	2.05553	0	0.5	0.0623409	0.0623409	0.0235626	0.5	1
604	2.01312	2.01312	0	0.00199656	0.00199656	1	0.146236	100.554	100.554	2.05553	0	0.5	0.0652866	0.0652866	0.024676	0.5	1
605	2.00255	2.00255	0	0.0023609	0.0023609	1	0.146236	100.554	100.554	2.05553	0	0.5	0.070994	0.070994	0.0268332	0.5	1
606	2.09397	2.09397	0	0.00223129	0.00223129	1	0.146236	100.554	100.554	2.05553	0	0.5	0.0690179	0.0690179	0.0260863	0.5	1
607	1.94047	1.94047	0	0.00381312	0.00381312	1	0.146236	100.554	100.554	2.05553	0	0.5	0.0902243	0.0902243	0.0341016	0.5	1
608	2.08574	2.08574	0	0.00241314	0.00241314	1	0.146236	100.554	100.554	2.05553	0	0.5	0.0717752	0.0717752	0.0271285	0.5	1
609	2.06675	2.06675	0	0.00194834	0.00194834	1	0.146236	100.554	100.554	2.05553	0	0.5	0.0644934	0.0644934	0.0243762	0.5	1
610	1.99778	1.99778	0	0.00331483	0.00331483	1	0.146236	100.554	100.554	2.05553	0	0.5	0.0841228	0.0841228	0.0317954	0.5	1
611	1.93055	1.93055	0	0.00147689	0.00147689	1	0.146236	100.554	100.554	2.05553	0	0.5	0.0561509	0.0561509	0.0212231	0.5	1
612	1.99407	1.99407	0	0.00588283	0.00588283	1	0.146236	100.554	100.554	2.05553	0	0.5	0.112067	0.112067	0.0423572	0.5	1
613	2.05252	2.05252	0	0.00567851	0.00567851	1	0.146236	100.554	100.554	2.05553	0	0.5	0.110103	0.110103	0.0416151	0.5	1
614	2.02914	2.02914	0	0.00239913	0.00239913	1	0.146236	100.554	100.554	2.05553	0	0.5	0.0715666	0.0715666	0.0270496	0.5	1
615	1.95052	1.95052	0	0.00195635	0.00195635	1	0.146236	100.554	100.554	2.05553	0	0.5	0.0646258	0.0646258	0.0244263	0.5	1
616	2.01879	2.01879	0	0.00606759	0.00606759	1	0.146236	100.554	100.554	2.05553	0	0.5	0.113813	0.113813	0.0430172	0.5	1
617	2.02228	2.02228	0	0.00244639	0.00244639	1	0.146236	100.554	100.554	2.05553	0	0.5	0.072268	0.072268	0.0273147	0.5	1
618	2.17	2.17	0	0.00472659	0.00472659	1	0.146236	100.554	100.554	2.05553	0	0.5	0.100452	0.100452	0.0379672	0.5	1
619	2.00215	2.00215	0	0.00100615	0.00100615	1	0.146236	100.554	100.554	2.05553	0	0.5	0.0463463	0.0463463	0.0175173	0.5	1
620	1.89012	1.89012	0	0.00222621	0.00222621	1	0.146236	100.554	100.554	2.05553	0	0.5	0.0689392	0.0689392	0.0260566	0.5	1
621	2.07944	2.07944	0	0.000971909	0.000971909	1	0.146236	100.554	100.554	2.05553	0	0.5	0.0455508	0.0455508	0.0172166	0.5	1
622	2.07556	2.07556	0	0.00511011	0.00511011	1	0.146236	100.554	100.554	2.05553	0	0.5	0.104448	0.104448	0.0394775	0.5	1
623	2.01119	2.01119	0	0.00345277	0.00345277	1	0.146236	100.554	100.554	2.05553	0	0.5	0.0858553	0.0858553	0.0324502	0.5	1
624	1.97115	1.97115	0	0.00302931	0.00302931	1	0.146236	100.554	100.554	2.05553	0	0.5	0.0804183	0.0804183	0.0303953	0.5	1
625	2.09027	2.09027	0	0.00369511	0.00369511	1	0.146236	100.554	100.554	2.05553	0	0.5	0.0888171	0.0888171	0.0335697	0.5	1
626	1.97248	1.97248	0	0.00228844	0.00228844	1	0.146236	100.554	100.554	2.05553	0	0.5	0.0698962	0.0698962	0.0264183	0.5	1
627	2.03474	2.03474	0	0.00216638	0.00216638	1	0.146236	100.554	100.554	2.05553	0	0.5	0.0680066	0.0680066	0.0257041	0.5	1
628	2.00147	2.00147	0	0.00191109	0.00191109	1	0.146236	100.554	100.554	2.05553	0	0.5	0.063874	0.063874	0.0241421	0.5	1
629	1.99011	1.99011	0	0.00292806	0.00292806	1	0.146236	100.554	100.554	2.05553	0	0.5	0.079063	0.079063	0.029883	0.5	1
630	2.14976	2.14976	0	0.00463006	0.00463006	1	0.146236	100.554	100.554	2.05553	0	0.5	0.0994206	0.0994206	0.0375775	0.5	1
631	1.97435	1.97435	0	0.00446741	0.00446741	1	0.146236	100.554	100.554	2.05553	0	0.5	0.0976587	0.0976587	0.0369115	0.5	1
632	1.95428	1.95428	0	0.00489171	0.00489171	1	0.146236	100.554	100.554	2.05553	0	0.5	0.102191	0.102191	0.0386247	0.5	1
633	2.10144	2.10144	0	0.00146183	0.00146183	1	0.146236	100.554	100.554	2.05553	0	0.5	0.0558639	0.0558639	0.0211146	0.5	1
634	1.90782	1.90782	0	0.00197378	0.00197378	1	0.146236	100.554	100.554	2.05553	0	0.5	0.0649132	0.0649132	0.0245349	0.5	1
635	1.91417	1.91417	0	0.00440361	0.00440361	1	0.146236	100.554	100.554	2.05553	0	0.5	0.0969589	0.0969589	0.036647	0.5	1
636	1.98609	1.98609	0	0.00513573	0.00513573	1	0.146236	100.554	100.554	2.05553	0	0.5	0.104709	0.104709	0.0395763	0.5	1
637	1.99919	1.99919	0	0.002719	0.002719	1	0.146236	100.554	100.554	2.05553	0	0.5	0.0761883	0.0761883	0.0287965	0.5	1
638	2.05329	2.05329	0	0.00218697	0.00218697	1	0.146236	100.554	100.554	2.05553	0	0.5	0.068329	0.068329	0.0258259	0.5	1
639	2.0692	2.0692	0	0.00300018	0.00300018	1	0.146236	100.554	100.554	2.05553	0	0.5	0.0800308	0.0800308	0.0302488	0.5	1
640	2.04452	2.04452	0	0.0030165	0.0030165	1	0.146236	100.554	100.554	2.05553	0	0.5	0.0802481	0.0802481	0.0303309	0.5	1
641	1.99936	1.99936	0	0.00442558	0.00442558	1	0.146236	100.554	100.554	2.05553	0	0.5	0.0972005	0.0972005	0.0367383	0.5	1
642	2.03513	2.03513	0	0.00306786	0.00306786	1	0.146236	100.554	100.554	2.05553	0	0.5	0.0809284	0.0809284	0.0305881	0.5	1
643	1.96837	1.96837	0	0.00244388	0.00244388	1	0.146236	100.554	100.554	2.05553	0	0.5	0.072231	0.072231	0.0273008	0.5	1
644	2.16481	2.16481	0	0.00263864	0.00263864	1	0.146236	100.554	100.554	2.05553	0	0.5	0.0750539	0.0750539	0.0283677	0.5	1
645	1.997	1.997	0	0.00507142	0.00507142	1	0.146236	100.554	100.554	2.05553	0	0.5	0.104051	0.104051	0.0393277	0.5	1
646	1.96176	1.96176	0	0.0022329	0.0022329	1	0.146236	100.554	100.554	2.05553	0	0.5	0.0690427	0.0690427	0.0260957	0.5	1
647	2.00286	2.00286	0	0.00444345	0.00444345	1	0.146236	100.554	100.554	2.05553	0	0.5	0.0973965	0.0973965	0.0368124	0.5	1
648	1.98897	1.98897	0	0.00360379	0.00360379	1	0.146236	100.554	100.554	2.05553	0	0.5	0.0877128	0.0877128	0.0331523	0.5	1
649	1.9823	1.9823	0	0.00309901	0.00309901	1	0.146236	100.554	100.554	2.05553	0	0.5	0.0813383	0.0813383	0.030743	0.5	1
650	1.95368	1.95368	0	0.00357299	0.00357299	1	0.146236	100.554	100.554	2.05553	0	0.5	0.0873371	0.0873371	0.0330103	0.5	1
651	2.05272	2.05272	0	0.00797077	0.00797077	1	0.146236	100.554	100.554	2.05553	0	0.5	0.130447	0.130447	0.0493043	0.5	1
652	2.15977	2.15977	0	0.00202	0.00202	1	0.146236	100.554	100.554	2.05553	0	0.5	0.0656688	0.0656688	0.0248205	0.5	1
653	1.879	1.879	0	0.00425578	0.00425578	1	0.146236	100.554	100.554	2.05553	0	0.5	0.0953175	0.0953175	0.0360266	0.5	1
654	1.98427	1.98427	0	0.0039523	0.0039523	1	0.146236	100.554	100.554	2.05553	0	0.5	0.0918562	0.0918562	0.0347184	0.5	1
655	1.96108	1.96108	0	0.00175586	0.00175586	1	0.146236	100.554	100.554	2.05553	0	0.5	0.0612249	0.0612249	0.0231408	0.5	1
656	1.96319	1.96319	0	0.00258611	0.00258611	1	0.146236	100.554	100.554	2.05553	0	0.5	0.074303	0.074303	0.0280839	0.5	1
657	1.97758	1.97758	0	0.0013977	0.0013977	1	0.146236	100.554	100.554	2.05553	0	0.5	0.0546249	0.0546249	0.0206463	0.5	1
658	1.91979	1.91979	0	0.00117406	0.00117406	1	0.146236	100.554	100.554	2.05553	0	0.5	0.0500644	0.0500644	0.0189226	0.5	1
659	1.99726	1.99726	0	0.00305526	0.00305526	1	0.146236	100.554	100.554	2.05553	0	0.5	0.0807621	0.0807621	0.0305252	0.5	1
660	2.08462	2.08462	0	0.00333733	0.00333733	1	0.146236	100.554	100.554	2.05553	0	0.5	0.0844078	0.0844078	0.0319032	0.5	1
661	1.9655	1.9655	0	0.00324649	0.00324649	1	0.146236	100.554	100.554	2.05553	0	0.5	0.0832511	0.0832511	0.031466	0.5	1
662	1.93194	1.93194	0	0.00186404	0.00186404	1	0.146236	100.554	100.554	2.05553	0	0.5	0.0630828	0.0630828	0.0238431	0.5	1
663	2.05658	2.05658	0	0.00169738	0.00169738	1	0.146236	100.554	100.554	2.05553	0	0.5	0.0601968	0.0601968	0.0227522	0.5	1
664	1.89302	1.89302	0	0.00158102	0.00158102	1	0.146236	100.554	100.554	2.05553	0	0.5	0.0580967	0.0580967	0.0219585	0.5	1
665	2.0127	2.0127	0	0.00304882	0.00304882	1	0.146236	100.554	100.554	2.05553	0	0.5	0.0806769	0.0806769	0.030493	0.5	1
666	2.08674	2.08674	0	0.00287649	0.00287649	1	0.146236	100.554	100.554	2.05553	0	0.5	0.0783637	0.0783637	0.0296187	0.5	1
667	2.04257	2.04257	0	0.00236311	0.00236311	1	0.146236	100.554	100.554	2.05553	0	0.5	0.0710273	0.0710273	0.0268458	0.5	1
668	1.9626	1.9626	0	0.00351475	0.00351475	1	0.146236	100.554	100.554	2.05553	0	0.5	0.0866225	0.0866225	0.0327402	0.5	1
669	2.12153	2.12153	0	0.00527444	0.00527444	1	0.146236	100.554	100.554	2.05553	0	0.5	0.106114	0.106114	0.0401072	0.5	1
670	2.05571	2.05571	0	0.00176472	0.00176472	1	0.146236	100.554	100.554	2.05553	0	0.5	0.0613793	0.0613793	0.0231992	0.5	1
671	1.97874	1.97874	0	0.0047427	0.0047427	1	0.146236	100.554	100.554	2.05553	0	0.5	0.100623	0.100623	0.0380318	0.5	1
672	1.95956	1.95956	0	0.00325259	0.00325259	1	0.146236	100.554	100.554	2.05553	0	0.5	0.0833293	0.0833293	0.0314955	0.5	1
673	2.05685	2.05685	0	0.00549443	0.00549443	1	0.146236	100.554	100.554	2.05553	0	0.5	0.108304	0.108304	0.0409351	0.5	1
674	1.95025	1.95025	0	0.00332881	0.00332881	1	0.146236	100.554	100.554	2.05553	0	0.5	0.0843	0.0843	0.0318624	0.5	1
675	2.07403	2.07403	0	0.00153708	0.00153708	1	0.146236	100.554	100.554	2.05553	0	0.5	0.0572837	0.0572837	0.0216512	0.5	1
676	1.98966	1.98966	0	0.00317497	0.00317497	1	0.146236	100.554	100.554	2.05553	0	0.5	0.082329	0.082329	0.0311174	0.5	1
677	2.11924	2.11924	0	0.00246959	0.00246959	1	0.146236	100.554	100.554	2.05553	0	0.5	0.0726099	0.0726099	0.027444	0.5	1
678	2.0885	2.0885	0	0.00135747	0.00135747	1	0.146236	100.554	100.554	2.05553	0	0.5	0.0538329	0.0538329	0.0203469	0.5	1
679	1.94731	1.94731	0	0.0014637	0.0014637	1	0.146236	100.554	100.554	2.05553	0	0.5	0.0558996	0.0558996	0.0211281	0.5	1
680	1.99227	1.99227	0	0.00369184	0.00369184	1	0.146236	100.554	100.554	2.05553	0	0.5	0.0887779	0.0887779	0.0335549	0.5	1
681	2.07119	2.07119	0	0.00243461	0.00243461	1	0.146236	100.554	100.554	2.05553	0	0.5	0.0720938	0.0720938	0.0272489	0.5	1
682	1.85444	1.85444	0	0.00142588	0.00142588	1	0.146236	100.554	100.554	2.05553	0	0.5	0.0551729	0.0551729	0.0208534	0.5	1
683	2.03979	2.03979	0	0.00290035	0.00290035	1	0.146236	100.554	100.554	2.05553	0	0.5	0.078688	0.078688	0.0297413	0.5	1
684	2.06311	2.06311	0	0.00137937	0.00137937	1	0.146236	100.554	100.554	2.05553	0	0.5	0.0542656	0.0542656	0.0205105	0.5	1
685	1.89264	1.89264	0	0.00515021	0.00515021	1	0.146236	100.554	100.554	2.05553	0	0.5	0.104857	0.104857	0.0396321	0.5	1
686	1.96855	1.96855	0	0.00357895	0.00357895	1	0.146236	100.554	100.554	2.05553	0	0.5	0.08741	0.08741	0.0330379	0.5	1
687	1.90172	1.90172	0	0.00384004	0.00384004	1	0.146236	100.554	100.554	2.05553	0	0.5	0.0905422	0.0905422	0.0342217	0.5	1
688	2.06141	2.06141	0	0.00325835	0.00325835	1	0.146236	100.554	100.554	2.05553	0	0.5	0.0834031	0.0834031	0.0315234	0.5	1
689	1.93608	1.93608	0	0.00225886	0.00225886	1	0.146236	100.554	100.554	2.05553	0	0.5	0.0694429	0.0694429	0.0262469	0.5	1
690	2.09504	2.09504	0	0.00441882	0.00441882	1	0.146236	100.554	100.554	2.05553	0	0.5	0.0971262	0.0971262	0.0367102	0.5	1
691	2.05212	2.05212	0	0.00224543	0.00224543	1	0.146236	100.554	100.554	2.05553	0	0.5	0.0692362	0.0692362	0.0261688	0.5	1
692	1.98673	1.98673	0	0.0045669	0.0045669	1	0.146236	100.554	100.554	2.05553	0	0.5	0.0987402	0.0987402	0.0373203	0.5	1
693	2.14853	2.14853	0	0.00105712	0.00105712	1	0.146236	100.554	100.554	2.05553	0	0.5	0.0475056	0.0475056	0.0179554	0.5	1
694	1.97012	1.97012	0	0.00296295	0.00296295	1	0.146236	100.554	100.554	2.05553	0	0.5	0.0795327	0.0795327	0.0300605	0.5	1
695	2.05854	2.05854	0	0.000748507	0.000748507	1	0.146236	100.554	100.554	2.05553	0	0.5	0.0399743	0.0399743	0.0151089	0.5	1
696	1.99021	1.99021	0	0.00077727	0.00077727	1	0.146236	100.554	100.554	2.05553	0	0.5	0.0407351	0.0407351	0.0153964	0.5	1
697	2.03265	2.03265	0	0.00569162	0.00569162	1	0.146236	100.554	100.554	2.05553	0	0.5	0.11023	0.11023	0.0416632	0.5	1
698	2.04115	2.04115	0	0.00199453	0.00199453	1	0.146236	100.554	100.554	2.05553	0	0.5	0.0652534	0.0652534	0.0246635	0.5	1
699	2.01513	2.01513	0	0.00184568	0.00184568	1	0.146236	100.554	100.554	2.05553	0	0.5	0.0627714	0.0627714	0.0237253	0.5	1
700	2.07196	2.07196	0	0.00231173	0.00231173	1	0.146236	100.554	100.554	2.05553	0	0.5	0.0702509	0.0702509	0.0265523	0.5	1
701	1.96567	1.96567	0	0.00460481	0.00460481	1	0.146236	100.554	100.554	2.05553	0	0.5	0.0991492	0.0991492	0.0374749	0.5	1
702	1.99315	1.99315	0	0.00332709	0.00332709	1	0.146236	100.554	100.554	2.05553	0	0.5	0.0842782	0.0842782	0.0318542	0.5	1
703	2.03127	2.03127	0	0.00400503	0.00400503	1	0.146236	100.554	100.554	2.05553	0	0.5	0.0924669	0.0924669	0.0349492	0.5	1
704	1.9182	1.9182	0	0.00194118	0.00194118	1	0.146236	100.554	100.554	2.05553	0	0.5	0.0643748	0.0643748	0.0243314	0.5	1
705	1.98884	1.98884	0	0.00227839	0.00227839	1	0.146236	100.554	100.554	2.05553	0	0.5	0.0697424	0.0697424	0.0263601	0.5	1
706	2.04143	2.04143	0	0.0019159	0.0019159	1	0.146236	100.554	100.554	2.05553	0	0.5	0.0639543	0.0639543	0.0241724	0.5	1
707	2.07605	2.07605	0	0.00139709	0.00139709	1	0.146236	100.554	100.554	2.05553	0	0.5	0.0546129	0.0546129	0.0206417	0.5	1
708	2.02301	2.02301	0	0.00631555	0.00631555	1	0.146236	100.554	100.554	2.05553	0	0.5	0.116115	0.116115	0.0438874	0.5	1
709	2.07498	2.07498	0	0.00156496	0.00156496	1	0.146236	100.554	100.554	2.05553	0	0.5	0.057801	0.057801	0.0218467	0.5	1
710	1.95183	1.95183	0	0.00129855	0.00129855	1	0.146236	100.554	100.554	2.05553	0	0.5	0.0526516	0.0526516	0.0199004	0.5	1
711	1.93328	1.93328	0	0.00401486	0.00401486	1	0.146236	100.554	100.554	2.05553	0	0.5	0.0925803	0.0925803	0.0349921	0.5	1
712	1.89359	1.89359	0	0.00170839	0.00170839	1	0.146236	100.554	100.554	2.05553	0	0.5	0.0603917	0.0603917	0.0228259	0.5	1
713	2.09445	2.09445	0	0.00249889	0.00249889	1	0.146236	100.554	100.554	2.05553	0	0.5	0.0730393	0.0730393	0.0276063	0.5	1
714	1.9043	1.9043	0	0.00381351	0.00381351	1	0.146236	100.554	100.554	2.05553	0	0.5	0.0902289	0.0902289	0.0341033	0.5	1
715	2.03717	2.03717	0	0.00226622	0.00226622	1	0.146236	100.554	100.554	2.05553	0	0.5	0.0695559	0.0695559	0.0262897	0.5	1
716	1.82694	1.82694	0	0.00207456	0.00207456	1	0.146236	100.554	100.554	2.05553	0	0.5	0.0665498	0.0665498	0.0251534	0.5	1
717	2.00213	2.00213	0	0.00260815	0.00260815	1	0.146236	100.554	100.554	2.05553	0	0.5	0.074619	0.074619	0.0282033	0.5	1
718	2.17269	2.17269	0	0.00187968	0.00187968	1	0.146236	100.554	100.554	2.05553	0	0.5	0.0633468	0.0633468	0.0239428	0.5	1
719	2.03851	2.03851	0	0.00217089	0.00217089	1	0.146236	100.554	100.554	2.05553	0	0.5	0.0680773	0.0680773	0.0257308	0.5	1
720	2.02701	2.02701	0	0.00236634	0.00236634	1	0.146236	100.554	100.554	2.05553	0	0.5	0.0710758	0.0710758	0.0268641	0.5	1
721	2.03059	2.03059	0	0.0024387	0.0024387	1	0.146236	100.554	100.554	2.05553	0	0.5	0.0721544	0.0721544	0.0272718	0.5	1
722	2.02607	2.02607	0	0.00204607	0.00204607	1	0.146236	100.554	100.554	2.05553	0	0.5	0.0660912	0.0660912	0.0249801	0.5	1
723	2.19824	2.19824	0	0.00465961	0.00465961	1	0.146236	100.554	100.554	2.05553	0	0.5	0.0997374	0.0997374	0.0376972	0.5	1
724	1.91914	1.91914	0	0.00281598	0.00281598	1	0.146236	100.554	100.554	2.05553	0	0.5	0.077535	0.077535	0.0293055	0.5	1
725	2.00953	2.00953	0	0.00353391	0.00353391	1	0.146236	100.554	100.554	2.05553	0	0.5	0.0868583	0.0868583	0.0328293	0.5	1
726	1.84049	1.84049	0	0.00235689	0.00235689	1	0.146236	100.554	100.554	2.05553	0	0.5	0.0709337	0.0709337	0.0268104	0.5	1
727	2.05672	2.05672	0	0.00183351	0.00183351	1	0.146236	100.554	100.554	2.05553	0	0.5	0.062564	0.062564	0.023647	0.5	1
728	2.05633	2.05633	0	0.00118154	0.00118154	1	0.146236	100.554	100.554	2.05553	0	0.5	0.0502235	0.0502235	0.0189827	0.5	1
729	1.92044	1.92044	0	0.00271703	0.00271703	1	0.146236	100.554	100.554	2.05553	0	0.5	0.0761607	0.0761607	0.028786	0.5	1
730	1.97353	1.97353	0	0.00487794	0.00487794	1	0.146236	100.554	100.554	2.05553	0	0.5	0.102047	0.102047	0.0385703	0.5	1
731	1.9593	1.9593	0	0.00446172	0.00446172	1	0.146236	100.554	100.554	2.05553	0	0.5	0.0975965	0.0975965	0.036888	0.5	1
732	1.99953	1.99953	0	0.00239359	0.00239359	1	0.146236	100.554	100.554	2.05553	0	0.5	0.0714839	0.0714839	0.0270184	0.5	1
733	2.01023	2.01023	0	0.00231411	0.00231411	1	0.146236	100.554	100.554	2.05553	0	0.5	0.070287	0.070287	0.026566	0.5	1
734	2.07652	2.07652	0	0.00311186	0.00311186	1	0.146236	100.554	100.554	2.05553	0	0.5	0.0815067	0.0815067	0.0308066	0.5	1
735	1.94269	1.94269	0	0.00238581	0.00238581	1	0.146236	100.554	100.554	2.05553	0	0.5	0.0713676	0.0713676	0.0269744	0.5	1
736	2.09041	2.09041	0	0.004558	0.004558	1	0.146236	100.554	100.554	2.05553	0	0.5	0.098644	0.098644	0.0372839	0.5	1
737	1.94402	1.94402	0	0.00319124	0.00319124	1	0.146236	100.554	100.554	2.05553	0	0.5	0.0825398	0.0825398	0.0311971	0.5	1
738	1.91842	1.91842	0	0.00226488	0.00226488	1	0.146236	100.554	100.554	2.05553	0	0.5	0.0695353	0.0695353	0.0262819	0.5	1
739	1.82009	1.82009	0	0.00126116	0.00126116	1	0.146236	100.554	100.554	2.05553	0	0.5	0.0518881	0.0518881	0.0196119	0.5	1
740	2.13257	2.13257	0	0.00326154	0.00326154	1	0.146236	100.554	100.554	2.05553	0	0.5	0.0834439	0.0834439	0.0315388	0.5	1
741	1.97818	1.97818	0	0.00282747	0.00282747	1	0.146236	100.554	100.554	2.05553	0	0.5	0.077693	0.077693	0.0293652	0.5	1
742	1.97652	1.97652	0	0.00199027	0.00199027	1	0.146236	100.554	100.554	2.05553	0	0.5	0.0651838	0.0651838	0.0246372	0.5	1
743	1.93586	1.93586	0	0.00116148	0.00116148	1	0.146236	100.554	100.554	2.05553	0	0.5	0.0497953	0.0497953	0.0188209	0.5	1
744	2.04972	2.04972	0	0.00189926	0.00189926	1	0.146236	100.554	100.554	2.05553	0	0.5	0.063676	0.063676	0.0240673	0.5	1
745	2.15049	2.15049	0	0.00204963	0.00204963	1	0.146236	100.554	100.554	2.05553	0	0.5	0.0661487	0.0661487	0.0250018	0.5	1
746	2.01977	2.01977	0	0.00215772	0.00215772	1	0.146236	100.554	100.554	2.05553	0	0.5	0.0678704	0.0678704	0.0256526	0.5	1
747	2.01274	2.01274	0	0.00552737	0.00552737	1	0.146236	100.554	100.554	2.05553	0	0.5	0.108628	0.108628	0.0410576	0.5	1
748	2.00716	2.00716	0	0.00636918	0.00636918	1	0.146236	100.554	100.554	2.05553	0	0.5	0.116607	0.116607	0.0440734	0.5	1
749	2.08642	2.08642	0	0.00388312	0.00388312	1	0.146236	100.554	100.554	2.05553	0	0.5	0.0910486	0.0910486	0.0344132	0.5	1
750	1.99222	1.99222	0	0.00254069	0.00254069	1	0.146236	100.554	100.554	2.05553	0	0.5	0.0736477	0.0736477	0.0278362	0.5	1
751	1.96924	1.96924	0	0.00288797	0.00288797	1	0.146236	100.554	100.554	2.05553	0	0.5	0.0785199	0.0785199	0.0296777	0.5	1
752	2.00948	2.00948	0	0.00105195	0.00105195	1	0.146236	100.554	100.554	2.05553	0	0.5	0.0473894	0.0473894	0.0179115	0.5	1
753	1.99346	1.99346	0	0.00151352	0.00151352	1	0.146236	100.554	100.554	2.05553	0	0.5	0.0568431	0.0568431	0.0214847	0.5	1
754	1.9776	1.9776	0	0.00175511	0.00175511	1	0.146236	100.554	100.554	2.05553	0	0.5	0.0612118	0.0612118	0.0231359	0.5	1
755	2.04176	2.04176	0	0.00596419	0.00596419	1	0.146236	100.554	100.554	2.05553	0	0.5	0.112839	0.112839	0.0426491	0.5	1
756	2.09077	2.09077	0	0.00276623	0.00276623	1	0.146236	100.554	100.554	2.05553	0	0.5	0.0768471	0.0768471	0.0290455	0.5	1
757	2.10957	2.10957	0	0.00266641	0.00266641	1	0.146236	100.554	100.554	2.05553	0	0.5	0.0754478	0.0754478	0.0285166	0.5	1
758	1.81279	1.81279	0	0.006145	0.006145	1	0.146236	100.554	100.554	2.05553	0	0.5	0.114537	0.114537	0.0432907	0.5	1
759	1.88948	1.88948	0	0.0032353	0.0032353	1	0.146236	100.554	100.554	2.05553	0	0.5	0.0831076	0.0831076	0.0314117	0.5	1
760	1.97832	1.97832	0	0.00342846	0.00342846	1	0.146236	100.554	100.554	2.05553	0	0.5	0.0855525	0.0855525	0.0323358	0.5	1
761	2.00701	2.00701	0	0.00155061	0.00155061	1	0.146236	100.554	100.554	2.05553	0	0.5	0.0575353	0.0575353	0.0217463	0.5	1
762	1.97643	1.97643	0	0.00188237	0.00188237	1	0.146236	100.554	100.554	2.05553	0	0.5	0.0633922	0.0633922	0.02396	0.5	1
763	1.88919	1.88919	0	0.00413868	0.00413868	1	0.146236	100.554	100.554	2.05553	0	0.5	0.0939971	0.0939971	0.0355276	0.5	1
764	2.08962	2.08962	0	0.00323749	0.00323749	1	0.146236	100.554	100.554	2.05553	0	0.5	0.0831356	0.0831356	0.0314223	0.5	1
765	1.95659	1.95659	0	0.00303086	0.00303086	1	0.146236	100.554	100.554	2.05553	0	0.5	0.0804389	0.0804389	0.030403	0.5	1
766	1.89713	1.89713	0	0.00183729	0.00183729	1	0.146236	100.554	100.554	2.05553	0	0.5	0.0626285	0.0626285	0.0236713	0.5	1
767	1.90936	1.90936	0	0.00309067	0.00309067	1	0.146236	100.554	100.554	2.05553	0	0.5	0.0812287	0.0812287	0.0307016	0.5	1
768	1.94754	1.94754	0	0.00302918	0.00302918	1	0.146236	100.554	100.554	2.05553	0	0.5	0.0804166	0.0804166	0.0303946	0.5	1
769	1.98474	1.98474	0	0.00199571	0.00199571	1	0.146236	100.554	100.554	2.05553	0	0.5	0.0652727	0.0652727	0.0246708	0.5	1
770	1.88049	1.88049	0	0.00194161	0.00194161	1	0.146236	100.554	100.554	2.05553	0	0.5	0.064382	0.064382	0.0243341	0.5	1
771	1.99184	1.99184	0	0.00525483	0.00525483	1	0.146236	100.554	100.554	2.05553	0	0.5	0.105916	0.105916	0.0400326	0.5	1
772	1.98561	1.98561	0	0.00185848	0.00185848	1	0.146236	100.554	100.554	2.05553	0	0.5	0.0629887	0.0629887	0.0238075	0.5	1
773	2.14016	2.14016	0	0.00246548	0.00246548	1	0.146236	100.554	100.554	2.05553	0	0.5	0.0725494	0.0725494	0.0274211	0.5	1
774	2.13265	2.13265	0	0.0049828	0.0049828	1	0.146236	100.554	100.554	2.05553	0	0.5	0.103138	0.103138	0.0389826	0.5	1
775	2.02998	2.02998	0	0.00265595	0.00265595	1	0.146236	100.554	100.554	2.05553	0	0.5	0.0752997	0.0752997	0.0284606	0.5	1
776	2.04091	2.04091	0	0.00304428	0.00304428	1	0.146236	100.554	100.554	2.05553	0	0.5	0.0806169	0.0806169	0.0304703	0.5	1
777	1.95164	1.95164	0	0.00151472	0.00151472	1	0.146236	100.554	100.554	2.05553	0	0.5	0.0568656	0.0568656	0.0214932	0.5	1
778	1.95868	1.95868	0	0.00238108	0.00238108	1	0.146236	100.554	100.554	2.05553	0	0.5	0.0712968	0.0712968	0.0269477	0.5	1
779	2.05369	2.05369	0	0.00244628	0.00244628	1	0.146236	100.554	100.554	2.05553	0	0.5	0.0722663	0.0722663	0.0273141	0.5	1
780	2.04871	2.04871	0	0.00227402	0.00227402	1	0.146236	100.554	100.554	2.05553	0	0.5	0.0696755	0.0696755	0.0263349	0.5	1
781	2.09671	2.09671	0	0.00128945	0.00128945	1	0.146236	100.554	100.554	2.05553	0	0.5	0.0524669	0.0524669	0.0198306	0.5	1
782	1.96008	1.96008	0	0.0028201	0.0028201	1	0.146236	100.554	100.554	2.05553	0	0.5	0.0775918	0.0775918	0.0293269	0.5	1
783	1.9125	1.9125	0	0.00254697	0.00254697	1	0.146236	100.554	100.554	2.05553	0	0.5	0.0737386	0.0737386	0.0278706	0.5	1
784	2.01967	2.01967	0	0.00155045	0.00155045	1	0.146236	100.554	100.554	2.05553	0	0.5	0.0575323	0.0575323	0.0217452	0.5	1
785	1.87753	1.87753	0	0.00123086	0.00123086	1	0.146236	100.554	100.554	2.05553	0	0.5	0.051261	0.051261	0.0193748	0.5	1
786	2.11313	2.11313	0	0.00139355	0.00139355	1	0.146236	100.554	100.554	2.05553	0	0.5	0.0545437	0.0545437	0.0206156	0.5	1
787	2.17293	2.17293	0	0.00349839	0.00349839	1	0.146236	100.554	100.554	2.05553	0	0.5	0.0864206	0.0864206	0.0326639	0.5	1
788	1.96666	1.96666	0	0.00276295	0.00276295	1	0.146236	100.554	100.554	2.05553	0	0.5	0.0768015	0.0768015	0.0290282	0.5	1
789	2.01043	2.01043	0	0.00601081	0.00601081	1	0.146236	100.554	100.554	2.05553	0	0.5	0.113279	0.113279	0.0428155	0.5	1
790	1.93828	1.93828	0	0.00450781	0.00450781	1	0.146236	100.554	100.554	2.05553	0	0.5	0.0980994	0.0980994	0.0370781	0.5	1
791	1.93919	1.93919	0	0.00055279	0.00055279	1	0.146236	100.554	100.554	2.05553	0	0.5	0.0343529	0.0343529	0.0129842	0.5	1
792	1.96604	1.96604	0	0.00248257	0.00248257	1	0.146236	100.554	100.554	2.05553	0	0.5	0.0728004	0.0728004	0.027516	0.5	1
793	1.86621	1.86621	0	0.0024617	0.0024617	1	0.146236	100.554	100.554	2.05553	0	0.5	0.0724938	0.0724938	0.0274001	0.5	1
794	1.96768	1.96768	0	0.00228111	0.00228111	1	0.146236	100.554	100.554	2.05553	0	0.5	0.0697842	0.0697842	0.0263759	0.5	1
795	1.99245	1.99245	0	0.00459709	0.00459709	1	0.146236	100.554	100.554	2.05553	0	0.5	0.099066	0.099066	0.0374434	0.5	1
796	1.93497	1.93497	0	0.00468555	0.00468555	1	0.146236	100.554	100.554	2.05553	0	0.5	0.100015	0.100015	0.037802	0.5	1
797	1.92687	1.92687	0	0.0017046	0.0017046	1	0.146236	100.554	100.554	2.05553	0	0.5	0.0603247	0.0603247	0.0228006	0.5	1
798	2.1233	2.1233	0	0.00222354	0.00222354	1	0.146236	100.554	100.554	2.05553	0	0.5	0.0688979	0.0688979	0.026041	0.5	1
799	1.92074	1.92074	0	0.00274753	0.00274753	1	0.146236	100.554	100.554	2.05553	0	0.5	0.0765869	0.0765869	0.0289471	0.5	1
800	1.96791	1.96791	0	0.0008771	0.0008771	1	0.146236	100.554	100.554	2.05553	0	0.5	0.0432721	0.0432721	0.0163553	0.5	1
801	2.02778	2.02778	0	0.00538018	0.00538018	1	0.146236	100.554	100.554	2.05553	0	0.5	0.107172	0.107172	0.0405073	0.5	1
802	2.04237	2.04237	0	0.00371172	0.00371172	1	0.146236	100.554	100.554	2.05553	0	0.5	0.0890165	0.0890165	0.0336451	0.5	1
803	2.01913	2.01913	0	0.00212781	0.00212781	1	0.146236	100.554	100.554	2.05553	0	0.5	0.0673984	0.0673984	0.0254742	0.5	1
804	1.92036	1.92036	0	0.00309996	0.00309996	1	0.146236	100.554	100.554	2.05553	0	0.5	0.0813507	0.0813507	0.0307477	0.5	1
805	1.98767	1.98767	0	0.00229555	0.00229555	1	0.146236	100.554	100.554	2.05553	0	0.5	0.0700046	0.0700046	0.0264593	0.5	1
806	1.98265	1.98265	0	0.00281028	0.00281028	1	0.146236	100.554	100.554	2.05553	0	0.5	0.0774565	0.0774565	0.0292758	0.5	1
807	2.00999	2.00999	0	0.0031325	0.0031325	1	0.146236	100.554	100.554	2.05553	0	0.5	0.0817766	0.0817766	0.0309087	0.5	1
808	1.909	1.909	0	0.00346799	0.00346799	1	0.146236	100.554	100.554	2.05553	0	0.5	0.0860443	0.0860443	0.0325217	0.5	1
809	1.82971	1.82971	0	0.00349495	0.00349495	1	0.146236	100.554	100.554	2.05553	0	0.5	0.0863781	0.0863781	0.0326478	0.5	1
810	1.98093	1.98093	0	0.00357779	0.00357779	1	0.146236	100.554	100.554	2.05553	0	0.5	0.0873959	0.0873959	0.0330325	0.5	1
811	2.01991	2.01991	0	0.0027239	0.0027239	1	0.146236	100.554	100.554	2.05553	0	0.5	0.0762568	0.0762568	0.0288224	0.5	1
812	1.96172	1.96172	0	0.00132752	0.00132752	1	0.146236	100.554	100.554	2.05553	0	0.5	0.0532358	0.0532358	0.0201212	0.5	1
813	2.08663	2.08663	0	0.00196441	0.00196441	1	0.146236	100.554	100.554	2.05553	0	0.5	0.0647589	0.0647589	0.0244765	0.5	1
814	2.08175	2.08175	0	0.00265188	0.00265188	1	0.146236	100.554	100.554	2.05553	0	0.5	0.075242	0.075242	0.0284388	0.5	1
815	1.97421	1.97421	0	0.00362499	0.00362499	1	0.146236	100.554	100.554	2.05553	0	0.5	0.0879705	0.0879705	0.0332497	0.5	1
816	1.87322	1.87322	0	0.00158255	0.00158255	1	0.146236	100.554	100.554	2.05553	0	0.5	0.0581249	0.0581249	0.0219692	0.5	1
817	1.82323	1.82323	0	0.00317928	0.00317928	1	0.146236	100.554	100.554	2.05553	0	0.5	0.082385	0.082385	0.0311386	0.5	1
818	1.95366	1.95366	0	0.000815943	0.000815943	1	0.146236	100.554	100.554	2.05553	0	0.5	0.0417362	0.0417362	0.0157748	0.5	1
819	1.96502	1.96502	0	0.00135179	0.00135179	1	0.146236	100.554	100.554	2.05553	0	0.5	0.0537203	0.0537203	0.0203044	0.5	1
820	1.89844	1.89844	0	0.00573439	0.00573439	1	0.146236	100.554	100.554	2.05553	0	0.5	0.110644	0.110644	0.0418194	0.5	1
821	2.0748	2.0748	0	0.00146713	0.00146713	1	0.146236	100.554	100.554	2.05553	0	0.5	0.0559652	0.0559652	0.0211529	0.5	1
822	1.99514	1.99514	0	0.0036389	0.0036389	1	0.146236	100.554	100.554	2.05553	0	0.5	0.088139	0.088139	0.0333134	0.5	1
823	1.87643	1.87643	0	0.00324975	0.00324975	1	0.146236	100.554	100.554	2.05553	0	0.5	0.0832929	0.0832929	0.0314818	0.5	1
824	1.97304	1.97304	0	0.00252426	0.00252426	1	0.146236	100.554	100.554	2.05553	0	0.5	0.0734092	0.0734092	0.0277461	0.5	1
825	2.06901	2.06901	0	0.00155227	0.00155227	1	0.146236	100.554	100.554	2.05553	0	0.5	0.0575661	0.0575661	0.0217579	0.5	1
826	1.87523	1.87523	0	0.00298223	0.00298223	1	0.146236	100.554	100.554	2.05553	0	0.5	0.079791	0.079791	0.0301582	0.5	1
827	1.93219	1.93219	0	0.00117547	0.00117547	1	0.146236	100.554	100.554	2.05553	0	0.5	0.0500943	0.0500943	0.0189339	0.5	1
828	2.12397	2.12397	0	0.00129392	0.00129392	1	0.146236	100.554	100.554	2.05553	0	0.5	0.0525577	0.0525577	0.0198649	0.5	1
829	1.9432	1.9432	0	0.00142455	0.00142455	1	0.146236	100.554	100.554	2.05553	0	0.5	0.0551471	0.0551471	0.0208437	0.5	1
830	2.03248	2.03248	0	0.00391233	0.00391233	1	0.146236	100.554	100.554	2.05553	0	0.5	0.0913905	0.0913905	0.0345424	0.5	1
831	1.93001	1.93001	0	0.00333267	0.00333267	1	0.146236	100.554	100.554	2.05553	0	0.5	0.0843489	0.0843489	0.0318809	0.5	1
832	1.94077	1.94077	0	0.00224493	0.00224493	1	0.146236	100.554	100.554	2.05553	0	0.5	0.0692285	0.0692285	0.0261659	0.5	1
833	1.9602	1.9602	0	0.00509716	0.00509716	1	0.146236	100.554	100.554	2.05553	0	0.5	0.104315	0.104315	0.0394274	0.5	1
834	2.01782	2.01782	0	0.00192531	0.00192531	1	0.146236	100.554	100.554	2.05553	0	0.5	0.0641111	0.0641111	0.0242317	0.5	1
835	2.00482	2.00482	0	0.00337546	0.00337546	1	0.146236	100.554	100.554	2.05553	0	0.5	0.0848887	0.0848887	0.0320849	0.5	1
836	2.08503	2.08503	0	0.00310894	0.00310894	1	0.146236	100.554	100.554	2.05553	0	0.5	0.0814685	0.0814685	0.0307922	0.5	1
837	2.03269	2.03269	0	0.00447585	0.00447585	1	0.146236	100.554	100.554	2.05553	0	0.5	0.097751	0.097751	0.0369464	0.5	1
838	1.87616	1.87616	0	0.00192796	0.00192796	1	0.146236	100.554	100.554	2.05553	0	0.5	0.0641553	0.0641553	0.0242484	0.5	1
839	2.10251	2.10251	0	0.00409404	0.00409404	1	0.146236	100.554	100.554	2.05553	0	0.5	0.0934887	0.0934887	0.0353354	0.5	1
840	2.03091	2.03091	0	0.0051588	0.0051588	1	0.146236	100.554	100.554	2.05553	0	0.5	0.104944	0.104944	0.0396651	0.5	1
841	1.98511	1.98511	0	0.00484137	0.00484137	1	0.146236	100.554	100.554	2.05553	0	0.5	0.101664	0.101664	0.0384254	0.5	1
842	2.02729	2.02729	0	0.00248754	0.00248754	1	0.146236	100.554	100.554	2.05553	0	0.5	0.0728733	0.0728733	0.0275435	0.5	1
843	1.85677	1.85677	0	0.00155559	0.00155559	1	0.146236	100.554	100.554	2.05553	0	0.5	0.0576276	0.0576276	0.0217812	0.5	1
844	1.95105	1.95105	0	0.00390775	0.00390775	1	0.146236	100.554	100.554	2.05553	0	0.5	0.091337	0.091337	0.0345221	0.5	1
845	2.05909	2.05909	0	0.00214587	0.00214587	1	0.146236	100.554	100.554	2.05553	0	0.5	0.0676838	0.0676838	0.0255821	0.5	1
846	1.92909	1.92909	0	0.00169925	0.00169925	1	0.146236	100.554	100.554	2.05553	0	0.5	0.0602298	0.0602298	0.0227647	0.5	1
847	2.03737	2.03737	0	0.00222	0.00222	1	0.146236	100.554	100.554	2.05553	0	0.5	0.068843	0.068843	0.0260202	0.5	1
848	1.95467	1.95467	0	0.00058834	0.00058834	1	0.146236	100.554	100.554	2.05553	0	0.5	0.0354403	0.0354403	0.0133952	0.5	1
849	2.0118	2.0118	0	0.00265956	0.00265956	1	0.146236	100.554	100.554	2.05553	0	0.5	0.0753509	0.0753509	0.0284799	0.5	1
850	2.05504	2.05504	0	0.00304036	0.00304036	1	0.146236	100.554	100.554	2.05553	0	0.5	0.0805648	0.0805648	0.0304506	0.5	1
851	1.94897	1.94897	0	0.00412389	0.00412389	1	0.146236	100.554	100.554	2.05553	0	0.5	0.093829	0.093829	0.035464	0.5	1
852	1.90262	1.90262	0	0.00278028	0.00278028	1	0.146236	100.554	100.554	2.05553	0	0.5	0.077042	0.077042	0.0291191	0.5	1
853	1.96795	1.96795	0	0.0032566	0.0032566	1	0.146236	100.554	100.554	2.05553	0	0.5	0.0833807	0.0833807	0.0315149	0.5	1
854	2.09518	2.09518	0	0.0032348	0.0032348	1	0.146236	100.554	100.554	2.05553	0	0.5	0.0831011	0.0831011	0.0314093	0.5	1
855	2.00265	2.00265	0	0.00109136	0.00109136	1	0.146236	100.554	100.554	2.05553	0	0.5	0.0482688	0.0482688	0.0182439	0.5	1
856	2.05191	2.05191	0	0.00436818	0.00436818	1	0.146236	100.554	100.554	2.05553	0	0.5	0.0965681	0.0965681	0.0364993	0.5	1
857	1.89024	1.89024	0	0.00306555	0.00306555	1	0.146236	100.554	100.554	2.05553	0	0.5	0.080898	0.080898	0.0305766	0.5	1
858	1.90981	1.90981	0	0.00209907	0.00209907	1	0.146236	100.554	100.554	2.05553	0	0.5	0.0669417	0.0669417	0.0253016	0.5	1
859	1.90225	1.90225	0	0.00238535	0.00238535	1	0.146236	100.554	100.554	2.05553	0	0.5	0.0713608	0.0713608	0.0269718	0.5	1
860	2.03508	2.03508	0	0.00491538	0.00491538	1	0.146236	100.554	100.554	2.05553	0	0.5	0.102438	0.102438	0.038718	0.5	1
861	1.92645	1.92645	0	0.00206826	0.00206826	1	0.146236	100.554	100.554	2.05553	0	0.5	0.0664486	0.0664486	0.0251152	0.5	1
862	2.06781	2.06781	0	0.00339116	0.00339116	1	0.146236	100.554	100.554	2.05553	0	0.5	0.0850858	0.0850858	0.0321594	0.5	1
863	1.99788	1.99788	0	0.00214669	0.00214669	1	0.146236	100.554	100.554	2.05553	0	0.5	0.0676968	0.0676968	0.025587	0.5	1
864	2.02554	2.02554	0	0.0038229	0.0038229	1	0.146236	100.554	100.554	2.05553	0	0.5	0.0903399	0.0903399	0.0341453	0.5	1
865	2.03967	2.03967	0	0.0013922	0.0013922	1	0.146236	100.554	100.554	2.05553	0	0.5	0.0545173	0.0545173	0.0206056	0.5	1
866	2.07981	2.07981	0	0.00273892	0.00273892	1	0.146236	100.554	100.554	2.05553	0	0.5	0.0764668	0.0764668	0.0289017	0.5	1
867	1.96592	1.96592	0	0.00141339	0.00141339	1	0.146236	100.554	100.554	2.05553	0	0.5	0.0549306	0.0549306	0.0207618	0.5	1
868	2.09934	2.09934	0	0.00186551	0.00186551	1	0.146236	100.554	100.554	2.05553	0	0.5	0.0631077	0.0631077	0.0238525	0.5	1
869	1.96616	1.96616	0	0.00239737	0.00239737	1	0.146236	100.554	100.554	2.05553	0	0.5	0.0715402	0.0715402	0.0270397	0.5	1
870	2.05963	2.05963	0	0.00264397	0.00264397	1	0.146236	100.554	100.554	2.05553	0	0.5	0.0751297	0.0751297	0.0283963	0.5	1
871	1.98278	1.98278	0	0.00377663	0.00377663	1	0.146236	100.554	100.554	2.05553	0	0.5	0.0897915	0.0897915	0.033938	0.5	1
872	1.7841	1.7841	0	0.00262349	0.00262349	1	0.146236	100.554	100.554	2.05553	0	0.5	0.0748381	0.0748381	0.0282861	0.5	1
873	2.00085	2.00085	0	0.00527108	0.00527108	1	0.146236	100.554	100.554	2.05553	0	0.5	0.10608	0.10608	0.0400944	0.5	1
874	2.04333	2.04333	0	0.00207638	0.00207638	1	0.146236	100.554	100.554	2.05553	0	0.5	0.0665789	0.0665789	0.0251645	0.5	1
875	1.8322	1.8322	0	0.0030505	0.0030505	1	0.146236	100.554	100.554	2.05553	0	0.5	0.0806991	0.0806991	0.0305014	0.5	1
876	2.0421	2.0421	0	0.00378226	0.00378226	1	0.146236	100.554	100.554	2.05553	0	0.5	0.0898584	0.0898584	0.0339633	0.5	1
877	2.09151	2.09151	0	0.00378383	0.00378383	1	0.146236	100.554	100.554	2.05553	0	0.5	0.0898771	0.0898771	0.0339704	0.5	1
878	2.0305	2.0305	0	0.0016168	0.0016168	1	0.146236	100.554	100.554	2.05553	0	0.5	0.0587505	0.0587505	0.0222056	0.5	1
879	1.99201	1.99201	0	0.00357579	0.00357579	1	0.146236	100.554	100.554	2.05553	0	0.5	0.0873713	0.0873713	0.0330233	0.5	1
880	1.96613	1.96613	0	0.00227338	0.00227338	1	0.146236	100.554	100.554	2.05553	0	0.5	0.0696658	0.0696658	0.0263312	0.5	1
881	2.00516	2.00516	0	0.0017755	0.0017755	1	0.146236	100.554	100.554	2.05553	0	0.5	0.0615664	0.0615664	0.0232699	0.5	1
882	1.93848	1.93848	0	0.00238466	0.00238466	1	0.146236	100.554	100.554	2.05553	0	0.5	0.0713504	0.0713504	0.0269679	0.5	1
883	1.94851	1.94851	0	0.00341772	0.00341772	1	0.146236	100.554	100.554	2.05553	0	0.5	0.0854185	0.0854185	0.0322851	0.5	1
884	1.92463	1.92463	0	0.00400599	0.00400599	1	0.146236	100.554	100.554	2.05553	0	0.5	0.0924779	0.0924779	0.0349534	0.5	1
885	1.98771	1.98771	0	0.00514158	0.00514158	1	0.146236	100.554	100.554	2.05553	0	0.5	0.104769	0.104769	0.0395988	0.5	1
886	1.95305	1.95305	0	0.00420261	0.00420261	1	0.146236	100.554	100.554	2.05553	0	0.5	0.0947202	0.0947202	0.0358009	0.5	1
887	2.04146	2.04146	0	0.00179008	0.00179008	1	0.146236	100.554	100.554	2.05553	0	0.5	0.0618186	0.0618186	0.0233652	0.5	1
888	2.08888	2.08888	0	0.00466461	0.00466461	1	0.146236	100.554	100.554	2.05553	0	0.5	0.0997909	0.0997909	0.0377174	0.5	1
889	2.06376	2.06376	0	0.000924951	0.000924951	1	0.146236	100.554	100.554	2.05553	0	0.5	0.0444368	0.0444368	0.0167955	0.5	1
890	2.12456	2.12456	0	0.00535659	0.00535659	1	0.146236	100.554	100.554	2.05553	0	0.5	0.106937	0.106937	0.0404183	0.5	1
891	2.18917	2.18917	0	0.00163359	0.00163359	1	0.146236	100.554	100.554	2.05553	0	0.5	0.0590547	0.0590547	0.0223206	0.5	1
892	1.99053	1.99053	0	0.00238177	0.00238177	1	0.146236	100.554	100.554	2.05553	0	0.5	0.0713071	0.0713071	0.0269515	0.5	1
893	2.02625	2.02625	0	0.00354885	0.00354885	1	0.146236	100.554	100.554	2.05553	0	0.5	0.0870417	0.0870417	0.0328987	0.5	1
894	1.99017	1.99017	0	0.00215534	0.00215534	1	0.146236	100.554	100.554	2.05553	0	0.5	0.067833	0.067833	0.0256385	0.5	1
895	2.0239	2.0239	0	0.00215404	0.00215404	1	0.146236	100.554	100.554	2.05553	0	0.5	0.0678126	0.0678126	0.0256307	0.5	1
896	1.81571	1.81571	0	0.00291888	0.00291888	1	0.146236	100.554	100.554	2.05553	0	0.5	0.078939	0.078939	0.0298361	0.5	1
897	2.03218	2.03218	0	0.00444386	0.00444386	1	0.146236	100.554	100.554	2.05553	0	0.5	0.097401	0.097401	0.0368141	0.5	1
898	1.98809	1.98809	0	0.00263964	0.00263964	1	0.146236	100.554	100.554	2.05553	0	0.5	0.0750681	0.0750681	0.0283731	0.5	1
899	1.87477	1.87477	0	0.00125833	0.00125833	1	0.146236	100.554	100.554	2.05553	0	0.5	0.05183	0.05183	0.0195899	0.5	1
900	1.94915	1.94915	0	0.00208195	0.00208195	1	0.146236	100.554	100.554	2.05553	0	0.5	0.0666681	0.0666681	0.0251982	0.5	1
901	1.88548	1.88548	0	0.00422956	0.00422956	1	0.146236	100.554	100.554	2.05553	0	0.5	0.0950234	0.0950234	0.0359155	0.5	1
902	1.90684	1.90684	0	0.00276685	0.00276685	1	0.146236	100.554	100.554	2.05553	0	0.5	0.0768557	0.0768557	0.0290487	0.5	1
903	2.03319	2.03319	0	0.000724831	0.000724831	1	0.146236	100.554	100.554	2.05553	0	0.5	0.039337	0.039337	0.014868	0.5	1
904	1.91997	1.91997	0	0.00323373	0.00323373	1	0.146236	100.554	100.554	2.05553	0	0.5	0.0830874	0.0830874	0.0314041	0.5	1
905	1.94125	1.94125	0	0.0065825	0.0065825	1	0.146236	100.554	100.554	2.05553	0	0.5	0.118544	0.118544	0.0448053	0.5	1
906	1.90154	1.90154	0	0.00160637	0.00160637	1	0.146236	100.554	100.554	2.05553	0	0.5	0.0585607	0.0585607	0.0221339	0.5	1
907	2.04177	2.04177	0	0.00234288	0.00234288	1	0.146236	100.554	100.554	2.05553	0	0.5	0.0707225	0.0707225	0.0267306	0.5	1
908	2.10564	2.10564	0	0.00254453	0.00254453	1	0.146236	100.554	100.554	2.05553	0	0.5	0.0737034	0.0737034	0.0278573	0.5	1
909	2.03117	2.03117	0	0.0031042	0.0031042	1	0.146236	100.554	100.554	2.05553	0	0.5	0.0814064	0.0814064	0.0307687	0.5	1
910	1.96154	1.96154	0	0.00133105	0.00133105	1	0.146236	100.554	100.554	2.05553	0	0.5	0.0533065	0.0533065	0.020148	0.5	1
911	2.07106	2.07106	0	0.00335695	0.00335695	1	0.146236	100.554	100.554	2.05553	0	0.5	0.0846557	0.0846557	0.0319968	0.5	1
912	1.78703	1.78703	0	0.00470438	0.00470438	1	0.146236	100.554	100.554	2.05553	0	0.5	0.100215	0.100215	0.0378779	0.5	1
913	1.95844	1.95844	0	0.0035556	0.0035556	1	0.146236	100.554	100.554	2.05553	0	0.5	0.0871244	0.0871244	0.0329299	0.5	1
914	1.99289	1.99289	0	0.00186356	0.00186356	1	0.146236	100.554	100.554	2.05553	0	0.5	0.0630747	0.0630747	0.02384	0.5	1
915	1.91651	1.91651	0	0.00209313	0.00209313	1	0.146236	100.554	100.554	2.05553	0	0.5	0.066847	0.066847	0.0252658	0.5	1
916	2.05528	2.05528	0	0.00352417	0.00352417	1	0.146236	100.554	100.554	2.05553	0	0.5	0.0867384	0.0867384	0.032784	0.5	1
917	1.95857	1.95857	0	0.00110849	0.00110849	1	0.146236	100.554	100.554	2.05553	0	0.5	0.0486463	0.0486463	0.0183866	0.5	1
918	2.00894	2.00894	0	0.00429342	0.00429342	1	0.146236	100.554	100.554	2.05553	0	0.5	0.0957381	0.0957381	0.0361856	0.5	1
919	1.93643	1.93643	0	0.000708994	0.000708994	1	0.146236	100.554	100.554	2.05553	0	0.5	0.0389049	0.0389049	0.0147047	0.5	1
920	2.10497	2.10497	0	0.00258346	0.00258346	1	0.146236	100.554	100.554	2.05553	0	0.5	0.074265	0.074265	0.0280695	0.5	1
921	2.07164	2.07164	0	0.00230325	0.00230325	1	0.146236	100.554	100.554	2.05553	0	0.5	0.0701219	0.0701219	0.0265036	0.5	1
922	1.9502	1.9502	0	0.000838044	0.000838044	1	0.146236	100.554	100.554	2.05553	0	0.5	0.0422977	0.0422977	0.015987	0.5	1
923	2.05037	2.05037	0	0.0026313	0.0026313	1	0.146236	100.554	100.554	2.05553	0	0.5	0.0749495	0.0749495	0.0283283	0.5	1
924	1.83467	1.83467	0	0.00250942	0.00250942	1	0.146236	100.554	100.554	2.05553	0	0.5	0.0731931	0.0731931	0.0276644	0.5	1
925	1.93142	1.93142	0	0.00258993	0.00258993	1	0.146236	100.554	100.554	2.05553	0	0.5	0.0743579	0.0743579	0.0281046	0.5	1
926	2.00861	2.00861	0	0.00511249	0.00511249	1	0.146236	100.554	100.554	2.05553	0	0.5	0.104472	0.104472	0.0394867	0.5	1
927	2.11106	2.11106	0	0.00122381	0.00122381	1	0.146236	100.554	100.554	2.05553	0	0.5	0.051114	0.051114	0.0193193	0.5	1
928	2.12681	2.12681	0	0.00279389	0.00279389	1	0.146236	100.554	100.554	2.05553	0	0.5	0.0772304	0.0772304	0.0291903	0.5	1
929	2.05114	2.05114	0	0.00469355	0.00469355	1	0.146236	100.554	100.554	2.05553	0	0.5	0.1001	0.1001	0.0378342	0.5	1
930	1.92841	1.92841	0	0.00185238	0.00185238	1	0.146236	100.554	100.554	2.05553	0	0.5	0.0628852	0.0628852	0.0237684	0.5	1
931	2.0258	2.0258	0	0.00236976	0.00236976	1	0.146236	100.554	100.554	2.05553	0	0.5	0.0711271	0.0711271	0.0268835	0.5	1
932	1.90108	1.90108	0	0.00402771	0.00402771	1	0.146236	100.554	100.554	2.05553	0	0.5	0.0927284	0.0927284	0.035048	0.5	1
933	1.88569	1.88569	0	0.00280591	0.00280591	1	0.146236	100.554	100.554	2.05553	0	0.5	0.0773962	0.0773962	0.029253	0.5	1
934	2.14983	2.14983	0	0.00262913	0.00262913	1	0.146236	100.554	100.554	2.05553	0	0.5	0.0749185	0.0749185	0.0283165	0.5	1
935	1.91527	1.91527	0	0.00335706	0.00335706	1	0.146236	100.554	100.554	2.05553	0	0.5	0.084657	0.084657	0.0319974	0.5	1
936	2.02043	2.02043	0	0.00159135	0.00159135	1	0.146236	100.554	100.554	2.05553	0	0.5	0.0582862	0.0582862	0.0220301	0.5	1
937	1.9384	1.9384	0	0.00182559	0.00182559	1	0.146236	100.554	100.554	2.05553	0	0.5	0.0624288	0.0624288	0.0235959	0.5	1
938	1.9696	1.9696	0	0.00574512	0.00574512	1	0.146236	100.554	100.554	2.05553	0	0.5	0.110747	0.110747	0.0418585	0.5	1
939	1.96606	1.96606	0	0.00302204	0.00302204	1	0.146236	100.554	100.554	2.05553	0	0.5	0.0803218	0.0803218	0.0303588	0.5	1
940	1.94107	1.94107	0	0.00150968	0.00150968	1	0.146236	100.554	100.554	2.05553	0	0.5	0.056771	0.056771	0.0214574	0.5	1
941	1.96167	1.96167	0	0.00203376	0.00203376	1	0.146236	100.554	100.554	2.05553	0	0.5	0.0658921	0.0658921	0.0249049	0.5	1
942	1.85482	1.85482	0	0.00393129	0.00393129	1	0.146236	100.554	100.554	2.05553	0	0.5	0.0916117	0.0916117	0.034626	0.5	1
943	2.0549	2.0549	0	0.00122253	0.00122253	1	0.146236	100.554	100.554	2.05553	0	0.5	0.0510872	0.0510872	0.0193092	0.5	1
944	1.97962	1.97962	0	0.00268748	0.00268748	1	0.146236	100.554	100.554	2.05553	0	0.5	0.0757454	0.0757454	0.0286291	0.5	1
945	1.87386	1.87386	0	0.00211898	0.00211898	1	0.146236	100.554	100.554	2.05553	0	0.5	0.0672585	0.0672585	0.0254213	0.5	1
946	1.9555	1.9555	0	0.00269011	0.00269011	1	0.146236	100.554	100.554	2.05553	0	0.5	0.0757824	0.0757824	0.028643	0.5	1
947	2.0395	2.0395	0	0.00346309	0.00346309	1	0.146236	100.554	100.554	2.05553	0	0.5	0.0859835	0.0859835	0.0324987	0.5	1
948	2.03634	2.03634	0	0.00417602	0.00417602	1	0.146236	100.554	100.554	2.05553	0	0.5	0.0944201	0.0944201	0.0356875	0.5	1
949	2.03186	2.03186	0	0.00132863	0.00132863	1	0.146236	100.554	100.554	2.05553	0	0.5	0.053258	0.053258	0.0201296	0.5	1
950	2.0548	2.0548	0	0.00395592	0.00395592	1	0.146236	100.554	100.554	2.05553	0	0.5	0.0918982	0.0918982	0.0347343	0.5	1
951	1.95393	1.95393	0	0.00207933	0.00207933	1	0.146236	100.554	100.554	2.05553	0	0.5	0.0666261	0.0666261	0.0251823	0.5	1
952	1.89562	1.89562	0	0.00183414	0.00183414	1	0.146236	100.554	100.554	2.05553	0	0.5	0.0625748	0.0625748	0.023651	0.5	1
953	1.92084	1.92084	0	0.00405029	0.00405029	1	0.146236	100.554	100.554	2.05553	0	0.5	0.0929879	0.0929879	0.0351461	0.5	1
954	1.93882	1.93882	0	0.00445332	0.00445332	1	0.146236	100.554	100.554	2.05553	0	0.5	0.0975046	0.0975046	0.0368533	0.5	1
955	2.13016	2.13016	0	0.00682024	0.00682024	1	0.146236	100.554	100.554	2.05553	0	0.5	0.120665	0.120665	0.0456073	0.5	1
956	2.04874	2.04874	0	0.00219366	0.00219366	1	0.146236	100.554	100.554	2.05553	0	0.5	0.0684334	0.0684334	0.0258654	0.5	1
957	1.83147	1.83147	0	0.00135671	0.00135671	1	0.146236	100.554	100.554	2.05553	0	0.5	0.0538179	0.0538179	0.0203412	0.5	1
958	1.95392	1.95392	0	0.00217631	0.00217631	1	0.146236	100.554	100.554	2.05553	0	0.5	0.0681622	0.0681622	0.0257629	0.5	1
959	2.00349	2.00349	0	0.00286904	0.00286904	1	0.146236	100.554	100.554	2.05553	0	0.5	0.0782622	0.0782622	0.0295803	0.5	1
960	2.00725	2.00725	0	0.00147611	0.00147611	1	0.146236	100.554	100.554	2.05553	0	0.5	0.0561362	0.0561362	0.0212175	0.5	1
961	1.97159	1.97159	0	0.00316259	0.00316259	1	0.146236	100.554	100.554	2.05553	0	0.5	0.0821684	0.0821684	0.0310567	0.5	1
962	1.93026	1.93026	0	0.00327727	0.00327727	1	0.146236	100.554	100.554	2.05553	0	0.5	0.0836449	0.0836449	0.0316148	0.5	1
963	2.01735	2.01735	0	0.00225243	0.00225243	1	0.146236	100.554	100.554	2.05553	0	0.5	0.069344	0.069344	0.0262096	0.5	1
964	1.99344	1.99344	0	0.00206343	0.00206343	1	0.146236	100.554	100.554	2.05553	0	0.5	0.066371	0.066371	0.0250859	0.5	1
965	2.04815	2.04815	0	0.00281689	0.00281689	1	0.146236	100.554	100.554	2.05553	0	0.5	0.0775475	0.0775475	0.0293102	0.5	1
966	1.97032	1.97032	0	0.00410933	0.00410933	1	0.146236	100.554	100.554	2.05553	0	0.5	0.0936632	0.0936632	0.0354014	0.5	1
967	1.95973	1.95973	0	0.00435178	0.00435178	1	0.146236	100.554	100.554	2.05553	0	0.5	0.0963866	0.0963866	0.0364307	0.5	1
968	2.12273	2.12273	0	0.00161154	0.00161154	1	0.146236	100.554	100.554	2.05553	0	0.5	0.0586548	0.0586548	0.0221694	0.5	1
969	2.00561	2.00561	0	0.00145278	0.00145278	1	0.146236	100.554	100.554	2.05553	0	0.5	0.0556908	0.0556908	0.0210492	0.5	1
970	1.98181	1.98181	0	0.00027698	0.00027698	1	0.146236	100.554	100.554	2.05553	0	0.5	0.0243168	0.0243168	0.0091909	0.5	1
971	2.00616	2.00616	0	0.00248068	0.00248068	1	0.146236	100.554	100.554	2.05553	0	0.5	0.0727727	0.0727727	0.0275055	0.5	1
972	1.95514	1.95514	0	0.00364797	0.00364797	1	0.146236	100.554	100.554	2.05553	0	0.5	0.0882488	0.0882488	0.0333549	0.5	1
973	1.96848	1.96848	0	0.00189751	0.00189751	1	0.146236	100.554	100.554	2.05553	0	0.5	0.0636467	0.0636467	0.0240562	0.5	1
974	1.90387	1.90387	0	0.00101862	0.00101862	1	0.146236	100.554	100.554	2.05553	0	0.5	0.0466325	0.0466325	0.0176254	0.5	1
975	2.0591	2.0591	0	0.00534166	0.00534166	1	0.146236	100.554	100.554	2.05553	0	0.5	0.106788	0.106788	0.040362	0.5	1
976	1.98032	1.98032	0	0.00226472	0.00226472	1	0.146236	100.554	100.554	2.05553	0	0.5	0.069533	0.069533	0.026281	0.5	1
977	1.8816	1.8816	0	0.00343582	0.00343582	1	0.146236	100.554	100.554	2.05553	0	0.5	0.0856444	0.0856444	0.0323705	0.5	1
978	1.99441	1.99441	0	0.0017292	0.0017292	1	0.146236	100.554	100.554	2.05553	0	0.5	0.0607584	0.0607584	0.0229645	0.5	1
979	2.06076	2.06076	0	0.00252932	0.00252932	1	0.146236	100.554	100.554	2.05553	0	0.5	0.0734826	0.0734826	0.0277738	0.5	1
980	1.91428	1.91428	0	0.00237882	0.00237882	1	0.146236	100.554	100.554	2.05553	0	0.5	0.071263	0.071263	0.0269349	0.5	1
981	2.0471	2.0471	0	0.00231129	0.00231129	1	0.146236	100.554	100.554	2.05553	0	0.5	0.0702442	0.0702442	0.0265498	0.5	1
982	2.07925	2.07925	0	0.00241761	0.00241761	1	0.146236	100.554	100.554	2.05553	0	0.5	0.0718417	0.0718417	0.0271536	0.5	1
983	1.96189	1.96189	0	0.00141237	0.00141237	1	0.146236	100.554	100.554	2.05553	0	0.5	0.0549108	0.0549108	0.0207543	0.5	1
984	2.03552	2.03552	0	0.00113586	0.00113586	1	0.146236	100.554	100.554	2.05553	0	0.5	0.049243	0.049243	0.0186121	0.5	1
985	2.14575	2.14575	0	0.00122942	0.00122942	1	0.146236	100.554	100.554	2.05553	0	0.5	0.0512312	0.0512312	0.0193636	0.5	1
986	1.89743	1.89743	0	0.00606782	0.00606782	1	0.146236	100.554	100.554	2.05553	0	0.5	0.113815	0.113815	0.043018	0.5	1
987	2.12963	2.12963	0	0.00318454	0.00318454	1	0.146236	100.554	100.554	2.05553	0	0.5	0.082453	0.082453	0.0311643	0.5	1
988	2.01823	2.01823	0	0.00213378	0.00213378	1	0.146236	100.554	100.554	2.05553	0	0.5	0.067493	0.067493	0.0255099	0.5	1
989	2.00089	2.00089	0	0.00349031	0.00349031	1	0.146236	100.554	100.554	2.05553	0	0.5	0.0863208	0.0863208	0.0326262	0.5	1
990	1.91987	1.91987	0	0.00276119	0.00276119	1	0.146236	100.554	100.554	2.05553	0	0.5	0.076777	0.076777	0.029019	0.5	1
991	1.93301	1.93301	0	0.00417542	0.00417542	1	0.146236	100.554	100.554	2.05553	0	0.5	0.0944134	0.0944134	0.0356849	0.5	1
992	2.02999	2.02999	0	0.00527132	0.00527132	1	0.146236	100.554	100.554	2.05553	0	0.5	0.106082	0.106082	0.0400953	0.5	1
993	2.04799	2.04799	0	0.00236617	0.00236617	1	0.146236	100.554	100.554	2.05553	0	0.5	0.0710733	0.0710733	0.0268632	0.5	1
994	1.98816	1.98816	0	0.00270436	0.00270436	1	0.146236	100.554	100.554	2.05553	0	0.5	0.0759828	0.0759828	0.0287188	0.5	1
995	2.0568	2.0568	0	0.00328474	0.00328474	1	0.146236	100.554	100.554	2.05553	0	0.5	0.0837401	0.0837401	0.0316508	0.5	1
996	2.13653	2.13653	0	0.0042869	0.0042869	1	0.146236	100.554	100.554	2.05553	0	0.5	0.0956654	0.0956654	0.0361581	0.5	1
997	2.02792	2.02792	0	0.000931463	0.000931463	1	0.146236	100.554	100.554	2.05553	0	0.5	0.0445929	0.0445929	0.0168545	0.5	1
998	1.96476	1.96476	0	0.00705105	0.00705105	1	0.146236	100.554	100.554	2.05553	0	0.5	0.12269	0.12269	0.0463726	0.5	1
999	2.07786	2.07786	0	0.00471332	0.00471332	1	0.146236	100.554	100.554	2.05553	0	0.5	0.100311	0.100311	0.0379138	0.5	1
1000	1.98299	1.98299	0	0.0019964	0.0019964	1	0.146236	100.554	100.554	2.05553	0	0.5	0.0652841	0.0652841	0.0246751	0.5	1
