# Supplementary material for: Improving sensitivity of linear regression-based cell type-specific differential expression deconvolution with per-gene vs. global significance threshold
Source: BMC Bioinformatics. 2016 Oct 6;17(Suppl 13):334. doi: 10.1186/s12859-016-1226-z (PMC5073979; doi:10.1186/s12859-016-1226-z)
Supplement: Additional file 4: Table S4. — An example of LRCDE and csSAM analysis results of simulated data with target MSE of 0.5 per regression. Sample size – 14, target condition number (kappa) – 100, target mean squared error – 2.5, target cell proportion SD – 0.06. Range of the effect sizes introduced in the first 500 genes – 0.001 to 1.0. Column names legend as in Additional file 1. (XLSX 138 kb) [file 12859_2016_1226_MOESM4_ESM.xlsx]

## Sheet: sim.mse
site	base	case	diff.est	mse.control	mse.case	cell	cell.sd	kappa.1	kappa.2	t.crit	t.stat	p.val.t	se1	se2	se.p	t.power	FDR
1	1.94063	1.94163	0.001	0.00101418	0.00101418	1	0.0579135	100.941	100.941	2.05553	0.0187701	0.492584	0.140956	0.140956	0.0532763	0.492584	1
2	1.97053	1.97353	0.003002	0.00112864	0.00112864	1	0.0579135	100.941	100.941	2.05553	0.0534141	0.478905	0.148698	0.148698	0.0562024	0.478905	1
3	1.96479	1.96979	0.00500401	0.000845052	0.000845052	1	0.0579135	100.941	100.941	2.05553	0.102896	0.459418	0.128667	0.128667	0.0486317	0.459418	1
4	1.72547	1.73248	0.00700601	0.00049629	0.00049629	1	0.0579135	100.941	100.941	2.05553	0.187986	0.426174	0.098604	0.098604	0.0372688	0.426174	1
5	1.81619	1.8252	0.00900802	0.000777115	0.000777115	1	0.0579135	100.941	100.941	2.05553	0.193156	0.424169	0.123387	0.123387	0.0466359	0.424169	1
6	2.05518	2.06619	0.01101	0.00134635	0.00134635	1	0.0579135	100.941	100.941	2.05553	0.179363	0.429522	0.162407	0.162407	0.0613841	0.429522	1
7	2.04563	2.05864	0.013012	0.000747267	0.000747267	1	0.0579135	100.941	100.941	2.05553	0.284531	0.389129	0.120994	0.120994	0.0457315	0.389129	1
8	1.83905	1.85406	0.015014	0.000730296	0.000730296	1	0.0579135	100.941	100.941	2.05553	0.332101	0.371238	0.119612	0.119612	0.0452092	0.371238	1
9	2.04973	2.06675	0.017016	0.000452989	0.000452989	1	0.0579135	100.941	100.941	2.05553	0.4779	0.318357	0.0942042	0.0942042	0.0356058	0.318357	1
10	1.82041	1.83942	0.019018	0.00109072	0.00109072	1	0.0579135	100.941	100.941	2.05553	0.344216	0.366726	0.146178	0.146178	0.0552503	0.366726	1
11	1.94114	1.96216	0.02102	0.00128662	0.00128662	1	0.0579135	100.941	100.941	2.05553	0.350292	0.364471	0.158764	0.158764	0.0600072	0.364471	1
12	2.08532	2.10834	0.023022	0.000738982	0.000738982	1	0.0579135	100.941	100.941	2.05553	0.506232	0.30848	0.120321	0.120321	0.0454773	0.30848	1
13	2.06818	2.0932	0.025024	0.001585	0.001585	1	0.0579135	100.941	100.941	2.05553	0.375721	0.355086	0.176214	0.176214	0.0666027	0.355086	1
14	1.8558	1.88283	0.0270261	0.000352301	0.000352301	1	0.0579135	100.941	100.941	2.05553	0.860693	0.198638	0.0830775	0.0830775	0.0314003	0.198638	1
15	1.93607	1.9651	0.0290281	0.000703462	0.000703462	1	0.0579135	100.941	100.941	2.05553	0.654214	0.25936	0.117394	0.117394	0.0443709	0.25936	1
16	1.84656	1.87759	0.0310301	0.000583435	0.000583435	1	0.0579135	100.941	100.941	2.05553	0.767908	0.22473	0.106911	0.106911	0.0404086	0.22473	1
17	2.13277	2.1658	0.0330321	0.000511241	0.000511241	1	0.0579135	100.941	100.941	2.05553	0.873264	0.195257	0.100078	0.100078	0.037826	0.195257	1
18	1.97156	2.0066	0.0350341	0.00120737	0.00120737	1	0.0579135	100.941	100.941	2.05553	0.602689	0.275968	0.153797	0.153797	0.0581296	0.275968	1
19	2.14553	2.18257	0.0370361	0.000792494	0.000792494	1	0.0579135	100.941	100.941	2.05553	0.786411	0.219368	0.124602	0.124602	0.0470951	0.219368	1
20	2.03948	2.07852	0.0390381	0.000843064	0.000843064	1	0.0579135	100.941	100.941	2.05553	0.803676	0.214436	0.128516	0.128516	0.0485744	0.214436	1
21	1.98258	2.02362	0.0410401	0.00128704	0.00128704	1	0.0579135	100.941	100.941	2.05553	0.683809	0.250073	0.15879	0.15879	0.0600168	0.250073	1
22	2.00169	2.04473	0.0430421	0.00114239	0.00114239	1	0.0579135	100.941	100.941	2.05553	0.761217	0.226688	0.149601	0.149601	0.0565437	0.226688	1
23	2.03369	2.07873	0.0450441	0.000489365	0.000489365	1	0.0579135	100.941	100.941	2.05553	1.21715	0.11724	0.0979136	0.0979136	0.0370079	0.11724	1
24	2.03848	2.08553	0.0470461	0.000447373	0.000447373	1	0.0579135	100.941	100.941	2.05553	1.32957	0.0976042	0.0936185	0.0936185	0.0353845	0.0976042	1
25	1.86173	1.91078	0.0490481	0.00046865	0.00046865	1	0.0579135	100.941	100.941	2.05553	1.35432	0.0936447	0.0958188	0.0958188	0.0362161	0.0936447	1
26	2.14363	2.19468	0.0510501	0.00111765	0.00111765	1	0.0579135	100.941	100.941	2.05553	0.912782	0.184872	0.147972	0.147972	0.055928	0.184872	1
27	1.98868	2.04173	0.0530521	0.000437422	0.000437422	1	0.0579135	100.941	100.941	2.05553	1.51626	0.0707588	0.0925713	0.0925713	0.0349887	0.0707588	1
28	1.92139	1.97644	0.0550541	0.000630523	0.000630523	1	0.0579135	100.941	100.941	2.05553	1.31058	0.10073	0.111142	0.111142	0.0420076	0.10073	1
29	1.97816	2.03521	0.0570561	0.0011922	0.0011922	1	0.0579135	100.941	100.941	2.05553	0.987757	0.166188	0.152827	0.152827	0.0577633	0.166188	1
30	1.96615	2.02521	0.0590581	0.000722924	0.000722924	1	0.0579135	100.941	100.941	2.05553	1.31297	0.100332	0.119007	0.119007	0.0449804	0.100332	1
31	2.06819	2.12925	0.0610601	0.00107315	0.00107315	1	0.0579135	100.941	100.941	2.05553	1.11417	0.137701	0.144996	0.144996	0.0548034	0.137701	1
32	1.97439	2.03745	0.0630621	0.000400247	0.000400247	1	0.0579135	100.941	100.941	2.05553	1.8842	0.0353829	0.0885504	0.0885504	0.0334689	0.0353829	1
33	1.99385	2.05892	0.0650641	0.000545182	0.000545182	1	0.0579135	100.941	100.941	2.05553	1.66569	0.0538905	0.103347	0.103347	0.0390614	0.0538905	1
34	2.20725	2.27432	0.0670661	0.000695498	0.000695498	1	0.0579135	100.941	100.941	2.05553	1.52012	0.0702748	0.116728	0.116728	0.044119	0.0702748	1
35	2.30524	2.37431	0.0690681	0.000599406	0.000599406	1	0.0579135	100.941	100.941	2.05553	1.68632	0.0518497	0.108364	0.108364	0.0409579	0.0518497	1
36	2.0381	2.10917	0.0710701	0.000555083	0.000555083	1	0.0579135	100.941	100.941	2.05553	1.80315	0.0414839	0.104281	0.104281	0.0394145	0.0414839	1
37	1.92038	1.99345	0.0730721	0.000822711	0.000822711	1	0.0579135	100.941	100.941	2.05553	1.52283	0.0699365	0.126955	0.126955	0.0479845	0.0699365	1
38	1.86748	1.94255	0.0750741	0.000770517	0.000770517	1	0.0579135	100.941	100.941	2.05553	1.61667	0.0590098	0.122862	0.122862	0.0464375	0.0590098	1
39	2.11307	2.19015	0.0770762	0.00146426	0.00146426	1	0.0579135	100.941	100.941	2.05553	1.20402	0.119715	0.16937	0.16937	0.0640158	0.119715	1
40	1.91591	1.99499	0.0790782	0.000790541	0.000790541	1	0.0579135	100.941	100.941	2.05553	1.68119	0.0523509	0.124448	0.124448	0.047037	0.0523509	1
41	2.26399	2.34507	0.0810802	0.000879102	0.000879102	1	0.0579135	100.941	100.941	2.05553	1.63462	0.0570898	0.131234	0.131234	0.0496017	0.0570898	1
42	2.07532	2.1584	0.0830822	0.00105348	0.00105348	1	0.0579135	100.941	100.941	2.05553	1.53009	0.0690352	0.143661	0.143661	0.0542987	0.0690352	1
43	2.07008	2.15516	0.0850842	0.00054673	0.00054673	1	0.0579135	100.941	100.941	2.05553	2.17513	0.0194514	0.103493	0.103493	0.0391169	0.546685	1
44	1.84715	1.93423	0.0870862	0.00203332	0.00203332	1	0.0579135	100.941	100.941	2.05553	1.15443	0.129412	0.199586	0.199586	0.0754363	0.129412	1
45	2.17352	2.26261	0.0890882	0.000749875	0.000749875	1	0.0579135	100.941	100.941	2.05553	1.94468	0.0313528	0.121205	0.121205	0.0458112	0.0313528	1
46	2.20628	2.29737	0.0910902	0.00126139	0.00126139	1	0.0579135	100.941	100.941	2.05553	1.5331	0.0686657	0.1572	0.1572	0.0594158	0.0686657	1
47	1.92246	2.01555	0.0930922	0.000919967	0.000919967	1	0.0579135	100.941	100.941	2.05553	1.83463	0.0390139	0.134249	0.134249	0.0507415	0.0390139	1
48	1.84738	1.94247	0.0950942	0.000906822	0.000906822	1	0.0579135	100.941	100.941	2.05553	1.88762	0.0351433	0.133287	0.133287	0.0503777	0.0351433	1
49	2.15516	2.25225	0.0970962	0.00108623	0.00108623	1	0.0579135	100.941	100.941	2.05553	1.76102	0.044997	0.145877	0.145877	0.0551364	0.044997	1
50	1.97216	2.07125	0.0990982	0.00144371	0.00144371	1	0.0579135	100.941	100.941	2.05553	1.55901	0.0655427	0.168177	0.168177	0.063565	0.0655427	1
51	1.87786	1.97896	0.1011	0.00168295	0.00168295	1	0.0579135	100.941	100.941	2.05553	1.47312	0.0763613	0.181578	0.181578	0.0686299	0.0763613	1
52	1.97425	2.07735	0.103102	0.000984293	0.000984293	1	0.0579135	100.941	100.941	2.05553	1.96439	0.0301289	0.138864	0.138864	0.0524855	0.0301289	1
53	1.92867	2.03377	0.105104	0.00067589	0.00067589	1	0.0579135	100.941	100.941	2.05553	2.4166	0.0114925	0.115071	0.115071	0.0434926	0.638076	1
54	1.94323	2.05033	0.107106	0.000407228	0.000407228	1	0.0579135	100.941	100.941	2.05553	3.17262	0.00192769	0.0893193	0.0893193	0.0337595	0.857912	1
55	1.96474	2.07384	0.109108	0.000901093	0.000901093	1	0.0579135	100.941	100.941	2.05553	2.17268	0.019553	0.132865	0.132865	0.0502183	0.545733	1
56	2.09882	2.20993	0.11111	0.000903641	0.000903641	1	0.0579135	100.941	100.941	2.05553	2.20942	0.0180787	0.133053	0.133053	0.0502893	0.559971	1
57	1.85681	1.96992	0.113112	0.000439571	0.000439571	1	0.0579135	100.941	100.941	2.05553	3.22491	0.00169339	0.0927985	0.0927985	0.0350745	0.868378	1
58	1.90031	2.01543	0.115114	0.000574202	0.000574202	1	0.0579135	100.941	100.941	2.05553	2.87157	0.00401001	0.106062	0.106062	0.0400876	0.785411	1
59	1.85471	1.97182	0.117116	0.000746118	0.000746118	1	0.0579135	100.941	100.941	2.05553	2.56292	0.00825782	0.120901	0.120901	0.0456963	0.689812	1
60	2.08975	2.20887	0.119118	0.000889973	0.000889973	1	0.0579135	100.941	100.941	2.05553	2.38678	0.0122805	0.132043	0.132043	0.0499075	0.627133	1
61	2.07582	2.19694	0.12112	0.000838844	0.000838844	1	0.0579135	100.941	100.941	2.05553	2.49976	0.00953387	0.128194	0.128194	0.0484527	0.66791	1
62	2.11867	2.24179	0.123122	0.00128842	0.00128842	1	0.0579135	100.941	100.941	2.05553	2.05036	0.0252686	0.158875	0.158875	0.060049	0.0252686	1
63	1.91537	2.0405	0.125124	0.00153054	0.00153054	1	0.0579135	100.941	100.941	2.05553	1.91179	0.0334915	0.173161	0.173161	0.0654486	0.0334915	1
64	1.96972	2.09685	0.127126	0.00234622	0.00234622	1	0.0579135	100.941	100.941	2.05553	1.56882	0.0643907	0.214393	0.214393	0.081033	0.0643907	1
65	1.89019	2.01932	0.129128	0.00104607	0.00104607	1	0.0579135	100.941	100.941	2.05553	2.38651	0.0122879	0.143155	0.143155	0.0541076	0.627032	1
66	2.10026	2.23139	0.13113	0.00140476	0.00140476	1	0.0579135	100.941	100.941	2.05553	2.09134	0.0232068	0.165893	0.165893	0.0627016	0.514011	1
67	2.11843	2.25156	0.133132	0.00093884	0.00093884	1	0.0579135	100.941	100.941	2.05553	2.59723	0.00763312	0.13562	0.13562	0.0512594	0.701406	1
68	1.93034	2.06547	0.135134	0.0010305	0.0010305	1	0.0579135	100.941	100.941	2.05553	2.51631	0.00918302	0.142086	0.142086	0.0537034	0.673714	1
69	1.95194	2.08907	0.137136	0.001171	0.001171	1	0.0579135	100.941	100.941	2.05553	2.3955	0.0120449	0.151462	0.151462	0.0572473	0.630347	1
70	2.09184	2.23098	0.139138	0.000958161	0.000958161	1	0.0579135	100.941	100.941	2.05553	2.68689	0.00620218	0.137008	0.137008	0.0517841	0.730626	1
71	1.98162	2.12276	0.14114	0.00101493	0.00101493	1	0.0579135	100.941	100.941	2.05553	2.64823	0.00678536	0.141008	0.141008	0.0532961	0.718224	1
72	2.03727	2.18042	0.143142	0.00103065	0.00103065	1	0.0579135	100.941	100.941	2.05553	2.66524	0.00652274	0.142096	0.142096	0.0537072	0.723718	1
73	2.03126	2.1764	0.145144	0.000801568	0.000801568	1	0.0579135	100.941	100.941	2.05553	3.06445	0.00251509	0.125313	0.125313	0.0473639	0.834288	1
74	2.01652	2.16367	0.147146	0.00134282	0.00134282	1	0.0579135	100.941	100.941	2.05553	2.40028	0.0119177	0.162194	0.162194	0.0613038	0.632103	1
75	1.96859	2.11773	0.149148	0.00115937	0.00115937	1	0.0579135	100.941	100.941	2.05553	2.61836	0.00727046	0.150708	0.150708	0.0569624	0.708438	1
76	2.26287	2.41402	0.15115	0.00106331	0.00106331	1	0.0579135	100.941	100.941	2.05553	2.77077	0.00509463	0.14433	0.14433	0.0545517	0.756446	1
77	2.11168	2.26484	0.153152	0.000895262	0.000895262	1	0.0579135	100.941	100.941	2.05553	3.05964	0.0025448	0.132435	0.132435	0.0500556	0.833176	1
78	2.17302	2.32818	0.155154	0.00107801	0.00107801	1	0.0579135	100.941	100.941	2.05553	2.82472	0.00448372	0.145324	0.145324	0.0549273	0.772236	1
79	1.94335	2.10051	0.157156	0.000740768	0.000740768	1	0.0579135	100.941	100.941	2.05553	3.45154	0.000959004	0.120467	0.120467	0.0455322	0.906953	0.955526
80	1.9231	2.08226	0.159158	0.0021101	0.0021101	1	0.0579135	100.941	100.941	2.05553	2.07109	0.024206	0.203319	0.203319	0.0768474	0.506091	1
81	2.01321	2.17437	0.16116	0.00151083	0.00151083	1	0.0579135	100.941	100.941	2.05553	2.47841	0.0100049	0.172042	0.172042	0.0650256	0.660354	1
82	1.97563	2.1388	0.163162	0.00111942	0.00111942	1	0.0579135	100.941	100.941	2.05553	2.91505	0.00361308	0.148089	0.148089	0.0559724	0.797188	1
83	2.08236	2.24752	0.165164	0.00047977	0.00047977	1	0.0579135	100.941	100.941	2.05553	4.50736	6.16911e-05	0.096949	0.096949	0.0366433	0.985444	0.807159
84	2.16652	2.33369	0.167166	0.000610879	0.000610879	1	0.0579135	100.941	100.941	2.05553	4.04291	0.00020899	0.109397	0.109397	0.041348	0.965817	0.807159
85	2.09255	2.26172	0.169168	0.00107376	0.00107376	1	0.0579135	100.941	100.941	2.05553	3.08594	0.00238621	0.145038	0.145038	0.0548191	0.839195	0.955526
86	1.87523	2.0464	0.17117	0.000694218	0.000694218	1	0.0579135	100.941	100.941	2.05553	3.88332	0.000316665	0.11662	0.11662	0.0440784	0.954692	0.807159
87	2.20474	2.37792	0.173172	0.000587982	0.000587982	1	0.0579135	100.941	100.941	2.05553	4.26893	0.000115587	0.107327	0.107327	0.0405657	0.977317	0.807159
88	2.07408	2.24925	0.175174	0.00168872	0.00168872	1	0.0579135	100.941	100.941	2.05553	2.54809	0.00854246	0.181889	0.181889	0.0687474	0.68473	1
89	2.00462	2.18179	0.177176	0.000409199	0.000409199	1	0.0579135	100.941	100.941	2.05553	5.23554	9.03374e-06	0.0895351	0.0895351	0.0338411	0.99638	0.694912
90	1.81293	1.9921	0.179178	0.001185	0.001185	1	0.0579135	100.941	100.941	2.05553	3.11135	0.00224192	0.152365	0.152365	0.0575885	0.844862	0.955526
91	2.17573	2.35691	0.18118	0.000681947	0.000681947	1	0.0579135	100.941	100.941	2.05553	4.14723	0.000159076	0.115585	0.115585	0.0436871	0.97167	0.75048
92	1.57461	1.75779	0.183182	0.00127327	0.00127327	1	0.0579135	100.941	100.941	2.05553	3.06865	0.00248941	0.157938	0.157938	0.0596949	0.835255	0.955526
93	1.92316	2.10834	0.185184	0.000728179	0.000728179	1	0.0579135	100.941	100.941	2.05553	4.10211	0.000179024	0.119439	0.119439	0.0451436	0.969263	0.75048
94	1.82224	2.00943	0.187186	0.000610775	0.000610775	1	0.0579135	100.941	100.941	2.05553	4.52748	5.85022e-05	0.109387	0.109387	0.0413445	0.985984	0.694912
95	1.80017	1.98936	0.189188	0.000731872	0.000731872	1	0.0579135	100.941	100.941	2.05553	4.18022	0.000145898	0.119741	0.119741	0.045258	0.973319	0.75048
96	1.88989	2.08108	0.19119	0.000390463	0.000390463	1	0.0579135	100.941	100.941	2.05553	5.78361	2.15492e-06	0.0874614	0.0874614	0.0330573	0.998735	0.589757
97	1.95293	2.14612	0.193192	0.000655419	0.000655419	1	0.0579135	100.941	100.941	2.05553	4.51079	6.11344e-05	0.113315	0.113315	0.0428289	0.985537	0.694912
98	2.07625	2.27144	0.195194	0.00103195	0.00103195	1	0.0579135	100.941	100.941	2.05553	3.63211	0.000605409	0.142186	0.142186	0.0537412	0.930547	0.807159
99	2.267	2.46419	0.197196	0.000721003	0.000721003	1	0.0579135	100.941	100.941	2.05553	4.38988	8.40828e-05	0.118849	0.118849	0.0449206	0.981866	0.694912
100	2.04913	2.24833	0.199198	0.00078502	0.00078502	1	0.0579135	100.941	100.941	2.05553	4.2498	0.000121548	0.124013	0.124013	0.0468725	0.976505	0.694912
101	1.95189	2.15309	0.2012	0.000366716	0.000366716	1	0.0579135	100.941	100.941	2.05553	6.28039	5.99629e-07	0.0847601	0.0847601	0.0320363	0.999504	0.543287
102	1.91187	2.11508	0.203202	0.00122467	0.00122467	1	0.0579135	100.941	100.941	2.05553	3.4709	0.000913113	0.154894	0.154894	0.0585446	0.909766	0.807159
103	1.90969	2.11489	0.205204	0.000706782	0.000706782	1	0.0579135	100.941	100.941	2.05553	4.61388	4.65728e-05	0.117671	0.117671	0.0444754	0.988093	0.645287
104	2.07646	2.28367	0.207206	0.000439943	0.000439943	1	0.0579135	100.941	100.941	2.05553	5.9051	1.57284e-06	0.0928378	0.0928378	0.0350894	0.998995	0.543287
105	1.91368	2.12289	0.209208	0.00152117	0.00152117	1	0.0579135	100.941	100.941	2.05553	3.20636	0.00177319	0.17263	0.17263	0.0652479	0.864735	0.807159
106	2.04824	2.25945	0.21121	0.000589606	0.000589606	1	0.0579135	100.941	100.941	2.05553	5.19945	9.9336e-06	0.107475	0.107475	0.0406217	0.996119	0.589757
107	1.84646	2.05967	0.213212	0.00115508	0.00115508	1	0.0579135	100.941	100.941	2.05553	3.74999	0.000447134	0.150429	0.150429	0.0568568	0.943008	0.75048
108	1.83882	2.05403	0.215214	0.00114811	0.00114811	1	0.0579135	100.941	100.941	2.05553	3.79666	0.000396368	0.149975	0.149975	0.0566852	0.947371	0.75048
109	2.10404	2.32126	0.217216	0.00135948	0.00135948	1	0.0579135	100.941	100.941	2.05553	3.5215	0.000802985	0.163197	0.163197	0.0616829	0.916789	0.75048
110	2.09124	2.31046	0.219218	0.00151719	0.00151719	1	0.0579135	100.941	100.941	2.05553	3.36418	0.0011955	0.172404	0.172404	0.0651624	0.893343	0.807159
111	2.00395	2.22517	0.22122	0.00116701	0.00116701	1	0.0579135	100.941	100.941	2.05553	3.87089	0.000327045	0.151204	0.151204	0.0571498	0.953702	0.694912
112	2.04259	2.26581	0.223222	0.000716481	0.000716481	1	0.0579135	100.941	100.941	2.05553	4.98492	1.74845e-05	0.118476	0.118476	0.0447796	0.994136	0.589757
113	2.00812	2.23335	0.225224	0.000912957	0.000912957	1	0.0579135	100.941	100.941	2.05553	4.45567	7.07e-05	0.133737	0.133737	0.0505478	0.983962	0.645287
114	2.01984	2.24707	0.227226	0.00113294	0.00113294	1	0.0579135	100.941	100.941	2.05553	4.03533	0.000213169	0.14898	0.14898	0.0563093	0.96535	0.694912
115	2.04336	2.27259	0.229228	0.000420089	0.000420089	1	0.0579135	100.941	100.941	2.05553	6.68529	2.15247e-07	0.0907187	0.0907187	0.0342885	0.999764	0.456462
116	2.20347	2.4347	0.23123	0.000474152	0.000474152	1	0.0579135	100.941	100.941	2.05553	6.34759	5.0526e-07	0.0963796	0.0963796	0.0364281	0.999562	0.456462
117	2.13676	2.36999	0.233232	0.000624919	0.000624919	1	0.0579135	100.941	100.941	2.05553	5.57699	3.69072e-06	0.110647	0.110647	0.0418205	0.998122	0.499981
118	2.22451	2.45974	0.235234	0.000930847	0.000930847	1	0.0579135	100.941	100.941	2.05553	4.60876	4.72064e-05	0.135041	0.135041	0.0510407	0.987977	0.589757
119	2.16109	2.39833	0.237236	0.00154674	0.00154674	1	0.0579135	100.941	100.941	2.05553	3.60574	0.000647694	0.174075	0.174075	0.065794	0.927457	0.694912
120	1.96476	2.204	0.239238	0.000987162	0.000987162	1	0.0579135	100.941	100.941	2.05553	4.55155	5.49015e-05	0.139066	0.139066	0.052562	0.986606	0.589757
121	2.18123	2.42247	0.24124	0.000684873	0.000684873	1	0.0579135	100.941	100.941	2.05553	5.5102	4.39461e-06	0.115833	0.115833	0.0437807	0.997865	0.499981
122	2.24226	2.4855	0.243242	0.000484811	0.000484811	1	0.0579135	100.941	100.941	2.05553	6.60353	2.64343e-07	0.0974569	0.0974569	0.0368352	0.999726	0.417923
123	1.90339	2.14864	0.245244	0.000226326	0.000226326	1	0.0579135	100.941	100.941	2.05553	9.74439	1.8125e-10	0.0665876	0.0665876	0.0251678	0.999998	0.285301
124	1.85329	2.10054	0.247246	0.000636254	0.000636254	1	0.0579135	100.941	100.941	2.05553	5.85919	1.77134e-06	0.111646	0.111646	0.0421981	0.998904	0.456462
125	1.93824	2.18749	0.249248	0.00101614	0.00101614	1	0.0579135	100.941	100.941	2.05553	4.67388	3.97489e-05	0.141092	0.141092	0.0533279	0.989374	0.543287
126	2.01556	2.26681	0.251251	0.00119198	0.00119198	1	0.0579135	100.941	100.941	2.05553	4.35006	9.33781e-05	0.152813	0.152813	0.0577579	0.980473	0.589757
127	1.80121	2.05446	0.253253	0.00105974	0.00105974	1	0.0579135	100.941	100.941	2.05553	4.65025	4.2309e-05	0.144088	0.144088	0.05446	0.988886	0.543287
128	1.91927	2.17453	0.255255	0.00184859	0.00184859	1	0.0579135	100.941	100.941	2.05553	3.54876	0.000749148	0.190303	0.190303	0.0719279	0.920377	0.694912
129	1.92742	2.18468	0.257257	0.000466433	0.000466433	1	0.0579135	100.941	100.941	2.05553	7.12023	7.31113e-08	0.0955919	0.0955919	0.0361304	0.999892	0.379925
130	1.97252	2.23178	0.259259	0.000947496	0.000947496	1	0.0579135	100.941	100.941	2.05553	5.03462	1.53359e-05	0.136243	0.136243	0.0514951	0.994671	0.499981
131	1.98488	2.24614	0.261261	0.000451614	0.000451614	1	0.0579135	100.941	100.941	2.05553	7.34873	4.18416e-08	0.0940611	0.0940611	0.0355518	0.999927	0.348431
132	2.15264	2.4159	0.263263	0.000763187	0.000763187	1	0.0579135	100.941	100.941	2.05553	5.69634	2.7037e-06	0.122276	0.122276	0.0462161	0.998505	0.456462
133	1.76415	2.02941	0.265265	0.000605005	0.000605005	1	0.0579135	100.941	100.941	2.05553	6.44647	3.93053e-07	0.108869	0.108869	0.0411488	0.999635	0.379925
134	1.84942	2.11669	0.267267	0.00110769	0.00110769	1	0.0579135	100.941	100.941	2.05553	4.80018	2.84754e-05	0.147311	0.147311	0.0556785	0.991646	0.499981
135	2.18719	2.45646	0.269269	0.00174757	0.00174757	1	0.0579135	100.941	100.941	2.05553	3.85027	0.000345011	0.185031	0.185031	0.0699351	0.952015	0.645287
136	2.2213	2.49257	0.271271	0.00133896	0.00133896	1	0.0579135	100.941	100.941	2.05553	4.4314	7.53702e-05	0.161961	0.161961	0.0612155	0.983217	0.543287
137	1.9751	2.24837	0.273273	0.00290771	0.00290771	1	0.0579135	100.941	100.941	2.05553	3.0293	0.00274033	0.238672	0.238672	0.0902097	0.826029	0.75048
138	1.84999	2.12527	0.275275	0.0013827	0.0013827	1	0.0579135	100.941	100.941	2.05553	4.42511	7.66304e-05	0.164585	0.164585	0.0622074	0.983019	0.543287
139	1.98864	2.26592	0.277277	0.00111244	0.00111244	1	0.0579135	100.941	100.941	2.05553	4.96934	1.82184e-05	0.147626	0.147626	0.0557975	0.993958	0.499981
140	2.13584	2.41511	0.279279	0.00098627	0.00098627	1	0.0579135	100.941	100.941	2.05553	5.31572	7.31698e-06	0.139003	0.139003	0.0525382	0.996897	0.456462
141	2.05762	2.3389	0.281281	0.000721066	0.000721066	1	0.0579135	100.941	100.941	2.05553	6.26145	6.29333e-07	0.118854	0.118854	0.0449226	0.999486	0.379925
142	2.13793	2.42121	0.283283	0.000914386	0.000914386	1	0.0579135	100.941	100.941	2.05553	5.59987	3.47675e-06	0.133842	0.133842	0.0505874	0.998202	0.417923
143	1.93437	2.21965	0.285285	0.000230875	0.000230875	1	0.0579135	100.941	100.941	2.05553	11.2231	9.10145e-12	0.0672535	0.0672535	0.0254194	1	0.193589
144	1.91331	2.20059	0.287287	0.000815898	0.000815898	1	0.0579135	100.941	100.941	2.05553	6.01201	1.19345e-06	0.126428	0.126428	0.0477854	0.999179	0.379925
145	2.16347	2.45276	0.289289	0.00112933	0.00112933	1	0.0579135	100.941	100.941	2.05553	5.1457	1.14437e-05	0.148743	0.148743	0.0562195	0.995696	0.456462
146	1.88264	2.17394	0.291291	0.000236555	0.000236555	1	0.0579135	100.941	100.941	2.05553	11.3209	7.536e-12	0.0680758	0.0680758	0.0257302	1	0.17392
147	2.28294	2.57623	0.293293	0.000672689	0.000672689	1	0.0579135	100.941	100.941	2.05553	6.75953	1.78737e-07	0.114798	0.114798	0.0433895	0.999794	0.315436
148	2.23258	2.52788	0.295295	0.000819381	0.000819381	1	0.0579135	100.941	100.941	2.05553	6.16645	8.02464e-07	0.126698	0.126698	0.0478873	0.999386	0.348431
149	2.0819	2.3792	0.297297	0.000836238	0.000836238	1	0.0579135	100.941	100.941	2.05553	6.14536	8.47042e-07	0.127995	0.127995	0.0483774	0.999361	0.348431
150	1.99291	2.29221	0.299299	0.00108011	0.00108011	1	0.0579135	100.941	100.941	2.05553	5.44368	5.23064e-06	0.145466	0.145466	0.054981	0.997574	0.417923
151	1.79793	2.09923	0.301301	0.000588846	0.000588846	1	0.0579135	100.941	100.941	2.05553	7.42201	3.50337e-08	0.107406	0.107406	0.0405956	0.999936	0.285301
152	2.02608	2.32938	0.303303	0.000963726	0.000963726	1	0.0579135	100.941	100.941	2.05553	5.84012	1.86105e-06	0.137405	0.137405	0.0519343	0.998864	0.379925
153	1.95871	2.26402	0.305305	0.000409039	0.000409039	1	0.0579135	100.941	100.941	2.05553	9.02347	8.60955e-10	0.0895176	0.0895176	0.0338345	0.999995	0.214047
154	2.05578	2.36309	0.307307	0.00068532	0.00068532	1	0.0579135	100.941	100.941	2.05553	7.01694	9.42907e-08	0.115871	0.115871	0.043795	0.99987	0.285301
155	2.046	2.35531	0.309309	0.00080769	0.00080769	1	0.0579135	100.941	100.941	2.05553	6.50567	3.38354e-07	0.125791	0.125791	0.0475444	0.999673	0.315436
156	2.0022	2.31351	0.311311	0.00205871	0.00205871	1	0.0579135	100.941	100.941	2.05553	4.10127	0.000179419	0.200828	0.200828	0.0759059	0.969216	0.543287
157	2.05726	2.37057	0.313313	0.00272445	0.00272445	1	0.0579135	100.941	100.941	2.05553	3.58807	0.000677631	0.231029	0.231029	0.0873206	0.925321	0.589757
158	1.94922	2.26453	0.315315	0.000624766	0.000624766	1	0.0579135	100.941	100.941	2.05553	7.54063	2.63186e-08	0.110633	0.110633	0.0418154	0.999948	0.26121
159	2.00987	2.32719	0.317317	0.000919406	0.000919406	1	0.0579135	100.941	100.941	2.05553	6.2555	6.3897e-07	0.134209	0.134209	0.050726	0.99948	0.315436
160	2.02709	2.34641	0.319319	0.00114193	0.00114193	1	0.0579135	100.941	100.941	2.05553	5.64842	3.06315e-06	0.149571	0.149571	0.0565323	0.998362	0.379925
161	2.0451	2.36642	0.321321	0.000484021	0.000484021	1	0.0579135	100.941	100.941	2.05553	8.7303	1.65433e-09	0.0973775	0.0973775	0.0368052	0.999992	0.214047
162	2.04501	2.36833	0.323323	0.000234863	0.000234863	1	0.0579135	100.941	100.941	2.05553	12.6111	6.91619e-13	0.0678319	0.0678319	0.025638	1	0.126243
163	2.07712	2.40245	0.325325	0.000749925	0.000749925	1	0.0579135	100.941	100.941	2.05553	7.10118	7.6616e-08	0.121209	0.121209	0.0458127	0.999888	0.26121
164	1.98059	2.30791	0.327327	0.000933227	0.000933227	1	0.0579135	100.941	100.941	2.05553	6.40487	4.36801e-07	0.135214	0.135214	0.0511059	0.999606	0.285301
165	2.14355	2.47287	0.329329	0.00134394	0.00134394	1	0.0579135	100.941	100.941	2.05553	5.36986	6.34761e-06	0.162262	0.162262	0.0613291	0.997204	0.379925
166	2.01267	2.344	0.331331	0.000591924	0.000591924	1	0.0579135	100.941	100.941	2.05553	8.1405	6.37129e-09	0.107686	0.107686	0.0407015	0.999981	0.214047
167	2.06564	2.39897	0.333333	0.000510952	0.000510952	1	0.0579135	100.941	100.941	2.05553	8.81476	1.36901e-09	0.10005	0.10005	0.0378153	0.999993	0.193589
168	1.96314	2.29847	0.335335	0.000682377	0.000682377	1	0.0579135	100.941	100.941	2.05553	7.67342	1.91488e-08	0.115621	0.115621	0.0437008	0.999958	0.236994
169	1.87008	2.20742	0.337337	0.000917527	0.000917527	1	0.0579135	100.941	100.941	2.05553	6.65697	2.31104e-07	0.134071	0.134071	0.0506742	0.999752	0.285301
170	1.66954	2.00887	0.339339	0.00154254	0.00154254	1	0.0579135	100.941	100.941	2.05553	5.16461	1.08877e-05	0.173838	0.173838	0.0657046	0.99585	0.379925
171	2.17751	2.51885	0.341341	0.000638335	0.000638335	1	0.0579135	100.941	100.941	2.05553	8.07581	7.4075e-09	0.111828	0.111828	0.042267	0.999978	0.214047
172	2.04127	2.38461	0.343343	0.00183461	0.00183461	1	0.0579135	100.941	100.941	2.05553	4.79158	2.91296e-05	0.189583	0.189583	0.0716555	0.991508	0.417923
173	1.94637	2.29172	0.345345	0.00100911	0.00100911	1	0.0579135	100.941	100.941	2.05553	6.4984	3.44638e-07	0.140603	0.140603	0.0531431	0.999668	0.285301
174	1.87531	2.22266	0.347347	0.000977855	0.000977855	1	0.0579135	100.941	100.941	2.05553	6.6397	2.41353e-07	0.138409	0.138409	0.0523136	0.999744	0.26121
175	2.0314	2.38075	0.349349	0.00124636	0.00124636	1	0.0579135	100.941	100.941	2.05553	5.91507	1.53281e-06	0.15626	0.15626	0.0590608	0.999014	0.315436
176	1.83979	2.19114	0.351351	0.00105194	0.00105194	1	0.0579135	100.941	100.941	2.05553	6.47541	3.65272e-07	0.143556	0.143556	0.0542592	0.999654	0.26121
177	2.36918	2.72253	0.353353	0.000743003	0.000743003	1	0.0579135	100.941	100.941	2.05553	7.74883	1.60011e-08	0.120648	0.120648	0.0456008	0.999963	0.214047
178	1.88013	2.23548	0.355355	0.000802788	0.000802788	1	0.0579135	100.941	100.941	2.05553	7.49695	2.92364e-08	0.125408	0.125408	0.0473999	0.999944	0.214047
179	2.28909	2.64645	0.357357	0.000460038	0.000460038	1	0.0579135	100.941	100.941	2.05553	9.95927	1.15399e-10	0.0949344	0.0949344	0.0358818	0.999999	0.140063
180	1.85437	2.21373	0.359359	0.000152987	0.000152987	1	0.0579135	100.941	100.941	2.05553	17.3669	3.98909e-16	0.0547462	0.0547462	0.0206921	1	0.0579846
181	1.83672	2.19808	0.361361	0.0012063	0.0012063	1	0.0579135	100.941	100.941	2.05553	6.21922	7.01046e-07	0.153728	0.153728	0.0581039	0.999444	0.285301
182	1.80667	2.17004	0.363363	6.84495e-05	6.84495e-05	1	0.0579135	100.941	100.941	2.05553	26.2529	1.52642e-20	0.0366194	0.0366194	0.0138408	1	0.0326875
183	1.83494	2.2003	0.365365	0.00129401	0.00129401	1	0.0579135	100.941	100.941	2.05553	6.07128	1.02457e-06	0.159219	0.159219	0.0601792	0.999266	0.285301
184	2.09336	2.46073	0.367367	0.00180266	0.00180266	1	0.0579135	100.941	100.941	2.05553	5.17208	1.06756e-05	0.187925	0.187925	0.0710288	0.995909	0.348431
185	1.97831	2.34768	0.369369	0.00106662	0.00106662	1	0.0579135	100.941	100.941	2.05553	6.76047	1.78317e-07	0.144555	0.144555	0.0546366	0.999794	0.236994
186	1.59225	1.96362	0.371371	0.000482427	0.000482427	1	0.0579135	100.941	100.941	2.05553	10.1068	8.49247e-11	0.097217	0.097217	0.0367446	0.999999	0.126243
187	2.09885	2.47222	0.373373	0.000807687	0.000807687	1	0.0579135	100.941	100.941	2.05553	7.85315	1.24962e-08	0.125791	0.125791	0.0475443	0.999969	0.193589
188	1.95507	2.33044	0.375375	0.00113013	0.00113013	1	0.0579135	100.941	100.941	2.05553	6.67458	2.21113e-07	0.148796	0.148796	0.0562395	0.99976	0.236994
189	1.88658	2.26395	0.377377	0.00108654	0.00108654	1	0.0579135	100.941	100.941	2.05553	6.84344	1.44976e-07	0.145898	0.145898	0.0551443	0.999823	0.236994
190	2.08056	2.45994	0.379379	0.000818085	0.000818085	1	0.0579135	100.941	100.941	2.05553	7.9286	1.04594e-08	0.126598	0.126598	0.0478494	0.999973	0.17392
191	2.00656	2.38794	0.381381	0.000624415	0.000624415	1	0.0579135	100.941	100.941	2.05553	9.12315	6.91301e-10	0.110602	0.110602	0.0418036	0.999996	0.140063
192	1.99825	2.38163	0.383383	0.000602357	0.000602357	1	0.0579135	100.941	100.941	2.05553	9.33745	4.33169e-10	0.108631	0.108631	0.0410586	0.999997	0.126243
193	2.08177	2.46715	0.385385	0.0016436	0.0016436	1	0.0579135	100.941	100.941	2.05553	5.68223	2.80487e-06	0.179442	0.179442	0.0678228	0.998465	0.285301
194	1.97118	2.35857	0.387387	0.000911188	0.000911188	1	0.0579135	100.941	100.941	2.05553	7.6712	1.92506e-08	0.133607	0.133607	0.0504989	0.999958	0.17392
195	1.84496	2.23435	0.389389	0.000452044	0.000452044	1	0.0579135	100.941	100.941	2.05553	10.9475	1.55782e-11	0.0941059	0.0941059	0.0355687	1	0.0909321
196	2.24141	2.6328	0.391391	0.00106157	0.00106157	1	0.0579135	100.941	100.941	2.05553	7.18057	6.30535e-08	0.144212	0.144212	0.0545069	0.999903	0.193589
197	2.16585	2.55924	0.393393	0.000557251	0.000557251	1	0.0579135	100.941	100.941	2.05553	9.96147	1.14869e-10	0.104484	0.104484	0.0394914	0.999999	0.114358
198	2.07128	2.46668	0.395395	0.00144562	0.00144562	1	0.0579135	100.941	100.941	2.05553	6.21622	7.06454e-07	0.168288	0.168288	0.063607	0.999441	0.236994
199	1.98001	2.37741	0.397397	0.00155186	0.00155186	1	0.0579135	100.941	100.941	2.05553	6.03004	1.13928e-06	0.174362	0.174362	0.0659028	0.999207	0.26121
200	1.90459	2.30399	0.399399	0.000601299	0.000601299	1	0.0579135	100.941	100.941	2.05553	9.73608	1.84464e-10	0.108535	0.108535	0.0410225	0.999998	0.114358
201	2.09764	2.49904	0.401401	0.00067777	0.00067777	1	0.0579135	100.941	100.941	2.05553	9.21637	5.63688e-10	0.115231	0.115231	0.043553	0.999996	0.126243
202	2.06123	2.46463	0.403403	0.00169468	0.00169468	1	0.0579135	100.941	100.941	2.05553	5.85757	1.77878e-06	0.182209	0.182209	0.0688686	0.998901	0.26121
203	1.9355	2.34091	0.405405	0.000445854	0.000445854	1	0.0579135	100.941	100.941	2.05553	11.4767	5.59383e-12	0.0934593	0.0934593	0.0353243	1	0.0811703
204	2.01978	2.42719	0.407407	0.000908713	0.000908713	1	0.0579135	100.941	100.941	2.05553	8.07862	7.35906e-09	0.133426	0.133426	0.0504302	0.999979	0.156528
205	1.91278	2.32219	0.409409	0.000247254	0.000247254	1	0.0579135	100.941	100.941	2.05553	15.5635	5.4192e-15	0.0695982	0.0695982	0.0263057	1	0.0472125
206	2.10071	2.51212	0.411411	0.000329118	0.000329118	1	0.0579135	100.941	100.941	2.05553	13.5557	1.3432e-13	0.0802975	0.0802975	0.0303496	1	0.0579846
207	1.84786	2.26128	0.413413	0.0011104	0.0011104	1	0.0579135	100.941	100.941	2.05553	7.41596	3.55501e-08	0.147491	0.147491	0.0557464	0.999935	0.17392
208	2.43072	2.84614	0.415415	0.00101301	0.00101301	1	0.0579135	100.941	100.941	2.05553	7.80184	1.41093e-08	0.140875	0.140875	0.0532457	0.999966	0.156528
209	1.80014	2.21756	0.417417	0.000965326	0.000965326	1	0.0579135	100.941	100.941	2.05553	8.03074	8.23027e-09	0.137519	0.137519	0.0519774	0.999977	0.140063
210	1.7551	2.17452	0.419419	0.00112991	0.00112991	1	0.0579135	100.941	100.941	2.05553	7.45846	3.20799e-08	0.148781	0.148781	0.056234	0.99994	0.17392
211	1.88886	2.31028	0.421421	0.000798444	0.000798444	1	0.0579135	100.941	100.941	2.05553	8.9149	1.0951e-09	0.125069	0.125069	0.0472715	0.999994	0.114358
212	2.1165	2.53992	0.423423	0.000832555	0.000832555	1	0.0579135	100.941	100.941	2.05553	8.77183	1.50709e-09	0.127712	0.127712	0.0482707	0.999993	0.126243
213	2.04136	2.46678	0.425425	0.00096184	0.00096184	1	0.0579135	100.941	100.941	2.05553	8.19963	5.55416e-09	0.137271	0.137271	0.0518834	0.999982	0.140063
214	2.15842	2.58585	0.427427	0.000451174	0.000451174	1	0.0579135	100.941	100.941	2.05553	12.0285	1.98831e-12	0.0940152	0.0940152	0.0355344	1	0.0653118
215	1.94196	2.37139	0.429429	0.000771895	0.000771895	1	0.0579135	100.941	100.941	2.05553	9.23921	5.36289e-10	0.122972	0.122972	0.046479	0.999996	0.102438
216	1.89754	2.32898	0.431431	0.0010477	0.0010477	1	0.0579135	100.941	100.941	2.05553	7.96736	9.54836e-09	0.143267	0.143267	0.0541498	0.999974	0.140063
217	2.05628	2.48971	0.433433	0.000496525	0.000496525	1	0.0579135	100.941	100.941	2.05553	11.6272	4.20464e-12	0.0986272	0.0986272	0.0372776	1	0.0653118
218	1.84881	2.28425	0.435435	0.000355632	0.000355632	1	0.0579135	100.941	100.941	2.05553	13.8021	8.88556e-14	0.0834693	0.0834693	0.0315484	1	0.0472125
219	1.8647	2.30213	0.437437	0.000598734	0.000598734	1	0.0579135	100.941	100.941	2.05553	10.6861	2.61523e-11	0.108304	0.108304	0.040935	1	0.0728364
220	2.12505	2.56449	0.439439	0.000432831	0.000432831	1	0.0579135	100.941	100.941	2.05553	12.6259	6.7359e-13	0.0920844	0.0920844	0.0348046	1	0.0527895
221	2.14539	2.58683	0.441441	0.000472894	0.000472894	1	0.0579135	100.941	100.941	2.05553	12.1343	1.6371e-12	0.0962517	0.0962517	0.0363797	1	0.0579846
222	1.92637	2.36981	0.443443	0.000982496	0.000982496	1	0.0579135	100.941	100.941	2.05553	8.45658	3.07542e-09	0.138737	0.138737	0.0524376	0.999988	0.114358
223	2.08307	2.52852	0.445445	0.000506958	0.000506958	1	0.0579135	100.941	100.941	2.05553	11.8258	2.89605e-12	0.0996581	0.0996581	0.0376672	1	0.0579846
224	1.87921	2.32666	0.447447	0.000779577	0.000779577	1	0.0579135	100.941	100.941	2.05553	9.57932	2.57421e-10	0.123582	0.123582	0.0467097	0.999998	0.0909321
225	1.99735	2.4468	0.449449	0.000764493	0.000764493	1	0.0579135	100.941	100.941	2.05553	9.71664	1.92214e-10	0.122381	0.122381	0.0462556	0.999998	0.0909321
226	2.07239	2.52384	0.451451	0.0014096	0.0014096	1	0.0579135	100.941	100.941	2.05553	7.18763	6.19728e-08	0.166178	0.166178	0.0628094	0.999904	0.156528
227	1.9246	2.37806	0.453453	0.000671882	0.000671882	1	0.0579135	100.941	100.941	2.05553	10.457	4.1464e-11	0.114729	0.114729	0.0433635	0.999999	0.0728364
228	2.08887	2.54432	0.455455	0.000531315	0.000531315	1	0.0579135	100.941	100.941	2.05553	11.8111	2.97637e-12	0.102024	0.102024	0.0385615	1	0.0579846
229	2.02941	2.48686	0.457457	0.00053963	0.00053963	1	0.0579135	100.941	100.941	2.05553	11.7713	3.20651e-12	0.102819	0.102819	0.038862	1	0.0579846
230	1.96309	2.42255	0.459459	0.000604847	0.000604847	1	0.0579135	100.941	100.941	2.05553	11.1673	1.01411e-11	0.108855	0.108855	0.0411434	1	0.0579846
231	1.85313	2.3146	0.461461	0.00120943	0.00120943	1	0.0579135	100.941	100.941	2.05553	7.93172	1.03828e-08	0.153928	0.153928	0.0581792	0.999973	0.126243
232	1.74057	2.20403	0.463463	0.00054924	0.00054924	1	0.0579135	100.941	100.941	2.05553	11.8211	2.92176e-12	0.103731	0.103731	0.0392065	1	0.0527895
233	2.29045	2.75591	0.465465	0.00104292	0.00104292	1	0.0579135	100.941	100.941	2.05553	8.61557	2.14274e-09	0.142939	0.142939	0.054026	0.999991	0.102438
234	1.97985	2.44732	0.467467	0.000693916	0.000693916	1	0.0579135	100.941	100.941	2.05553	10.6077	3.06023e-11	0.116595	0.116595	0.0440688	0.999999	0.0653118
235	2.08373	2.5532	0.469469	0.000527788	0.000527788	1	0.0579135	100.941	100.941	2.05553	12.2152	1.412e-12	0.101685	0.101685	0.0384332	1	0.0472125
236	1.94308	2.41455	0.471471	0.00046381	0.00046381	1	0.0579135	100.941	100.941	2.05553	13.086	3.00073e-13	0.0953228	0.0953228	0.0360286	1	0.0424914
237	1.96403	2.43751	0.473473	0.000297362	0.000297362	1	0.0579135	100.941	100.941	2.05553	16.4125	1.54048e-15	0.0763254	0.0763254	0.0288483	1	0.0233881
238	2.19817	2.67364	0.475475	0.000208197	0.000208197	1	0.0579135	100.941	100.941	2.05553	19.6976	1.88807e-17	0.0638651	0.0638651	0.0241387	1	0.0168989
239	1.97576	2.45323	0.477477	0.00157201	0.00157201	1	0.0579135	100.941	100.941	2.05553	7.19858	6.03333e-08	0.175491	0.175491	0.0663293	0.999906	0.140063
240	2.02503	2.50451	0.479479	0.000861156	0.000861156	1	0.0579135	100.941	100.941	2.05553	9.76678	1.72875e-10	0.129887	0.129887	0.0490929	0.999998	0.0728364
241	1.80849	2.28997	0.481481	0.00162716	0.00162716	1	0.0579135	100.941	100.941	2.05553	7.13489	7.05272e-08	0.178542	0.178542	0.0674826	0.999894	0.140063
242	1.97284	2.45632	0.483483	0.0006999	0.0006999	1	0.0579135	100.941	100.941	2.05553	10.9241	1.63128e-11	0.117097	0.117097	0.0442584	1	0.0579846
243	1.67293	2.15841	0.485485	0.000320606	0.000320606	1	0.0579135	100.941	100.941	2.05553	16.2074	2.07719e-15	0.0792523	0.0792523	0.0299546	1	0.0233881
244	2.24165	2.72914	0.487487	0.00128621	0.00128621	1	0.0579135	100.941	100.941	2.05553	8.12511	6.60355e-09	0.158739	0.158739	0.0599976	0.99998	0.114358
245	2.14104	2.63053	0.489489	0.00183779	0.00183779	1	0.0579135	100.941	100.941	2.05553	6.82523	1.51704e-07	0.189747	0.189747	0.0717175	0.999817	0.156528
246	1.73022	2.22172	0.491491	0.0015	0.0015	1	0.0579135	100.941	100.941	2.05553	7.58565	2.36225e-08	0.171424	0.171424	0.0647922	0.999951	0.126243
247	2.05693	2.55043	0.493493	0.00062531	0.00062531	1	0.0579135	100.941	100.941	2.05553	11.7966	3.05852e-12	0.110681	0.110681	0.0418336	1	0.0472125
248	2.03334	2.52884	0.495495	0.00161304	0.00161304	1	0.0579135	100.941	100.941	2.05553	7.3746	3.92959e-08	0.177766	0.177766	0.0671894	0.99993	0.126243
249	1.87094	2.36843	0.497497	0.00089833	0.00089833	1	0.0579135	100.941	100.941	2.05553	9.92191	1.24771e-10	0.132661	0.132661	0.0501413	0.999999	0.0653118
250	1.83316	2.33266	0.499499	0.00106789	0.00106789	1	0.0579135	100.941	100.941	2.05553	9.1368	6.70895e-10	0.14464	0.14464	0.0546689	0.999996	0.0811703
251	1.89171	2.39321	0.501501	0.000514557	0.000514557	1	0.0579135	100.941	100.941	2.05553	13.2153	2.39993e-13	0.100402	0.100402	0.0379485	1	0.0326875
252	1.95632	2.45983	0.503503	0.000799071	0.000799071	1	0.0579135	100.941	100.941	2.05553	10.6471	2.82754e-11	0.125118	0.125118	0.0472901	0.999999	0.0527895
253	2.17849	2.68399	0.505505	0.00108485	0.00108485	1	0.0579135	100.941	100.941	2.05553	9.17408	6.18276e-10	0.145785	0.145785	0.0551014	0.999996	0.0728364
254	2.08327	2.59078	0.507507	0.000258429	0.000258429	1	0.0579135	100.941	100.941	2.05553	18.871	5.36507e-17	0.0711536	0.0711536	0.0268935	1	0.0132848
255	2.12623	2.63574	0.509509	0.000183789	0.000183789	1	0.0579135	100.941	100.941	2.05553	22.4654	7.43081e-19	0.0600049	0.0600049	0.0226797	1	0.00960959
256	1.94786	2.45937	0.511511	0.000878535	0.000878535	1	0.0579135	100.941	100.941	2.05553	10.3157	5.52765e-11	0.131192	0.131192	0.0495858	0.999999	0.0579846
257	1.99987	2.51338	0.513513	0.00124987	0.00124987	1	0.0579135	100.941	100.941	2.05553	8.68243	1.84248e-09	0.15648	0.15648	0.0591439	0.999992	0.0811703
258	1.88779	2.40331	0.515515	0.00041502	0.00041502	1	0.0579135	100.941	100.941	2.05553	15.1262	1.05901e-14	0.0901697	0.0901697	0.034081	1	0.0210415
259	2.10427	2.62179	0.517517	0.000876031	0.000876031	1	0.0579135	100.941	100.941	2.05553	10.4517	4.19129e-11	0.131005	0.131005	0.0495151	0.999999	0.0527895
260	1.81542	2.33494	0.519519	0.000532697	0.000532697	1	0.0579135	100.941	100.941	2.05553	13.455	1.59299e-13	0.102157	0.102157	0.0386116	1	0.0292639
261	2.05826	2.57978	0.521521	0.00159478	0.00159478	1	0.0579135	100.941	100.941	2.05553	7.80629	1.39614e-08	0.176757	0.176757	0.0668078	0.999966	0.102438
262	2.24109	2.76461	0.523523	0.00127035	0.00127035	1	0.0579135	100.941	100.941	2.05553	8.78003	1.47965e-09	0.157757	0.157757	0.0596266	0.999993	0.0811703
263	1.80057	2.32609	0.525525	0.00124154	0.00124154	1	0.0579135	100.941	100.941	2.05553	8.91529	1.09414e-09	0.155958	0.155958	0.0589465	0.999994	0.0728364
264	2.14696	2.67449	0.527527	0.000561417	0.000561417	1	0.0579135	100.941	100.941	2.05553	13.3084	2.04561e-13	0.104874	0.104874	0.0396388	1	0.0256368
265	2.03424	2.56377	0.529529	0.000744254	0.000744254	1	0.0579135	100.941	100.941	2.05553	11.6025	4.40522e-12	0.12075	0.12075	0.0456392	1	0.0372149
266	1.8671	2.39863	0.531531	0.00138217	0.00138217	1	0.0579135	100.941	100.941	2.05553	8.54614	2.50797e-09	0.164554	0.164554	0.0621955	0.99999	0.0811703
267	2.16184	2.69537	0.533533	0.00128076	0.00128076	1	0.0579135	100.941	100.941	2.05553	8.91148	1.10343e-09	0.158402	0.158402	0.0598703	0.999994	0.0728364
268	2.02347	2.559	0.535535	0.00059317	0.00059317	1	0.0579135	100.941	100.941	2.05553	13.1438	2.71504e-13	0.107799	0.107799	0.0407443	1	0.0256368
269	2.04086	2.5784	0.537537	0.00105584	0.00105584	1	0.0579135	100.941	100.941	2.05553	9.88856	1.33797e-10	0.143822	0.143822	0.0543595	0.999999	0.0579846
270	1.95567	2.49521	0.539539	0.000901186	0.000901186	1	0.0579135	100.941	100.941	2.05553	10.7433	2.33343e-11	0.132872	0.132872	0.0502209	1	0.0472125
271	1.77011	2.31165	0.541541	0.00108459	0.00108459	1	0.0579135	100.941	100.941	2.05553	9.82925	1.51545e-10	0.145767	0.145767	0.0550949	0.999998	0.0527895
272	2.24973	2.79327	0.543543	0.00162155	0.00162155	1	0.0579135	100.941	100.941	2.05553	8.06848	7.53539e-09	0.178234	0.178234	0.0673662	0.999978	0.0909321
273	1.92607	2.47161	0.545545	0.000917149	0.000917149	1	0.0579135	100.941	100.941	2.05553	10.768	2.22178e-11	0.134044	0.134044	0.0506637	1	0.0424914
274	2.07499	2.62253	0.547547	0.000498979	0.000498979	1	0.0579135	100.941	100.941	2.05553	14.6522	2.22835e-14	0.0988707	0.0988707	0.0373696	1	0.0186436
275	2.03529	2.58484	0.549549	0.000839234	0.000839234	1	0.0579135	100.941	100.941	2.05553	11.3393	7.27432e-12	0.128224	0.128224	0.048464	1	0.0372149
276	2.09405	2.6456	0.551551	0.000650574	0.000650574	1	0.0579135	100.941	100.941	2.05553	12.9259	3.96638e-13	0.112895	0.112895	0.0426703	1	0.0256368
277	2.02704	2.58059	0.553553	0.00095832	0.00095832	1	0.0579135	100.941	100.941	2.05553	10.6887	2.60168e-11	0.137019	0.137019	0.0517884	1	0.0424914
278	2.21167	2.76723	0.555555	0.000342103	0.000342103	1	0.0579135	100.941	100.941	2.05553	17.9544	1.79111e-16	0.0818663	0.0818663	0.0309425	1	0.0107616
279	1.92675	2.48431	0.557557	0.000313948	0.000313948	1	0.0579135	100.941	100.941	2.05553	18.8098	5.80556e-17	0.0784251	0.0784251	0.0296419	1	0.00960959
280	1.83994	2.3995	0.559559	0.000709369	0.000709369	1	0.0579135	100.941	100.941	2.05553	12.5583	7.59841e-13	0.117886	0.117886	0.0445567	1	0.0256368
281	1.8178	2.37936	0.561561	0.00121013	0.00121013	1	0.0579135	100.941	100.941	2.05553	9.64947	2.21672e-10	0.153972	0.153972	0.0581961	0.999998	0.0527895
282	1.98543	2.549	0.563563	0.000830371	0.000830371	1	0.0579135	100.941	100.941	2.05553	11.6904	3.73234e-12	0.127545	0.127545	0.0482074	1	0.0326875
283	2.10018	2.66575	0.565565	0.000458346	0.000458346	1	0.0579135	100.941	100.941	2.05553	15.791	3.84805e-15	0.0947596	0.0947596	0.0358158	1	0.0132848
284	2.04053	2.6081	0.567567	0.00133793	0.00133793	1	0.0579135	100.941	100.941	2.05553	9.27519	4.9587e-10	0.161899	0.161899	0.061192	0.999997	0.0579846
285	1.8735	2.44307	0.569569	0.000870655	0.000870655	1	0.0579135	100.941	100.941	2.05553	11.5384	4.97401e-12	0.130602	0.130602	0.0493629	1	0.0326875
286	1.87692	2.4485	0.571571	0.00183872	0.00183872	1	0.0579135	100.941	100.941	2.05553	7.96773	9.5402e-09	0.189795	0.189795	0.0717358	0.999974	0.0811703
287	1.93356	2.50713	0.573573	0.000237178	0.000237178	1	0.0579135	100.941	100.941	2.05553	22.2625	9.30218e-19	0.0681653	0.0681653	0.0257641	1	0.00538211
288	2.09033	2.66591	0.575575	0.00116443	0.00116443	1	0.0579135	100.941	100.941	2.05553	10.0825	8.93123e-11	0.151037	0.151037	0.0570866	0.999999	0.0472125
289	1.93269	2.51027	0.577577	0.000641802	0.000641802	1	0.0579135	100.941	100.941	2.05553	13.628	1.18915e-13	0.112131	0.112131	0.0423816	1	0.0186436
290	2.0584	2.63798	0.579579	0.000860062	0.000860062	1	0.0579135	100.941	100.941	2.05553	11.8133	2.9645e-12	0.129805	0.129805	0.0490617	1	0.0292639
291	2.31593	2.89751	0.581581	0.00184872	0.00184872	1	0.0579135	100.941	100.941	2.05553	8.08533	7.24486e-09	0.19031	0.19031	0.0719304	0.999979	0.0811703
292	1.946	2.52958	0.583583	0.000401508	0.000401508	1	0.0579135	100.941	100.941	2.05553	17.4092	3.76305e-16	0.0886897	0.0886897	0.0335216	1	0.00960959
293	1.94466	2.53025	0.585585	0.00096105	0.00096105	1	0.0579135	100.941	100.941	2.05553	11.2912	7.98028e-12	0.137214	0.137214	0.0518621	1	0.0326875
294	1.97221	2.5598	0.587587	0.000332993	0.000332993	1	0.0579135	100.941	100.941	2.05553	19.2476	3.31733e-17	0.0807688	0.0807688	0.0305277	1	0.00768148
295	1.79318	2.38276	0.589589	0.000517616	0.000517616	1	0.0579135	100.941	100.941	2.05553	15.4906	6.05329e-15	0.1007	0.1007	0.0380611	1	0.0132848
296	2.02951	2.6211	0.591591	0.000651348	0.000651348	1	0.0579135	100.941	100.941	2.05553	13.856	8.12386e-14	0.112962	0.112962	0.0426957	1	0.0168989
297	1.97969	2.57328	0.593593	0.000675864	0.000675864	1	0.0579135	100.941	100.941	2.05553	13.6484	1.14906e-13	0.115068	0.115068	0.0434918	1	0.0168989
298	2.00253	2.59813	0.595595	0.000648959	0.000648959	1	0.0579135	100.941	100.941	2.05553	13.9754	6.66676e-14	0.112755	0.112755	0.0426173	1	0.0168989
299	2.02885	2.62645	0.597597	0.000819667	0.000819667	1	0.0579135	100.941	100.941	2.05553	12.4771	8.78982e-13	0.12672	0.12672	0.0478957	1	0.0233881
300	1.99324	2.59284	0.599599	0.000375185	0.000375185	1	0.0579135	100.941	100.941	2.05553	18.5038	8.642e-17	0.0857332	0.0857332	0.0324041	1	0.00768148
301	1.98426	2.58586	0.601601	0.00144629	0.00144629	1	0.0579135	100.941	100.941	2.05553	9.45592	3.35386e-10	0.168327	0.168327	0.0636217	0.999997	0.0472125
302	2.01564	2.61924	0.603603	0.00108399	0.00108399	1	0.0579135	100.941	100.941	2.05553	10.9587	1.52382e-11	0.145727	0.145727	0.0550796	1	0.0326875
303	1.89489	2.5005	0.605605	0.000764735	0.000764735	1	0.0579135	100.941	100.941	2.05553	13.0905	2.97743e-13	0.1224	0.1224	0.0462629	1	0.0186436
304	1.75563	2.36324	0.607607	0.00078863	0.00078863	1	0.0579135	100.941	100.941	2.05553	12.9333	3.91523e-13	0.124298	0.124298	0.0469801	1	0.0186436
305	1.85951	2.46912	0.609609	0.00158395	0.00158395	1	0.0579135	100.941	100.941	2.05553	9.15595	6.43317e-10	0.176156	0.176156	0.0665807	0.999996	0.0527895
306	1.93679	2.5484	0.611611	0.0017282	0.0017282	1	0.0579135	100.941	100.941	2.05553	8.79429	1.43316e-09	0.184003	0.184003	0.0695464	0.999993	0.0579846
307	2.21764	2.83125	0.613613	0.0010145	0.0010145	1	0.0579135	100.941	100.941	2.05553	11.5157	5.193e-12	0.140978	0.140978	0.0532848	1	0.0256368
308	1.94954	2.56515	0.615615	0.000606148	0.000606148	1	0.0579135	100.941	100.941	2.05553	14.9466	1.40069e-14	0.108972	0.108972	0.0411876	1	0.0120828
309	1.76979	2.38741	0.617617	0.00109502	0.00109502	1	0.0579135	100.941	100.941	2.05553	11.1566	1.03533e-11	0.146466	0.146466	0.055359	1	0.0292639
310	1.84507	2.46469	0.619619	0.00153161	0.00153161	1	0.0579135	100.941	100.941	2.05553	9.46396	3.29632e-10	0.173221	0.173221	0.0654715	0.999997	0.0472125
311	1.8197	2.44132	0.621621	0.000760417	0.000760417	1	0.0579135	100.941	100.941	2.05553	13.4748	1.54035e-13	0.122054	0.122054	0.0461321	1	0.0168989
312	1.9939	2.61752	0.623623	0.000473923	0.000473923	1	0.0579135	100.941	100.941	2.05553	17.1234	5.59701e-16	0.0963564	0.0963564	0.0364193	1	0.00768148
313	2.03919	2.66482	0.625625	0.00109329	0.00109329	1	0.0579135	100.941	100.941	2.05553	11.3102	7.69383e-12	0.14635	0.14635	0.0553153	1	0.0256368
314	1.81914	2.44677	0.627627	0.000799528	0.000799528	1	0.0579135	100.941	100.941	2.05553	13.2681	2.19192e-13	0.125154	0.125154	0.0473036	1	0.0168989
315	1.98129	2.61092	0.629629	0.000604043	0.000604043	1	0.0579135	100.941	100.941	2.05553	15.3135	7.93376e-15	0.108783	0.108783	0.041116	1	0.0107616
316	1.97389	2.60552	0.631631	0.000967903	0.000967903	1	0.0579135	100.941	100.941	2.05553	12.1359	1.63233e-12	0.137703	0.137703	0.0520467	1	0.0210415
317	2.24162	2.87525	0.633633	0.000730684	0.000730684	1	0.0579135	100.941	100.941	2.05553	14.0119	6.27832e-14	0.119644	0.119644	0.0452212	1	0.0132848
318	1.87208	2.50771	0.635635	0.00136449	0.00136449	1	0.0579135	100.941	100.941	2.05553	10.286	5.87394e-11	0.163498	0.163498	0.0617963	0.999999	0.0326875
319	2.1057	2.74334	0.637637	0.00084866	0.00084866	1	0.0579135	100.941	100.941	2.05553	13.0837	3.01298e-13	0.128942	0.128942	0.0487354	1	0.0168989
320	2.03165	2.67129	0.639639	0.00109466	0.00109466	1	0.0579135	100.941	100.941	2.05553	11.5563	4.80843e-12	0.146442	0.146442	0.05535	1	0.0233881
321	1.93976	2.5814	0.641641	0.0012159	0.0012159	1	0.0579135	100.941	100.941	2.05553	10.9993	1.40714e-11	0.154339	0.154339	0.0583346	1	0.0256368
322	2.0571	2.70075	0.643643	0.00158401	0.00158401	1	0.0579135	100.941	100.941	2.05553	9.66694	2.13589e-10	0.176159	0.176159	0.0665819	0.999998	0.0372149
323	1.95839	2.60404	0.645645	0.00119212	0.00119212	1	0.0579135	100.941	100.941	2.05553	11.1778	9.9358e-12	0.152822	0.152822	0.0577614	1	0.0233881
324	2.12955	2.7772	0.647647	0.00121316	0.00121316	1	0.0579135	100.941	100.941	2.05553	11.1148	1.12294e-11	0.154165	0.154165	0.0582688	1	0.0256368
325	2.07953	2.72917	0.649649	0.00076644	0.00076644	1	0.0579135	100.941	100.941	2.05553	14.0269	6.12464e-14	0.122537	0.122537	0.0463145	1	0.0120828
326	2.14606	2.79771	0.651651	0.00156795	0.00156795	1	0.0579135	100.941	100.941	2.05553	9.83722	1.49024e-10	0.175264	0.175264	0.0662434	0.999998	0.0372149
327	2.01063	2.66429	0.653653	0.00100434	0.00100434	1	0.0579135	100.941	100.941	2.05553	12.329	1.14799e-12	0.140271	0.140271	0.0530173	1	0.0186436
328	1.98968	2.64534	0.655655	0.000827839	0.000827839	1	0.0579135	100.941	100.941	2.05553	13.6215	1.20221e-13	0.12735	0.12735	0.0481338	1	0.0132848
329	1.87538	2.53304	0.657657	0.00150843	0.00150843	1	0.0579135	100.941	100.941	2.05553	10.1218	8.2327e-11	0.171905	0.171905	0.0649741	0.999999	0.0326875
330	1.88618	2.54584	0.659659	0.000774489	0.000774489	1	0.0579135	100.941	100.941	2.05553	14.1689	4.85382e-14	0.123178	0.123178	0.046557	1	0.0107616
331	1.90852	2.57018	0.661661	0.000727688	0.000727688	1	0.0579135	100.941	100.941	2.05553	14.6617	2.1948e-14	0.119399	0.119399	0.0451284	1	0.00960959
332	1.96236	2.62603	0.663663	0.00107401	0.00107401	1	0.0579135	100.941	100.941	2.05553	12.105	1.72731e-12	0.145055	0.145055	0.0548255	1	0.0186436
333	1.92124	2.5869	0.665665	0.00132767	0.00132767	1	0.0579135	100.941	100.941	2.05553	10.9203	1.64359e-11	0.161276	0.161276	0.0609568	1	0.0233881
334	1.85558	2.52325	0.667667	0.00138447	0.00138447	1	0.0579135	100.941	100.941	2.05553	10.7261	2.41487e-11	0.16469	0.16469	0.062247	1	0.0256368
335	1.91999	2.58966	0.669669	0.000464647	0.000464647	1	0.0579135	100.941	100.941	2.05553	18.5704	7.92127e-17	0.0954087	0.0954087	0.0360611	1	0.00475472
336	2.161	2.83267	0.671671	0.000434365	0.000434365	1	0.0579135	100.941	100.941	2.05553	19.2642	3.24844e-17	0.0922474	0.0922474	0.0348662	1	0.00423762
337	1.9656	2.63927	0.673673	0.00146186	0.00146186	1	0.0579135	100.941	100.941	2.05553	10.5322	3.56206e-11	0.169231	0.169231	0.0639633	0.999999	0.0256368
338	1.88947	2.56514	0.675675	0.00138559	0.00138559	1	0.0579135	100.941	100.941	2.05553	10.8503	1.88691e-11	0.164757	0.164757	0.0622722	1	0.0233881
339	1.91404	2.59172	0.677677	0.000403645	0.000403645	1	0.0579135	100.941	100.941	2.05553	20.1626	1.06703e-17	0.0889254	0.0889254	0.0336107	1	0.00383333
340	1.84713	2.5268	0.679679	0.00115185	0.00115185	1	0.0579135	100.941	100.941	2.05553	11.971	2.21135e-12	0.150219	0.150219	0.0567773	1	0.0168989
341	1.78951	2.47119	0.681681	0.00094364	0.00094364	1	0.0579135	100.941	100.941	2.05553	13.2648	2.20421e-13	0.135966	0.135966	0.0513902	1	0.0120828
342	1.90371	2.5874	0.683683	0.00105504	0.00105504	1	0.0579135	100.941	100.941	2.05553	12.5818	7.28662e-13	0.143768	0.143768	0.0543391	1	0.0151893
343	1.98803	2.67372	0.685685	0.00157963	0.00157963	1	0.0579135	100.941	100.941	2.05553	10.3126	5.56225e-11	0.175916	0.175916	0.0664899	0.999999	0.0256368
344	2.18971	2.8774	0.687687	0.00129348	0.00129348	1	0.0579135	100.941	100.941	2.05553	11.4297	6.11843e-12	0.159187	0.159187	0.0601669	1	0.0186436
345	1.84945	2.53913	0.689689	0.000966993	0.000966993	1	0.0579135	100.941	100.941	2.05553	13.2576	2.23171e-13	0.137638	0.137638	0.0520223	1	0.0120828
346	2.12485	2.81654	0.691691	0.00123775	0.00123775	1	0.0579135	100.941	100.941	2.05553	11.7522	3.32358e-12	0.15572	0.15572	0.0588565	1	0.0168989
347	2.12351	2.81721	0.693693	0.000644796	0.000644796	1	0.0579135	100.941	100.941	2.05553	16.3297	1.73732e-15	0.112393	0.112393	0.0424804	1	0.00604762
348	1.75433	2.45003	0.695695	0.000113809	0.000113809	1	0.0579135	100.941	100.941	2.05553	38.981	6.75087e-25	0.0472188	0.0472188	0.017847	1	0.00109091
349	2.24831	2.94601	0.697697	0.00138722	0.00138722	1	0.0579135	100.941	100.941	2.05553	11.1974	9.56544e-12	0.164854	0.164854	0.0623089	1	0.0210415
350	2.00557	2.70527	0.699699	0.00132587	0.00132587	1	0.0579135	100.941	100.941	2.05553	11.4864	5.49121e-12	0.161168	0.161168	0.0609156	1	0.0186436
351	1.92965	2.63136	0.701701	0.0011761	0.0011761	1	0.0579135	100.941	100.941	2.05553	12.2308	1.37245e-12	0.151792	0.151792	0.0573719	1	0.0151893
352	2.2442	2.94791	0.703703	0.000585396	0.000585396	1	0.0579135	100.941	100.941	2.05553	17.3855	3.88806e-16	0.107091	0.107091	0.0404764	1	0.00506087
353	2.03734	2.74304	0.705705	0.000236745	0.000236745	1	0.0579135	100.941	100.941	2.05553	27.4161	5.13592e-21	0.0681031	0.0681031	0.0257406	1	0.00176271
354	1.82598	2.53368	0.707707	0.00100835	0.00100835	1	0.0579135	100.941	100.941	2.05553	13.322	1.99829e-13	0.140551	0.140551	0.0531231	1	0.0107616
355	2.16015	2.86986	0.709709	0.0011868	0.0011868	1	0.0579135	100.941	100.941	2.05553	12.3145	1.17877e-12	0.152481	0.152481	0.0576322	1	0.0132848
356	1.8998	2.61151	0.711711	0.000808477	0.000808477	1	0.0579135	100.941	100.941	2.05553	14.9621	1.36716e-14	0.125852	0.125852	0.0475676	1	0.00768148
357	2.15104	2.86476	0.713713	0.00056294	0.00056294	1	0.0579135	100.941	100.941	2.05553	17.9811	1.72813e-16	0.105017	0.105017	0.0396925	1	0.00423762
358	1.92991	2.64563	0.715715	0.000595053	0.000595053	1	0.0579135	100.941	100.941	2.05553	17.5382	3.15118e-16	0.10797	0.10797	0.0408089	1	0.00475472
359	1.99365	2.71137	0.717717	0.00168142	0.00168142	1	0.0579135	100.941	100.941	2.05553	10.4625	4.10028e-11	0.181495	0.181495	0.0685987	0.999999	0.0233881
360	1.98321	2.70293	0.719719	0.00157932	0.00157932	1	0.0579135	100.941	100.941	2.05553	10.8256	1.98181e-11	0.175898	0.175898	0.0664834	1	0.0210415
361	2.09534	2.81706	0.721721	0.000669515	0.000669515	1	0.0579135	100.941	100.941	2.05553	16.6729	1.05869e-15	0.114527	0.114527	0.043287	1	0.00506087
362	2.10211	2.82583	0.723723	0.000947066	0.000947066	1	0.0579135	100.941	100.941	2.05553	14.0574	5.82536e-14	0.136212	0.136212	0.0514834	1	0.00858273
363	2.06438	2.79011	0.725725	0.00152152	0.00152152	1	0.0579135	100.941	100.941	2.05553	11.1213	1.1088e-11	0.172649	0.172649	0.0652553	1	0.0186436
364	2.01935	2.74707	0.727727	0.00103103	0.00103103	1	0.0579135	100.941	100.941	2.05553	13.5474	1.36221e-13	0.142122	0.142122	0.0537171	1	0.00960959
365	1.8676	2.59733	0.729729	0.000416649	0.000416649	1	0.0579135	100.941	100.941	2.05553	21.3697	2.5565e-18	0.0903466	0.0903466	0.0341478	1	0.00232394
366	2.11676	2.84849	0.731731	0.000846756	0.000846756	1	0.0579135	100.941	100.941	2.05553	15.0313	1.22731e-14	0.128797	0.128797	0.0486807	1	0.00684375
367	1.96753	2.70126	0.733733	0.000568039	0.000568039	1	0.0579135	100.941	100.941	2.05553	18.4023	9.87369e-17	0.105491	0.105491	0.0398719	1	0.00368605
368	2.07706	2.8128	0.735735	0.000647899	0.000647899	1	0.0579135	100.941	100.941	2.05553	17.2779	4.51294e-16	0.112663	0.112663	0.0425825	1	0.00423762
369	2.18268	2.92041	0.737737	0.000425211	0.000425211	1	0.0579135	100.941	100.941	2.05553	21.3856	2.51002e-18	0.0912701	0.0912701	0.0344969	1	0.00232394
370	1.91562	2.65535	0.739739	0.0014455	0.0014455	1	0.0579135	100.941	100.941	2.05553	11.6303	4.17962e-12	0.168281	0.168281	0.0636043	1	0.0151893
371	1.95909	2.70083	0.741741	0.000814808	0.000814808	1	0.0579135	100.941	100.941	2.05553	15.5327	5.67825e-15	0.126344	0.126344	0.0477535	1	0.00538211
372	2.03122	2.77497	0.743743	0.000600946	0.000600946	1	0.0579135	100.941	100.941	2.05553	18.1354	1.40578e-16	0.108504	0.108504	0.0410105	1	0.00368605
373	2.03227	2.77801	0.745745	0.000761617	0.000761617	1	0.0579135	100.941	100.941	2.05553	16.1527	2.25067e-15	0.12215	0.12215	0.0461685	1	0.00506087
374	2.05602	2.80377	0.747747	0.000657675	0.000657675	1	0.0579135	100.941	100.941	2.05553	17.429	3.66171e-16	0.113509	0.113509	0.0429025	1	0.00383333
375	2.2043	2.95405	0.749749	0.000999485	0.000999485	1	0.0579135	100.941	100.941	2.05553	14.1759	4.79836e-14	0.139931	0.139931	0.052889	1	0.00768148
376	1.83792	2.58968	0.751752	0.000578808	0.000578808	1	0.0579135	100.941	100.941	2.05553	18.678	6.88596e-17	0.106486	0.106486	0.040248	1	0.00331707
377	1.69817	2.45192	0.753754	0.00272161	0.00272161	1	0.0579135	100.941	100.941	2.05553	8.63653	2.04356e-09	0.230908	0.230908	0.087275	0.999991	0.0424914
378	2.03164	2.78739	0.755756	0.00228369	0.00228369	1	0.0579135	100.941	100.941	2.05553	9.45335	3.37246e-10	0.211517	0.211517	0.0799458	0.999997	0.0292639
379	2.16278	2.92054	0.757758	0.000280825	0.000280825	1	0.0579135	100.941	100.941	2.05553	27.0293	7.34185e-21	0.0741727	0.0741727	0.0280347	1	0.00142424
380	1.9801	2.73986	0.75976	0.00111699	0.00111699	1	0.0579135	100.941	100.941	2.05553	13.5886	1.27074e-13	0.147928	0.147928	0.0559116	1	0.00858273
381	1.71932	2.48109	0.761762	0.00137073	0.00137073	1	0.0579135	100.941	100.941	2.05553	12.2989	1.21254e-12	0.163871	0.163871	0.0619375	1	0.0120828
382	2.12836	2.89212	0.763764	0.000920644	0.000920644	1	0.0579135	100.941	100.941	2.05553	15.0465	1.19852e-14	0.134299	0.134299	0.0507602	1	0.00538211
383	1.69998	2.46575	0.765766	0.000617442	0.000617442	1	0.0579135	100.941	100.941	2.05553	18.4213	9.62991e-17	0.109983	0.109983	0.0415696	1	0.00331707
384	1.88147	2.64924	0.767768	0.0018551	0.0018551	1	0.0579135	100.941	100.941	2.05553	10.6554	2.78116e-11	0.190638	0.190638	0.0720545	0.999999	0.0186436
385	1.97262	2.74239	0.76977	0.000837919	0.000837919	1	0.0579135	100.941	100.941	2.05553	15.8958	3.29066e-15	0.128123	0.128123	0.048426	1	0.00475472
386	2.10359	2.87536	0.771772	0.000878172	0.000878172	1	0.0579135	100.941	100.941	2.05553	15.5676	5.38595e-15	0.131165	0.131165	0.0495755	1	0.00506087
387	1.6751	2.44888	0.773774	0.000733273	0.000733273	1	0.0579135	100.941	100.941	2.05553	17.0806	5.9429e-16	0.119856	0.119856	0.0453013	1	0.00383333
388	1.90805	2.68382	0.775776	0.00147179	0.00147179	1	0.0579135	100.941	100.941	2.05553	12.0875	1.78389e-12	0.169805	0.169805	0.0641802	1	0.0120828
389	1.79579	2.57357	0.777778	0.000712228	0.000712228	1	0.0579135	100.941	100.941	2.05553	17.4208	3.70315e-16	0.118123	0.118123	0.0446465	1	0.00368605
390	2.04202	2.8218	0.77978	0.00201766	0.00201766	1	0.0579135	100.941	100.941	2.05553	10.377	4.87819e-11	0.198815	0.198815	0.0751451	0.999999	0.0210415
391	1.85634	2.63812	0.781782	0.000996025	0.000996025	1	0.0579135	100.941	100.941	2.05553	14.8072	1.74351e-14	0.139689	0.139689	0.0527974	1	0.00538211
392	1.95017	2.73395	0.783784	0.000592892	0.000592892	1	0.0579135	100.941	100.941	2.05553	19.2411	3.34475e-17	0.107774	0.107774	0.0407348	1	0.00232394
393	1.94227	2.72805	0.785786	0.000880119	0.000880119	1	0.0579135	100.941	100.941	2.05553	15.8327	3.6151e-15	0.13131	0.13131	0.0496305	1	0.00475472
394	1.84302	2.63081	0.787788	0.000798	0.000798	1	0.0579135	100.941	100.941	2.05553	16.6698	1.06345e-15	0.125034	0.125034	0.0472584	1	0.00383333
395	1.94973	2.73952	0.78979	0.00080241	0.00080241	1	0.0579135	100.941	100.941	2.05553	16.6662	1.06898e-15	0.125379	0.125379	0.0473888	1	0.00383333
396	1.89869	2.69048	0.791792	0.000859357	0.000859357	1	0.0579135	100.941	100.941	2.05553	16.1453	2.27518e-15	0.129752	0.129752	0.0490415	1	0.00423762
397	1.95457	2.74837	0.793794	0.00188336	0.00188336	1	0.0579135	100.941	100.941	2.05553	10.9336	1.601e-11	0.192085	0.192085	0.0726012	1	0.0151893
398	2.13537	2.93116	0.795796	0.00130596	0.00130596	1	0.0579135	100.941	100.941	2.05553	13.1631	2.62585e-13	0.159953	0.159953	0.0604564	1	0.00768148
399	2.14759	2.94539	0.797798	0.000737333	0.000737333	1	0.0579135	100.941	100.941	2.05553	17.5624	3.04847e-16	0.120187	0.120187	0.0454265	1	0.00331707
400	2.1603	2.9601	0.7998	0.00110026	0.00110026	1	0.0579135	100.941	100.941	2.05553	14.4131	3.26689e-14	0.146816	0.146816	0.0554912	1	0.00538211
401	1.90838	2.71018	0.801802	0.00100542	0.00100542	1	0.0579135	100.941	100.941	2.05553	15.1153	1.07705e-14	0.140346	0.140346	0.0530457	1	0.00506087
402	1.9906	2.79441	0.803804	0.00127808	0.00127808	1	0.0579135	100.941	100.941	2.05553	13.4398	1.63466e-13	0.158236	0.158236	0.0598077	1	0.00684375
403	2.03009	2.83589	0.805806	0.000551421	0.000551421	1	0.0579135	100.941	100.941	2.05553	20.5122	7.00083e-18	0.103936	0.103936	0.0392843	1	0.00176271
404	1.99492	2.80273	0.807808	0.000705744	0.000705744	1	0.0579135	100.941	100.941	2.05553	18.1764	1.33126e-16	0.117584	0.117584	0.0444428	1	0.00251351
405	2.09959	2.9094	0.80981	0.000554972	0.000554972	1	0.0579135	100.941	100.941	2.05553	20.548	6.70695e-18	0.104271	0.104271	0.0394106	1	0.00176271
406	1.90755	2.71937	0.811812	0.00162247	0.00162247	1	0.0579135	100.941	100.941	2.05553	12.0473	1.92077e-12	0.178285	0.178285	0.0673855	1	0.0107616
407	1.95603	2.76984	0.813814	0.000756447	0.000756447	1	0.0579135	100.941	100.941	2.05553	17.6872	2.57097e-16	0.121735	0.121735	0.0460115	1	0.00291026
408	2.04914	2.86495	0.815816	0.00141332	0.00141332	1	0.0579135	100.941	100.941	2.05553	12.9716	3.66148e-13	0.166397	0.166397	0.0628923	1	0.00768148
409	2.01485	2.83267	0.817818	0.000542577	0.000542577	1	0.0579135	100.941	100.941	2.05553	20.9869	3.99006e-18	0.1031	0.1031	0.038968	1	0.00176271
410	1.93604	2.75586	0.81982	0.00110085	0.00110085	1	0.0579135	100.941	100.941	2.05553	14.7699	1.84923e-14	0.146855	0.146855	0.0555061	1	0.00506087
411	2.03127	2.8531	0.821822	0.00124773	0.00124773	1	0.0579135	100.941	100.941	2.05553	13.9072	7.4623e-14	0.156346	0.156346	0.0590932	1	0.00604762
412	2.00875	2.83257	0.823824	0.000943058	0.000943058	1	0.0579135	100.941	100.941	2.05553	16.0357	2.67412e-15	0.135924	0.135924	0.0513744	1	0.00383333
413	2.08204	2.90787	0.825826	0.000787525	0.000787525	1	0.0579135	100.941	100.941	2.05553	17.5905	2.93333e-16	0.124211	0.124211	0.0469472	1	0.00251351
414	1.90224	2.73007	0.827828	0.000869543	0.000869543	1	0.0579135	100.941	100.941	2.05553	16.781	9.07444e-16	0.130518	0.130518	0.0493313	1	0.00331707
415	1.87799	2.70782	0.82983	0.00169873	0.00169873	1	0.0579135	100.941	100.941	2.05553	12.0351	1.96443e-12	0.182427	0.182427	0.0689509	1	0.00960959
416	2.01878	2.85061	0.831832	0.000452856	0.000452856	1	0.0579135	100.941	100.941	2.05553	23.3657	2.80271e-19	0.0941904	0.0941904	0.0356006	1	0.00142424
417	1.90175	2.73558	0.833834	0.00163165	0.00163165	1	0.0579135	100.941	100.941	2.05553	12.3392	1.12701e-12	0.178789	0.178789	0.0675758	1	0.00858273
418	1.78028	2.61612	0.835836	0.000338486	0.000338486	1	0.0579135	100.941	100.941	2.05553	27.1565	6.52466e-21	0.0814323	0.0814323	0.0307785	1	0.0009
419	2.09539	2.93323	0.837838	0.00120202	0.00120202	1	0.0579135	100.941	100.941	2.05553	14.4453	3.10188e-14	0.153456	0.153456	0.0580007	1	0.00506087
420	2.05969	2.89953	0.83984	0.000567926	0.000567926	1	0.0579135	100.941	100.941	2.05553	21.0656	3.63916e-18	0.105481	0.105481	0.0398679	1	0.00176271
421	2.01513	2.85697	0.841842	0.000987416	0.000987416	1	0.0579135	100.941	100.941	2.05553	16.0141	2.76078e-15	0.139084	0.139084	0.0525687	1	0.00368605
422	2.03085	2.87469	0.843844	0.000612831	0.000612831	1	0.0579135	100.941	100.941	2.05553	20.3758	8.24544e-18	0.109571	0.109571	0.041414	1	0.00176271
423	1.51483	2.36068	0.845846	0.00133056	0.00133056	1	0.0579135	100.941	100.941	2.05553	13.8611	8.05588e-14	0.161452	0.161452	0.0610232	1	0.00538211
424	1.92648	2.77433	0.847848	0.00208956	0.00208956	1	0.0579135	100.941	100.941	2.05553	11.087	1.18556e-11	0.202327	0.202327	0.0764725	1	0.0132848
425	1.99896	2.84881	0.84985	0.000768963	0.000768963	1	0.0579135	100.941	100.941	2.05553	18.3194	1.10133e-16	0.122738	0.122738	0.0463906	1	0.00218182
426	2.07052	2.92237	0.851852	0.000723353	0.000723353	1	0.0579135	100.941	100.941	2.05553	18.9327	4.95608e-17	0.119042	0.119042	0.0449938	1	0.00195238
427	1.99713	2.85098	0.853854	0.00187427	0.00187427	1	0.0579135	100.941	100.941	2.05553	11.7893	3.10016e-12	0.191621	0.191621	0.0724259	1	0.00960959
428	2.04486	2.90072	0.855856	0.00121174	0.00121174	1	0.0579135	100.941	100.941	2.05553	14.6966	2.07658e-14	0.154075	0.154075	0.0582348	1	0.00423762
429	2.03771	2.89557	0.857858	0.000651732	0.000651732	1	0.0579135	100.941	100.941	2.05553	20.0865	1.17057e-17	0.112995	0.112995	0.0427083	1	0.00176271
430	1.75232	2.61218	0.85986	0.000642699	0.000642699	1	0.0579135	100.941	100.941	2.05553	20.2743	9.31892e-18	0.11221	0.11221	0.0424113	1	0.00176271
431	1.9475	2.80936	0.861862	0.00181139	0.00181139	1	0.0579135	100.941	100.941	2.05553	12.1047	1.7283e-12	0.188379	0.188379	0.0712006	1	0.00858273
432	2.16683	3.03069	0.863864	0.00117775	0.00117775	1	0.0579135	100.941	100.941	2.05553	15.0467	1.1981e-14	0.151898	0.151898	0.0574121	1	0.00383333
433	2.22248	3.08834	0.865866	0.0003277	0.0003277	1	0.0579135	100.941	100.941	2.05553	28.5914	1.78371e-21	0.0801243	0.0801243	0.0302842	1	0.00075
434	1.85661	2.72448	0.867868	0.000746394	0.000746394	1	0.0579135	100.941	100.941	2.05553	18.9886	4.61325e-17	0.120923	0.120923	0.0457048	1	0.00176271
435	2.09644	2.96631	0.86987	0.000747864	0.000747864	1	0.0579135	100.941	100.941	2.05553	19.0137	4.4675e-17	0.121042	0.121042	0.0457497	1	0.00176271
436	2.00702	2.87889	0.871872	0.000663441	0.000663441	1	0.0579135	100.941	100.941	2.05553	20.2336	9.78906e-18	0.114006	0.114006	0.0430902	1	0.00176271
437	1.93345	2.80732	0.873874	0.000742485	0.000742485	1	0.0579135	100.941	100.941	2.05553	19.1702	3.65934e-17	0.120606	0.120606	0.0455849	1	0.00176271
438	1.97448	2.85036	0.875876	0.000655119	0.000655119	1	0.0579135	100.941	100.941	2.05553	20.4553	7.49456e-18	0.113289	0.113289	0.0428191	1	0.00176271
439	1.9257	2.80358	0.877878	0.00154241	0.00154241	1	0.0579135	100.941	100.941	2.05553	13.3616	1.86773e-13	0.17383	0.17383	0.0657017	1	0.00538211
440	2.05755	2.93743	0.87988	0.000914628	0.000914628	1	0.0579135	100.941	100.941	2.05553	17.391	3.8589e-16	0.133859	0.133859	0.0505941	1	0.00218182
441	1.81686	2.69874	0.881882	0.000265331	0.000265331	1	0.0579135	100.941	100.941	2.05553	32.3623	7.75133e-23	0.0720975	0.0720975	0.0272503	1	0.000636364
442	1.98317	2.86705	0.883884	0.000623775	0.000623775	1	0.0579135	100.941	100.941	2.05553	21.1546	3.2804e-18	0.110545	0.110545	0.0417822	1	0.00161765
443	1.74621	2.6321	0.885886	0.000961997	0.000961997	1	0.0579135	100.941	100.941	2.05553	17.0731	6.00554e-16	0.137282	0.137282	0.0518877	1	0.00232394
444	1.86493	2.75282	0.887888	0.000449809	0.000449809	1	0.0579135	100.941	100.941	2.05553	25.0246	5.06872e-20	0.093873	0.093873	0.0354807	1	0.0009
445	1.93562	2.82551	0.88989	0.000986181	0.000986181	1	0.0579135	100.941	100.941	2.05553	16.9387	7.2562e-16	0.138997	0.138997	0.0525359	1	0.00232394
446	2.08153	2.97342	0.891892	0.000277665	0.000277665	1	0.0579135	100.941	100.941	2.05553	31.9944	1.03615e-22	0.0737543	0.0737543	0.0278765	1	0.000636364
447	1.89417	2.78806	0.893894	0.000792413	0.000792413	1	0.0579135	100.941	100.941	2.05553	18.9816	4.65462e-17	0.124595	0.124595	0.0470927	1	0.00176271
448	2.16062	3.05652	0.895896	0.00077203	0.00077203	1	0.0579135	100.941	100.941	2.05553	19.2736	3.21019e-17	0.122983	0.122983	0.046483	1	0.00176271
449	1.90242	2.80032	0.897898	0.00107648	0.00107648	1	0.0579135	100.941	100.941	2.05553	16.3586	1.66589e-15	0.145221	0.145221	0.0548885	1	0.00251351
450	1.94738	2.84728	0.8999	0.00054808	0.00054808	1	0.0579135	100.941	100.941	2.05553	22.9771	4.25113e-19	0.103621	0.103621	0.0391651	1	0.00124
451	1.96142	2.86332	0.901902	0.000651616	0.000651616	1	0.0579135	100.941	100.941	2.05553	21.1196	3.41664e-18	0.112985	0.112985	0.0427045	1	0.00142424
452	1.86998	2.77389	0.903904	0.00081907	0.00081907	1	0.0579135	100.941	100.941	2.05553	18.8792	5.30833e-17	0.126674	0.126674	0.0478782	1	0.00176271
453	2.00321	2.90911	0.905906	0.000401731	0.000401731	1	0.0579135	100.941	100.941	2.05553	27.0171	7.42593e-21	0.0887143	0.0887143	0.0335309	1	0.00075
454	2.19074	3.09865	0.907908	0.00165137	0.00165137	1	0.0579135	100.941	100.941	2.05553	13.3549	1.88897e-13	0.179866	0.179866	0.0679829	1	0.00506087
455	2.10078	3.01069	0.90991	0.00141769	0.00141769	1	0.0579135	100.941	100.941	2.05553	14.4454	3.10128e-14	0.166655	0.166655	0.0629895	1	0.00383333
456	2.01249	2.9244	0.911912	0.0027198	0.0027198	1	0.0579135	100.941	100.941	2.05553	10.4522	4.18726e-11	0.230831	0.230831	0.087246	0.999999	0.0132848
457	2.07554	2.98946	0.913914	0.00179172	0.00179172	1	0.0579135	100.941	100.941	2.05553	12.906	4.10649e-13	0.187353	0.187353	0.0708128	1	0.00538211
458	2.04315	2.95906	0.915916	0.000987669	0.000987669	1	0.0579135	100.941	100.941	2.05553	17.421	3.70235e-16	0.139102	0.139102	0.0525755	1	0.00195238
459	1.96114	2.87906	0.917918	0.00188297	0.00188297	1	0.0579135	100.941	100.941	2.05553	12.6446	6.5154e-13	0.192065	0.192065	0.0725938	1	0.00604762
460	1.93353	2.85345	0.91992	0.00143207	0.00143207	1	0.0579135	100.941	100.941	2.05553	14.5308	2.70431e-14	0.167498	0.167498	0.0633082	1	0.00383333
461	2.09663	3.01855	0.921922	0.0009168	0.0009168	1	0.0579135	100.941	100.941	2.05553	18.2003	1.28952e-16	0.134018	0.134018	0.0506541	1	0.00176271
462	2.19532	3.11925	0.923924	0.000708139	0.000708139	1	0.0579135	100.941	100.941	2.05553	20.7539	5.25044e-18	0.117784	0.117784	0.0445181	1	0.00142424
463	1.90149	2.82741	0.925926	0.000527051	0.000527051	1	0.0579135	100.941	100.941	2.05553	24.1086	1.28577e-19	0.101614	0.101614	0.0384064	1	0.000882353
464	1.85939	2.78732	0.927928	0.000991319	0.000991319	1	0.0579135	100.941	100.941	2.05553	17.6169	2.82939e-16	0.139358	0.139358	0.0526725	1	0.00176271
465	1.75987	2.6898	0.92993	0.000459571	0.000459571	1	0.0579135	100.941	100.941	2.05553	25.9296	2.08267e-20	0.0948861	0.0948861	0.0358636	1	0.00075
466	1.93403	2.86596	0.931932	0.000945398	0.000945398	1	0.0579135	100.941	100.941	2.05553	18.1175	1.43972e-16	0.136092	0.136092	0.0514381	1	0.00176271
467	2.05575	2.98969	0.933934	0.00101294	0.00101294	1	0.0579135	100.941	100.941	2.05553	17.5407	3.14057e-16	0.14087	0.14087	0.0532439	1	0.00176271
468	1.93528	2.87122	0.935936	0.000411057	0.000411057	1	0.0579135	100.941	100.941	2.05553	27.5942	4.36358e-21	0.0897382	0.0897382	0.0339179	1	0.000636364
469	1.92543	2.86337	0.937938	0.00103234	0.00103234	1	0.0579135	100.941	100.941	2.05553	17.4496	3.55932e-16	0.142213	0.142213	0.0537514	1	0.00176271
470	2.08075	3.02069	0.93994	0.00181056	0.00181056	1	0.0579135	100.941	100.941	2.05553	13.2043	2.44578e-13	0.188336	0.188336	0.0711842	1	0.00506087
471	1.89084	2.83278	0.941942	0.000762079	0.000762079	1	0.0579135	100.941	100.941	2.05553	20.3961	8.04657e-18	0.122187	0.122187	0.0461825	1	0.00142424
472	1.7624	2.70635	0.943944	0.00116357	0.00116357	1	0.0579135	100.941	100.941	2.05553	16.5414	1.27866e-15	0.150981	0.150981	0.0570655	1	0.00218182
473	1.92013	2.86607	0.945946	0.00134911	0.00134911	1	0.0579135	100.941	100.941	2.05553	15.3945	7.00814e-15	0.162574	0.162574	0.061447	1	0.00291026
474	1.92587	2.87381	0.947948	0.00101098	0.00101098	1	0.0579135	100.941	100.941	2.05553	17.8212	2.14352e-16	0.140733	0.140733	0.0531922	1	0.00176271
475	2.05571	3.00566	0.94995	0.00160656	0.00160656	1	0.0579135	100.941	100.941	2.05553	14.1669	4.86926e-14	0.177409	0.177409	0.0670541	1	0.00383333
476	1.86113	2.81308	0.951952	0.00140505	0.00140505	1	0.0579135	100.941	100.941	2.05553	15.1807	9.73326e-15	0.16591	0.16591	0.062708	1	0.00291026
477	2.19208	3.14603	0.953954	0.000336615	0.000336615	1	0.0579135	100.941	100.941	2.05553	31.0802	2.16138e-22	0.0812069	0.0812069	0.0306933	1	0.000636364
478	1.88979	2.84575	0.955956	0.000674399	0.000674399	1	0.0579135	100.941	100.941	2.05553	22.004	1.24183e-18	0.114944	0.114944	0.0434446	1	0.00109091
479	2.02561	2.98357	0.957958	0.000530237	0.000530237	1	0.0579135	100.941	100.941	2.05553	24.8676	5.9319e-20	0.10192	0.10192	0.0385223	1	0.00075
480	2.10133	3.06129	0.95996	0.00093646	0.00093646	1	0.0579135	100.941	100.941	2.05553	18.7513	6.26145e-17	0.135447	0.135447	0.0511943	1	0.00175
481	1.8655	2.82746	0.961962	0.000472592	0.000472592	1	0.0579135	100.941	100.941	2.05553	26.4507	1.26436e-20	0.0962209	0.0962209	0.0363681	1	0.000636364
482	2.08907	3.05303	0.963964	0.00123249	0.00123249	1	0.0579135	100.941	100.941	2.05553	16.4132	1.539e-15	0.155388	0.155388	0.0587311	1	0.00195238
483	1.97023	2.9362	0.965966	0.00191778	0.00191778	1	0.0579135	100.941	100.941	2.05553	13.1851	2.52801e-13	0.193832	0.193832	0.0732617	1	0.00475472
484	1.93805	2.90602	0.967968	0.000973796	0.000973796	1	0.0579135	100.941	100.941	2.05553	18.5417	8.22388e-17	0.138121	0.138121	0.0522049	1	0.00175
485	1.97606	2.94603	0.96997	0.000742828	0.000742828	1	0.0579135	100.941	100.941	2.05553	21.2734	2.85763e-18	0.120634	0.120634	0.0455955	1	0.00124
486	1.86525	2.83722	0.971972	0.000372399	0.000372399	1	0.0579135	100.941	100.941	2.05553	30.1073	4.83576e-22	0.0854143	0.0854143	0.0322836	1	0.000636364
487	2.15902	3.133	0.973974	0.00151801	0.00151801	1	0.0579135	100.941	100.941	2.05553	14.9428	1.40902e-14	0.17245	0.17245	0.0651801	1	0.00291026
488	2.0495	3.02548	0.975976	0.00128088	0.00128088	1	0.0579135	100.941	100.941	2.05553	16.3007	1.81232e-15	0.15841	0.15841	0.0598732	1	0.00195238
489	2.00518	2.98316	0.977978	0.000379021	0.000379021	1	0.0579135	100.941	100.941	2.05553	30.0275	5.17148e-22	0.0861704	0.0861704	0.0325694	1	0.000636364
490	1.84707	2.82705	0.97998	0.000840003	0.000840003	1	0.0579135	100.941	100.941	2.05553	20.2115	1.00547e-17	0.128282	0.128282	0.0484862	1	0.00125926
491	1.93384	2.91582	0.981982	0.000545171	0.000545171	1	0.0579135	100.941	100.941	2.05553	25.1397	4.51916e-20	0.103346	0.103346	0.0390611	1	0.000666667
492	2.12983	3.11381	0.983984	0.000473614	0.000473614	1	0.0579135	100.941	100.941	2.05553	27.027	7.35743e-21	0.0963249	0.0963249	0.0364074	1	0.000636364
493	1.95893	2.94491	0.985986	0.000410187	0.000410187	1	0.0579135	100.941	100.941	2.05553	29.1006	1.14237e-21	0.0896433	0.0896433	0.033882	1	0.000636364
494	2.26795	3.25594	0.987988	0.00109798	0.00109798	1	0.0579135	100.941	100.941	2.05553	17.8228	2.13872e-16	0.146664	0.146664	0.0554338	1	0.00176271
495	2.02635	3.01634	0.98999	0.000852124	0.000852124	1	0.0579135	100.941	100.941	2.05553	20.2723	9.34217e-18	0.129205	0.129205	0.0488347	1	0.00125926
496	2.12487	3.11686	0.991992	0.000430716	0.000430716	1	0.0579135	100.941	100.941	2.05553	28.5716	1.81506e-21	0.0918591	0.0918591	0.0347195	1	0.000636364
497	1.98927	2.98327	0.993994	0.000820764	0.000820764	1	0.0579135	100.941	100.941	2.05553	20.7394	5.34109e-18	0.126805	0.126805	0.0479277	1	0.00124
498	2.07622	3.07221	0.995996	0.000769533	0.000769533	1	0.0579135	100.941	100.941	2.05553	21.4618	2.29933e-18	0.122783	0.122783	0.0464078	1	0.0009
499	2.07097	3.06897	0.997998	0.000974773	0.000974773	1	0.0579135	100.941	100.941	2.05553	19.1074	3.96399e-17	0.138191	0.138191	0.0522311	1	0.00142424
500	1.93004	2.93004	1	0.000546665	0.000546665	1	0.0579135	100.941	100.941	2.05553	25.566	2.96696e-20	0.103487	0.103487	0.0391145	1	0.000636364
501	1.71748	1.71748	0	0.00114017	0.00114017	1	0.0579135	100.941	100.941	2.05553	0	0.5	0.149455	0.149455	0.0564887	0.5	1
502	2.18764	2.18764	0	0.000632959	0.000632959	1	0.0579135	100.941	100.941	2.05553	0	0.5	0.111356	0.111356	0.0420887	0.5	1
503	1.83535	1.83535	0	0.00107747	0.00107747	1	0.0579135	100.941	100.941	2.05553	0	0.5	0.145288	0.145288	0.0549136	0.5	1
504	1.92916	1.92916	0	0.000765982	0.000765982	1	0.0579135	100.941	100.941	2.05553	0	0.5	0.1225	0.1225	0.0463006	0.5	1
505	2.22343	2.22343	0	0.00178065	0.00178065	1	0.0579135	100.941	100.941	2.05553	0	0.5	0.186774	0.186774	0.0705938	0.5	1
506	1.762	1.762	0	0.000742496	0.000742496	1	0.0579135	100.941	100.941	2.05553	0	0.5	0.120607	0.120607	0.0455853	0.5	1
507	1.9519	1.9519	0	0.00171289	0.00171289	1	0.0579135	100.941	100.941	2.05553	0	0.5	0.183185	0.183185	0.0692376	0.5	1
508	2.03311	2.03311	0	0.0010729	0.0010729	1	0.0579135	100.941	100.941	2.05553	0	0.5	0.144979	0.144979	0.054797	0.5	1
509	1.79801	1.79801	0	0.00126274	0.00126274	1	0.0579135	100.941	100.941	2.05553	0	0.5	0.157283	0.157283	0.0594475	0.5	1
510	1.91552	1.91552	0	0.00145482	0.00145482	1	0.0579135	100.941	100.941	2.05553	0	0.5	0.168823	0.168823	0.063809	0.5	1
511	2.06005	2.06005	0	0.00172891	0.00172891	1	0.0579135	100.941	100.941	2.05553	0	0.5	0.18404	0.18404	0.0695607	0.5	1
512	2.17117	2.17117	0	0.000386033	0.000386033	1	0.0579135	100.941	100.941	2.05553	0	0.5	0.0869638	0.0869638	0.0328692	0.5	1
513	2.15648	2.15648	0	0.00165613	0.00165613	1	0.0579135	100.941	100.941	2.05553	0	0.5	0.180125	0.180125	0.0680808	0.5	1
514	1.88724	1.88724	0	0.000648445	0.000648445	1	0.0579135	100.941	100.941	2.05553	0	0.5	0.11271	0.11271	0.0426004	0.5	1
515	1.89664	1.89664	0	0.00125287	0.00125287	1	0.0579135	100.941	100.941	2.05553	0	0.5	0.156668	0.156668	0.0592148	0.5	1
516	1.98851	1.98851	0	0.000494073	0.000494073	1	0.0579135	100.941	100.941	2.05553	0	0.5	0.0983834	0.0983834	0.0371854	0.5	1
517	2.18152	2.18152	0	0.00116606	0.00116606	1	0.0579135	100.941	100.941	2.05553	0	0.5	0.151142	0.151142	0.0571265	0.5	1
518	1.82947	1.82947	0	0.000679076	0.000679076	1	0.0579135	100.941	100.941	2.05553	0	0.5	0.115342	0.115342	0.043595	0.5	1
519	2.28337	2.28337	0	0.000963691	0.000963691	1	0.0579135	100.941	100.941	2.05553	0	0.5	0.137403	0.137403	0.0519333	0.5	1
520	2.14132	2.14132	0	0.000623716	0.000623716	1	0.0579135	100.941	100.941	2.05553	0	0.5	0.11054	0.11054	0.0417802	0.5	1
521	1.84709	1.84709	0	0.000802387	0.000802387	1	0.0579135	100.941	100.941	2.05553	0	0.5	0.125377	0.125377	0.0473881	0.5	1
522	2.18695	2.18695	0	0.000247248	0.000247248	1	0.0579135	100.941	100.941	2.05553	0	0.5	0.0695974	0.0695974	0.0263053	0.5	1
523	1.9889	1.9889	0	0.000928051	0.000928051	1	0.0579135	100.941	100.941	2.05553	0	0.5	0.134838	0.134838	0.050964	0.5	1
524	2.04054	2.04054	0	0.00106707	0.00106707	1	0.0579135	100.941	100.941	2.05553	0	0.5	0.144585	0.144585	0.0546481	0.5	1
525	1.98373	1.98373	0	0.00172165	0.00172165	1	0.0579135	100.941	100.941	2.05553	0	0.5	0.183653	0.183653	0.0694145	0.5	1
526	1.96143	1.96143	0	0.00187251	0.00187251	1	0.0579135	100.941	100.941	2.05553	0	0.5	0.191531	0.191531	0.0723917	0.5	1
527	2.19268	2.19268	0	0.00142548	0.00142548	1	0.0579135	100.941	100.941	2.05553	0	0.5	0.167112	0.167112	0.0631623	0.5	1
528	2.193	2.193	0	0.00052437	0.00052437	1	0.0579135	100.941	100.941	2.05553	0	0.5	0.101355	0.101355	0.0383086	0.5	1
529	2.22154	2.22154	0	0.000912924	0.000912924	1	0.0579135	100.941	100.941	2.05553	0	0.5	0.133735	0.133735	0.0505469	0.5	1
530	2.01732	2.01732	0	0.000992966	0.000992966	1	0.0579135	100.941	100.941	2.05553	0	0.5	0.139474	0.139474	0.0527163	0.5	1
531	2.03175	2.03175	0	0.00158762	0.00158762	1	0.0579135	100.941	100.941	2.05553	0	0.5	0.17636	0.17636	0.0666577	0.5	1
532	1.69738	1.69738	0	0.000759481	0.000759481	1	0.0579135	100.941	100.941	2.05553	0	0.5	0.121979	0.121979	0.0461037	0.5	1
533	1.98403	1.98403	0	0.00118516	0.00118516	1	0.0579135	100.941	100.941	2.05553	0	0.5	0.152375	0.152375	0.0575925	0.5	1
534	2.11924	2.11924	0	0.000816822	0.000816822	1	0.0579135	100.941	100.941	2.05553	0	0.5	0.1265	0.1265	0.0478125	0.5	1
535	1.79719	1.79719	0	0.000492915	0.000492915	1	0.0579135	100.941	100.941	2.05553	0	0.5	0.0982681	0.0982681	0.0371418	0.5	1
536	1.91221	1.91221	0	0.000809429	0.000809429	1	0.0579135	100.941	100.941	2.05553	0	0.5	0.125926	0.125926	0.0475956	0.5	1
537	1.92607	1.92607	0	0.00106922	0.00106922	1	0.0579135	100.941	100.941	2.05553	0	0.5	0.144731	0.144731	0.054703	0.5	1
538	2.0117	2.0117	0	0.000857374	0.000857374	1	0.0579135	100.941	100.941	2.05553	0	0.5	0.129602	0.129602	0.0489849	0.5	1
539	2.13268	2.13268	0	0.000960524	0.000960524	1	0.0579135	100.941	100.941	2.05553	0	0.5	0.137177	0.137177	0.0518479	0.5	1
540	1.74997	1.74997	0	0.000817438	0.000817438	1	0.0579135	100.941	100.941	2.05553	0	0.5	0.126548	0.126548	0.0478305	0.5	1
541	2.10526	2.10526	0	0.000805227	0.000805227	1	0.0579135	100.941	100.941	2.05553	0	0.5	0.125599	0.125599	0.0474719	0.5	1
542	2.17932	2.17932	0	0.00113167	0.00113167	1	0.0579135	100.941	100.941	2.05553	0	0.5	0.148897	0.148897	0.0562778	0.5	1
543	2.06699	2.06699	0	0.00188753	0.00188753	1	0.0579135	100.941	100.941	2.05553	0	0.5	0.192298	0.192298	0.0726817	0.5	1
544	1.89213	1.89213	0	0.00138348	0.00138348	1	0.0579135	100.941	100.941	2.05553	0	0.5	0.164632	0.164632	0.0622249	0.5	1
545	1.90589	1.90589	0	0.00143575	0.00143575	1	0.0579135	100.941	100.941	2.05553	0	0.5	0.167713	0.167713	0.0633894	0.5	1
546	2.20802	2.20802	0	0.00114492	0.00114492	1	0.0579135	100.941	100.941	2.05553	0	0.5	0.149766	0.149766	0.0566063	0.5	1
547	1.96652	1.96652	0	0.00195395	0.00195395	1	0.0579135	100.941	100.941	2.05553	0	0.5	0.195652	0.195652	0.0739494	0.5	1
548	1.8537	1.8537	0	0.0018935	0.0018935	1	0.0579135	100.941	100.941	2.05553	0	0.5	0.192601	0.192601	0.0727964	0.5	1
549	2.12463	2.12463	0	0.00111858	0.00111858	1	0.0579135	100.941	100.941	2.05553	0	0.5	0.148034	0.148034	0.0559514	0.5	1
550	1.80312	1.80312	0	0.00090772	0.00090772	1	0.0579135	100.941	100.941	2.05553	0	0.5	0.133353	0.133353	0.0504026	0.5	1
551	1.91368	1.91368	0	0.000862891	0.000862891	1	0.0579135	100.941	100.941	2.05553	0	0.5	0.130018	0.130018	0.0491423	0.5	1
552	1.89779	1.89779	0	0.00181002	0.00181002	1	0.0579135	100.941	100.941	2.05553	0	0.5	0.188308	0.188308	0.0711737	0.5	1
553	1.85135	1.85135	0	0.000623902	0.000623902	1	0.0579135	100.941	100.941	2.05553	0	0.5	0.110557	0.110557	0.0417865	0.5	1
554	1.82321	1.82321	0	0.00157957	0.00157957	1	0.0579135	100.941	100.941	2.05553	0	0.5	0.175912	0.175912	0.0664886	0.5	1
555	1.95198	1.95198	0	0.000513291	0.000513291	1	0.0579135	100.941	100.941	2.05553	0	0.5	0.100279	0.100279	0.0379017	0.5	1
556	2.03349	2.03349	0	0.00123285	0.00123285	1	0.0579135	100.941	100.941	2.05553	0	0.5	0.155411	0.155411	0.0587399	0.5	1
557	1.76354	1.76354	0	0.00103758	0.00103758	1	0.0579135	100.941	100.941	2.05553	0	0.5	0.142573	0.142573	0.0538875	0.5	1
558	2.03502	2.03502	0	0.00056376	0.00056376	1	0.0579135	100.941	100.941	2.05553	0	0.5	0.105093	0.105093	0.0397214	0.5	1
559	2.207	2.207	0	0.000830007	0.000830007	1	0.0579135	100.941	100.941	2.05553	0	0.5	0.127517	0.127517	0.0481968	0.5	1
560	1.89909	1.89909	0	0.000988246	0.000988246	1	0.0579135	100.941	100.941	2.05553	0	0.5	0.139142	0.139142	0.0525908	0.5	1
561	1.89955	1.89955	0	0.000485223	0.000485223	1	0.0579135	100.941	100.941	2.05553	0	0.5	0.0974983	0.0974983	0.0368509	0.5	1
562	2.03699	2.03699	0	0.00185229	0.00185229	1	0.0579135	100.941	100.941	2.05553	0	0.5	0.190494	0.190494	0.0719999	0.5	1
563	1.76852	1.76852	0	0.000843905	0.000843905	1	0.0579135	100.941	100.941	2.05553	0	0.5	0.12858	0.12858	0.0485987	0.5	1
564	2.11086	2.11086	0	0.00108968	0.00108968	1	0.0579135	100.941	100.941	2.05553	0	0.5	0.146109	0.146109	0.0552239	0.5	1
565	1.84755	1.84755	0	0.000543667	0.000543667	1	0.0579135	100.941	100.941	2.05553	0	0.5	0.103203	0.103203	0.0390071	0.5	1
566	1.96701	1.96701	0	0.00061188	0.00061188	1	0.0579135	100.941	100.941	2.05553	0	0.5	0.109486	0.109486	0.0413819	0.5	1
567	2.31836	2.31836	0	0.000523896	0.000523896	1	0.0579135	100.941	100.941	2.05553	0	0.5	0.101309	0.101309	0.0382913	0.5	1
568	2.06878	2.06878	0	0.0013245	0.0013245	1	0.0579135	100.941	100.941	2.05553	0	0.5	0.161084	0.161084	0.060884	0.5	1
569	1.93771	1.93771	0	0.00277976	0.00277976	1	0.0579135	100.941	100.941	2.05553	0	0.5	0.233362	0.233362	0.0882025	0.5	1
570	1.98016	1.98016	0	0.000522353	0.000522353	1	0.0579135	100.941	100.941	2.05553	0	0.5	0.10116	0.10116	0.0382349	0.5	1
571	2.0707	2.0707	0	0.000493544	0.000493544	1	0.0579135	100.941	100.941	2.05553	0	0.5	0.0983308	0.0983308	0.0371655	0.5	1
572	2.02101	2.02101	0	0.00160484	0.00160484	1	0.0579135	100.941	100.941	2.05553	0	0.5	0.177314	0.177314	0.0670183	0.5	1
573	1.79703	1.79703	0	0.000752052	0.000752052	1	0.0579135	100.941	100.941	2.05553	0	0.5	0.121381	0.121381	0.0458777	0.5	1
574	1.73822	1.73822	0	0.00159948	0.00159948	1	0.0579135	100.941	100.941	2.05553	0	0.5	0.177017	0.177017	0.0669063	0.5	1
575	1.71992	1.71992	0	0.00138417	0.00138417	1	0.0579135	100.941	100.941	2.05553	0	0.5	0.164673	0.164673	0.0622404	0.5	1
576	2.13401	2.13401	0	0.00110704	0.00110704	1	0.0579135	100.941	100.941	2.05553	0	0.5	0.147268	0.147268	0.0556621	0.5	1
577	2.07425	2.07425	0	0.000501419	0.000501419	1	0.0579135	100.941	100.941	2.05553	0	0.5	0.0991121	0.0991121	0.0374609	0.5	1
578	2.02668	2.02668	0	0.000731546	0.000731546	1	0.0579135	100.941	100.941	2.05553	0	0.5	0.119715	0.119715	0.0452479	0.5	1
579	2.01182	2.01182	0	0.00124625	0.00124625	1	0.0579135	100.941	100.941	2.05553	0	0.5	0.156253	0.156253	0.0590582	0.5	1
580	1.97579	1.97579	0	0.000916706	0.000916706	1	0.0579135	100.941	100.941	2.05553	0	0.5	0.134011	0.134011	0.0506515	0.5	1
581	1.9057	1.9057	0	0.00179218	0.00179218	1	0.0579135	100.941	100.941	2.05553	0	0.5	0.187377	0.187377	0.070822	0.5	1
582	1.88521	1.88521	0	0.000482709	0.000482709	1	0.0579135	100.941	100.941	2.05553	0	0.5	0.0972454	0.0972454	0.0367553	0.5	1
583	2.14876	2.14876	0	0.00106561	0.00106561	1	0.0579135	100.941	100.941	2.05553	0	0.5	0.144486	0.144486	0.0546106	0.5	1
584	2.04642	2.04642	0	0.000512925	0.000512925	1	0.0579135	100.941	100.941	2.05553	0	0.5	0.100243	0.100243	0.0378883	0.5	1
585	2.14371	2.14371	0	0.000272406	0.000272406	1	0.0579135	100.941	100.941	2.05553	0	0.5	0.0730525	0.0730525	0.0276113	0.5	1
586	1.98296	1.98296	0	0.000515633	0.000515633	1	0.0579135	100.941	100.941	2.05553	0	0.5	0.100507	0.100507	0.0379881	0.5	1
587	2.24718	2.24718	0	0.000663772	0.000663772	1	0.0579135	100.941	100.941	2.05553	0	0.5	0.114034	0.114034	0.043101	0.5	1
588	1.78661	1.78661	0	0.000906359	0.000906359	1	0.0579135	100.941	100.941	2.05553	0	0.5	0.133253	0.133253	0.0503648	0.5	1
589	2.22571	2.22571	0	0.00128404	0.00128404	1	0.0579135	100.941	100.941	2.05553	0	0.5	0.158604	0.158604	0.0599469	0.5	1
590	1.75072	1.75072	0	0.00172573	0.00172573	1	0.0579135	100.941	100.941	2.05553	0	0.5	0.183871	0.183871	0.0694966	0.5	1
591	1.84564	1.84564	0	0.000817972	0.000817972	1	0.0579135	100.941	100.941	2.05553	0	0.5	0.126589	0.126589	0.0478461	0.5	1
592	1.97962	1.97962	0	0.000350069	0.000350069	1	0.0579135	100.941	100.941	2.05553	0	0.5	0.082814	0.082814	0.0313007	0.5	1
593	1.9448	1.9448	0	0.00107631	0.00107631	1	0.0579135	100.941	100.941	2.05553	0	0.5	0.145209	0.145209	0.054884	0.5	1
594	2.11173	2.11173	0	0.000627544	0.000627544	1	0.0579135	100.941	100.941	2.05553	0	0.5	0.110879	0.110879	0.0419082	0.5	1
595	2.09163	2.09163	0	0.000907639	0.000907639	1	0.0579135	100.941	100.941	2.05553	0	0.5	0.133347	0.133347	0.0504004	0.5	1
596	2.10631	2.10631	0	0.00157886	0.00157886	1	0.0579135	100.941	100.941	2.05553	0	0.5	0.175873	0.175873	0.0664736	0.5	1
597	1.964	1.964	0	0.00155803	0.00155803	1	0.0579135	100.941	100.941	2.05553	0	0.5	0.174708	0.174708	0.0660336	0.5	1
598	2.02495	2.02495	0	0.00130887	0.00130887	1	0.0579135	100.941	100.941	2.05553	0	0.5	0.160131	0.160131	0.0605236	0.5	1
599	2.08372	2.08372	0	0.00104685	0.00104685	1	0.0579135	100.941	100.941	2.05553	0	0.5	0.143208	0.143208	0.0541277	0.5	1
600	1.7707	1.7707	0	0.000874642	0.000874642	1	0.0579135	100.941	100.941	2.05553	0	0.5	0.130901	0.130901	0.0494758	0.5	1
601	2.07719	2.07719	0	0.000281752	0.000281752	1	0.0579135	100.941	100.941	2.05553	0	0.5	0.074295	0.074295	0.0280809	0.5	1
602	2.15809	2.15809	0	0.00077463	0.00077463	1	0.0579135	100.941	100.941	2.05553	0	0.5	0.123189	0.123189	0.0465612	0.5	1
603	1.89913	1.89913	0	0.000673729	0.000673729	1	0.0579135	100.941	100.941	2.05553	0	0.5	0.114887	0.114887	0.043423	0.5	1
604	2.09888	2.09888	0	0.000748934	0.000748934	1	0.0579135	100.941	100.941	2.05553	0	0.5	0.121129	0.121129	0.0457825	0.5	1
605	2.04364	2.04364	0	0.000973439	0.000973439	1	0.0579135	100.941	100.941	2.05553	0	0.5	0.138096	0.138096	0.0521954	0.5	1
606	2.029	2.029	0	0.0011028	0.0011028	1	0.0579135	100.941	100.941	2.05553	0	0.5	0.146986	0.146986	0.0555554	0.5	1
607	1.7982	1.7982	0	0.00114005	0.00114005	1	0.0579135	100.941	100.941	2.05553	0	0.5	0.149448	0.149448	0.0564859	0.5	1
608	2.26717	2.26717	0	0.0010495	0.0010495	1	0.0579135	100.941	100.941	2.05553	0	0.5	0.143389	0.143389	0.0541961	0.5	1
609	1.91053	1.91053	0	0.00071418	0.00071418	1	0.0579135	100.941	100.941	2.05553	0	0.5	0.118285	0.118285	0.0447076	0.5	1
610	1.85469	1.85469	0	0.000975293	0.000975293	1	0.0579135	100.941	100.941	2.05553	0	0.5	0.138227	0.138227	0.052245	0.5	1
611	1.90886	1.90886	0	0.00121321	0.00121321	1	0.0579135	100.941	100.941	2.05553	0	0.5	0.154168	0.154168	0.0582701	0.5	1
612	2.16142	2.16142	0	0.0007808	0.0007808	1	0.0579135	100.941	100.941	2.05553	0	0.5	0.123679	0.123679	0.0467463	0.5	1
613	2.06498	2.06498	0	0.000106038	0.000106038	1	0.0579135	100.941	100.941	2.05553	0	0.5	0.0455783	0.0455783	0.017227	0.5	1
614	2.13306	2.13306	0	0.000673611	0.000673611	1	0.0579135	100.941	100.941	2.05553	0	0.5	0.114876	0.114876	0.0434192	0.5	1
615	2.07741	2.07741	0	0.00121264	0.00121264	1	0.0579135	100.941	100.941	2.05553	0	0.5	0.154132	0.154132	0.0582563	0.5	1
616	2.06917	2.06917	0	0.00056907	0.00056907	1	0.0579135	100.941	100.941	2.05553	0	0.5	0.105587	0.105587	0.039908	0.5	1
617	1.94295	1.94295	0	0.000168951	0.000168951	1	0.0579135	100.941	100.941	2.05553	0	0.5	0.0575317	0.0575317	0.0217449	0.5	1
618	2.08292	2.08292	0	0.000882426	0.000882426	1	0.0579135	100.941	100.941	2.05553	0	0.5	0.131482	0.131482	0.0496954	0.5	1
619	1.99778	1.99778	0	0.00126251	0.00126251	1	0.0579135	100.941	100.941	2.05553	0	0.5	0.157269	0.157269	0.0594422	0.5	1
620	1.81868	1.81868	0	0.000598714	0.000598714	1	0.0579135	100.941	100.941	2.05553	0	0.5	0.108302	0.108302	0.0409343	0.5	1
621	2.10438	2.10438	0	0.000577124	0.000577124	1	0.0579135	100.941	100.941	2.05553	0	0.5	0.106331	0.106331	0.0401894	0.5	1
622	1.88635	1.88635	0	0.000708495	0.000708495	1	0.0579135	100.941	100.941	2.05553	0	0.5	0.117813	0.117813	0.0445293	0.5	1
623	1.88304	1.88304	0	0.00167232	0.00167232	1	0.0579135	100.941	100.941	2.05553	0	0.5	0.181003	0.181003	0.0684127	0.5	1
624	1.86459	1.86459	0	0.000337092	0.000337092	1	0.0579135	100.941	100.941	2.05553	0	0.5	0.0812645	0.0812645	0.0307151	0.5	1
625	2.09221	2.09221	0	0.000639088	0.000639088	1	0.0579135	100.941	100.941	2.05553	0	0.5	0.111894	0.111894	0.042292	0.5	1
626	2.11675	2.11675	0	0.00144253	0.00144253	1	0.0579135	100.941	100.941	2.05553	0	0.5	0.168108	0.168108	0.0635389	0.5	1
627	1.91574	1.91574	0	0.00105731	0.00105731	1	0.0579135	100.941	100.941	2.05553	0	0.5	0.143922	0.143922	0.0543975	0.5	1
628	1.86686	1.86686	0	0.000803027	0.000803027	1	0.0579135	100.941	100.941	2.05553	0	0.5	0.125427	0.125427	0.047407	0.5	1
629	2.02344	2.02344	0	0.00115808	0.00115808	1	0.0579135	100.941	100.941	2.05553	0	0.5	0.150625	0.150625	0.0569307	0.5	1
630	2.17845	2.17845	0	0.000975708	0.000975708	1	0.0579135	100.941	100.941	2.05553	0	0.5	0.138257	0.138257	0.0522561	0.5	1
631	2.04755	2.04755	0	0.00080174	0.00080174	1	0.0579135	100.941	100.941	2.05553	0	0.5	0.125327	0.125327	0.047369	0.5	1
632	2.00303	2.00303	0	0.00136691	0.00136691	1	0.0579135	100.941	100.941	2.05553	0	0.5	0.163643	0.163643	0.0618511	0.5	1
633	1.99668	1.99668	0	0.00126571	0.00126571	1	0.0579135	100.941	100.941	2.05553	0	0.5	0.157468	0.157468	0.0595174	0.5	1
634	1.87203	1.87203	0	0.00130208	0.00130208	1	0.0579135	100.941	100.941	2.05553	0	0.5	0.159715	0.159715	0.0603666	0.5	1
635	1.99152	1.99152	0	0.00068095	0.00068095	1	0.0579135	100.941	100.941	2.05553	0	0.5	0.115501	0.115501	0.0436551	0.5	1
636	2.12681	2.12681	0	0.000938157	0.000938157	1	0.0579135	100.941	100.941	2.05553	0	0.5	0.13557	0.13557	0.0512407	0.5	1
637	1.90797	1.90797	0	0.00157872	0.00157872	1	0.0579135	100.941	100.941	2.05553	0	0.5	0.175865	0.175865	0.0664706	0.5	1
638	1.88556	1.88556	0	0.000709883	0.000709883	1	0.0579135	100.941	100.941	2.05553	0	0.5	0.117929	0.117929	0.0445729	0.5	1
639	1.87458	1.87458	0	0.000918835	0.000918835	1	0.0579135	100.941	100.941	2.05553	0	0.5	0.134167	0.134167	0.0507103	0.5	1
640	2.08142	2.08142	0	0.000862855	0.000862855	1	0.0579135	100.941	100.941	2.05553	0	0.5	0.130016	0.130016	0.0491413	0.5	1
641	2.27461	2.27461	0	0.00119598	0.00119598	1	0.0579135	100.941	100.941	2.05553	0	0.5	0.153069	0.153069	0.0578547	0.5	1
642	2.13847	2.13847	0	0.000393774	0.000393774	1	0.0579135	100.941	100.941	2.05553	0	0.5	0.0878314	0.0878314	0.0331972	0.5	1
643	2.14569	2.14569	0	0.00100106	0.00100106	1	0.0579135	100.941	100.941	2.05553	0	0.5	0.140041	0.140041	0.0529306	0.5	1
644	2.23972	2.23972	0	0.000677712	0.000677712	1	0.0579135	100.941	100.941	2.05553	0	0.5	0.115226	0.115226	0.0435512	0.5	1
645	1.82783	1.82783	0	0.00115333	0.00115333	1	0.0579135	100.941	100.941	2.05553	0	0.5	0.150315	0.150315	0.0568138	0.5	1
646	1.95776	1.95776	0	0.000809797	0.000809797	1	0.0579135	100.941	100.941	2.05553	0	0.5	0.125955	0.125955	0.0476064	0.5	1
647	1.84387	1.84387	0	0.00120518	0.00120518	1	0.0579135	100.941	100.941	2.05553	0	0.5	0.153657	0.153657	0.058077	0.5	1
648	2.06705	2.06705	0	0.000713182	0.000713182	1	0.0579135	100.941	100.941	2.05553	0	0.5	0.118202	0.118202	0.0446763	0.5	1
649	2.15659	2.15659	0	0.000331733	0.000331733	1	0.0579135	100.941	100.941	2.05553	0	0.5	0.0806159	0.0806159	0.0304699	0.5	1
650	2.04598	2.04598	0	0.000574736	0.000574736	1	0.0579135	100.941	100.941	2.05553	0	0.5	0.106111	0.106111	0.0401062	0.5	1
651	2.04787	2.04787	0	0.00112334	0.00112334	1	0.0579135	100.941	100.941	2.05553	0	0.5	0.148348	0.148348	0.0560702	0.5	1
652	2.22644	2.22644	0	0.000929827	0.000929827	1	0.0579135	100.941	100.941	2.05553	0	0.5	0.134967	0.134967	0.0510127	0.5	1
653	2.09538	2.09538	0	0.000640036	0.000640036	1	0.0579135	100.941	100.941	2.05553	0	0.5	0.111977	0.111977	0.0423233	0.5	1
654	2.14759	2.14759	0	0.00102115	0.00102115	1	0.0579135	100.941	100.941	2.05553	0	0.5	0.14144	0.14144	0.0534592	0.5	1
655	2.01749	2.01749	0	0.000732336	0.000732336	1	0.0579135	100.941	100.941	2.05553	0	0.5	0.119779	0.119779	0.0452723	0.5	1
656	1.91285	1.91285	0	0.00107982	0.00107982	1	0.0579135	100.941	100.941	2.05553	0	0.5	0.145446	0.145446	0.0549735	0.5	1
657	2.14391	2.14391	0	0.000824666	0.000824666	1	0.0579135	100.941	100.941	2.05553	0	0.5	0.127106	0.127106	0.0480415	0.5	1
658	2.02247	2.02247	0	0.000994232	0.000994232	1	0.0579135	100.941	100.941	2.05553	0	0.5	0.139563	0.139563	0.0527498	0.5	1
659	1.98166	1.98166	0	0.000544347	0.000544347	1	0.0579135	100.941	100.941	2.05553	0	0.5	0.103268	0.103268	0.0390315	0.5	1
660	2.09434	2.09434	0	0.000859695	0.000859695	1	0.0579135	100.941	100.941	2.05553	0	0.5	0.129777	0.129777	0.0490512	0.5	1
661	2.25966	2.25966	0	0.000304405	0.000304405	1	0.0579135	100.941	100.941	2.05553	0	0.5	0.077224	0.077224	0.0291879	0.5	1
662	1.84573	1.84573	0	0.000609143	0.000609143	1	0.0579135	100.941	100.941	2.05553	0	0.5	0.109241	0.109241	0.0412893	0.5	1
663	1.95658	1.95658	0	0.0017113	0.0017113	1	0.0579135	100.941	100.941	2.05553	0	0.5	0.183101	0.183101	0.0692055	0.5	1
664	2.15686	2.15686	0	0.000992936	0.000992936	1	0.0579135	100.941	100.941	2.05553	0	0.5	0.139472	0.139472	0.0527155	0.5	1
665	1.99773	1.99773	0	0.00118536	0.00118536	1	0.0579135	100.941	100.941	2.05553	0	0.5	0.152388	0.152388	0.0575974	0.5	1
666	1.99773	1.99773	0	0.000283944	0.000283944	1	0.0579135	100.941	100.941	2.05553	0	0.5	0.0745835	0.0745835	0.0281899	0.5	1
667	1.78838	1.78838	0	0.00036824	0.00036824	1	0.0579135	100.941	100.941	2.05553	0	0.5	0.0849361	0.0849361	0.0321028	0.5	1
668	2.06808	2.06808	0	0.000949166	0.000949166	1	0.0579135	100.941	100.941	2.05553	0	0.5	0.136363	0.136363	0.0515405	0.5	1
669	2.01988	2.01988	0	0.000655816	0.000655816	1	0.0579135	100.941	100.941	2.05553	0	0.5	0.113349	0.113349	0.0428419	0.5	1
670	2.31839	2.31839	0	0.00119727	0.00119727	1	0.0579135	100.941	100.941	2.05553	0	0.5	0.153152	0.153152	0.0578859	0.5	1
671	1.94929	1.94929	0	0.00189331	0.00189331	1	0.0579135	100.941	100.941	2.05553	0	0.5	0.192591	0.192591	0.0727927	0.5	1
672	2.08927	2.08927	0	0.000857741	0.000857741	1	0.0579135	100.941	100.941	2.05553	0	0.5	0.12963	0.12963	0.0489954	0.5	1
673	1.83767	1.83767	0	0.00107181	0.00107181	1	0.0579135	100.941	100.941	2.05553	0	0.5	0.144906	0.144906	0.0547692	0.5	1
674	2.07302	2.07302	0	0.000776679	0.000776679	1	0.0579135	100.941	100.941	2.05553	0	0.5	0.123352	0.123352	0.0466228	0.5	1
675	2.0969	2.0969	0	0.00241117	0.00241117	1	0.0579135	100.941	100.941	2.05553	0	0.5	0.21734	0.21734	0.0821469	0.5	1
676	2.03902	2.03902	0	0.000864427	0.000864427	1	0.0579135	100.941	100.941	2.05553	0	0.5	0.130134	0.130134	0.049186	0.5	1
677	2.09586	2.09586	0	0.00103272	0.00103272	1	0.0579135	100.941	100.941	2.05553	0	0.5	0.142238	0.142238	0.053761	0.5	1
678	2.05348	2.05348	0	0.00148928	0.00148928	1	0.0579135	100.941	100.941	2.05553	0	0.5	0.170811	0.170811	0.0645604	0.5	1
679	1.67152	1.67152	0	0.0011414	0.0011414	1	0.0579135	100.941	100.941	2.05553	0	0.5	0.149536	0.149536	0.0565192	0.5	1
680	2.02021	2.02021	0	0.000996308	0.000996308	1	0.0579135	100.941	100.941	2.05553	0	0.5	0.139709	0.139709	0.0528049	0.5	1
681	1.82677	1.82677	0	0.000914995	0.000914995	1	0.0579135	100.941	100.941	2.05553	0	0.5	0.133886	0.133886	0.0506042	0.5	1
682	1.96274	1.96274	0	0.000488903	0.000488903	1	0.0579135	100.941	100.941	2.05553	0	0.5	0.0978673	0.0978673	0.0369904	0.5	1
683	1.89955	1.89955	0	0.000512957	0.000512957	1	0.0579135	100.941	100.941	2.05553	0	0.5	0.100246	0.100246	0.0378894	0.5	1
684	1.93592	1.93592	0	0.000782126	0.000782126	1	0.0579135	100.941	100.941	2.05553	0	0.5	0.123784	0.123784	0.046786	0.5	1
685	2.10454	2.10454	0	0.00110396	0.00110396	1	0.0579135	100.941	100.941	2.05553	0	0.5	0.147063	0.147063	0.0555846	0.5	1
686	2.22409	2.22409	0	0.00102333	0.00102333	1	0.0579135	100.941	100.941	2.05553	0	0.5	0.141591	0.141591	0.0535162	0.5	1
687	1.9865	1.9865	0	0.00112396	0.00112396	1	0.0579135	100.941	100.941	2.05553	0	0.5	0.148389	0.148389	0.0560857	0.5	1
688	1.99855	1.99855	0	0.000425969	0.000425969	1	0.0579135	100.941	100.941	2.05553	0	0.5	0.0913515	0.0913515	0.0345276	0.5	1
689	2.14655	2.14655	0	0.000887058	0.000887058	1	0.0579135	100.941	100.941	2.05553	0	0.5	0.131826	0.131826	0.0498257	0.5	1
690	2.14466	2.14466	0	0.00155292	0.00155292	1	0.0579135	100.941	100.941	2.05553	0	0.5	0.174422	0.174422	0.0659252	0.5	1
691	2.13091	2.13091	0	0.000797586	0.000797586	1	0.0579135	100.941	100.941	2.05553	0	0.5	0.125001	0.125001	0.0472461	0.5	1
692	2.11578	2.11578	0	0.00150063	0.00150063	1	0.0579135	100.941	100.941	2.05553	0	0.5	0.17146	0.17146	0.0648059	0.5	1
693	2.04844	2.04844	0	0.000596239	0.000596239	1	0.0579135	100.941	100.941	2.05553	0	0.5	0.108078	0.108078	0.0408496	0.5	1
694	1.92088	1.92088	0	0.000948114	0.000948114	1	0.0579135	100.941	100.941	2.05553	0	0.5	0.136288	0.136288	0.0515119	0.5	1
695	2.14637	2.14637	0	0.00137657	0.00137657	1	0.0579135	100.941	100.941	2.05553	0	0.5	0.16422	0.16422	0.0620693	0.5	1
696	2.10116	2.10116	0	0.000371729	0.000371729	1	0.0579135	100.941	100.941	2.05553	0	0.5	0.0853375	0.0853375	0.0322545	0.5	1
697	1.85254	1.85254	0	0.00178112	0.00178112	1	0.0579135	100.941	100.941	2.05553	0	0.5	0.186798	0.186798	0.0706032	0.5	1
698	1.79061	1.79061	0	0.00145281	0.00145281	1	0.0579135	100.941	100.941	2.05553	0	0.5	0.168706	0.168706	0.063765	0.5	1
699	1.97029	1.97029	0	0.00113613	0.00113613	1	0.0579135	100.941	100.941	2.05553	0	0.5	0.14919	0.14919	0.0563885	0.5	1
700	1.95204	1.95204	0	0.00052311	0.00052311	1	0.0579135	100.941	100.941	2.05553	0	0.5	0.101233	0.101233	0.0382626	0.5	1
701	2.00975	2.00975	0	0.00100142	0.00100142	1	0.0579135	100.941	100.941	2.05553	0	0.5	0.140067	0.140067	0.0529403	0.5	1
702	2.17705	2.17705	0	0.0015459	0.0015459	1	0.0579135	100.941	100.941	2.05553	0	0.5	0.174027	0.174027	0.0657761	0.5	1
703	2.15499	2.15499	0	0.00075043	0.00075043	1	0.0579135	100.941	100.941	2.05553	0	0.5	0.12125	0.12125	0.0458282	0.5	1
704	2.04109	2.04109	0	0.000928636	0.000928636	1	0.0579135	100.941	100.941	2.05553	0	0.5	0.13488	0.13488	0.05098	0.5	1
705	2.10278	2.10278	0	0.000474198	0.000474198	1	0.0579135	100.941	100.941	2.05553	0	0.5	0.0963843	0.0963843	0.0364299	0.5	1
706	1.78843	1.78843	0	0.000277135	0.000277135	1	0.0579135	100.941	100.941	2.05553	0	0.5	0.0736838	0.0736838	0.0278499	0.5	1
707	2.53418	2.53418	0	0.00199175	0.00199175	1	0.0579135	100.941	100.941	2.05553	0	0.5	0.197535	0.197535	0.0746613	0.5	1
708	1.92366	1.92366	0	0.000757264	0.000757264	1	0.0579135	100.941	100.941	2.05553	0	0.5	0.121801	0.121801	0.0460364	0.5	1
709	1.84679	1.84679	0	0.000307834	0.000307834	1	0.0579135	100.941	100.941	2.05553	0	0.5	0.0776577	0.0776577	0.0293519	0.5	1
710	2.05477	2.05477	0	0.000480998	0.000480998	1	0.0579135	100.941	100.941	2.05553	0	0.5	0.0970729	0.0970729	0.0366901	0.5	1
711	2.17496	2.17496	0	0.000737325	0.000737325	1	0.0579135	100.941	100.941	2.05553	0	0.5	0.120187	0.120187	0.0454263	0.5	1
712	1.98652	1.98652	0	0.000319402	0.000319402	1	0.0579135	100.941	100.941	2.05553	0	0.5	0.0791034	0.0791034	0.0298983	0.5	1
713	2.0648	2.0648	0	0.00104922	0.00104922	1	0.0579135	100.941	100.941	2.05553	0	0.5	0.143371	0.143371	0.0541891	0.5	1
714	2.11748	2.11748	0	0.000689168	0.000689168	1	0.0579135	100.941	100.941	2.05553	0	0.5	0.116195	0.116195	0.0439177	0.5	1
715	1.8934	1.8934	0	0.000424678	0.000424678	1	0.0579135	100.941	100.941	2.05553	0	0.5	0.0912129	0.0912129	0.0344752	0.5	1
716	1.79155	1.79155	0	0.000779092	0.000779092	1	0.0579135	100.941	100.941	2.05553	0	0.5	0.123544	0.123544	0.0466952	0.5	1
717	1.88093	1.88093	0	0.00127644	0.00127644	1	0.0579135	100.941	100.941	2.05553	0	0.5	0.158135	0.158135	0.0597692	0.5	1
718	1.98192	1.98192	0	0.000649743	0.000649743	1	0.0579135	100.941	100.941	2.05553	0	0.5	0.112823	0.112823	0.0426431	0.5	1
719	2.10259	2.10259	0	0.000297348	0.000297348	1	0.0579135	100.941	100.941	2.05553	0	0.5	0.0763236	0.0763236	0.0288476	0.5	1
720	2.24589	2.24589	0	0.00109747	0.00109747	1	0.0579135	100.941	100.941	2.05553	0	0.5	0.14663	0.14663	0.0554209	0.5	1
721	1.90846	1.90846	0	0.00167629	0.00167629	1	0.0579135	100.941	100.941	2.05553	0	0.5	0.181218	0.181218	0.068494	0.5	1
722	1.96319	1.96319	0	0.000900356	0.000900356	1	0.0579135	100.941	100.941	2.05553	0	0.5	0.132811	0.132811	0.0501978	0.5	1
723	1.76632	1.76632	0	0.000626956	0.000626956	1	0.0579135	100.941	100.941	2.05553	0	0.5	0.110827	0.110827	0.0418886	0.5	1
724	2.00599	2.00599	0	0.00111356	0.00111356	1	0.0579135	100.941	100.941	2.05553	0	0.5	0.147701	0.147701	0.0558256	0.5	1
725	1.908	1.908	0	0.000550796	0.000550796	1	0.0579135	100.941	100.941	2.05553	0	0.5	0.103878	0.103878	0.0392621	0.5	1
726	2.03588	2.03588	0	0.000835881	0.000835881	1	0.0579135	100.941	100.941	2.05553	0	0.5	0.127967	0.127967	0.048367	0.5	1
727	2.04224	2.04224	0	0.000615613	0.000615613	1	0.0579135	100.941	100.941	2.05553	0	0.5	0.10982	0.10982	0.041508	0.5	1
728	1.90039	1.90039	0	0.00171083	0.00171083	1	0.0579135	100.941	100.941	2.05553	0	0.5	0.183075	0.183075	0.069196	0.5	1
729	1.97708	1.97708	0	0.000557092	0.000557092	1	0.0579135	100.941	100.941	2.05553	0	0.5	0.10447	0.10447	0.0394858	0.5	1
730	1.94921	1.94921	0	0.00137152	0.00137152	1	0.0579135	100.941	100.941	2.05553	0	0.5	0.163918	0.163918	0.0619552	0.5	1
731	1.99298	1.99298	0	0.000259274	0.000259274	1	0.0579135	100.941	100.941	2.05553	0	0.5	0.0712699	0.0712699	0.0269375	0.5	1
732	2.07565	2.07565	0	0.00106573	0.00106573	1	0.0579135	100.941	100.941	2.05553	0	0.5	0.144494	0.144494	0.0546136	0.5	1
733	2.09267	2.09267	0	0.000436137	0.000436137	1	0.0579135	100.941	100.941	2.05553	0	0.5	0.0924353	0.0924353	0.0349373	0.5	1
734	2.25988	2.25988	0	0.000748046	0.000748046	1	0.0579135	100.941	100.941	2.05553	0	0.5	0.121057	0.121057	0.0457553	0.5	1
735	2.22125	2.22125	0	0.000212228	0.000212228	1	0.0579135	100.941	100.941	2.05553	0	0.5	0.0644804	0.0644804	0.0243713	0.5	1
736	2.27039	2.27039	0	0.000456329	0.000456329	1	0.0579135	100.941	100.941	2.05553	0	0.5	0.0945509	0.0945509	0.0357369	0.5	1
737	2.09809	2.09809	0	0.000959614	0.000959614	1	0.0579135	100.941	100.941	2.05553	0	0.5	0.137112	0.137112	0.0518234	0.5	1
738	2.08406	2.08406	0	0.000648951	0.000648951	1	0.0579135	100.941	100.941	2.05553	0	0.5	0.112754	0.112754	0.0426171	0.5	1
739	2.14686	2.14686	0	0.00111538	0.00111538	1	0.0579135	100.941	100.941	2.05553	0	0.5	0.147822	0.147822	0.0558713	0.5	1
740	2.35091	2.35091	0	0.00153423	0.00153423	1	0.0579135	100.941	100.941	2.05553	0	0.5	0.173369	0.173369	0.0655273	0.5	1
741	2.05637	2.05637	0	0.00130116	0.00130116	1	0.0579135	100.941	100.941	2.05553	0	0.5	0.159658	0.159658	0.0603452	0.5	1
742	2.20858	2.20858	0	0.00159971	0.00159971	1	0.0579135	100.941	100.941	2.05553	0	0.5	0.17703	0.17703	0.066911	0.5	1
743	1.74519	1.74519	0	0.00113999	0.00113999	1	0.0579135	100.941	100.941	2.05553	0	0.5	0.149443	0.149443	0.0564843	0.5	1
744	2.0136	2.0136	0	0.000661847	0.000661847	1	0.0579135	100.941	100.941	2.05553	0	0.5	0.113869	0.113869	0.0430384	0.5	1
745	2.28281	2.28281	0	0.000665278	0.000665278	1	0.0579135	100.941	100.941	2.05553	0	0.5	0.114164	0.114164	0.0431498	0.5	1
746	2.23513	2.23513	0	0.000666433	0.000666433	1	0.0579135	100.941	100.941	2.05553	0	0.5	0.114263	0.114263	0.0431873	0.5	1
747	1.77453	1.77453	0	0.000890327	0.000890327	1	0.0579135	100.941	100.941	2.05553	0	0.5	0.132069	0.132069	0.0499174	0.5	1
748	1.88395	1.88395	0	0.000466652	0.000466652	1	0.0579135	100.941	100.941	2.05553	0	0.5	0.0956143	0.0956143	0.0361388	0.5	1
749	1.93971	1.93971	0	0.00117331	0.00117331	1	0.0579135	100.941	100.941	2.05553	0	0.5	0.151612	0.151612	0.0573039	0.5	1
750	2.11429	2.11429	0	0.000839436	0.000839436	1	0.0579135	100.941	100.941	2.05553	0	0.5	0.128239	0.128239	0.0484698	0.5	1
751	2.06	2.06	0	0.0013533	0.0013533	1	0.0579135	100.941	100.941	2.05553	0	0.5	0.162826	0.162826	0.0615423	0.5	1
752	1.93657	1.93657	0	0.000755131	0.000755131	1	0.0579135	100.941	100.941	2.05553	0	0.5	0.121629	0.121629	0.0459715	0.5	1
753	2.00356	2.00356	0	0.000810171	0.000810171	1	0.0579135	100.941	100.941	2.05553	0	0.5	0.125984	0.125984	0.0476174	0.5	1
754	1.80569	1.80569	0	0.00234895	0.00234895	1	0.0579135	100.941	100.941	2.05553	0	0.5	0.214518	0.214518	0.08108	0.5	1
755	1.99249	1.99249	0	0.0016217	0.0016217	1	0.0579135	100.941	100.941	2.05553	0	0.5	0.178243	0.178243	0.0673695	0.5	1
756	1.99689	1.99689	0	0.00115833	0.00115833	1	0.0579135	100.941	100.941	2.05553	0	0.5	0.150641	0.150641	0.0569369	0.5	1
757	1.93877	1.93877	0	0.000432541	0.000432541	1	0.0579135	100.941	100.941	2.05553	0	0.5	0.0920535	0.0920535	0.0347929	0.5	1
758	2.42079	2.42079	0	0.000537635	0.000537635	1	0.0579135	100.941	100.941	2.05553	0	0.5	0.102629	0.102629	0.0387901	0.5	1
759	2.00957	2.00957	0	0.000676814	0.000676814	1	0.0579135	100.941	100.941	2.05553	0	0.5	0.115149	0.115149	0.0435223	0.5	1
760	2.14929	2.14929	0	0.000505846	0.000505846	1	0.0579135	100.941	100.941	2.05553	0	0.5	0.0995487	0.0995487	0.0376259	0.5	1
761	2.15227	2.15227	0	0.00187116	0.00187116	1	0.0579135	100.941	100.941	2.05553	0	0.5	0.191461	0.191461	0.0723656	0.5	1
762	1.96551	1.96551	0	0.00115168	0.00115168	1	0.0579135	100.941	100.941	2.05553	0	0.5	0.150208	0.150208	0.0567732	0.5	1
763	1.99911	1.99911	0	0.00143779	0.00143779	1	0.0579135	100.941	100.941	2.05553	0	0.5	0.167832	0.167832	0.0634345	0.5	1
764	1.89043	1.89043	0	0.00128323	0.00128323	1	0.0579135	100.941	100.941	2.05553	0	0.5	0.158555	0.158555	0.059928	0.5	1
765	2.33045	2.33045	0	0.000861991	0.000861991	1	0.0579135	100.941	100.941	2.05553	0	0.5	0.12995	0.12995	0.0491167	0.5	1
766	1.8625	1.8625	0	0.00136509	0.00136509	1	0.0579135	100.941	100.941	2.05553	0	0.5	0.163533	0.163533	0.0618098	0.5	1
767	2.01834	2.01834	0	0.00145384	0.00145384	1	0.0579135	100.941	100.941	2.05553	0	0.5	0.168766	0.168766	0.0637875	0.5	1
768	2.05291	2.05291	0	0.000970874	0.000970874	1	0.0579135	100.941	100.941	2.05553	0	0.5	0.137914	0.137914	0.0521265	0.5	1
769	2.2174	2.2174	0	0.000490496	0.000490496	1	0.0579135	100.941	100.941	2.05553	0	0.5	0.0980267	0.0980267	0.0370506	0.5	1
770	1.7482	1.7482	0	0.000871001	0.000871001	1	0.0579135	100.941	100.941	2.05553	0	0.5	0.130628	0.130628	0.0493727	0.5	1
771	1.98259	1.98259	0	0.000764734	0.000764734	1	0.0579135	100.941	100.941	2.05553	0	0.5	0.1224	0.1224	0.0462629	0.5	1
772	2.04973	2.04973	0	0.00145604	0.00145604	1	0.0579135	100.941	100.941	2.05553	0	0.5	0.168894	0.168894	0.0638358	0.5	1
773	1.97425	1.97425	0	0.00131441	0.00131441	1	0.0579135	100.941	100.941	2.05553	0	0.5	0.160469	0.160469	0.0606516	0.5	1
774	1.8046	1.8046	0	0.00080626	0.00080626	1	0.0579135	100.941	100.941	2.05553	0	0.5	0.125679	0.125679	0.0475023	0.5	1
775	2.19252	2.19252	0	0.000361445	0.000361445	1	0.0579135	100.941	100.941	2.05553	0	0.5	0.0841487	0.0841487	0.0318052	0.5	1
776	1.91612	1.91612	0	0.00163654	0.00163654	1	0.0579135	100.941	100.941	2.05553	0	0.5	0.179056	0.179056	0.0676769	0.5	1
777	1.9579	1.9579	0	0.000645622	0.000645622	1	0.0579135	100.941	100.941	2.05553	0	0.5	0.112465	0.112465	0.0425076	0.5	1
778	1.95091	1.95091	0	0.00101853	0.00101853	1	0.0579135	100.941	100.941	2.05553	0	0.5	0.141258	0.141258	0.0533905	0.5	1
779	2.11	2.11	0	0.000513812	0.000513812	1	0.0579135	100.941	100.941	2.05553	0	0.5	0.10033	0.10033	0.037921	0.5	1
780	2.05847	2.05847	0	0.000380047	0.000380047	1	0.0579135	100.941	100.941	2.05553	0	0.5	0.0862869	0.0862869	0.0326134	0.5	1
781	1.88744	1.88744	0	0.00066528	0.00066528	1	0.0579135	100.941	100.941	2.05553	0	0.5	0.114164	0.114164	0.0431499	0.5	1
782	1.83652	1.83652	0	0.000391963	0.000391963	1	0.0579135	100.941	100.941	2.05553	0	0.5	0.0876292	0.0876292	0.0331207	0.5	1
783	1.96954	1.96954	0	0.00135487	0.00135487	1	0.0579135	100.941	100.941	2.05553	0	0.5	0.16292	0.16292	0.0615782	0.5	1
784	1.86754	1.86754	0	0.000488733	0.000488733	1	0.0579135	100.941	100.941	2.05553	0	0.5	0.0978503	0.0978503	0.0369839	0.5	1
785	1.91948	1.91948	0	0.00183316	0.00183316	1	0.0579135	100.941	100.941	2.05553	0	0.5	0.189508	0.189508	0.0716272	0.5	1
786	1.89041	1.89041	0	0.000852983	0.000852983	1	0.0579135	100.941	100.941	2.05553	0	0.5	0.12927	0.12927	0.0488594	0.5	1
787	2.13957	2.13957	0	0.000813346	0.000813346	1	0.0579135	100.941	100.941	2.05553	0	0.5	0.12623	0.12623	0.0477106	0.5	1
788	1.89903	1.89903	0	0.000667791	0.000667791	1	0.0579135	100.941	100.941	2.05553	0	0.5	0.114379	0.114379	0.0432312	0.5	1
789	2.13194	2.13194	0	0.00146187	0.00146187	1	0.0579135	100.941	100.941	2.05553	0	0.5	0.169231	0.169231	0.0639634	0.5	1
790	2.18236	2.18236	0	0.00143954	0.00143954	1	0.0579135	100.941	100.941	2.05553	0	0.5	0.167934	0.167934	0.063473	0.5	1
791	2.02874	2.02874	0	0.000577349	0.000577349	1	0.0579135	100.941	100.941	2.05553	0	0.5	0.106352	0.106352	0.0401973	0.5	1
792	1.79886	1.79886	0	0.000944314	0.000944314	1	0.0579135	100.941	100.941	2.05553	0	0.5	0.136014	0.136014	0.0514086	0.5	1
793	2.00872	2.00872	0	0.000514168	0.000514168	1	0.0579135	100.941	100.941	2.05553	0	0.5	0.100364	0.100364	0.0379341	0.5	1
794	2.10582	2.10582	0	0.00127819	0.00127819	1	0.0579135	100.941	100.941	2.05553	0	0.5	0.158243	0.158243	0.0598102	0.5	1
795	1.8695	1.8695	0	0.00195388	0.00195388	1	0.0579135	100.941	100.941	2.05553	0	0.5	0.195648	0.195648	0.073948	0.5	1
796	2.23507	2.23507	0	0.00064028	0.00064028	1	0.0579135	100.941	100.941	2.05553	0	0.5	0.111998	0.111998	0.0423314	0.5	1
797	2.25329	2.25329	0	0.00127128	0.00127128	1	0.0579135	100.941	100.941	2.05553	0	0.5	0.157815	0.157815	0.0596484	0.5	1
798	2.09507	2.09507	0	0.000873654	0.000873654	1	0.0579135	100.941	100.941	2.05553	0	0.5	0.130827	0.130827	0.0494478	0.5	1
799	2.0116	2.0116	0	0.00083733	0.00083733	1	0.0579135	100.941	100.941	2.05553	0	0.5	0.128078	0.128078	0.048409	0.5	1
800	1.70556	1.70556	0	0.0003184	0.0003184	1	0.0579135	100.941	100.941	2.05553	0	0.5	0.0789793	0.0789793	0.0298514	0.5	1
801	2.01696	2.01696	0	0.000920744	0.000920744	1	0.0579135	100.941	100.941	2.05553	0	0.5	0.134306	0.134306	0.0507629	0.5	1
802	2.11573	2.11573	0	0.000788339	0.000788339	1	0.0579135	100.941	100.941	2.05553	0	0.5	0.124275	0.124275	0.0469714	0.5	1
803	2.10705	2.10705	0	0.00127101	0.00127101	1	0.0579135	100.941	100.941	2.05553	0	0.5	0.157798	0.157798	0.059642	0.5	1
804	2.04794	2.04794	0	0.000390165	0.000390165	1	0.0579135	100.941	100.941	2.05553	0	0.5	0.0874281	0.0874281	0.0330447	0.5	1
805	2.06564	2.06564	0	0.000708384	0.000708384	1	0.0579135	100.941	100.941	2.05553	0	0.5	0.117804	0.117804	0.0445258	0.5	1
806	2.08405	2.08405	0	0.000647737	0.000647737	1	0.0579135	100.941	100.941	2.05553	0	0.5	0.112649	0.112649	0.0425772	0.5	1
807	2.19967	2.19967	0	0.000239701	0.000239701	1	0.0579135	100.941	100.941	2.05553	0	0.5	0.0685269	0.0685269	0.0259007	0.5	1
808	1.77174	1.77174	0	0.000500213	0.000500213	1	0.0579135	100.941	100.941	2.05553	0	0.5	0.0989929	0.0989929	0.0374158	0.5	1
809	1.88165	1.88165	0	0.000406887	0.000406887	1	0.0579135	100.941	100.941	2.05553	0	0.5	0.0892819	0.0892819	0.0337454	0.5	1
810	2.22577	2.22577	0	0.000735045	0.000735045	1	0.0579135	100.941	100.941	2.05553	0	0.5	0.120001	0.120001	0.045356	0.5	1
811	2.07277	2.07277	0	0.000757228	0.000757228	1	0.0579135	100.941	100.941	2.05553	0	0.5	0.121798	0.121798	0.0460353	0.5	1
812	2.16647	2.16647	0	0.000998179	0.000998179	1	0.0579135	100.941	100.941	2.05553	0	0.5	0.13984	0.13984	0.0528545	0.5	1
813	1.89907	1.89907	0	0.000477557	0.000477557	1	0.0579135	100.941	100.941	2.05553	0	0.5	0.096725	0.096725	0.0365586	0.5	1
814	2.08401	2.08401	0	0.000411333	0.000411333	1	0.0579135	100.941	100.941	2.05553	0	0.5	0.0897684	0.0897684	0.0339292	0.5	1
815	2.13566	2.13566	0	0.000998648	0.000998648	1	0.0579135	100.941	100.941	2.05553	0	0.5	0.139873	0.139873	0.0528669	0.5	1
816	2.04468	2.04468	0	0.000212662	0.000212662	1	0.0579135	100.941	100.941	2.05553	0	0.5	0.0645463	0.0645463	0.0243962	0.5	1
817	2.19575	2.19575	0	0.00111424	0.00111424	1	0.0579135	100.941	100.941	2.05553	0	0.5	0.147746	0.147746	0.0558428	0.5	1
818	2.06249	2.06249	0	0.000417719	0.000417719	1	0.0579135	100.941	100.941	2.05553	0	0.5	0.0904625	0.0904625	0.0341916	0.5	1
819	2.0642	2.0642	0	0.00213309	0.00213309	1	0.0579135	100.941	100.941	2.05553	0	0.5	0.204424	0.204424	0.0772649	0.5	1
820	2.1076	2.1076	0	0.000338038	0.000338038	1	0.0579135	100.941	100.941	2.05553	0	0.5	0.0813784	0.0813784	0.0307581	0.5	1
821	2.0445	2.0445	0	0.000862861	0.000862861	1	0.0579135	100.941	100.941	2.05553	0	0.5	0.130016	0.130016	0.0491414	0.5	1
822	1.72265	1.72265	0	0.000704987	0.000704987	1	0.0579135	100.941	100.941	2.05553	0	0.5	0.117521	0.117521	0.0444189	0.5	1
823	1.97958	1.97958	0	0.00135005	0.00135005	1	0.0579135	100.941	100.941	2.05553	0	0.5	0.16263	0.16263	0.0614685	0.5	1
824	2.05404	2.05404	0	0.000955783	0.000955783	1	0.0579135	100.941	100.941	2.05553	0	0.5	0.136838	0.136838	0.0517198	0.5	1
825	1.93568	1.93568	0	0.000622338	0.000622338	1	0.0579135	100.941	100.941	2.05553	0	0.5	0.110418	0.110418	0.0417341	0.5	1
826	2.00603	2.00603	0	0.00109692	0.00109692	1	0.0579135	100.941	100.941	2.05553	0	0.5	0.146593	0.146593	0.0554071	0.5	1
827	1.85533	1.85533	0	0.000980501	0.000980501	1	0.0579135	100.941	100.941	2.05553	0	0.5	0.138596	0.138596	0.0523843	0.5	1
828	2.18805	2.18805	0	0.000804565	0.000804565	1	0.0579135	100.941	100.941	2.05553	0	0.5	0.125547	0.125547	0.0474524	0.5	1
829	2.25035	2.25035	0	0.000624997	0.000624997	1	0.0579135	100.941	100.941	2.05553	0	0.5	0.110654	0.110654	0.0418231	0.5	1
830	1.87644	1.87644	0	0.000706226	0.000706226	1	0.0579135	100.941	100.941	2.05553	0	0.5	0.117625	0.117625	0.0444579	0.5	1
831	1.87419	1.87419	0	0.00106184	0.00106184	1	0.0579135	100.941	100.941	2.05553	0	0.5	0.14423	0.14423	0.0545139	0.5	1
832	2.07348	2.07348	0	0.00128852	0.00128852	1	0.0579135	100.941	100.941	2.05553	0	0.5	0.158881	0.158881	0.0600513	0.5	1
833	2.13191	2.13191	0	0.00143448	0.00143448	1	0.0579135	100.941	100.941	2.05553	0	0.5	0.167639	0.167639	0.0633615	0.5	1
834	1.8347	1.8347	0	0.0010762	0.0010762	1	0.0579135	100.941	100.941	2.05553	0	0.5	0.145202	0.145202	0.0548812	0.5	1
835	2.11377	2.11377	0	0.00110038	0.00110038	1	0.0579135	100.941	100.941	2.05553	0	0.5	0.146824	0.146824	0.0554943	0.5	1
836	2.08411	2.08411	0	0.00069181	0.00069181	1	0.0579135	100.941	100.941	2.05553	0	0.5	0.116418	0.116418	0.0440018	0.5	1
837	2.15447	2.15447	0	0.00137801	0.00137801	1	0.0579135	100.941	100.941	2.05553	0	0.5	0.164305	0.164305	0.0621016	0.5	1
838	2.07207	2.07207	0	0.000497565	0.000497565	1	0.0579135	100.941	100.941	2.05553	0	0.5	0.0987305	0.0987305	0.0373166	0.5	1
839	2.00698	2.00698	0	0.000426099	0.000426099	1	0.0579135	100.941	100.941	2.05553	0	0.5	0.0913654	0.0913654	0.0345329	0.5	1
840	1.83566	1.83566	0	0.00130497	0.00130497	1	0.0579135	100.941	100.941	2.05553	0	0.5	0.159892	0.159892	0.0604335	0.5	1
841	2.19508	2.19508	0	0.0014333	0.0014333	1	0.0579135	100.941	100.941	2.05553	0	0.5	0.167569	0.167569	0.0633353	0.5	1
842	2.00722	2.00722	0	0.000708686	0.000708686	1	0.0579135	100.941	100.941	2.05553	0	0.5	0.117829	0.117829	0.0445353	0.5	1
843	1.95255	1.95255	0	0.00234149	0.00234149	1	0.0579135	100.941	100.941	2.05553	0	0.5	0.214177	0.214177	0.0809512	0.5	1
844	1.97656	1.97656	0	0.00110089	0.00110089	1	0.0579135	100.941	100.941	2.05553	0	0.5	0.146858	0.146858	0.0555071	0.5	1
845	1.96274	1.96274	0	0.00123098	0.00123098	1	0.0579135	100.941	100.941	2.05553	0	0.5	0.155293	0.155293	0.0586953	0.5	1
846	1.75557	1.75557	0	0.000555094	0.000555094	1	0.0579135	100.941	100.941	2.05553	0	0.5	0.104282	0.104282	0.0394149	0.5	1
847	2.13813	2.13813	0	0.00151209	0.00151209	1	0.0579135	100.941	100.941	2.05553	0	0.5	0.172114	0.172114	0.0650529	0.5	1
848	1.94589	1.94589	0	0.000547315	0.000547315	1	0.0579135	100.941	100.941	2.05553	0	0.5	0.103549	0.103549	0.0391378	0.5	1
849	1.81359	1.81359	0	0.000553643	0.000553643	1	0.0579135	100.941	100.941	2.05553	0	0.5	0.104146	0.104146	0.0393634	0.5	1
850	2.32258	2.32258	0	0.000604859	0.000604859	1	0.0579135	100.941	100.941	2.05553	0	0.5	0.108856	0.108856	0.0411438	0.5	1
851	2.06728	2.06728	0	0.000751303	0.000751303	1	0.0579135	100.941	100.941	2.05553	0	0.5	0.12132	0.12132	0.0458548	0.5	1
852	2.04567	2.04567	0	0.000824573	0.000824573	1	0.0579135	100.941	100.941	2.05553	0	0.5	0.127099	0.127099	0.0480388	0.5	1
853	1.8822	1.8822	0	0.000721785	0.000721785	1	0.0579135	100.941	100.941	2.05553	0	0.5	0.118913	0.118913	0.044945	0.5	1
854	2.07545	2.07545	0	0.00171981	0.00171981	1	0.0579135	100.941	100.941	2.05553	0	0.5	0.183555	0.183555	0.0693773	0.5	1
855	2.02311	2.02311	0	0.000547948	0.000547948	1	0.0579135	100.941	100.941	2.05553	0	0.5	0.103609	0.103609	0.0391604	0.5	1
856	1.92274	1.92274	0	0.00147445	0.00147445	1	0.0579135	100.941	100.941	2.05553	0	0.5	0.169958	0.169958	0.0642381	0.5	1
857	2.19787	2.19787	0	0.000553841	0.000553841	1	0.0579135	100.941	100.941	2.05553	0	0.5	0.104164	0.104164	0.0393704	0.5	1
858	1.92159	1.92159	0	0.000769429	0.000769429	1	0.0579135	100.941	100.941	2.05553	0	0.5	0.122775	0.122775	0.0464047	0.5	1
859	1.95283	1.95283	0	0.0011152	0.0011152	1	0.0579135	100.941	100.941	2.05553	0	0.5	0.14781	0.14781	0.0558668	0.5	1
860	2.1867	2.1867	0	0.000703845	0.000703845	1	0.0579135	100.941	100.941	2.05553	0	0.5	0.117426	0.117426	0.0443829	0.5	1
861	2.09596	2.09596	0	0.000798428	0.000798428	1	0.0579135	100.941	100.941	2.05553	0	0.5	0.125067	0.125067	0.0472711	0.5	1
862	2.19302	2.19302	0	0.000633923	0.000633923	1	0.0579135	100.941	100.941	2.05553	0	0.5	0.111441	0.111441	0.0421207	0.5	1
863	1.73957	1.73957	0	0.000679232	0.000679232	1	0.0579135	100.941	100.941	2.05553	0	0.5	0.115355	0.115355	0.0436	0.5	1
864	2.16385	2.16385	0	0.00165199	0.00165199	1	0.0579135	100.941	100.941	2.05553	0	0.5	0.179899	0.179899	0.0679956	0.5	1
865	2.05067	2.05067	0	0.00101127	0.00101127	1	0.0579135	100.941	100.941	2.05553	0	0.5	0.140754	0.140754	0.0532	0.5	1
866	2.16707	2.16707	0	0.000528008	0.000528008	1	0.0579135	100.941	100.941	2.05553	0	0.5	0.101706	0.101706	0.0384413	0.5	1
867	1.90868	1.90868	0	0.00128341	0.00128341	1	0.0579135	100.941	100.941	2.05553	0	0.5	0.158566	0.158566	0.0599322	0.5	1
868	1.95422	1.95422	0	0.000605158	0.000605158	1	0.0579135	100.941	100.941	2.05553	0	0.5	0.108883	0.108883	0.041154	0.5	1
869	2.11873	2.11873	0	0.000775139	0.000775139	1	0.0579135	100.941	100.941	2.05553	0	0.5	0.12323	0.12323	0.0465765	0.5	1
870	2.22518	2.22518	0	0.0005399	0.0005399	1	0.0579135	100.941	100.941	2.05553	0	0.5	0.102845	0.102845	0.0388717	0.5	1
871	2.03125	2.03125	0	0.000822846	0.000822846	1	0.0579135	100.941	100.941	2.05553	0	0.5	0.126965	0.126965	0.0479884	0.5	1
872	2.19823	2.19823	0	0.00107766	0.00107766	1	0.0579135	100.941	100.941	2.05553	0	0.5	0.1453	0.1453	0.0549184	0.5	1
873	1.78083	1.78083	0	0.00075067	0.00075067	1	0.0579135	100.941	100.941	2.05553	0	0.5	0.121269	0.121269	0.0458355	0.5	1
874	1.6597	1.6597	0	0.00090579	0.00090579	1	0.0579135	100.941	100.941	2.05553	0	0.5	0.133211	0.133211	0.050349	0.5	1
875	1.89063	1.89063	0	0.00090833	0.00090833	1	0.0579135	100.941	100.941	2.05553	0	0.5	0.133398	0.133398	0.0504196	0.5	1
876	1.84503	1.84503	0	0.00167327	0.00167327	1	0.0579135	100.941	100.941	2.05553	0	0.5	0.181055	0.181055	0.0684322	0.5	1
877	2.06492	2.06492	0	0.00131725	0.00131725	1	0.0579135	100.941	100.941	2.05553	0	0.5	0.160643	0.160643	0.0607173	0.5	1
878	2.12837	2.12837	0	0.00072701	0.00072701	1	0.0579135	100.941	100.941	2.05553	0	0.5	0.119343	0.119343	0.0451074	0.5	1
879	2.0933	2.0933	0	0.00123797	0.00123797	1	0.0579135	100.941	100.941	2.05553	0	0.5	0.155733	0.155733	0.0588617	0.5	1
880	2.05012	2.05012	0	0.00131727	0.00131727	1	0.0579135	100.941	100.941	2.05553	0	0.5	0.160644	0.160644	0.0607177	0.5	1
881	1.98325	1.98325	0	0.000710293	0.000710293	1	0.0579135	100.941	100.941	2.05553	0	0.5	0.117963	0.117963	0.0445858	0.5	1
882	1.97171	1.97171	0	0.000828809	0.000828809	1	0.0579135	100.941	100.941	2.05553	0	0.5	0.127425	0.127425	0.048162	0.5	1
883	1.89911	1.89911	0	0.0015096	0.0015096	1	0.0579135	100.941	100.941	2.05553	0	0.5	0.171972	0.171972	0.0649992	0.5	1
884	2.01911	2.01911	0	0.000680876	0.000680876	1	0.0579135	100.941	100.941	2.05553	0	0.5	0.115494	0.115494	0.0436527	0.5	1
885	1.84461	1.84461	0	0.0014275	0.0014275	1	0.0579135	100.941	100.941	2.05553	0	0.5	0.16723	0.16723	0.063207	0.5	1
886	2.01051	2.01051	0	0.000924335	0.000924335	1	0.0579135	100.941	100.941	2.05553	0	0.5	0.134568	0.134568	0.0508618	0.5	1
887	2.07711	2.07711	0	0.000916391	0.000916391	1	0.0579135	100.941	100.941	2.05553	0	0.5	0.133988	0.133988	0.0506428	0.5	1
888	2.01661	2.01661	0	0.000480409	0.000480409	1	0.0579135	100.941	100.941	2.05553	0	0.5	0.0970134	0.0970134	0.0366676	0.5	1
889	2.07322	2.07322	0	0.000572222	0.000572222	1	0.0579135	100.941	100.941	2.05553	0	0.5	0.105879	0.105879	0.0400184	0.5	1
890	1.99763	1.99763	0	0.000560353	0.000560353	1	0.0579135	100.941	100.941	2.05553	0	0.5	0.104775	0.104775	0.0396012	0.5	1
891	1.89534	1.89534	0	0.00159591	0.00159591	1	0.0579135	100.941	100.941	2.05553	0	0.5	0.17682	0.17682	0.0668316	0.5	1
892	2.04747	2.04747	0	0.000616593	0.000616593	1	0.0579135	100.941	100.941	2.05553	0	0.5	0.109907	0.109907	0.041541	0.5	1
893	1.73511	1.73511	0	0.0011051	0.0011051	1	0.0579135	100.941	100.941	2.05553	0	0.5	0.147139	0.147139	0.0556133	0.5	1
894	1.8655	1.8655	0	0.000757167	0.000757167	1	0.0579135	100.941	100.941	2.05553	0	0.5	0.121793	0.121793	0.0460334	0.5	1
895	2.08256	2.08256	0	0.00117663	0.00117663	1	0.0579135	100.941	100.941	2.05553	0	0.5	0.151826	0.151826	0.0573848	0.5	1
896	2.2109	2.2109	0	0.00106967	0.00106967	1	0.0579135	100.941	100.941	2.05553	0	0.5	0.144761	0.144761	0.0547145	0.5	1
897	1.97724	1.97724	0	0.00104009	0.00104009	1	0.0579135	100.941	100.941	2.05553	0	0.5	0.142745	0.142745	0.0539526	0.5	1
898	1.96812	1.96812	0	0.00150175	0.00150175	1	0.0579135	100.941	100.941	2.05553	0	0.5	0.171524	0.171524	0.06483	0.5	1
899	1.85791	1.85791	0	0.00143623	0.00143623	1	0.0579135	100.941	100.941	2.05553	0	0.5	0.167741	0.167741	0.0634	0.5	1
900	1.97931	1.97931	0	0.00101573	0.00101573	1	0.0579135	100.941	100.941	2.05553	0	0.5	0.141064	0.141064	0.053317	0.5	1
901	1.69269	1.69269	0	0.000431596	0.000431596	1	0.0579135	100.941	100.941	2.05553	0	0.5	0.0919529	0.0919529	0.0347549	0.5	1
902	1.67068	1.67068	0	0.00118967	0.00118967	1	0.0579135	100.941	100.941	2.05553	0	0.5	0.152665	0.152665	0.0577021	0.5	1
903	1.69316	1.69316	0	0.000378219	0.000378219	1	0.0579135	100.941	100.941	2.05553	0	0.5	0.0860792	0.0860792	0.0325349	0.5	1
904	1.89059	1.89059	0	0.00107974	0.00107974	1	0.0579135	100.941	100.941	2.05553	0	0.5	0.145441	0.145441	0.0549715	0.5	1
905	2.03231	2.03231	0	0.000448224	0.000448224	1	0.0579135	100.941	100.941	2.05553	0	0.5	0.0937074	0.0937074	0.0354181	0.5	1
906	1.89732	1.89732	0	0.00060008	0.00060008	1	0.0579135	100.941	100.941	2.05553	0	0.5	0.108425	0.108425	0.0409809	0.5	1
907	1.76307	1.76307	0	0.000528713	0.000528713	1	0.0579135	100.941	100.941	2.05553	0	0.5	0.101774	0.101774	0.0384669	0.5	1
908	2.04505	2.04505	0	0.00143213	0.00143213	1	0.0579135	100.941	100.941	2.05553	0	0.5	0.167501	0.167501	0.0633094	0.5	1
909	2.07865	2.07865	0	0.00118818	0.00118818	1	0.0579135	100.941	100.941	2.05553	0	0.5	0.15257	0.15257	0.0576659	0.5	1
910	1.76021	1.76021	0	0.00107371	0.00107371	1	0.0579135	100.941	100.941	2.05553	0	0.5	0.145034	0.145034	0.0548176	0.5	1
911	2.09671	2.09671	0	0.000860102	0.000860102	1	0.0579135	100.941	100.941	2.05553	0	0.5	0.129808	0.129808	0.0490628	0.5	1
912	1.9951	1.9951	0	0.000934543	0.000934543	1	0.0579135	100.941	100.941	2.05553	0	0.5	0.135309	0.135309	0.0511419	0.5	1
913	1.89231	1.89231	0	0.00176368	0.00176368	1	0.0579135	100.941	100.941	2.05553	0	0.5	0.185882	0.185882	0.0702567	0.5	1
914	1.98371	1.98371	0	0.000597179	0.000597179	1	0.0579135	100.941	100.941	2.05553	0	0.5	0.108163	0.108163	0.0408818	0.5	1
915	1.93302	1.93302	0	0.00050958	0.00050958	1	0.0579135	100.941	100.941	2.05553	0	0.5	0.0999154	0.0999154	0.0377645	0.5	1
916	2.19302	2.19302	0	0.000891894	0.000891894	1	0.0579135	100.941	100.941	2.05553	0	0.5	0.132185	0.132185	0.0499613	0.5	1
917	2.00104	2.00104	0	0.00105397	0.00105397	1	0.0579135	100.941	100.941	2.05553	0	0.5	0.143695	0.143695	0.0543116	0.5	1
918	2.03652	2.03652	0	0.0014101	0.0014101	1	0.0579135	100.941	100.941	2.05553	0	0.5	0.166208	0.166208	0.0628206	0.5	1
919	2.11121	2.11121	0	0.000414381	0.000414381	1	0.0579135	100.941	100.941	2.05553	0	0.5	0.0901003	0.0901003	0.0340547	0.5	1
920	2.20522	2.20522	0	0.00111713	0.00111713	1	0.0579135	100.941	100.941	2.05553	0	0.5	0.147937	0.147937	0.0559151	0.5	1
921	2.16006	2.16006	0	0.00123792	0.00123792	1	0.0579135	100.941	100.941	2.05553	0	0.5	0.15573	0.15573	0.0588605	0.5	1
922	1.93226	1.93226	0	0.00252834	0.00252834	1	0.0579135	100.941	100.941	2.05553	0	0.5	0.222558	0.222558	0.0841192	0.5	1
923	2.10552	2.10552	0	0.000338644	0.000338644	1	0.0579135	100.941	100.941	2.05553	0	0.5	0.0814513	0.0814513	0.0307857	0.5	1
924	1.96164	1.96164	0	0.000684871	0.000684871	1	0.0579135	100.941	100.941	2.05553	0	0.5	0.115833	0.115833	0.0437806	0.5	1
925	2.18498	2.18498	0	0.000790471	0.000790471	1	0.0579135	100.941	100.941	2.05553	0	0.5	0.124443	0.124443	0.0470349	0.5	1
926	2.08232	2.08232	0	0.000933279	0.000933279	1	0.0579135	100.941	100.941	2.05553	0	0.5	0.135217	0.135217	0.0511073	0.5	1
927	1.91437	1.91437	0	0.00132563	0.00132563	1	0.0579135	100.941	100.941	2.05553	0	0.5	0.161152	0.161152	0.0609099	0.5	1
928	2.12313	2.12313	0	0.00076522	0.00076522	1	0.0579135	100.941	100.941	2.05553	0	0.5	0.122439	0.122439	0.0462776	0.5	1
929	1.99376	1.99376	0	0.00105632	0.00105632	1	0.0579135	100.941	100.941	2.05553	0	0.5	0.143855	0.143855	0.054372	0.5	1
930	1.99175	1.99175	0	0.000772251	0.000772251	1	0.0579135	100.941	100.941	2.05553	0	0.5	0.123	0.123	0.0464897	0.5	1
931	2.10274	2.10274	0	0.00137381	0.00137381	1	0.0579135	100.941	100.941	2.05553	0	0.5	0.164055	0.164055	0.0620071	0.5	1
932	1.80431	1.80431	0	0.000794556	0.000794556	1	0.0579135	100.941	100.941	2.05553	0	0.5	0.124764	0.124764	0.0471563	0.5	1
933	1.7732	1.7732	0	0.00108817	0.00108817	1	0.0579135	100.941	100.941	2.05553	0	0.5	0.146007	0.146007	0.0551856	0.5	1
934	1.85688	1.85688	0	0.000609262	0.000609262	1	0.0579135	100.941	100.941	2.05553	0	0.5	0.109252	0.109252	0.0412933	0.5	1
935	2.04865	2.04865	0	0.00140073	0.00140073	1	0.0579135	100.941	100.941	2.05553	0	0.5	0.165654	0.165654	0.0626115	0.5	1
936	2.21809	2.21809	0	0.00108865	0.00108865	1	0.0579135	100.941	100.941	2.05553	0	0.5	0.146039	0.146039	0.0551977	0.5	1
937	1.88096	1.88096	0	0.00277678	0.00277678	1	0.0579135	100.941	100.941	2.05553	0	0.5	0.233237	0.233237	0.0881552	0.5	1
938	2.12517	2.12517	0	0.000713897	0.000713897	1	0.0579135	100.941	100.941	2.05553	0	0.5	0.118262	0.118262	0.0446987	0.5	1
939	1.96923	1.96923	0	0.00192015	0.00192015	1	0.0579135	100.941	100.941	2.05553	0	0.5	0.193952	0.193952	0.073307	0.5	1
940	1.8707	1.8707	0	0.00109226	0.00109226	1	0.0579135	100.941	100.941	2.05553	0	0.5	0.146281	0.146281	0.0552891	0.5	1
941	2.13906	2.13906	0	0.000506222	0.000506222	1	0.0579135	100.941	100.941	2.05553	0	0.5	0.0995857	0.0995857	0.0376399	0.5	1
942	1.86562	1.86562	0	0.00176027	0.00176027	1	0.0579135	100.941	100.941	2.05553	0	0.5	0.185702	0.185702	0.0701886	0.5	1
943	2.10066	2.10066	0	0.000358232	0.000358232	1	0.0579135	100.941	100.941	2.05553	0	0.5	0.0837738	0.0837738	0.0316635	0.5	1
944	1.90181	1.90181	0	0.000371158	0.000371158	1	0.0579135	100.941	100.941	2.05553	0	0.5	0.0852719	0.0852719	0.0322298	0.5	1
945	1.89084	1.89084	0	0.0012879	0.0012879	1	0.0579135	100.941	100.941	2.05553	0	0.5	0.158843	0.158843	0.0600369	0.5	1
946	2.08517	2.08517	0	0.000521504	0.000521504	1	0.0579135	100.941	100.941	2.05553	0	0.5	0.101078	0.101078	0.0382038	0.5	1
947	1.81403	1.81403	0	0.000745271	0.000745271	1	0.0579135	100.941	100.941	2.05553	0	0.5	0.120832	0.120832	0.0456704	0.5	1
948	1.86955	1.86955	0	0.00113705	0.00113705	1	0.0579135	100.941	100.941	2.05553	0	0.5	0.149251	0.149251	0.0564115	0.5	1
949	2.19655	2.19655	0	0.00100007	0.00100007	1	0.0579135	100.941	100.941	2.05553	0	0.5	0.139972	0.139972	0.0529046	0.5	1
950	1.88838	1.88838	0	0.00103507	0.00103507	1	0.0579135	100.941	100.941	2.05553	0	0.5	0.142401	0.142401	0.0538224	0.5	1
951	2.06634	2.06634	0	0.000567368	0.000567368	1	0.0579135	100.941	100.941	2.05553	0	0.5	0.105429	0.105429	0.0398483	0.5	1
952	2.03628	2.03628	0	0.0012159	0.0012159	1	0.0579135	100.941	100.941	2.05553	0	0.5	0.154339	0.154339	0.0583347	0.5	1
953	2.20916	2.20916	0	0.00114808	0.00114808	1	0.0579135	100.941	100.941	2.05553	0	0.5	0.149973	0.149973	0.0566843	0.5	1
954	1.78278	1.78278	0	0.00163241	0.00163241	1	0.0579135	100.941	100.941	2.05553	0	0.5	0.17883	0.17883	0.0675915	0.5	1
955	1.75736	1.75736	0	0.000770901	0.000770901	1	0.0579135	100.941	100.941	2.05553	0	0.5	0.122893	0.122893	0.046449	0.5	1
956	1.9585	1.9585	0	0.000666281	0.000666281	1	0.0579135	100.941	100.941	2.05553	0	0.5	0.11425	0.11425	0.0431823	0.5	1
957	2.07296	2.07296	0	0.00170564	0.00170564	1	0.0579135	100.941	100.941	2.05553	0	0.5	0.182798	0.182798	0.069091	0.5	1
958	2.03108	2.03108	0	0.000301672	0.000301672	1	0.0579135	100.941	100.941	2.05553	0	0.5	0.0768765	0.0768765	0.0290566	0.5	1
959	1.97087	1.97087	0	0.0023235	0.0023235	1	0.0579135	100.941	100.941	2.05553	0	0.5	0.213352	0.213352	0.0806396	0.5	1
960	1.82535	1.82535	0	0.00171212	0.00171212	1	0.0579135	100.941	100.941	2.05553	0	0.5	0.183144	0.183144	0.0692221	0.5	1
961	2.10406	2.10406	0	0.000903301	0.000903301	1	0.0579135	100.941	100.941	2.05553	0	0.5	0.133028	0.133028	0.0502798	0.5	1
962	1.94968	1.94968	0	0.000909534	0.000909534	1	0.0579135	100.941	100.941	2.05553	0	0.5	0.133486	0.133486	0.050453	0.5	1
963	2.03259	2.03259	0	0.000742475	0.000742475	1	0.0579135	100.941	100.941	2.05553	0	0.5	0.120606	0.120606	0.0455846	0.5	1
964	1.91034	1.91034	0	0.00075429	0.00075429	1	0.0579135	100.941	100.941	2.05553	0	0.5	0.121561	0.121561	0.0459459	0.5	1
965	2.02019	2.02019	0	0.000976043	0.000976043	1	0.0579135	100.941	100.941	2.05553	0	0.5	0.138281	0.138281	0.0522651	0.5	1
966	2.02154	2.02154	0	0.000764756	0.000764756	1	0.0579135	100.941	100.941	2.05553	0	0.5	0.122402	0.122402	0.0462635	0.5	1
967	1.9458	1.9458	0	0.00109083	0.00109083	1	0.0579135	100.941	100.941	2.05553	0	0.5	0.146186	0.146186	0.055253	0.5	1
968	1.92775	1.92775	0	0.000447456	0.000447456	1	0.0579135	100.941	100.941	2.05553	0	0.5	0.0936271	0.0936271	0.0353877	0.5	1
969	1.79009	1.79009	0	0.00129416	0.00129416	1	0.0579135	100.941	100.941	2.05553	0	0.5	0.159229	0.159229	0.0601827	0.5	1
970	2.21976	2.21976	0	0.000698155	0.000698155	1	0.0579135	100.941	100.941	2.05553	0	0.5	0.116951	0.116951	0.0442032	0.5	1
971	1.96654	1.96654	0	0.000974733	0.000974733	1	0.0579135	100.941	100.941	2.05553	0	0.5	0.138188	0.138188	0.05223	0.5	1
972	1.72261	1.72261	0	0.000671297	0.000671297	1	0.0579135	100.941	100.941	2.05553	0	0.5	0.114679	0.114679	0.0433446	0.5	1
973	1.83158	1.83158	0	0.00123215	0.00123215	1	0.0579135	100.941	100.941	2.05553	0	0.5	0.155367	0.155367	0.0587232	0.5	1
974	2.18604	2.18604	0	0.000878332	0.000878332	1	0.0579135	100.941	100.941	2.05553	0	0.5	0.131176	0.131176	0.04958	0.5	1
975	1.7705	1.7705	0	0.000830155	0.000830155	1	0.0579135	100.941	100.941	2.05553	0	0.5	0.127528	0.127528	0.0482011	0.5	1
976	1.97159	1.97159	0	0.000394192	0.000394192	1	0.0579135	100.941	100.941	2.05553	0	0.5	0.0878781	0.0878781	0.0332148	0.5	1
977	1.93121	1.93121	0	0.000882666	0.000882666	1	0.0579135	100.941	100.941	2.05553	0	0.5	0.1315	0.1315	0.0497022	0.5	1
978	1.9813	1.9813	0	0.00124374	0.00124374	1	0.0579135	100.941	100.941	2.05553	0	0.5	0.156096	0.156096	0.0589988	0.5	1
979	2.01904	2.01904	0	0.00143214	0.00143214	1	0.0579135	100.941	100.941	2.05553	0	0.5	0.167501	0.167501	0.0633096	0.5	1
980	2.04677	2.04677	0	0.000380672	0.000380672	1	0.0579135	100.941	100.941	2.05553	0	0.5	0.0863578	0.0863578	0.0326402	0.5	1
981	2.02381	2.02381	0	0.000830422	0.000830422	1	0.0579135	100.941	100.941	2.05553	0	0.5	0.127549	0.127549	0.0482089	0.5	1
982	1.97253	1.97253	0	0.00059113	0.00059113	1	0.0579135	100.941	100.941	2.05553	0	0.5	0.107614	0.107614	0.0406742	0.5	1
983	1.90582	1.90582	0	0.00100001	0.00100001	1	0.0579135	100.941	100.941	2.05553	0	0.5	0.139968	0.139968	0.0529028	0.5	1
984	1.74598	1.74598	0	0.000269889	0.000269889	1	0.0579135	100.941	100.941	2.05553	0	0.5	0.0727141	0.0727141	0.0274833	0.5	1
985	1.84228	1.84228	0	0.000727528	0.000727528	1	0.0579135	100.941	100.941	2.05553	0	0.5	0.119385	0.119385	0.0451234	0.5	1
986	2.13418	2.13418	0	0.00178813	0.00178813	1	0.0579135	100.941	100.941	2.05553	0	0.5	0.187166	0.187166	0.070742	0.5	1
987	1.94906	1.94906	0	0.000786501	0.000786501	1	0.0579135	100.941	100.941	2.05553	0	0.5	0.12413	0.12413	0.0469167	0.5	1
988	2.01413	2.01413	0	0.000972753	0.000972753	1	0.0579135	100.941	100.941	2.05553	0	0.5	0.138047	0.138047	0.0521769	0.5	1
989	2.10763	2.10763	0	0.000899432	0.000899432	1	0.0579135	100.941	100.941	2.05553	0	0.5	0.132743	0.132743	0.050172	0.5	1
990	1.83251	1.83251	0	0.000596177	0.000596177	1	0.0579135	100.941	100.941	2.05553	0	0.5	0.108072	0.108072	0.0408475	0.5	1
991	2.09705	2.09705	0	0.000644984	0.000644984	1	0.0579135	100.941	100.941	2.05553	0	0.5	0.112409	0.112409	0.0424866	0.5	1
992	2.03523	2.03523	0	0.000901247	0.000901247	1	0.0579135	100.941	100.941	2.05553	0	0.5	0.132877	0.132877	0.0502226	0.5	1
993	1.99633	1.99633	0	0.00068715	0.00068715	1	0.0579135	100.941	100.941	2.05553	0	0.5	0.116025	0.116025	0.0438534	0.5	1
994	1.8407	1.8407	0	0.00128684	0.00128684	1	0.0579135	100.941	100.941	2.05553	0	0.5	0.158777	0.158777	0.0600122	0.5	1
995	2.28329	2.28329	0	0.000600589	0.000600589	1	0.0579135	100.941	100.941	2.05553	0	0.5	0.108471	0.108471	0.0409983	0.5	1
996	2.04838	2.04838	0	0.000540581	0.000540581	1	0.0579135	100.941	100.941	2.05553	0	0.5	0.10291	0.10291	0.0388963	0.5	1
997	2.32613	2.32613	0	0.00116913	0.00116913	1	0.0579135	100.941	100.941	2.05553	0	0.5	0.151341	0.151341	0.0572016	0.5	1
998	1.88978	1.88978	0	0.0012703	0.0012703	1	0.0579135	100.941	100.941	2.05553	0	0.5	0.157754	0.157754	0.0596253	0.5	1
999	2.18013	2.18013	0	0.00092883	0.00092883	1	0.0579135	100.941	100.941	2.05553	0	0.5	0.134895	0.134895	0.0509854	0.5	1
1000	1.88035	1.88035	0	0.00140393	0.00140393	1	0.0579135	100.941	100.941	2.05553	0	0.5	0.165844	0.165844	0.0626831	0.5	1
