# Supplementary material for: Improving sensitivity of linear regression-based cell type-specific differential expression deconvolution with per-gene vs. global significance threshold
Source: BMC Bioinformatics. 2016 Oct 6;17(Suppl 13):334. doi: 10.1186/s12859-016-1226-z (PMC5073979; doi:10.1186/s12859-016-1226-z)
Supplement: Additional file 5: Table 5. — LRCDE and csSAM analysis results of the kidney transplant dataset. Column names legend as in Additional file 1. (XLSX 2842 kb) [file 12859_2016_1226_MOESM5_ESM.xlsx]

## Sheet: neutrophils
site	Gene	base	case	diff.est	mse.control	mse.case	cell	cell.sd	kappa.1	kappa.2	t.crit	t.stat	p.val.t	se1	se2	se.p	t.power	FDR
1316_at	THRA	2.46315	2.85899	0.395843	0.000349617	0.0401154	Neutrophils	0.192725	57574.6	85800	1.73874	13.0808	1.18563e-10	0.0298074	0.110704	0.0302614	1	0.971009
1405_i_at	CCL5	11.7308	9.64629	-2.08454	0.0906088	0.685325	Neutrophils	0.192725	57574.6	85800	1.74371	10.4828	5.78331e-09	0.479859	0.45757	0.198854	1	0.971009
1552325_at	CFAP53	2.35121	2.46178	0.110574	3.89165e-06	0.00575776	Neutrophils	0.192725	57574.6	85800	1.75903	10.1634	3.22394e-08	0.00314482	0.0419407	0.0108797	1	0.971009
1552372_at	C4orf33	2.35062	2.44815	0.0975244	8.00396e-07	0.00549937	Neutrophils	0.192725	57574.6	85800	1.76081	9.20567	1.24764e-07	0.0014262	0.0409889	0.0105939	0.999998	0.971009
1552383_at	FAM71A	3.59837	4.02904	0.430666	0.00554909	0.101445	Neutrophils	0.192725	57574.6	85800	1.71864	7.14507	2.04903e-07	0.118751	0.176046	0.0602745	0.999955	0.971009
1552389_at	ERICH5	2.2802	2.51336	0.233166	0.00132952	0.0220564	Neutrophils	0.192725	57574.6	85800	1.71988	8.11959	2.99445e-08	0.0581266	0.0820875	0.0287165	0.999992	0.971009
1552394_a_at	ENTHD1	2.25583	2.42692	0.171086	0.000662489	0.00670727	Neutrophils	0.192725	57574.6	85800	1.73224	9.5096	8.05496e-09	0.0410315	0.045267	0.0179909	0.999999	0.971009
1552399_a_at	BRF1	2.35052	2.3773	0.0267789	5.81624e-07	0.000497193	Neutrophils	0.192725	57574.6	85800	1.75743	8.34784	3.31779e-07	0.00121576	0.0123246	0.00320789	0.999994	0.971009
1552408_at	ODF4	2.31918	2.60187	0.282689	0.000513896	0.0589039	Neutrophils	0.192725	57574.6	85800	1.73872	7.70867	2.84195e-07	0.0361382	0.134147	0.0366715	0.999983	0.971009
1552419_s_at	TTLL10	2.36525	2.5829	0.217654	0.000169912	0.0368094	Neutrophils	0.192725	57574.6	85800	1.74768	7.70643	4.99727e-07	0.0207797	0.106045	0.0282431	0.999983	0.971009
1552485_at	LACTB	5.71734	3.4113	-2.30603	0.134401	0.598694	Neutrophils	0.192725	57574.6	85800	1.769	10.2981	5.60931e-08	0.584426	0.427673	0.223929	1	0.971009
1552490_at	LACE1	2.35664	2.33987	-0.01678	3.75226e-06	0.000234404	Neutrophils	0.192725	57574.6	85800	1.72801	6.94739	5.93404e-07	0.00308798	0.00846237	0.00241529	0.999935	0.971009
1552524_at	ART5	2.32154	2.64424	0.3227	0.000299777	0.0324643	Neutrophils	0.192725	57574.6	85800	1.73777	11.8161	5.12356e-10	0.0276012	0.0995891	0.0273102	1	0.971009
1552535_at	CLDN19	2.35052	2.49418	0.143662	5.81624e-07	0.0128741	Neutrophils	0.192725	57574.6	85800	1.76115	8.86918	2.00142e-07	0.00121576	0.0627144	0.0161979	0.999997	0.971009
1552543_a_at	STON2	2.37282	2.52599	0.153173	0.000555814	0.0165052	Neutrophils	0.192725	57574.6	85800	1.71782	6.89784	3.3085e-07	0.0375831	0.07101	0.022206	0.99993	0.971009
1552568_at	RTP3	2.15819	2.66817	0.509979	0.00289392	0.0470619	Neutrophils	0.192725	57574.6	85800	1.72019	12.1024	2.83946e-11	0.0857573	0.119907	0.0421385	1	0.971009
1552582_at	ABCC13	2.35052	2.53576	0.185241	5.81624e-07	0.0225317	Neutrophils	0.192725	57574.6	85800	1.76122	8.64565	2.72846e-07	0.00121576	0.0829672	0.0214259	0.999996	0.971009
1552584_at	IL12RB1	7.73042	5.98889	-1.74153	0.0705775	0.201872	Neutrophils	0.192725	57574.6	85800	1.79062	11.2321	8.43944e-08	0.423508	0.24834	0.155049	1	0.971009
1552671_a_at	SLC9A7	2.75689	2.98629	0.229405	0.000495837	0.0412654	Neutrophils	0.192725	57574.6	85800	1.73318	7.32637	3.95643e-07	0.0354975	0.11228	0.0313123	0.999967	0.971009
1552760_at	HDAC9	2.31107	2.37748	0.0664101	6.41799e-05	0.000894927	Neutrophils	0.192725	57574.6	85800	1.7231	11.0151	2.43044e-10	0.0127711	0.016535	0.00602904	1	0.971009
1552773_at	CLEC4D	1.15047	4.63083	3.48036	0.23441	2.14244	Neutrophils	0.192725	57574.6	85800	1.73597	10.5021	2.57025e-09	0.77182	0.809028	0.331398	1	0.971009
1552794_a_at	ZNF547	2.35052	2.37102	0.0204986	5.81624e-07	0.000343845	Neutrophils	0.192725	57574.6	85800	1.7558	7.65675	8.54245e-07	0.00121576	0.0102492	0.00267719	0.999981	0.971009
1552800_at	ABHD11	2.39557	2.63895	0.24338	0.00102409	0.0209298	Neutrophils	0.192725	57574.6	85800	1.71768	9.09907	3.47909e-09	0.0510149	0.0799635	0.0267478	0.999998	0.971009
1552806_a_at	SIGLEC10	5.53964	4.23354	-1.3061	0.0463326	0.351814	Neutrophils	0.192725	57574.6	85800	1.74354	9.17875	3.70558e-08	0.34314	0.327843	0.142296	0.999998	0.971009
1552827_s_at	SLC26A7	2.27699	2.39017	0.113177	0.000404294	0.00162909	Neutrophils	0.192725	57574.6	85800	1.774	9.32397	2.40801e-07	0.0320536	0.0223091	0.0121383	0.999999	0.971009
1552876_at	LINC00334	2.35052	2.39821	0.0476939	5.81624e-07	0.00184049	Neutrophils	0.192725	57574.6	85800	1.76023	7.7729	9.04e-07	0.00121576	0.0237124	0.00613592	0.999984	0.971009
1552882_a_at	AMER1	3.04537	3.40468	0.359305	9.76328e-07	0.0715476	Neutrophils	0.192725	57574.6	85800	1.76126	9.41155	9.81592e-08	0.00157517	0.147845	0.038177	0.999999	0.971009
1552915_at	IFNL2	2.35133	2.34482	-0.00650124	9.83351e-07	3.18706e-05	Neutrophils	0.192725	57574.6	85800	1.71848	6.75319	4.77342e-07	0.00158082	0.00312036	0.000962692	0.999909	0.991969
1552942_at	LOC149373	3.14685	4.03124	0.884387	0.00227571	0.145589	Neutrophils	0.192725	57574.6	85800	1.72843	14.7238	3.36842e-12	0.0760478	0.210899	0.0600649	1	0.971009
1552950_at	C15orf26	2.32411	2.39032	0.0662063	3.09012e-05	0.00151737	Neutrophils	0.192725	57574.6	85800	1.72388	10.5169	6.04209e-10	0.00886167	0.0215306	0.00629522	1	0.971009
1552967_at	ZNF645	2.25306	2.44198	0.18892	0.00031736	0.00504805	Neutrophils	0.192725	57574.6	85800	1.72055	13.619	3.28638e-12	0.0283991	0.0392709	0.0138718	1	0.971009
1553034_at	SDCCAG8	2.38654	2.77369	0.38715	0.00484758	0.0418539	Neutrophils	0.192725	57574.6	85800	1.73819	8.21451	1.14555e-07	0.110992	0.113078	0.04713	0.999993	0.971009
1553044_at	GJA10	2.34608	2.39983	0.0537522	3.94025e-05	0.00167919	Neutrophils	0.192725	57574.6	85800	1.72171	7.98403	4.63285e-08	0.0100067	0.0226495	0.00673246	0.99999	0.971009
1553045_at	WNT9A	2.35558	2.59856	0.242974	5.84132e-07	0.0301892	Neutrophils	0.192725	57574.6	85800	1.76124	9.79744	5.98645e-08	0.00121838	0.0960363	0.0247998	0.999999	0.971009
1553057_at	SERPINB12	2.26092	2.44371	0.182788	0.000593712	0.0106018	Neutrophils	0.192725	57574.6	85800	1.7189	9.33305	2.57957e-09	0.0388433	0.0569113	0.019585	0.999999	0.971009
1553127_a_at	RNF168	2.41955	2.76944	0.349889	0.00333875	0.0808484	Neutrophils	0.192725	57574.6	85800	1.71714	6.87592	3.30933e-07	0.0921129	0.157161	0.0508861	0.999927	0.971009
1553138_a_at	ANKLE1	2.35115	2.43217	0.0810171	5.81937e-07	0.00444757	Neutrophils	0.192725	57574.6	85800	1.76086	8.50469	3.24889e-07	0.00121609	0.0368613	0.00952617	0.999995	0.971009
1553155_x_at	ATP6V0D2	4.00107	4.7444	0.743334	0.0123005	0.1858	Neutrophils	0.192725	57574.6	85800	1.72146	8.72554	1.07268e-08	0.176803	0.238249	0.0851905	0.999997	0.971009
1553157_at	LHX4	2.37372	2.51751	0.143794	3.73306e-05	0.0131021	Neutrophils	0.192725	57574.6	85800	1.75239	8.63368	1.59239e-07	0.00974004	0.0632673	0.0166551	0.999996	0.971009
1553179_at	ADAMTS19	2.34502	2.5321	0.187083	1.17854e-05	0.0154278	Neutrophils	0.192725	57574.6	85800	1.75874	10.4986	2.08833e-08	0.00547267	0.0686533	0.0178198	1	0.971009
1553183_at	UMODL1	2.35052	2.48011	0.129595	5.81624e-07	0.010144	Neutrophils	0.192725	57574.6	85800	1.76111	9.01252	1.64535e-07	0.00121576	0.0556692	0.0143794	0.999998	0.971009
1553212_at	KRT78	4.7369	5.24493	0.508034	0.000682019	0.0853844	Neutrophils	0.192725	57574.6	85800	1.74014	11.5594	9.45696e-10	0.0416319	0.16151	0.04395	1	0.971009
1553224_at	LUZP1	2.36094	2.47416	0.113219	6.48006e-06	0.0092778	Neutrophils	0.192725	57574.6	85800	1.75896	8.19671	4.51605e-07	0.00405805	0.0532392	0.0138127	0.999992	0.971009
1553296_at	ADGRG7	2.35099	2.62844	0.277442	2.40249e-06	0.0528293	Neutrophils	0.192725	57574.6	85800	1.76115	8.4554	3.54126e-07	0.00247092	0.127042	0.0328124	0.999995	0.971009
1553383_at	ARHGAP42	2.33996	2.3787	0.0387395	1.21761e-05	0.000849818	Neutrophils	0.192725	57574.6	85800	1.73	8.50517	3.59869e-08	0.00556266	0.0161128	0.00455482	0.999996	0.971009
1553430_a_at	EDARADD	2.35052	2.44052	0.0899984	5.81624e-07	0.00611278	Neutrophils	0.192725	57574.6	85800	1.76098	8.06056	6.16063e-07	0.00121576	0.0432144	0.0111653	0.99999	0.971009
1553447_at	AGBL1	2.23888	2.41869	0.179807	0.000782495	0.0236257	Neutrophils	0.192725	57574.6	85800	1.71793	6.78571	4.27422e-07	0.0445932	0.0849574	0.0264978	0.999914	0.971009
1553486_a_at	C17orf78	2.35052	2.52702	0.176504	5.81624e-07	0.0235241	Neutrophils	0.192725	57574.6	85800	1.76122	8.06232	6.22631e-07	0.00121576	0.0847746	0.0218925	0.99999	0.971009
1553492_a_at	PAX1	2.24849	2.59732	0.348826	0.000744341	0.0501345	Neutrophils	0.192725	57574.6	85800	1.72936	9.94106	2.9675e-09	0.0434925	0.123759	0.0350894	0.999999	0.971009
1553526_at	NLRP8	2.73668	2.35017	-0.386506	0.0053772	0.0300236	Neutrophils	0.192725	57574.6	85800	1.75781	8.37496	3.26203e-07	0.116898	0.0957724	0.0461501	0.999994	0.971009
1553533_at	JPH1	2.34753	2.63723	0.289702	7.29599e-05	0.0687518	Neutrophils	0.192725	57574.6	85800	1.75778	7.68554	9.07434e-07	0.0136166	0.144928	0.0376944	0.999982	0.971009
1553534_at	NLRP10	2.32606	2.40076	0.0746933	0.000205355	0.00358783	Neutrophils	0.192725	57574.6	85800	1.71917	6.52452	8.30193e-07	0.0228444	0.0331074	0.0114481	0.99986	0.971009
1553552_at	TAAR8	2.27638	2.47052	0.194139	0.000150577	0.0204554	Neutrophils	0.192725	57574.6	85800	1.74141	9.0603	3.73879e-08	0.0195617	0.079052	0.0214274	0.999998	0.971009
1553573_s_at	EFNA2	2.34648	2.38115	0.0346762	6.70946e-06	0.000590277	Neutrophils	0.192725	57574.6	85800	1.73417	9.2953	1.37235e-08	0.00412926	0.0134288	0.00373051	0.999999	0.971009
1553656_at	TECTB	2.36545	2.58019	0.214742	5.89036e-07	0.0247837	Neutrophils	0.192725	57574.6	85800	1.76123	9.55649	8.12265e-08	0.00122349	0.0870146	0.0224708	0.999999	0.971009
1553657_at	VWA3A	2.39472	2.92394	0.529215	0.000836149	0.17488	Neutrophils	0.192725	57574.6	85800	1.74727	8.58739	1.20481e-07	0.0460967	0.231142	0.061627	0.999996	0.971009
1553660_at	HUS1B	2.84304	3.04617	0.203137	0.00089618	0.0234076	Neutrophils	0.192725	57574.6	85800	1.71724	7.51949	8.18955e-08	0.0477228	0.0845643	0.0270147	0.999977	0.971009
1553668_at	LRCH3	4.84992	3.38964	-1.46028	0.0528606	0.0746539	Neutrophils	0.192725	57574.6	85800	1.81904	11.3868	3.2635e-07	0.366517	0.15102	0.128244	1	0.971009
1553681_a_at	PRF1	10.2054	5.94526	-4.26017	0.325242	1.41933	Neutrophils	0.192725	57574.6	85800	1.77002	12.26	7.50289e-09	0.909142	0.658493	0.347484	1	0.971009
1553746_a_at	OTOGL	2.24441	2.39915	0.154747	0.000827241	0.0022419	Neutrophils	0.192725	57574.6	85800	1.79311	9.26039	6.96812e-07	0.0458505	0.0261708	0.0167107	0.999998	0.971009
1553747_at	MGC16025	2.34858	2.44524	0.0966549	1.53784e-06	0.00411277	Neutrophils	0.192725	57574.6	85800	1.76004	10.5335	2.21556e-08	0.0019769	0.0354467	0.009176	1	0.971009
1553761_at	PRR14L	2.36639	2.71726	0.350863	5.89507e-07	0.0690552	Neutrophils	0.192725	57574.6	85800	1.76128	9.35514	1.05754e-07	0.00122398	0.145247	0.0375049	0.999999	0.971009
1553823_a_at	RTP1	2.35982	2.48283	0.123015	9.6457e-05	0.00883555	Neutrophils	0.192725	57574.6	85800	1.73489	8.54624	5.05527e-08	0.0156565	0.0519548	0.0143941	0.999996	0.971009
1553826_a_at	PRR35	2.35692	2.56999	0.213072	1.2391e-07	0.0186063	Neutrophils	0.192725	57574.6	85800	1.76129	10.9449	1.50687e-08	0.000561153	0.0753943	0.0194676	1	0.971009
1553872_at	NATD1	3.30309	4.41726	1.11417	0.0295981	0.275243	Neutrophils	0.192725	57574.6	85800	1.73531	9.4288	1.23226e-08	0.274258	0.289979	0.118167	0.999999	0.971009
1553889_at	MRGPRX2	2.36633	2.9736	0.60727	0.000279119	0.169399	Neutrophils	0.192725	57574.6	85800	1.75594	10.2225	2.35726e-08	0.0266332	0.227491	0.0594051	1	0.971009
1553936_a_at	BFSP2-AS1	2.35052	2.64036	0.289837	5.81624e-07	0.0625916	Neutrophils	0.192725	57574.6	85800	1.76128	8.11717	5.76858e-07	0.00121576	0.138283	0.0357067	0.999991	0.971009
1553971_a_at	GATS	4.04829	6.00205	1.95377	0.0993097	0.226922	Neutrophils	0.192725	57574.6	85800	1.80069	10.8104	2.17618e-07	0.50237	0.263298	0.18073	1	0.971009
1553997_a_at	ASPHD1	2.39018	3.03101	0.640824	0.005758	0.186766	Neutrophils	0.192725	57574.6	85800	1.71849	8.69661	8.30651e-09	0.120966	0.238868	0.0736867	0.999997	0.971009
1554044_a_at	MRAP	2.3244	2.39093	0.0665339	5.77411e-05	0.00116385	Neutrophils	0.192725	57574.6	85800	1.71777	10.5188	2.61314e-10	0.0121135	0.0188564	0.00632522	1	0.971009
1554068_s_at	C12orf66	2.29106	2.48384	0.192785	0.000642234	0.031368	Neutrophils	0.192725	57574.6	85800	1.72379	6.73146	7.09586e-07	0.0403994	0.0978933	0.0286395	0.999904	0.971009
1554112_a_at	ULK2	2.35145	2.30523	-0.0462145	6.12598e-06	0.00137195	Neutrophils	0.192725	57574.6	85800	1.74806	8.48403	1.49115e-07	0.00394563	0.0204729	0.00544723	0.999995	0.971009
1554125_a_at	NLGN4Y	2.35076	2.4882	0.13744	1.22827e-06	0.0147303	Neutrophils	0.192725	57574.6	85800	1.76102	7.93037	7.46521e-07	0.00176675	0.0670834	0.0173309	0.999988	0.971009
1554131_at	CCSER2	2.32632	2.40418	0.0778592	0.000136749	0.000943587	Neutrophils	0.192725	57574.6	85800	1.74779	10.2383	1.17195e-08	0.0186419	0.0169785	0.0076047	1	0.971009
1554165_at	FAM53B	2.34905	2.51559	0.166548	0.000132627	0.0135911	Neutrophils	0.192725	57574.6	85800	1.73684	9.395	1.49673e-08	0.0183588	0.0644371	0.0177273	0.999999	0.971009
1554179_s_at	LYNX1	2.35052	2.56397	0.21345	5.81624e-07	0.0323972	Neutrophils	0.192725	57574.6	85800	1.76125	8.30853	4.38026e-07	0.00121576	0.0994862	0.0256904	0.999994	0.971009
1554181_at	SNX32	2.35259	2.4905	0.137902	3.95255e-06	0.0112662	Neutrophils	0.192725	57574.6	85800	1.76011	9.08164	1.40681e-07	0.00316933	0.0586676	0.0151847	0.999998	0.971009
1554195_a_at	C5orf46	2.19271	2.9557	0.762985	0.0211592	0.0885953	Neutrophils	0.192725	57574.6	85800	1.77209	8.65072	5.00161e-07	0.231888	0.164518	0.088199	0.999996	0.971009
1554203_at	GRIK1-AS1	2.34206	2.66645	0.324393	0.000530995	0.0374251	Neutrophils	0.192725	57574.6	85800	1.73018	10.7407	9.34009e-10	0.0367344	0.106928	0.0302022	1	0.971009
1554206_at	TMLHE	3.03061	2.76369	-0.266921	0.00192124	0.0150652	Neutrophils	0.192725	57574.6	85800	1.74216	9.15893	3.41375e-08	0.0698746	0.0678417	0.0291432	0.999998	0.971009
1554242_a_at	COCH	2.35052	2.61139	0.260872	5.81624e-07	0.025104	Neutrophils	0.192725	57574.6	85800	1.76123	11.5351	7.70037e-09	0.00121576	0.0875751	0.0226154	1	0.971009
1554308_s_at	GABRA2	2.32588	2.55867	0.232793	0.000311635	0.00932804	Neutrophils	0.192725	57574.6	85800	1.71787	13.9625	1.19569e-12	0.0281418	0.0533832	0.0166727	1	0.971009
1554309_at	EIF4G3	2.39114	2.55979	0.168648	0.000365953	0.0109013	Neutrophils	0.192725	57574.6	85800	1.71784	9.34973	2.19956e-09	0.0304959	0.0577096	0.0180377	0.999999	0.971009
1554322_a_at	HDAC4	2.37624	2.67616	0.299918	0.000889116	0.0500141	Neutrophils	0.192725	57574.6	85800	1.72616	8.41692	3.00606e-08	0.0475343	0.123611	0.0356328	0.999995	0.971009
1554325_at	DOCK2	2.61693	2.92295	0.306011	2.48229e-05	0.0429301	Neutrophils	0.192725	57574.6	85800	1.75935	10.3076	2.76473e-08	0.00794245	0.114522	0.0296878	1	0.971009
1554351_a_at	TIPRL	6.13883	5.48425	-0.654578	0.0157707	0.159296	Neutrophils	0.192725	57574.6	85800	1.73232	7.46082	2.90123e-07	0.200195	0.220603	0.0877354	0.999974	0.971009
1554356_at	GINS4	2.37468	2.55661	0.181929	9.61606e-05	0.0249961	Neutrophils	0.192725	57574.6	85800	1.74966	7.8563	4.41157e-07	0.0156324	0.0873867	0.023157	0.999986	0.971009
1554367_at	CALHM1	2.09226	2.56735	0.475088	0.0078159	0.0640978	Neutrophils	0.192725	57574.6	85800	1.74028	8.01622	1.85941e-07	0.140935	0.139936	0.0592658	0.99999	0.971009
1554371_at	PKD1L2	2.35052	2.42872	0.0782033	5.81624e-07	0.00452737	Neutrophils	0.192725	57574.6	85800	1.76087	8.13677	5.48304e-07	0.00121576	0.0371905	0.0096111	0.999991	0.971009
1554390_s_at	ACTR2	9.83116	8.34285	-1.48831	0.0618058	0.553985	Neutrophils	0.192725	57574.6	85800	1.73671	8.77986	3.97598e-08	0.396317	0.411394	0.169514	0.999997	0.971009
1554396_at	UEVLD	3.25959	3.94057	0.680977	0.0124474	0.0263786	Neutrophils	0.192725	57574.6	85800	1.80387	10.6979	2.83165e-07	0.177855	0.0897708	0.0636552	1	0.971009
1554464_a_at	CRTAP	6.31486	4.68446	-1.6304	0.0706028	0.783177	Neutrophils	0.192725	57574.6	85800	1.72923	8.60648	2.80708e-08	0.423584	0.489147	0.189438	0.999996	0.971009
1554496_at	RAD51B	2.25161	2.43306	0.181449	0.000976139	0.0153649	Neutrophils	0.192725	57574.6	85800	1.72072	7.47924	1.18861e-07	0.0498063	0.0685131	0.0242604	0.999975	0.971009
1554513_s_at	CEP89	2.17303	2.50189	0.328868	0.00314485	0.0444978	Neutrophils	0.192725	57574.6	85800	1.72278	7.76382	7.87552e-08	0.0893981	0.116595	0.0423591	0.999985	0.971009
1554537_at	TMEM126B	2.35052	2.37459	0.0240684	5.81624e-07	0.00041822	Neutrophils	0.192725	57574.6	85800	1.75674	8.16836	4.14264e-07	0.00121576	0.0113035	0.00294654	0.999992	0.971009
1554589_at	LENG9	2.10498	2.49226	0.387277	0.00231403	0.0385773	Neutrophils	0.192725	57574.6	85800	1.71981	10.2088	5.9563e-10	0.0766853	0.108561	0.0379356	1	0.971009
1554594_at	ARHGAP27	2.59224	3.41645	0.824213	0.0114906	0.304359	Neutrophils	0.192725	57574.6	85800	1.71728	8.48153	1.11886e-08	0.170884	0.304931	0.0971774	0.999995	0.971009
1554600_s_at	LMNA	2.32893	2.75862	0.429687	0.00778583	0.0803398	Neutrophils	0.192725	57574.6	85800	1.73159	6.93879	7.53683e-07	0.140663	0.156666	0.0619253	0.999934	0.971009
1554634_at	PDS5B	2.35078	2.40301	0.0522271	1.31877e-06	0.00160483	Neutrophils	0.192725	57574.6	85800	1.75855	9.08361	1.26721e-07	0.00183068	0.0221423	0.0057496	0.999998	0.971009
1554689_a_at	NLGN4X	2.30908	2.58083	0.271744	0.00184082	0.0209801	Neutrophils	0.192725	57574.6	85800	1.72839	8.83006	1.751e-08	0.0683966	0.0800594	0.0307748	0.999997	0.971009
1554715_at	LINC00593	2.31961	2.74638	0.426774	0.000683892	0.150901	Neutrophils	0.192725	57574.6	85800	1.74789	7.46717	7.51093e-07	0.041689	0.214712	0.0571534	0.999973	0.971009
1554722_at	TRPM3	2.33852	2.62583	0.287311	1.49744e-05	0.0653188	Neutrophils	0.192725	57574.6	85800	1.76053	7.86468	8.00951e-07	0.00616883	0.141263	0.0365319	0.999986	0.971009
1554790_at	ZSCAN20	2.35552	2.34697	-0.00854783	2.59195e-06	1.76068e-05	Neutrophils	0.192725	57574.6	85800	1.74851	8.18553	2.44121e-07	0.0025665	0.00231926	0.00104426	0.999992	0.991969
1554801_at	FNDC9	2.35095	2.60673	0.255775	0.000250371	0.0546616	Neutrophils	0.192725	57574.6	85800	1.74777	7.43334	7.89333e-07	0.0252244	0.129226	0.0344092	0.999972	0.971009
1554809_at	LOC389199	6.47482	6.82722	0.352405	0.00402209	0.0463464	Neutrophils	0.192725	57574.6	85800	1.72806	7.72765	1.28738e-07	0.101101	0.118992	0.0456031	0.999984	0.971009
1554830_a_at	STEAP3	2.36879	2.60898	0.240192	1.1171e-06	0.0243771	Neutrophils	0.192725	57574.6	85800	1.76115	10.7762	1.81358e-08	0.0016849	0.0862979	0.0222891	1	0.971009
1554895_a_at	RHBDL2	2.35052	2.51695	0.166429	5.81624e-07	0.0215957	Neutrophils	0.192725	57574.6	85800	1.76122	7.93418	7.50047e-07	0.00121576	0.0812255	0.0209762	0.999988	0.971009
1554922_at	ZNF678	2.35183	2.50444	0.152617	1.94245e-06	0.0174183	Neutrophils	0.192725	57574.6	85800	1.76093	8.09658	5.82946e-07	0.00222179	0.0729478	0.0188496	0.999991	0.971009
1554977_at	LKAAEAR1	2.92438	3.28177	0.357382	0.000326563	0.0648569	Neutrophils	0.192725	57574.6	85800	1.74664	9.5069	2.93906e-08	0.0288079	0.140763	0.0375919	0.999999	0.971009
1554992_at	RASGRF1	2.39411	2.63895	0.24484	0.000101894	0.0350082	Neutrophils	0.192725	57574.6	85800	1.75222	8.98969	9.38941e-08	0.0160917	0.103417	0.0272357	0.999998	0.971009
1555007_s_at	WDR66	2.36892	2.65678	0.287856	0.000378324	0.0601468	Neutrophils	0.192725	57574.6	85800	1.74372	7.8877	2.90101e-07	0.031007	0.135555	0.0364943	0.999987	0.971009
1555042_at	TRPV5	2.31241	2.63601	0.323596	0.00170666	0.0762941	Neutrophils	0.192725	57574.6	85800	1.72241	7.17195	2.56096e-07	0.0658569	0.15267	0.0451197	0.999957	0.971009
1555074_a_at	KCNH5	2.43452	2.26114	-0.173386	0.000718884	0.0104694	Neutrophils	0.192725	57574.6	85800	1.72217	8.4987	1.77404e-08	0.0427423	0.0565548	0.0204015	0.999996	0.971009
1555111_at	CCDC181	2.3577	2.30438	-0.0533135	9.76454e-05	0.00185711	Neutrophils	0.192725	57574.6	85800	1.71824	6.5927	6.71446e-07	0.0157527	0.0238192	0.00808675	0.999877	0.971009
1555153_s_at	FCHO2	2.69667	3.32607	0.629398	0.00185167	0.182997	Neutrophils	0.192725	57574.6	85800	1.73622	9.65457	9.42389e-09	0.0685977	0.236446	0.0651917	0.999999	0.971009
1555159_at	TMEM74	2.36023	2.70394	0.343717	4.80531e-05	0.0782508	Neutrophils	0.192725	57574.6	85800	1.75924	8.57338	2.67795e-07	0.0110507	0.154616	0.0400912	0.999996	0.971009
1555234_a_at	RHOJ	2.28322	2.57769	0.294467	0.00314786	0.058188	Neutrophils	0.192725	57574.6	85800	1.71852	6.46601	9.08382e-07	0.0894408	0.133329	0.0455408	0.999844	0.971009
1555251_a_at	OTOF	2.34545	2.36928	0.0238314	1.17745e-06	0.000451609	Neutrophils	0.192725	57574.6	85800	1.75308	7.71959	6.6736e-07	0.00172982	0.011746	0.00308714	0.999983	0.971009
1555264_a_at	LINC00598	2.35459	2.40268	0.0480895	3.52146e-05	0.0018239	Neutrophils	0.192725	57574.6	85800	1.72475	7.00781	4.24047e-07	0.00945996	0.0236053	0.00686227	0.999942	0.971009
1555270_a_at	WFS1	2.31568	2.64628	0.330599	7.68695e-05	0.0496184	Neutrophils	0.192725	57574.6	85800	1.75624	10.2897	2.21859e-08	0.0139767	0.123121	0.0321292	1	0.971009
1555275_a_at	KLHL6	2.09513	2.34641	0.251282	0.000711872	0.00107194	Neutrophils	0.192725	57574.6	85800	1.81687	16.8331	7.71024e-09	0.0425333	0.0180965	0.0149279	1	0.971009
1555305_at	FOXJ2	2.35669	2.54137	0.184683	5.8468e-07	0.00677548	Neutrophils	0.192725	57574.6	85800	1.76101	15.7121	1.3293e-10	0.00121895	0.0454966	0.0117542	1	0.971009
1555316_a_at	KCNH7	2.29803	2.36998	0.0719506	0.000220032	0.00118929	Neutrophils	0.192725	57574.6	85800	1.7594	7.74281	9.05451e-07	0.0236467	0.0190613	0.00929257	0.999983	0.971009
1555320_a_at	STAB1	2.31803	2.4085	0.0904654	8.61494e-05	0.00656523	Neutrophils	0.192725	57574.6	85800	1.73159	7.19614	4.57355e-07	0.0147963	0.0447851	0.0125714	0.999958	0.971009
1555323_at	ABCB9	4.12537	4.27109	0.145718	7.36147e-05	0.00798541	Neutrophils	0.192725	57574.6	85800	1.7378	10.7593	2.16408e-09	0.0136776	0.0493921	0.0135435	1	0.971009
1555346_at	CDC20B	2.35774	2.47613	0.118396	0.000113841	0.0113085	Neutrophils	0.192725	57574.6	85800	1.7363	7.30806	4.99573e-07	0.0170089	0.0587776	0.0162008	0.999966	0.971009
1555393_s_at	LINC01547	2.31201	2.76866	0.456654	0.00660182	0.0939555	Neutrophils	0.192725	57574.6	85800	1.72265	7.42972	1.5319e-07	0.129527	0.169422	0.0614632	0.999973	0.971009
1555397_at	MYO1D	2.34153	2.39324	0.0517134	2.61627e-05	0.00212907	Neutrophils	0.192725	57574.6	85800	1.73278	7.25912	4.37698e-07	0.00815397	0.0255038	0.00712392	0.999963	0.971009
1555423_at	SSH2	2.73386	3.0345	0.30064	0.00135579	0.0440899	Neutrophils	0.192725	57574.6	85800	1.71851	8.40049	1.49433e-08	0.0586981	0.116059	0.0357884	0.999995	0.971009
1555480_a_at	FBLIM1	4.19005	4.57305	0.383006	0.000922109	0.0731598	Neutrophils	0.192725	57574.6	85800	1.73232	9.15449	1.45384e-08	0.0484082	0.149502	0.041838	0.999998	0.971009
1555554_at	BPIFA4P	2.37998	2.67702	0.297039	0.000911486	0.0418344	Neutrophils	0.192725	57574.6	85800	1.72281	8.91797	8.60448e-09	0.0481286	0.113051	0.0333079	0.999998	0.971009
1555591_at	PIF1	2.36687	2.40379	0.0369247	1.91134e-05	0.000990092	Neutrophils	0.192725	57574.6	85800	1.72476	7.30328	2.31848e-07	0.00696944	0.0173919	0.00505591	0.999966	0.971009
1555600_s_at	APOL4	2.41193	2.76891	0.356978	0.00085712	0.0442288	Neutrophils	0.192725	57574.6	85800	1.72469	10.5597	6.26184e-10	0.0466712	0.116242	0.0338058	1	0.971009
1555610_at	AGK	2.44944	2.29095	-0.15849	0.000566645	0.00408614	Neutrophils	0.192725	57574.6	85800	1.74581	10.1625	1.08969e-08	0.0379476	0.0353318	0.0155956	1	0.971009
1555618_s_at	SAE1	6.39247	5.49414	-0.898334	0.030102	0.429013	Neutrophils	0.192725	57574.6	85800	1.72262	6.84227	5.2011e-07	0.276583	0.36203	0.131292	0.999922	0.971009
1555640_at	DAOA	2.16265	2.60971	0.447067	0.00120987	0.0148285	Neutrophils	0.192725	57574.6	85800	1.7263	17.6219	8.50369e-14	0.0554495	0.0673066	0.0253701	1	0.971009
1555678_at	ST3GAL3	2.45402	2.82678	0.372769	0.00568223	0.0385534	Neutrophils	0.192725	57574.6	85800	1.74856	7.62551	6.00803e-07	0.120168	0.108528	0.0488844	0.99998	0.971009
1555688_s_at	SLA2	2.44297	2.17036	-0.272609	0.000749198	0.0465426	Neutrophils	0.192725	57574.6	85800	1.72791	8.00587	7.51095e-08	0.0436341	0.119243	0.0340512	0.99999	0.971009
1555729_a_at	CD209	2.3365	2.47364	0.137141	0.000358654	0.00754841	Neutrophils	0.192725	57574.6	85800	1.71751	8.58792	9.27187e-09	0.0301902	0.0480216	0.0159691	0.999996	0.971009
1555752_at	STH	2.40139	2.80428	0.402889	0.000153138	0.13298	Neutrophils	0.192725	57574.6	85800	1.75749	7.68049	9.00677e-07	0.0197274	0.201559	0.0524561	0.999981	0.971009
1555757_at	C7orf34	2.35726	2.66321	0.305954	2.22799e-05	0.0629684	Neutrophils	0.192725	57574.6	85800	1.7601	8.52253	3.03016e-07	0.00752462	0.138698	0.0358994	0.999995	0.971009
1555764_s_at	TIMM10	6.56762	5.83181	-0.735807	0.00772552	0.22877	Neutrophils	0.192725	57574.6	85800	1.7178	8.89633	5.21663e-09	0.140117	0.264368	0.0827091	0.999998	0.971009
1555766_a_at	GNG2	0.942672	2.88143	1.93876	0.0666335	0.34266	Neutrophils	0.192725	57574.6	85800	1.76185	12.0716	4.54571e-09	0.411505	0.32355	0.160605	1	0.971009
1555779_a_at	CD79A	2.82849	6.05046	3.22197	0.339397	0.783284	Neutrophils	0.192725	57574.6	85800	1.80026	9.63661	6.55922e-07	0.928714	0.48918	0.334347	0.999999	0.971009
1555821_a_at	AKT1S1	2.33723	2.76463	0.4274	2.41367e-05	0.140051	Neutrophils	0.192725	57574.6	85800	1.76072	7.993	6.70115e-07	0.0078319	0.206849	0.0534718	0.999989	0.971009
1555824_a_at	PACS2	3.80435	4.41296	0.608614	0.00266293	0.0993085	Neutrophils	0.192725	57574.6	85800	1.71995	11.5544	6.4381e-11	0.0822637	0.174182	0.0526739	1	0.971009
1555834_at	UCHL1	2.271	2.41596	0.144963	0.00047199	0.010384	Neutrophils	0.192725	57574.6	85800	1.71732	7.80721	4.48393e-08	0.0346334	0.0563238	0.0185679	0.999986	0.971009
1555851_s_at	SEPW1	7.96136	6.31186	-1.64949	0.0896124	0.618175	Neutrophils	0.192725	57574.6	85800	1.74781	8.47355	1.48953e-07	0.477213	0.434575	0.194664	0.999995	0.971009
1555862_s_at	MICALL2	2.49357	2.20519	-0.288383	0.00204022	0.0233029	Neutrophils	0.192725	57574.6	85800	1.72833	8.89673	1.54772e-08	0.0720056	0.0843751	0.0324145	0.999998	0.971009
1555868_at	LOC100507477	2.53617	4.00343	1.46726	0.0400207	0.458288	Neutrophils	0.192725	57574.6	85800	1.72825	10.2144	1.68688e-09	0.318912	0.374178	0.143647	1	0.971009
1555900_at	DCTN5	2.61392	2.41694	-0.196982	0.000906033	0.0313137	Neutrophils	0.192725	57574.6	85800	1.7191	6.58955	7.14887e-07	0.0479844	0.0978085	0.0298931	0.999876	0.971009
1556038_at	GPR173	2.38593	2.57731	0.19138	0.000667942	0.0248867	Neutrophils	0.192725	57574.6	85800	1.71993	7.25699	1.78063e-07	0.0412	0.0871953	0.0263718	0.999963	0.971009
1556266_a_at	C20orf202	2.4671	2.58379	0.116688	1.76242e-05	0.0111583	Neutrophils	0.192725	57574.6	85800	1.75615	7.65701	8.69767e-07	0.00669241	0.0583859	0.0152393	0.999981	0.971009
1556340_at	MAPK12	2.35052	2.76586	0.415343	5.81624e-07	0.1371	Neutrophils	0.192725	57574.6	85800	1.7613	7.8598	8.40043e-07	0.00121576	0.204657	0.0528439	0.999986	0.971009
1556374_s_at	LOC105370622	2.33251	2.41062	0.0781094	0.0001186	0.00462046	Neutrophils	0.192725	57574.6	85800	1.72049	6.91495	3.85056e-07	0.0173608	0.0375709	0.0112957	0.999932	0.971009
1556476_at	LOC283485	2.38045	2.57224	0.191795	0.000135992	0.0302741	Neutrophils	0.192725	57574.6	85800	1.74799	7.49407	7.2231e-07	0.0185903	0.0961712	0.0255928	0.999975	0.971009
1556675_s_at	LINC01016	2.46815	2.70001	0.231863	0.00035929	0.0135118	Neutrophils	0.192725	57574.6	85800	1.72005	11.9472	3.52578e-11	0.030217	0.0642489	0.0194074	1	0.971009
1556758_at	FAM208B	2.36613	2.27053	-0.0955991	0.000281109	0.00526338	Neutrophils	0.192725	57574.6	85800	1.71839	6.99885	2.76333e-07	0.026728	0.0400997	0.0136593	0.999942	0.971009
1556894_at	NT5DC2	2.35052	2.4268	0.0762828	5.81624e-07	0.0038375	Neutrophils	0.192725	57574.6	85800	1.76079	8.61953	2.75684e-07	0.00121576	0.03424	0.00885	0.999996	0.971009
1556907_at	ZNF474	2.35052	2.53443	0.183914	5.81624e-07	0.0236225	Neutrophils	0.192725	57574.6	85800	1.76123	8.38328	3.93558e-07	0.00121576	0.0849516	0.0219382	0.999994	0.971009
1556912_at	GIT2	2.35052	2.37069	0.0201683	5.81624e-07	0.000313867	Neutrophils	0.192725	57574.6	85800	1.75531	7.87635	5.92663e-07	0.00121576	0.00979223	0.00256062	0.999987	0.971009
1556959_at	ANHX	2.22722	2.45039	0.223174	0.000531488	0.0130447	Neutrophils	0.192725	57574.6	85800	1.71715	10.9452	1.1391e-10	0.0367515	0.0631287	0.0203901	1	0.971009
1556999_at	LOC100271832	2.53576	2.66008	0.124319	7.57787e-06	0.0111912	Neutrophils	0.192725	57574.6	85800	1.75903	8.19611	4.53807e-07	0.00438836	0.0584718	0.0151681	0.999992	0.971009
1557000_at	ESPNL	2.78088	3.8027	1.02182	0.00843455	0.34445	Neutrophils	0.192725	57574.6	85800	1.72111	10.5409	4.01816e-10	0.146406	0.324394	0.0969384	1	0.971009
1557027_at	LOC100287221	2.36598	2.49779	0.131804	0.00041654	0.00784362	Neutrophils	0.192725	57574.6	85800	1.71833	7.9141	3.94e-08	0.0325354	0.0489517	0.0166544	0.999988	0.971009
1557085_at	OOSP2	2.30573	2.44597	0.140238	0.000787771	0.00359127	Neutrophils	0.192725	57574.6	85800	1.76784	8.15689	7.72666e-07	0.0447433	0.0331233	0.0171926	0.999992	0.971009
1557099_at	LOC101929132	2.27762	2.37712	0.0995001	0.000168057	0.000906986	Neutrophils	0.192725	57574.6	85800	1.75947	12.2545	3.01697e-09	0.020666	0.016646	0.0081195	1	0.971009
1557136_at	ATP13A4	2.36498	2.86625	0.501273	7.15713e-05	0.0882453	Neutrophils	0.192725	57574.6	85800	1.75859	11.7581	4.77597e-09	0.0134865	0.164193	0.0426322	1	0.971009
1557162_at	C16orf92	2.35212	2.7486	0.39648	0.00286101	0.0454731	Neutrophils	0.192725	57574.6	85800	1.72056	9.5213	2.22152e-09	0.0852683	0.117865	0.0416414	0.999999	0.971009
1557170_at	NEK8	2.36745	2.44763	0.080177	0.000145454	0.00540708	Neutrophils	0.192725	57574.6	85800	1.71991	6.52045	8.77546e-07	0.0192261	0.0406435	0.0122962	0.999859	0.971009
1557217_a_at	FANCB	2.35781	2.32145	-0.0363589	4.62736e-05	0.00047866	Neutrophils	0.192725	57574.6	85800	1.7315	7.61203	2.06447e-07	0.0108441	0.0120927	0.0047765	0.99998	0.971009
1557232_at	LOC102725017	2.37439	2.28484	-0.0895558	0.000151625	0.00505473	Neutrophils	0.192725	57574.6	85800	1.71874	7.4177	1.15243e-07	0.0196297	0.0392969	0.0120733	0.999973	0.971009
1557309_at	DENND1B	2.32507	2.36122	0.0361454	5.50681e-05	0.00049653	Neutrophils	0.192725	57574.6	85800	1.73649	7.13519	6.95492e-07	0.0118298	0.0123164	0.00506579	0.999953	0.971009
1557328_at	LOC283665	2.29843	2.5016	0.203169	0.000238885	0.0271682	Neutrophils	0.192725	57574.6	85800	1.73859	8.15427	1.30661e-07	0.024639	0.0911045	0.0249156	0.999992	0.971009
1557380_at	AGAP11	2.39044	2.75417	0.363724	0.002264	0.0513907	Neutrophils	0.192725	57574.6	85800	1.71722	8.85827	5.26784e-09	0.0758519	0.1253	0.0410604	0.999997	0.971009
1557389_at	SH3PXD2A-AS1	2.35635	2.61159	0.255238	0.000170503	0.0480958	Neutrophils	0.192725	57574.6	85800	1.75046	7.96177	3.91753e-07	0.0208159	0.121217	0.0320579	0.999989	0.971009
1557451_at	DGCR10	2.34345	2.47336	0.129908	6.69378e-06	0.011515	Neutrophils	0.192725	57574.6	85800	1.75934	8.44883	3.21452e-07	0.00412443	0.0593119	0.0153759	0.999995	0.971009
1557488_at	CBX3P2	2.35605	2.51107	0.155026	0.000152556	0.0165539	Neutrophils	0.192725	57574.6	85800	1.73781	7.95028	1.7532e-07	0.0196899	0.0711146	0.0194995	0.999989	0.971009
1557531_a_at	C10orf55	2.35098	2.52786	0.176878	5.81853e-07	0.024733	Neutrophils	0.192725	57574.6	85800	1.76123	7.87956	8.13143e-07	0.001216	0.0869255	0.0224477	0.999987	0.971009
1557541_at	FAM201A	2.32701	2.44553	0.118515	0.000278049	0.0105466	Neutrophils	0.192725	57574.6	85800	1.72015	6.91999	3.72061e-07	0.0265821	0.056763	0.0171264	0.999933	0.971009
1557569_at	MPDU1	2.45469	2.74932	0.294625	0.000727621	0.0441705	Neutrophils	0.192725	57574.6	85800	1.7275	8.86285	1.5178e-08	0.0430012	0.116165	0.0332427	0.999997	0.971009
1557578_at	PHLDB2	2.32501	2.48064	0.155636	0.000290804	0.0214659	Neutrophils	0.192725	57574.6	85800	1.73102	6.82961	9.03355e-07	0.027185	0.0809812	0.0227884	0.999919	0.971009
1557606_at	LOC101928002	2.34747	2.72568	0.378204	1.80606e-05	0.0687954	Neutrophils	0.192725	57574.6	85800	1.76041	10.0854	3.93608e-08	0.00677477	0.144974	0.0375001	1	0.971009
1557679_at	ERICH1-AS1	2.36803	2.64875	0.280713	0.000178014	0.0433769	Neutrophils	0.192725	57574.6	85800	1.74899	9.18656	5.59613e-08	0.0212694	0.115117	0.0305569	0.999998	0.971009
1557685_at	ASAP1-IT2	4.4372	5.10259	0.665391	0.00534387	0.378554	Neutrophils	0.192725	57574.6	85800	1.73027	6.93005	7.0765e-07	0.116535	0.340074	0.0960153	0.999933	0.971009
1557736_at	NKTR	3.65594	2.88354	-0.7724	0.0105412	0.0684409	Neutrophils	0.192725	57574.6	85800	1.7506	11.6837	2.4508e-09	0.163672	0.1446	0.0661093	1	0.971009
1557770_at	IPO11	2.32351	2.41776	0.0942464	0.000300792	0.0036067	Neutrophils	0.192725	57574.6	85800	1.72691	7.48858	1.8752e-07	0.0276478	0.0331943	0.0125854	0.999975	0.971009
1557787_at	LOC101929153	2.3536	2.64834	0.294736	2.14089e-07	0.063228	Neutrophils	0.192725	57574.6	85800	1.7613	8.21306	5.03247e-07	0.000737607	0.138984	0.0358863	0.999992	0.971009
1557821_at	LINC00639	2.34281	2.44441	0.101593	2.71863e-05	0.00487994	Neutrophils	0.192725	57574.6	85800	1.74536	9.81834	1.69401e-08	0.00831196	0.0386115	0.0103473	0.999999	0.971009
1557840_at	EFHB	2.25527	2.59316	0.337895	0.00365252	0.0562379	Neutrophils	0.192725	57574.6	85800	1.72111	7.24232	2.008e-07	0.096344	0.131076	0.0466556	0.999962	0.971009
1557877_s_at	LINC01020	2.35052	2.45569	0.105167	5.81624e-07	0.00754725	Neutrophils	0.192725	57574.6	85800	1.76104	8.4779	3.40966e-07	0.00121576	0.0480179	0.0124048	0.999995	0.971009
1557879_at	LOC100129175	2.35054	2.48749	0.136945	5.81636e-07	0.00710878	Neutrophils	0.192725	57574.6	85800	1.76103	11.3747	9.05042e-09	0.00121578	0.0466022	0.0120395	1	0.971009
1557938_s_at	PTRF	2.34042	2.60244	0.262024	3.10992e-05	0.0332043	Neutrophils	0.192725	57574.6	85800	1.75818	10.011	3.66103e-08	0.00889002	0.100718	0.0261735	1	0.971009
1557961_s_at	C8orf88	3.30352	4.3876	1.08408	0.0274203	0.315485	Neutrophils	0.192725	57574.6	85800	1.72811	9.10765	1.04898e-08	0.263976	0.310455	0.11903	0.999998	0.971009
1557981_at	RPS9	2.32935	2.43328	0.103923	0.000186775	0.00510213	Neutrophils	0.192725	57574.6	85800	1.71738	8.3031	1.62175e-08	0.0217865	0.0394807	0.0125162	0.999994	0.971009
1558113_at	FAM78B	2.22054	2.40834	0.187798	0.00123041	0.00461983	Neutrophils	0.192725	57574.6	85800	1.77751	8.93747	4.65304e-07	0.0559182	0.0375684	0.0210124	0.999998	0.971009
1558147_a_at	BAIAP2-AS1	2.34015	2.37464	0.0344883	2.32597e-05	0.000520068	Neutrophils	0.192725	57574.6	85800	1.71726	8.32556	1.53102e-08	0.00768829	0.0126049	0.00414246	0.999994	0.971009
1558179_at	ATP5J2	2.46261	2.66339	0.200776	0.000200156	0.033614	Neutrophils	0.192725	57574.6	85800	1.74447	7.37503	7.23103e-07	0.0225534	0.101337	0.0272238	0.999969	0.971009
1558256_at	LINC00662	2.37544	2.24266	-0.132784	0.000523837	0.0126202	Neutrophils	0.192725	57574.6	85800	1.71715	6.59848	6.16508e-07	0.036486	0.062093	0.0201234	0.999879	0.971009
1558323_at	TMEM72	2.35052	2.487	0.136479	5.81624e-07	0.00672228	Neutrophils	0.192725	57574.6	85800	1.76101	11.6569	6.60867e-09	0.00121576	0.0453177	0.011708	1	0.971009
1558375_at	LRRC38	2.34559	2.4007	0.0551144	6.36648e-06	0.00140342	Neutrophils	0.192725	57574.6	85800	1.74788	9.99916	1.63349e-08	0.00402233	0.0207063	0.0055119	1	0.971009
1558378_a_at	AHNAK2	2.35087	2.46108	0.110209	7.08657e-07	0.00919279	Neutrophils	0.192725	57574.6	85800	1.76104	8.05003	6.27661e-07	0.00134198	0.0529948	0.0136905	0.99999	0.971009
1558450_at	A2M	2.23528	2.39807	0.162783	0.000971934	0.0164727	Neutrophils	0.192725	57574.6	85800	1.71958	6.59122	7.3462e-07	0.0496989	0.0709401	0.024697	0.999876	0.971009
1558484_s_at	LRRC27	2.42275	2.99674	0.573994	0.000156704	0.187671	Neutrophils	0.192725	57574.6	85800	1.75851	9.23095	1.03573e-07	0.0199557	0.239446	0.0621815	0.999998	0.971009
1558497_a_at	LOC100505609	2.35052	2.4013	0.0507786	5.81624e-07	0.0017134	Neutrophils	0.192725	57574.6	85800	1.76015	8.57567	2.8208e-07	0.00121576	0.0228791	0.00592124	0.999996	0.971009
1558507_at	C1orf53	2.35052	2.58427	0.233746	5.81624e-07	0.0248033	Neutrophils	0.192725	57574.6	85800	1.76123	10.3981	2.85625e-08	0.00121576	0.087049	0.0224796	1	0.971009
1558537_x_at	ZNF844	2.15243	2.42901	0.276584	0.00047378	0.0520646	Neutrophils	0.192725	57574.6	85800	1.73802	8.00372	1.6226e-07	0.034699	0.126119	0.0345569	0.99999	0.971009
1558574_at	LOC100508631	2.28445	2.39654	0.112095	0.000361574	0.00239322	Neutrophils	0.192725	57574.6	85800	1.7497	9.12701	6.43407e-08	0.0303129	0.0270396	0.0122817	0.999998	0.971009
1558630_at	DLGAP4-AS1	2.54705	2.25956	-0.287489	0.00140931	0.0111619	Neutrophils	0.192725	57574.6	85800	1.74173	11.497	1.22485e-09	0.0598454	0.0583955	0.0250055	1	0.971009
1558719_s_at	RPAIN	2.70307	2.3645	-0.338572	0.0040127	0.0191608	Neutrophils	0.192725	57574.6	85800	1.76553	8.67477	3.37488e-07	0.100983	0.0765097	0.0390295	0.999996	0.971009
1558727_at	SERP2	2.35966	2.44027	0.0806106	7.95587e-06	0.00413006	Neutrophils	0.192725	57574.6	85800	1.75509	8.67416	1.79088e-07	0.00449647	0.0355212	0.00929319	0.999996	0.971009
1558733_at	ZBTB38	5.89941	4.84308	-1.05633	0.0284721	0.223544	Neutrophils	0.192725	57574.6	85800	1.7421	9.41336	2.31259e-08	0.268991	0.261331	0.112216	0.999999	0.971009
1558758_s_at	C12orf49	2.39295	2.58168	0.188731	9.65076e-06	0.016394	Neutrophils	0.192725	57574.6	85800	1.75932	10.2866	2.82945e-08	0.00495232	0.0707703	0.0183472	1	0.971009
1558778_s_at	MKL2	2.35063	2.50651	0.155879	5.81678e-07	0.0142641	Neutrophils	0.192725	57574.6	85800	1.76117	9.14278	1.38801e-07	0.00121582	0.0660133	0.0170494	0.999998	0.971009
1558793_at	FRY-AS1	2.35228	3.1447	0.792422	0.0153816	0.415007	Neutrophils	0.192725	57574.6	85800	1.71734	7.00526	2.52027e-07	0.19771	0.356071	0.113118	0.999943	0.971009
1558896_at	IBA57	2.60175	2.37494	-0.226813	0.000373502	0.0372677	Neutrophils	0.192725	57574.6	85800	1.73638	7.71412	2.4059e-07	0.0308088	0.106703	0.0294023	0.999983	0.971009
1558949_at	TNRC18	2.48412	2.80278	0.318653	0.000210341	0.0315633	Neutrophils	0.192725	57574.6	85800	1.74289	12.0247	7.15399e-10	0.0231201	0.0981975	0.0264999	1	0.971009
1559031_at	EXOSC10	2.32808	2.50683	0.178758	0.00025594	0.0183901	Neutrophils	0.192725	57574.6	85800	1.73053	8.45665	4.10434e-08	0.0255033	0.0749551	0.0211381	0.999995	0.971009
1559142_at	KAT6A	4.5129	4.99098	0.478074	0.00153188	0.112568	Neutrophils	0.192725	57574.6	85800	1.73094	9.15787	1.26778e-08	0.0623937	0.185445	0.0522036	0.999998	0.971009
1559204_x_at	KRAS	2.43663	2.83966	0.403032	0.00124632	0.109018	Neutrophils	0.192725	57574.6	85800	1.73407	7.94658	1.34873e-07	0.0562787	0.182498	0.0507177	0.999989	0.971009
1559228_at	CLU	2.07507	2.50193	0.426865	0.00216208	0.011609	Neutrophils	0.192725	57574.6	85800	1.75972	14.6678	2.87652e-10	0.0741248	0.0595534	0.0291022	1	0.971009
1559352_a_at	MAFG-AS1	2.2801	2.61695	0.336857	0.00121021	0.0902525	Neutrophils	0.192725	57574.6	85800	1.7312	7.21485	4.30094e-07	0.0554573	0.16605	0.0466893	0.99996	0.971009
1559518_at	HSD17B12	2.37023	2.3335	-0.0367344	4.87133e-05	0.000442091	Neutrophils	0.192725	57574.6	85800	1.73624	7.70008	2.44275e-07	0.0111263	0.0116216	0.00477065	0.999983	0.971009
1559540_at	LOC100506526	2.35052	2.46874	0.118217	5.81624e-07	0.00874486	Neutrophils	0.192725	57574.6	85800	1.76108	8.85398	2.03387e-07	0.00121576	0.0516875	0.0133518	0.999997	0.971009
1559607_s_at	GBP6	2.35067	2.80508	0.454408	6.02693e-07	0.161509	Neutrophils	0.192725	57574.6	85800	1.7613	7.92268	7.66025e-07	0.00123759	0.22213	0.0573553	0.999988	0.971009
1559670_at	LOC100506489	2.37058	2.33505	-0.0355326	3.97962e-05	0.0004467	Neutrophils	0.192725	57574.6	85800	1.72886	7.8796	1.0267e-07	0.0100566	0.011682	0.00450944	0.999987	0.971009
1559682_at	TRIM16L	4.54896	4.80387	0.254912	0.000671806	0.0511645	Neutrophils	0.192725	57574.6	85800	1.73158	7.26317	4.0181e-07	0.041319	0.125024	0.0350965	0.999963	0.971009
1559747_at	SPG11	2.29445	2.36757	0.0731182	0.000146263	0.000653209	Neutrophils	0.192725	57574.6	85800	1.76887	9.89497	8.90196e-08	0.0192795	0.0141265	0.00738943	0.999999	0.971009
1559763_at	ZC3H12C	2.36002	2.50405	0.144037	0.000145595	0.0152148	Neutrophils	0.192725	57574.6	85800	1.73717	7.68826	2.65783e-07	0.0192354	0.0681776	0.0187347	0.999982	0.971009
1559926_at	LOC728353	2.35052	2.36681	0.0162947	5.81624e-07	0.000156505	Neutrophils	0.192725	57574.6	85800	1.75001	8.90038	9.14227e-08	0.00121576	0.0069147	0.00183078	0.999998	0.971009
1559928_at	PAPPA	2.39874	2.57797	0.179227	0.000183335	0.0160481	Neutrophils	0.192725	57574.6	85800	1.73408	9.2109	1.56078e-08	0.021585	0.0700199	0.0194582	0.999999	0.971009
1559971_at	BSDC1	2.85504	3.18834	0.333306	0.000576371	0.0953242	Neutrophils	0.192725	57574.6	85800	1.74427	7.26605	8.62756e-07	0.0382718	0.170652	0.0458717	0.999962	0.971009
1559996_s_at	SAMD14	2.35288	2.34161	-0.011272	2.4465e-06	0.000102466	Neutrophils	0.192725	57574.6	85800	1.72146	6.76325	5.70355e-07	0.00249345	0.005595	0.00166666	0.99991	0.971009
1560058_at	LOC399900	2.45177	2.88882	0.437051	0.000345384	0.0576205	Neutrophils	0.192725	57574.6	85800	1.74438	12.2587	6.37451e-10	0.0296264	0.132678	0.0356522	1	0.971009
1560060_s_at	VPS37C	8.40282	7.60485	-0.797973	0.0254555	0.11045	Neutrophils	0.192725	57574.6	85800	1.77031	8.21417	8.10437e-07	0.254343	0.183693	0.097146	0.999992	0.971009
1560078_at	LAMA3	2.2319	2.39416	0.162259	0.000956403	0.00897946	Neutrophils	0.192725	57574.6	85800	1.73495	7.62409	2.56689e-07	0.0493002	0.0523762	0.0212824	0.99998	0.971009
1560091_a_at	PHF21B	2.30671	2.37743	0.0707179	0.000150683	0.00181341	Neutrophils	0.192725	57574.6	85800	1.7268	7.93224	7.89117e-08	0.0195687	0.0235373	0.00891525	0.999989	0.971009
1560174_at	SPAG16	2.35719	2.31139	-0.0458044	5.16469e-05	0.0016554	Neutrophils	0.192725	57574.6	85800	1.71839	6.59081	6.80726e-07	0.0114565	0.0224885	0.00694974	0.999877	0.971009
1560204_at	NT5DC4	2.33697	2.51392	0.176949	0.000589604	0.0165873	Neutrophils	0.192725	57574.6	85800	1.71751	7.87945	3.92479e-08	0.0387087	0.0711865	0.0224571	0.999988	0.971009
1560384_a_at	LOC101928658	2.3559	2.63653	0.280624	5.84291e-07	0.0544352	Neutrophils	0.192725	57574.6	85800	1.76127	8.42732	3.70923e-07	0.00121855	0.128958	0.0332994	0.999995	0.971009
1560524_at	GRAPL	2.09048	2.51136	0.420881	0.00290058	0.0114206	Neutrophils	0.192725	57574.6	85800	1.77515	12.9786	5.76356e-09	0.085856	0.0590683	0.0324289	1	0.971009
1560531_at	LCE1B	3.25216	3.42775	0.17559	6.65987e-05	0.0179441	Neutrophils	0.192725	57574.6	85800	1.75002	8.95735	8.41962e-08	0.0130095	0.0740406	0.0196029	0.999998	0.971009
1560537_at	FGF13-AS1	2.35052	2.53036	0.179843	5.81624e-07	0.0255874	Neutrophils	0.192725	57574.6	85800	1.76123	7.87677	8.16603e-07	0.00121576	0.0884142	0.0228321	0.999987	0.971009
1560609_at	CRYZL1	2.28364	2.73467	0.451027	0.00371702	0.0924498	Neutrophils	0.192725	57574.6	85800	1.71716	8.32883	1.50424e-08	0.097191	0.168059	0.0541525	0.999994	0.971009
1560617_at	LOC100128198	2.48892	2.88988	0.40096	0.00242378	0.133945	Neutrophils	0.192725	57574.6	85800	1.72585	6.86384	6.1348e-07	0.0784828	0.202289	0.0584162	0.999925	0.971009
1560631_at	CALCOCO2	2.29924	2.38985	0.0906127	0.000203149	0.00213473	Neutrophils	0.192725	57574.6	85800	1.73098	9.02341	1.59709e-08	0.0227214	0.0255376	0.010042	0.999998	0.971009
1560818_at	LINC00944	2.21087	2.40663	0.195761	0.00141648	0.00779567	Neutrophils	0.192725	57574.6	85800	1.75851	8.28173	3.89082e-07	0.0599976	0.0488018	0.0236377	0.999993	0.971009
1560866_at	WNK2	2.35412	2.42885	0.0747367	0.000148554	0.00361425	Neutrophils	0.192725	57574.6	85800	1.71714	6.95238	2.7928e-07	0.0194299	0.0332291	0.0107498	0.999937	0.971009
1560943_s_at	PGD	2.35052	2.67894	0.328418	5.81624e-07	0.043959	Neutrophils	0.192725	57574.6	85800	1.76126	10.9749	1.45309e-08	0.00121576	0.115887	0.0299245	1	0.971009
1560974_s_at	NOS1	2.32512	2.47179	0.146671	0.000658988	0.00988663	Neutrophils	0.192725	57574.6	85800	1.72159	7.4515	1.34846e-07	0.040923	0.0549583	0.0196834	0.999974	0.971009
1560988_a_at	LINC00556	2.35052	2.38187	0.0313542	5.81624e-07	0.000790732	Neutrophils	0.192725	57574.6	85800	1.75884	7.77346	8.39491e-07	0.00121576	0.0155426	0.00403349	0.999984	0.971009
1560992_at	LOC400590	2.4339	2.29733	-0.136575	0.000708212	0.00293406	Neutrophils	0.192725	57574.6	85800	1.77262	8.47438	6.45888e-07	0.0424238	0.0299394	0.0161163	0.999995	0.971009
1561009_at	MAOB	2.35964	2.50195	0.142314	9.6109e-05	0.0152453	Neutrophils	0.192725	57574.6	85800	1.74369	7.74499	3.67557e-07	0.0156282	0.068246	0.018375	0.999984	0.971009
1561045_a_at	LOC101928973	2.32315	2.45947	0.136317	0.000387522	0.00861335	Neutrophils	0.192725	57574.6	85800	1.71728	8.07683	2.55117e-08	0.0313817	0.0512974	0.0168775	0.999991	0.971009
1561078_at	LOC105376100	2.35209	2.50088	0.148788	2.43649e-06	0.0168131	Neutrophils	0.192725	57574.6	85800	1.76081	8.03238	6.35914e-07	0.00248834	0.0716693	0.0185235	0.99999	0.971009
1561222_at	LINC00485	2.33545	2.35436	0.0189145	7.7189e-06	4.46508e-05	Neutrophils	0.192725	57574.6	85800	1.75609	10.7619	1.2227e-08	0.004429	0.00369338	0.00175755	1	0.971009
1561270_at	ZNF429	2.37417	2.79172	0.41755	0.00038419	0.122877	Neutrophils	0.192725	57574.6	85800	1.75161	8.17137	3.03363e-07	0.0312465	0.193751	0.0510991	0.999992	0.971009
1561281_a_at	LEMD1-AS1	2.29682	2.48299	0.186166	0.000221792	0.0212993	Neutrophils	0.192725	57574.6	85800	1.73572	8.3555	7.47515e-08	0.0237411	0.0806662	0.0222807	0.999994	0.971009
1561286_a_at	DIP2A	2.39131	2.1718	-0.219506	9.14753e-05	0.0319143	Neutrophils	0.192725	57574.6	85800	1.75234	8.4436	2.10372e-07	0.0152468	0.0987419	0.0259967	0.999995	0.971009
1561335_at	LOC440602	2.70073	2.98549	0.284759	0.00077248	0.0482254	Neutrophils	0.192725	57574.6	85800	1.728	8.21915	5.08698e-08	0.0443069	0.12138	0.0346458	0.999993	0.971009
1561342_at	LOC150005	2.38372	2.52501	0.141285	0.000136726	0.0171593	Neutrophils	0.192725	57574.6	85800	1.74018	7.17183	8.0801e-07	0.0186403	0.0724033	0.0197	0.999956	0.971009
1561378_at	C12orf42	2.32662	2.71393	0.387305	0.00599066	0.0628341	Neutrophils	0.192725	57574.6	85800	1.73104	7.10525	5.26208e-07	0.123386	0.13855	0.0545097	0.999951	0.971009
1561384_a_at	LOC284661	2.37847	2.63029	0.25182	5.3349e-06	0.0208177	Neutrophils	0.192725	57574.6	85800	1.76043	12.2079	3.46368e-09	0.00368207	0.0797491	0.0206277	1	0.971009
1561387_a_at	NXPE1	2.34208	2.51769	0.175614	8.5968e-06	0.0197124	Neutrophils	0.192725	57574.6	85800	1.75983	8.73811	2.20643e-07	0.00467408	0.0776032	0.0200975	0.999997	0.971009
1561400_at	LINC01180	2.30822	2.47277	0.164551	0.000329898	0.00872526	Neutrophils	0.192725	57574.6	85800	1.71727	9.99836	6.15873e-10	0.0289546	0.0516296	0.0164578	1	0.971009
1561413_at	CTB-113P19.1	2.39569	2.56191	0.166222	0.000745003	0.0215978	Neutrophils	0.192725	57574.6	85800	1.71767	6.51854	7.64396e-07	0.0435118	0.0812295	0.0254999	0.999859	0.971009
1561414_at	LINC01242	2.35052	2.55848	0.20796	5.81624e-07	0.027957	Neutrophils	0.192725	57574.6	85800	1.76124	8.71381	2.48669e-07	0.00121576	0.0924176	0.0238656	0.999997	0.971009
1561474_at	LOC101929312	2.35052	2.40552	0.0550001	5.81624e-07	0.00158917	Neutrophils	0.192725	57574.6	85800	1.76006	9.64307	6.70665e-08	0.00121576	0.0220341	0.00570359	0.999999	0.971009
1561500_at	CTU2	2.01884	2.64498	0.626134	0.0139078	0.0800698	Neutrophils	0.192725	57574.6	85800	1.75632	8.3987	2.88179e-07	0.188	0.156402	0.0745512	0.999994	0.971009
1561546_at	FGD5-AS1	2.53795	3.07057	0.53262	0.00390771	0.123049	Neutrophils	0.192725	57574.6	85800	1.71824	8.86525	5.82097e-09	0.0996528	0.193887	0.0600795	0.999998	0.971009
1561550_at	LOC101928012	2.35264	2.53981	0.187162	2.52867e-05	0.0211653	Neutrophils	0.192725	57574.6	85800	1.75735	8.94075	1.42453e-07	0.0080163	0.0804121	0.0209336	0.999998	0.971009
1561553_at	LOC101929147	2.35052	2.41645	0.0659327	5.81624e-07	0.00280833	Neutrophils	0.192725	57574.6	85800	1.7606	8.70544	2.42012e-07	0.00121576	0.0292909	0.00757374	0.999997	0.971009
1561625_at	LOC101928565	2.29437	2.4119	0.117523	0.00024385	0.00419154	Neutrophils	0.192725	57574.6	85800	1.71938	9.46339	2.14536e-09	0.0248937	0.0357846	0.0124187	0.999999	0.971009
1561652_at	BECN1	2.38079	2.50737	0.126588	0.000137973	0.00936853	Neutrophils	0.192725	57574.6	85800	1.72951	8.35117	4.54338e-08	0.0187252	0.0534989	0.0151581	0.999994	0.971009
1561726_s_at	CD81-AS1	2.31691	2.44831	0.131404	9.17498e-05	0.0115867	Neutrophils	0.192725	57574.6	85800	1.74028	8.11983	1.56215e-07	0.0152697	0.0594963	0.0161831	0.999991	0.971009
1561732_at	LOC101929181	2.5723	2.94377	0.371477	0.00292952	0.0809496	Neutrophils	0.192725	57574.6	85800	1.71743	7.4656	9.33984e-08	0.0862832	0.157259	0.0497584	0.999975	0.971009
1561820_at	SCN8A	2.48274	2.67249	0.189756	4.15284e-07	0.02088	Neutrophils	0.192725	57574.6	85800	1.76124	9.20041	1.29211e-07	0.00102731	0.0798682	0.0206247	0.999998	0.971009
1561963_at	MIR4296	2.35602	2.63151	0.275496	1.38121e-05	0.0511184	Neutrophils	0.192725	57574.6	85800	1.76039	8.52218	3.08284e-07	0.00592459	0.124968	0.0323269	0.999995	0.971009
1562273_at	CNGA4	2.36121	2.54662	0.185413	1.64824e-05	0.0228685	Neutrophils	0.192725	57574.6	85800	1.75888	8.54867	2.71466e-07	0.006472	0.083585	0.0216891	0.999996	0.971009
1562292_at	ANKRD30B	2.31179	2.47933	0.16754	0.000503074	0.0149159	Neutrophils	0.192725	57574.6	85800	1.71781	7.93463	3.59646e-08	0.0357556	0.0675046	0.021115	0.999989	0.971009
1562403_a_at	SLC8A3	2.26665	2.85507	0.588418	0.000367736	0.126461	Neutrophils	0.192725	57574.6	85800	1.75222	11.3674	4.17886e-09	0.0305701	0.196556	0.0517635	1	0.971009
1562409_s_at	LOC101926984	2.12895	2.45767	0.328724	0.0035184	0.0240127	Neutrophils	0.192725	57574.6	85800	1.74829	8.53744	1.39629e-07	0.0945585	0.0856505	0.0385039	0.999996	0.971009
1562524_at	THSD4-AS1	2.33972	2.45844	0.118724	9.44102e-05	0.0102358	Neutrophils	0.192725	57574.6	85800	1.73779	7.74256	2.51754e-07	0.0154895	0.0559204	0.015334	0.999984	0.971009
1562601_at	LINC01121	2.33962	2.42845	0.0888307	6.29759e-05	0.00686024	Neutrophils	0.192725	57574.6	85800	1.73787	7.0781	8.39029e-07	0.0126507	0.0457803	0.0125501	0.999948	0.971009
1562641_at	FAM122C	2.30336	2.53843	0.235076	0.000175856	0.0236221	Neutrophils	0.192725	57574.6	85800	1.74124	10.2037	6.74198e-09	0.0211401	0.084951	0.0230384	1	0.971009
1562695_at	FOXN4	2.3696	2.47999	0.110384	5.91106e-07	0.00871267	Neutrophils	0.192725	57574.6	85800	1.76108	8.28253	4.50127e-07	0.00122563	0.0515923	0.0133273	0.999993	0.971009
1562698_x_at	LOC339988	6.04474	3.58237	-2.46237	0.12178	0.522485	Neutrophils	0.192725	57574.6	85800	1.77087	11.6041	1.55369e-08	0.55631	0.399527	0.212198	1	0.971009
1562738_a_at	USP3-AS1	2.2899	2.73214	0.442243	0.000837754	0.0736093	Neutrophils	0.192725	57574.6	85800	1.73415	10.6149	1.78641e-09	0.0461409	0.14996	0.0416624	1	0.971009
1562772_a_at	DAND5	2.32231	2.4766	0.154293	6.64474e-05	0.0146705	Neutrophils	0.192725	57574.6	85800	1.7479	8.65836	1.13e-07	0.0129947	0.066947	0.0178201	0.999996	0.971009
1562783_at	LOC100128840	2.65848	2.32286	-0.335621	0.0044267	0.0353118	Neutrophils	0.192725	57574.6	85800	1.74143	7.56328	4.35633e-07	0.106064	0.103865	0.0443751	0.999978	0.971009
1562799_at	LOC100130285	2.62106	3.00231	0.381254	0.00419569	0.0644442	Neutrophils	0.192725	57574.6	85800	1.72115	7.62927	9.03675e-08	0.103259	0.140314	0.0499726	0.999981	0.971009
1562844_at	LINC01115	2.35052	2.44191	0.0913952	5.81624e-07	0.00593136	Neutrophils	0.192725	57574.6	85800	1.76097	8.30974	4.30501e-07	0.00121576	0.0425683	0.0109986	0.999994	0.971009
1562892_at	CHCHD5	2.35052	2.38415	0.0336342	5.81624e-07	0.000706401	Neutrophils	0.192725	57574.6	85800	1.75855	8.81712	1.82584e-07	0.00121576	0.0146904	0.00381464	0.999997	0.971009
1562930_at	SRRM2-AS1	2.50553	2.61627	0.110738	6.60868e-07	0.00827458	Neutrophils	0.192725	57574.6	85800	1.76104	8.52552	3.18819e-07	0.00129594	0.0502785	0.012989	0.999995	0.971009
1562953_s_at	WDFY3-AS2	2.35283	2.46561	0.11278	2.94786e-05	0.00782628	Neutrophils	0.192725	57574.6	85800	1.74987	8.70838	1.20266e-07	0.00865529	0.0488975	0.0129507	0.999997	0.971009
1562972_at	LINC00929	2.31431	2.52843	0.214114	0.000671033	0.019974	Neutrophils	0.192725	57574.6	85800	1.71783	8.76832	6.72194e-09	0.0412953	0.0781162	0.024419	0.999997	0.971009
1562989_at	LOC101929902	2.35809	2.33005	-0.0280478	5.63559e-06	0.00063244	Neutrophils	0.192725	57574.6	85800	1.73837	7.37278	5.04781e-07	0.00378441	0.0139001	0.00380424	0.999969	0.971009
1563005_at	LOC101929441	2.40019	2.60149	0.201297	0.000223055	0.0342665	Neutrophils	0.192725	57574.6	85800	1.74323	7.29755	7.70168e-07	0.0238086	0.102316	0.0275842	0.999964	0.971009
1563007_at	LOC101929241	2.35697	2.52834	0.171371	7.38743e-07	0.0196893	Neutrophils	0.192725	57574.6	85800	1.76118	8.5555	3.08409e-07	0.00137017	0.0775576	0.0200305	0.999996	0.971009
1563009_at	LOC284930	2.60604	2.8864	0.280355	0.000434326	0.0649451	Neutrophils	0.192725	57574.6	85800	1.74284	7.37425	6.58725e-07	0.0332228	0.140858	0.0380181	0.999969	0.971009
1563022_at	CCDC160	2.33806	2.44511	0.107048	8.09033e-06	0.00315349	Neutrophils	0.192725	57574.6	85800	1.7532	13.1259	6.38924e-10	0.00453431	0.0310388	0.00815546	1	0.971009
1563027_at	LOC101927406	2.39815	2.30749	-0.0906592	0.000195814	0.00200434	Neutrophils	0.192725	57574.6	85800	1.73186	9.24739	1.19309e-08	0.0223075	0.0247454	0.00980377	0.999999	0.971009
1563135_at	LOC101927616	2.35052	2.38209	0.0315734	5.81624e-07	0.000802554	Neutrophils	0.192725	57574.6	85800	1.75887	7.77051	8.44817e-07	0.00121576	0.0156584	0.00406323	0.999984	0.971009
1563302_at	LOC101927534	2.34347	2.48959	0.146127	0.000145856	0.0138311	Neutrophils	0.192725	57574.6	85800	1.7355	8.13222	1.08063e-07	0.0192527	0.0650035	0.0179689	0.999992	0.971009
1563316_at	NEGR1-IT1	2.35052	2.43138	0.0808581	5.81624e-07	0.00398509	Neutrophils	0.192725	57574.6	85800	1.76081	8.96607	1.71811e-07	0.00121576	0.0348922	0.00901823	0.999998	0.971009
1563369_at	LINC00173	2.53287	2.89544	0.36257	0.00202703	0.0755986	Neutrophils	0.192725	57574.6	85800	1.71995	7.88926	4.79483e-08	0.0717725	0.151973	0.0459574	0.999988	0.971009
1563495_at	SLC9C2	2.34828	2.40786	0.0595769	1.73321e-06	0.00241883	Neutrophils	0.192725	57574.6	85800	1.7589	8.44627	3.14197e-07	0.00209872	0.0271839	0.00705364	0.999995	0.971009
1563637_at	LOC729652	2.3064	2.46935	0.162947	0.000712461	0.0161281	Neutrophils	0.192725	57574.6	85800	1.71723	7.08025	2.12004e-07	0.0425509	0.0701941	0.0230143	0.99995	0.971009
1563673_a_at	ALS2CR11	2.35052	2.45056	0.10004	5.81624e-07	0.00683615	Neutrophils	0.192725	57574.6	85800	1.76102	8.47321	3.42668e-07	0.00121576	0.0456999	0.0118066	0.999995	0.971009
1563800_at	LOC283140	4.5642	5.44118	0.876978	0.0145893	0.242037	Neutrophils	0.192725	57574.6	85800	1.71988	9.21905	3.57694e-09	0.192551	0.271926	0.0951267	0.999999	0.971009
1563802_at	LINC01226	2.7823	3.1186	0.336303	0.000464564	0.0682013	Neutrophils	0.192725	57574.6	85800	1.74257	8.62531	8.09001e-08	0.0343598	0.144346	0.0389902	0.999996	0.971009
1563808_at	MCF2L	2.35829	3.04334	0.685052	3.8051e-05	0.297643	Neutrophils	0.192725	57574.6	85800	1.76087	8.79079	2.18827e-07	0.00983357	0.301548	0.0779284	0.999997	0.971009
1563920_at	FAM45A	2.35368	2.60127	0.247589	1.90642e-06	0.0385657	Neutrophils	0.192725	57574.6	85800	1.76114	8.83115	2.1056e-07	0.00220109	0.108545	0.0280358	0.999997	0.971009
1563970_at	MRPS27	2.31712	2.58943	0.272313	0.000516722	0.0347718	Neutrophils	0.192725	57574.6	85800	1.72934	9.3178	8.28474e-09	0.0362374	0.103068	0.029225	0.999999	0.971009
1563978_at	CFAP74	2.33754	2.54774	0.210195	5.30963e-05	0.0294648	Neutrophils	0.192725	57574.6	85800	1.75547	8.47516	2.44606e-07	0.0116161	0.094877	0.0248013	0.999995	0.971009
1564029_at	USP49	2.35052	2.47057	0.120053	5.81624e-07	0.00848961	Neutrophils	0.192725	57574.6	85800	1.76107	9.12556	1.41141e-07	0.00121576	0.0509276	0.0131557	0.999998	0.971009
1564052_at	TREML4	2.35052	2.77702	0.426501	5.81624e-07	0.100539	Neutrophils	0.192725	57574.6	85800	1.76129	9.42479	9.66635e-08	0.00121576	0.175257	0.0452531	0.999999	0.971009
1564224_x_at	C1RL-AS1	2.64811	3.04718	0.399076	0.0012917	0.0924594	Neutrophils	0.192725	57574.6	85800	1.73046	8.41728	4.37615e-08	0.057294	0.168068	0.0474116	0.999995	0.971009
1564254_at	KY	4.18396	4.32376	0.139801	0.00049888	0.0015849	Neutrophils	0.192725	57574.6	85800	1.78566	10.6244	1.13462e-07	0.0356062	0.0220044	0.0131585	1	0.971009
1564282_a_at	LINC00491	2.36305	2.33848	-0.0245645	1.53408e-05	0.000159685	Neutrophils	0.192725	57574.6	85800	1.73129	8.91984	1.96151e-08	0.00624384	0.0069846	0.00275391	0.999998	0.971009
1564318_at	POLR3A	2.35073	2.4012	0.0504709	1.12838e-06	0.00193	Neutrophils	0.192725	57574.6	85800	1.75933	8.01763	5.9936e-07	0.00169339	0.0242822	0.00629499	0.99999	0.971009
1564658_at	NAT16	4.1996	4.36561	0.166015	0.00082428	0.0141989	Neutrophils	0.192725	57574.6	85800	1.71935	7.26671	1.66795e-07	0.0457684	0.0658622	0.022846	0.999964	0.971009
1564749_at	LOC100289045	2.35447	2.53568	0.18122	2.30513e-05	0.0163153	Neutrophils	0.192725	57574.6	85800	1.75667	9.84536	4.04151e-08	0.00765378	0.0706003	0.0184066	0.999999	0.971009
1564816_at	C14orf178	2.64482	2.89098	0.246169	0.000193322	0.0494887	Neutrophils	0.192725	57574.6	85800	1.7495	7.55204	7.1478e-07	0.0221651	0.12296	0.0325964	0.999977	0.971009
1564876_s_at	FOXP2	2.24335	2.4701	0.226747	0.000843363	0.0261124	Neutrophils	0.192725	57574.6	85800	1.71811	8.17154	2.27653e-08	0.0462952	0.0893168	0.0277483	0.999992	0.971009
1565027_at	OFCC1	2.38368	2.75967	0.375994	0.000518233	0.0938282	Neutrophils	0.192725	57574.6	85800	1.74547	8.28952	1.69535e-07	0.0362903	0.169307	0.0453578	0.999993	0.971009
1565130_at	MAP3K2	2.34411	2.55855	0.214436	0.00018998	0.0271056	Neutrophils	0.192725	57574.6	85800	1.74215	8.71298	6.82157e-08	0.0219726	0.0909994	0.024611	0.999997	0.971009
1565454_at	XAGE-4	3.67588	4.78284	1.10697	0.0142775	0.129657	Neutrophils	0.192725	57574.6	85800	1.73621	13.5519	4.76388e-11	0.190482	0.199025	0.0816837	1	0.971009
1565559_at	MAGIX	2.39871	2.28328	-0.115428	0.000364278	0.00663806	Neutrophils	0.192725	57574.6	85800	1.71867	7.48117	1.00205e-07	0.030426	0.0450329	0.0154291	0.999975	0.971009
1565602_at	PCDH9	2.3305	2.50909	0.178592	0.000200041	0.023655	Neutrophils	0.192725	57574.6	85800	1.73923	7.69775	2.99549e-07	0.0225469	0.0850102	0.0232006	0.999983	0.971009
1565603_at	PWP2	2.37651	2.42015	0.0436389	3.4234e-05	0.00112279	Neutrophils	0.192725	57574.6	85800	1.71859	7.65072	6.96484e-08	0.00932732	0.0185208	0.0057039	0.999982	0.971009
1565653_at	MROH1	2.35256	2.48034	0.12778	3.98077e-06	0.0070275	Neutrophils	0.192725	57574.6	85800	1.75939	10.639	1.85623e-08	0.00318062	0.046335	0.0120105	1	0.971009
1565681_s_at	DIP2C	2.21398	2.43263	0.218653	0.00176709	0.00614576	Neutrophils	0.192725	57574.6	85800	1.78127	8.75213	7.04809e-07	0.0670128	0.0433308	0.0249828	0.999997	0.971009
1565684_at	LOC400940	2.32347	2.38208	0.0586112	6.1527e-05	0.00157711	Neutrophils	0.192725	57574.6	85800	1.7172	8.33112	1.50357e-08	0.0125044	0.0219503	0.00703521	0.999994	0.971009
1565738_at	SCTR	2.28262	2.51858	0.235963	0.000131845	0.0219021	Neutrophils	0.192725	57574.6	85800	1.74433	10.7333	4.37581e-09	0.0183046	0.0817997	0.0219843	1	0.971009
1565784_at	TNK2-AS1	2.35052	2.36161	0.0110874	5.81624e-07	0.000103959	Neutrophils	0.192725	57574.6	85800	1.74531	7.34032	8.04742e-07	0.00121576	0.0056356	0.00151048	0.999967	0.991969
1566134_at	CARHSP1	2.52472	3.0129	0.488188	6.71026e-07	0.0954001	Neutrophils	0.192725	57574.6	85800	1.76129	11.0746	1.29826e-08	0.00130586	0.17072	0.0440818	1	0.971009
1566139_at	HOPX	2.31737	2.39022	0.0728593	8.94509e-05	0.00163389	Neutrophils	0.192725	57574.6	85800	1.71865	9.52304	1.75725e-09	0.0150772	0.0223419	0.00765085	0.999999	0.971009
1566302_at	PPP1R11	2.32729	2.39627	0.0689847	0.000130716	0.0033268	Neutrophils	0.192725	57574.6	85800	1.71718	6.74292	4.46593e-07	0.0182261	0.0318803	0.0102307	0.999907	0.971009
1566324_a_at	MAF	4.35943	2.9011	-1.45833	0.0607796	0.0673376	Neutrophils	0.192725	57574.6	85800	1.82649	10.7121	7.73946e-07	0.393013	0.143429	0.136138	1	0.971009
1566513_a_at	GNG4	2.35052	2.51677	0.166248	5.81624e-07	0.0194391	Neutrophils	0.192725	57574.6	85800	1.76121	8.35342	4.1008e-07	0.00121576	0.0770632	0.0199018	0.999994	0.971009
1566528_at	CUX2	2.27283	2.48406	0.211234	0.00046229	0.0362242	Neutrophils	0.192725	57574.6	85800	1.7321	7.16845	4.98182e-07	0.0342756	0.105198	0.0294672	0.999956	0.971009
1566544_at	PPP5D1	2.35066	2.4288	0.0781432	2.29507e-05	0.0043702	Neutrophils	0.192725	57574.6	85800	1.74612	7.99679	2.82964e-07	0.00763706	0.0365393	0.00977181	0.999989	0.971009
1566701_at	VRK3	2.36204	2.50972	0.147674	1.41086e-06	0.011087	Neutrophils	0.192725	57574.6	85800	1.76087	9.81859	5.6788e-08	0.00189352	0.0581992	0.0150402	0.999999	0.971009
1566761_a_at	LINC00884	1.74084	2.36045	0.619611	0.0134532	0.0707888	Neutrophils	0.192725	57574.6	85800	1.76072	8.5592	2.98523e-07	0.184902	0.147059	0.0723913	0.999996	0.971009
1566957_at	OR7E104P	3.3048	3.92706	0.62226	0.013583	0.17688	Neutrophils	0.192725	57574.6	85800	1.72471	7.21516	2.76306e-07	0.185792	0.23246	0.0862434	0.99996	0.971009
1567023_at	OR5AK4P	2.37096	2.52669	0.155733	3.69451e-05	0.0170254	Neutrophils	0.192725	57574.6	85800	1.75436	8.24008	3.23369e-07	0.00968962	0.0721204	0.0188994	0.999993	0.971009
1567028_s_at	SH3GL1P2	2.35647	2.34683	-0.00963887	3.55759e-06	3.85645e-05	Neutrophils	0.192725	57574.6	85800	1.72996	7.20445	4.04408e-07	0.00300681	0.00343244	0.0013379	0.999959	0.971009
1567248_at	OR9A1P	2.35158	2.46326	0.11168	1.36005e-06	0.00652443	Neutrophils	0.192725	57574.6	85800	1.7606	9.67421	6.68866e-08	0.00185911	0.0446458	0.0115441	0.999999	0.971009
1567285_at	OR5L2	2.31544	2.52991	0.214468	0.000580405	0.0232606	Neutrophils	0.192725	57574.6	85800	1.72086	8.4933	1.5748e-08	0.0384055	0.0842985	0.0252515	0.999996	0.971009
1568592_at	TRIM69	7.70864	5.39486	-2.31379	0.184922	0.86456	Neutrophils	0.192725	57574.6	85800	1.76658	8.75628	3.21668e-07	0.685524	0.513933	0.264243	0.999997	0.971009
1568629_s_at	PIK3R2	3.39443	4.42199	1.02755	0.0426904	0.190591	Neutrophils	0.192725	57574.6	85800	1.76889	8.13979	8.34285e-07	0.329377	0.241301	0.126238	0.999991	0.971009
1568666_at	PLIN5	2.84074	3.40388	0.563143	0.00115528	0.206536	Neutrophils	0.192725	57574.6	85800	1.74531	8.36447	1.48831e-07	0.0541841	0.251193	0.0673256	0.999994	0.971009
1568691_at	ARMC9	3.47887	3.79421	0.315343	0.00228119	0.0629411	Neutrophils	0.192725	57574.6	85800	1.71742	7.18536	1.70987e-07	0.0761393	0.138668	0.0438868	0.999959	0.971009
1568713_a_at	TBC1D1	2.57737	3.16984	0.592469	0.000182058	0.259103	Neutrophils	0.192725	57574.6	85800	1.75894	8.11634	5.07397e-07	0.0215096	0.281349	0.072997	0.999991	0.971009
1568754_at	LOC101927814	2.36462	2.6479	0.283285	0.000492376	0.0306201	Neutrophils	0.192725	57574.6	85800	1.72793	10.2578	1.51536e-09	0.0353734	0.0967191	0.0276165	1	0.971009
1568870_at	SLC24A4	7.3885	6.16259	-1.22591	0.0274301	0.466741	Neutrophils	0.192725	57574.6	85800	1.71952	9.33351	2.77233e-09	0.264023	0.377613	0.131345	0.999999	0.971009
1568899_at	LOC101929511	2.37364	2.38735	0.0137084	6.7494e-06	0.000110851	Neutrophils	0.192725	57574.6	85800	1.72004	6.71826	5.72353e-07	0.00414153	0.00581942	0.00204047	0.999902	0.971009
1568900_a_at	ZNF568	2.35202	2.44903	0.0970102	3.13097e-06	0.00550402	Neutrophils	0.192725	57574.6	85800	1.75939	9.12658	1.26294e-07	0.00282077	0.0410062	0.0106294	0.999998	0.971009
1568919_at	LINC01492	2.35074	2.37274	0.0220025	1.09269e-06	0.000374044	Neutrophils	0.192725	57574.6	85800	1.75219	7.81494	5.46041e-07	0.00166639	0.0106898	0.00281544	0.999985	0.971009
1568934_at	CX3CR1	8.57326	5.05882	-3.51444	0.269698	0.814732	Neutrophils	0.192725	57574.6	85800	1.78805	11.54	5.41856e-08	0.827879	0.498904	0.304545	1	0.971009
1568964_x_at	SPN	5.54548	3.85515	-1.69033	0.0311444	0.0949207	Neutrophils	0.192725	57574.6	85800	1.78763	16.3202	1.18587e-09	0.281331	0.17029	0.103573	1	0.971009
1569077_x_at	ZNF836	2.92628	3.36848	0.442197	0.00640385	0.0935568	Neutrophils	0.192725	57574.6	85800	1.72211	7.25624	2.10223e-07	0.12757	0.169062	0.0609402	0.999963	0.971009
1569154_a_at	GRAMD4	2.33901	2.51389	0.174882	0.000187421	0.0169984	Neutrophils	0.192725	57574.6	85800	1.73471	8.75362	3.51176e-08	0.0218241	0.0720632	0.0199782	0.999997	0.971009
1569315_s_at	LINC00894	2.0886	2.35844	0.269847	0.00105203	0.000256316	Neutrophils	0.192725	57574.6	85800	1.85137	15.5208	1.02949e-07	0.0517062	0.00884906	0.0173862	1	0.971009
1569332_at	LINC00488	2.35775	2.33124	-0.0265105	2.52974e-05	0.000394454	Neutrophils	0.192725	57574.6	85800	1.72088	6.80495	5.01674e-07	0.008018	0.0109776	0.00389577	0.999917	0.971009
1569361_a_at	LOC100129098	2.28978	2.49694	0.207161	0.000294547	0.0332748	Neutrophils	0.192725	57574.6	85800	1.73848	7.51017	3.97365e-07	0.0273593	0.100825	0.027584	0.999976	0.971009
1569374_at	C3orf62	2.81298	3.84493	1.03195	0.0378989	0.551747	Neutrophils	0.192725	57574.6	85800	1.72218	6.96707	3.87455e-07	0.310343	0.410562	0.148118	0.999938	0.971009
1569375_at	LOC101929964	2.35283	2.56466	0.211824	0.000258483	0.0107179	Neutrophils	0.192725	57574.6	85800	1.72132	12.4114	2.14987e-11	0.0256298	0.0572221	0.0170669	1	0.971009
1569377_at	TMEM67	2.35052	2.34508	-0.00543707	5.81624e-07	2.5242e-05	Neutrophils	0.192725	57574.6	85800	1.72197	6.6015	8.36e-07	0.00121576	0.00277697	0.000823611	0.999878	0.991969
1569408_at	AGO4	2.34649	2.57733	0.230837	0.00101313	0.0330469	Neutrophils	0.192725	57574.6	85800	1.71854	7.45358	1.05066e-07	0.0507412	0.100479	0.03097	0.999974	0.971009
1569434_at	C14orf105	2.53342	2.97213	0.438716	0.000558072	0.11997	Neutrophils	0.192725	57574.6	85800	1.74759	8.60228	1.2045e-07	0.0376594	0.191445	0.051	0.999996	0.971009
1569543_at	RSU1	2.39769	2.61677	0.219076	0.000492731	0.0417764	Neutrophils	0.192725	57574.6	85800	1.73352	6.96272	8.07641e-07	0.0353862	0.112973	0.0314641	0.999936	0.971009
1569571_at	LIPJ	2.33349	2.35339	0.0199063	7.30818e-06	3.22878e-05	Neutrophils	0.192725	57574.6	85800	1.76941	12.0673	8.64886e-09	0.00430956	0.00314071	0.0016496	1	0.971009
1569617_at	OSBP2	2.14539	3.00906	0.863663	0.0100804	0.1537	Neutrophils	0.192725	57574.6	85800	1.72129	11.1715	1.45858e-10	0.160054	0.216694	0.0773097	1	0.971009
1569660_at	PP13439	2.36739	2.61526	0.247879	9.70243e-05	0.022907	Neutrophils	0.192725	57574.6	85800	1.74865	11.1532	3.86531e-09	0.0157025	0.0836552	0.0222248	1	0.971009
1569679_at	CDH22	5.02442	5.47759	0.453174	0.00287701	0.0812707	Neutrophils	0.192725	57574.6	85800	1.71753	9.12276	3.26671e-09	0.0855064	0.157571	0.0496751	0.999998	0.971009
1569737_a_at	CASKIN1	2.61184	2.87205	0.260204	0.000391224	0.024148	Neutrophils	0.192725	57574.6	85800	1.72779	10.6026	8.64044e-10	0.0315312	0.0858915	0.0245416	1	0.971009
1569773_at	ATP8A1	2.34754	2.50928	0.161737	3.42231e-06	0.0205859	Neutrophils	0.192725	57574.6	85800	1.76074	7.88973	7.80657e-07	0.00294909	0.0793038	0.0204997	0.999987	0.971009
1569796_s_at	ATRNL1	2.43756	2.75338	0.315819	0.000610207	0.060196	Neutrophils	0.192725	57574.6	85800	1.73618	8.44571	6.65044e-08	0.0393792	0.13561	0.037394	0.999995	0.971009
1569852_at	LSMEM1	2.51467	2.84267	0.328005	0.00410422	0.0547101	Neutrophils	0.192725	57574.6	85800	1.72414	6.87962	5.31164e-07	0.102128	0.129283	0.0476778	0.999927	0.971009
1569859_at	SUCLA2-AS1	2.61014	2.99415	0.384011	0.004587	0.0884527	Neutrophils	0.192725	57574.6	85800	1.71812	6.90068	3.35989e-07	0.107967	0.164386	0.0556483	0.999931	0.971009
1569879_a_at	MEGF11	2.32214	2.58024	0.2581	0.00148876	0.0380718	Neutrophils	0.192725	57574.6	85800	1.71719	7.46382	9.19125e-08	0.0615092	0.107848	0.0345801	0.999975	0.971009
1569938_at	SIRT5	2.79465	2.62702	-0.167626	0.000419441	0.0133909	Neutrophils	0.192725	57574.6	85800	1.71835	8.47539	1.2666e-08	0.0326485	0.0639609	0.019778	0.999995	0.971009
1569974_x_at	SEPT7P2	2.4152	2.91627	0.501076	0.00862985	0.0619456	Neutrophils	0.192725	57574.6	85800	1.74601	8.23939	1.90391e-07	0.148091	0.137567	0.0608147	0.999993	0.971009
1569986_x_at	TNNT3	2.30722	2.47723	0.170015	0.00102152	0.0125467	Neutrophils	0.192725	57574.6	85800	1.72624	7.28947	2.6508e-07	0.0509509	0.0619118	0.0233234	0.999965	0.971009
1569990_at	NUDT3	2.33757	2.55544	0.217864	8.11486e-05	0.0238239	Neutrophils	0.192725	57574.6	85800	1.75084	9.66486	3.29143e-08	0.0143605	0.085313	0.0225418	0.999999	0.971009
1570015_at	CHIAP2	2.35052	2.48207	0.131547	5.81624e-07	0.00966813	Neutrophils	0.192725	57574.6	85800	1.7611	9.37053	1.02438e-07	0.00121576	0.0543476	0.0140383	0.999999	0.971009
1570128_at	DDX19A	2.29616	2.76392	0.467759	0.00286511	0.187732	Neutrophils	0.192725	57574.6	85800	1.72886	6.87247	7.28007e-07	0.0853294	0.239485	0.0680628	0.999925	0.971009
1570169_at	CSMD2	2.35112	2.51577	0.164654	2.56994e-06	0.0179097	Neutrophils	0.192725	57574.6	85800	1.76082	8.61259	2.78811e-07	0.00255558	0.0739695	0.0191178	0.999996	0.971009
1570225_at	TMEM150B	2.36754	2.95918	0.591642	0.000108568	0.278185	Neutrophils	0.192725	57574.6	85800	1.75998	7.83892	8.08599e-07	0.0166104	0.291525	0.0754749	0.999986	0.971009
1570350_at	LOC101928269	2.35298	2.40079	0.0478142	5.82841e-07	0.00134584	Neutrophils	0.192725	57574.6	85800	1.75984	9.10535	1.33851e-07	0.00121704	0.0202771	0.00525122	0.999998	0.971009
1570352_at	ATM	2.3702	2.71288	0.342674	0.00125648	0.0698228	Neutrophils	0.192725	57574.6	85800	1.72595	8.1293	5.05565e-08	0.0565076	0.146052	0.0421529	0.999992	0.971009
1570373_at	ZNF746	2.43958	2.51026	0.0706853	1.40622e-06	0.00361251	Neutrophils	0.192725	57574.6	85800	1.75998	8.2185	4.63855e-07	0.00189041	0.0332211	0.00860075	0.999992	0.971009
1570383_at	BMP1	2.35052	2.37992	0.0293975	5.81624e-07	0.00070561	Neutrophils	0.192725	57574.6	85800	1.75855	7.71075	9.09042e-07	0.00121576	0.0146822	0.00381253	0.999982	0.971009
1570451_at	C1orf61	2.26073	2.43543	0.174703	0.000586577	0.0198072	Neutrophils	0.192725	57574.6	85800	1.71886	7.32364	1.42158e-07	0.0386092	0.0777894	0.0238546	0.999968	0.971009
1570471_at	ARHGEF12	2.35374	2.57117	0.217438	1.24048e-05	0.0313157	Neutrophils	0.192725	57574.6	85800	1.75996	8.58621	2.7479e-07	0.00561466	0.0978116	0.0253241	0.999996	0.971009
200022_at	RPL18	12.7522	11.3283	-1.42395	0.0675752	1.02065	Neutrophils	0.192725	57574.6	85800	1.72146	7.13146	2.60226e-07	0.414402	0.558403	0.199671	0.999954	0.971009
200023_s_at	EIF3F	10.4575	9.16467	-1.2928	0.0714703	0.584709	Neutrophils	0.192725	57574.6	85800	1.74038	7.21687	7.5353e-07	0.426178	0.422648	0.179136	0.999959	0.971009
200036_s_at	RPL10A	10.424	8.45291	-1.97109	0.0984474	1.31619	Neutrophils	0.192725	57574.6	85800	1.72407	8.43509	2.39713e-08	0.500185	0.634116	0.233678	0.999995	0.971009
200083_at	USP22	7.65389	8.08422	0.43033	0.0029115	0.0567548	Neutrophils	0.192725	57574.6	85800	1.71803	9.67575	1.22677e-09	0.0860175	0.131677	0.0444751	0.999999	0.971009
200639_s_at	YWHAZ	9.9844	9.4424	-0.542002	0.00185473	0.155614	Neutrophils	0.192725	57574.6	85800	1.73333	8.91878	2.36107e-08	0.0686544	0.218039	0.0607709	0.999998	0.971009
200642_at	SOD1	8.91213	6.8798	-2.03233	0.1104	0.382188	Neutrophils	0.192725	57574.6	85800	1.7815	10.2967	1.24479e-07	0.529678	0.341702	0.197376	1	0.971009
200645_at	GABARAP	12.5792	11.9279	-0.651253	0.012058	0.0969102	Neutrophils	0.192725	57574.6	85800	1.74112	8.88008	4.83625e-08	0.175052	0.172066	0.0733386	0.999997	0.971009
200659_s_at	PHB	6.35443	5.46925	-0.885179	0.0160042	0.127995	Neutrophils	0.192725	57574.6	85800	1.74132	10.486	4.56479e-09	0.201672	0.197745	0.0844152	1	0.971009
200682_s_at	UBE2L3	9.56065	8.52532	-1.03532	0.0306146	0.119228	Neutrophils	0.192725	57574.6	85800	1.7757	9.83889	1.45597e-07	0.278928	0.190853	0.105228	0.999999	0.971009
200701_at	NPC2	11.6335	9.76751	-1.86603	0.0205855	0.53703	Neutrophils	0.192725	57574.6	85800	1.71723	14.4181	5.53703e-13	0.228722	0.40505	0.129423	1	0.971009
200702_s_at	DDX24	6.73024	5.53951	-1.19073	0.0596979	0.398539	Neutrophils	0.192725	57574.6	85800	1.74931	7.53478	7.27324e-07	0.3895	0.348935	0.158031	0.999976	0.971009
200814_at	PSME1	12.4679	10.8901	-1.57783	0.0251421	0.362098	Neutrophils	0.192725	57574.6	85800	1.7224	13.1149	9.35345e-12	0.252772	0.3326	0.120308	1	0.971009
200824_at	GSTP1	8.63943	7.59692	-1.04252	0.047104	0.462497	Neutrophils	0.192725	57574.6	85800	1.73332	6.91633	8.73183e-07	0.345985	0.375893	0.150733	0.999931	0.971009
200876_s_at	PSMB1	9.81072	7.89389	-1.91683	0.0417583	0.504087	Neutrophils	0.192725	57574.6	85800	1.72672	12.9063	2.57106e-11	0.325761	0.39243	0.148519	1	0.971009
200895_s_at	FKBP4	4.63704	5.8472	1.21016	0.0277601	0.1794	Neutrophils	0.192725	57574.6	85800	1.75082	11.2885	4.02545e-09	0.265606	0.23411	0.107202	1	0.971009
200900_s_at	M6PR	8.99419	7.03123	-1.96296	0.0939253	0.262952	Neutrophils	0.192725	57574.6	85800	1.79162	10.9945	1.1185e-07	0.488562	0.283431	0.178541	1	0.971009
200962_at	RPL31	6.97405	4.22895	-2.7451	0.107057	1.41663	Neutrophils	0.192725	57574.6	85800	1.72431	11.2936	1.86126e-10	0.521597	0.657866	0.243067	1	0.971009
201004_at	SSR4	10.2712	9.055	-1.21615	0.0325016	0.333808	Neutrophils	0.192725	57574.6	85800	1.73175	9.62175	6.39467e-09	0.287396	0.319343	0.126396	0.999999	0.971009
201028_s_at	CD99	10.4393	7.7784	-2.66087	0.245372	0.578459	Neutrophils	0.192725	57574.6	85800	1.79934	9.34553	8.46821e-07	0.789661	0.420383	0.284722	0.999999	0.971009
201067_at	PSMC2	6.19279	4.82667	-1.36612	0.0605399	0.334057	Neutrophils	0.192725	57574.6	85800	1.75838	8.83703	1.75772e-07	0.392237	0.319462	0.15459	0.999997	0.971009
201147_s_at	TIMP3	2.35052	2.48477	0.134247	5.81624e-07	0.0104711	Neutrophils	0.192725	57574.6	85800	1.76112	9.18916	1.30105e-07	0.00121576	0.0565596	0.0146092	0.999998	0.971009
201157_s_at	NMT1	6.42512	4.84579	-1.57933	0.0627263	0.249754	Neutrophils	0.192725	57574.6	85800	1.7746	10.4597	6.79719e-08	0.399257	0.276227	0.150992	1	0.971009
201161_s_at	YBX3	14.5	12.9847	-1.51535	0.0755252	1.05851	Neutrophils	0.192725	57574.6	85800	1.72298	7.31748	1.97706e-07	0.438101	0.568666	0.207086	0.999967	0.971009
201184_s_at	CHD4	6.48937	7.17041	0.681038	0.0149308	0.33514	Neutrophils	0.192725	57574.6	85800	1.71725	6.48116	8.09933e-07	0.194792	0.31998	0.10508	0.999849	0.971009
201190_s_at	PITPNA	7.26012	6.66062	-0.599504	0.0154249	0.163174	Neutrophils	0.192725	57574.6	85800	1.73075	6.84138	8.68753e-07	0.197988	0.223272	0.087629	0.999921	0.971009
201196_s_at	AMD1	9.08545	7.88109	-1.20436	0.0550333	0.439371	Neutrophils	0.192725	57574.6	85800	1.7414	7.6962	3.45538e-07	0.373974	0.366374	0.156487	0.999982	0.971009
201208_s_at	TNFAIP1	4.15052	4.69135	0.540828	0.00726035	0.113446	Neutrophils	0.192725	57574.6	85800	1.72085	8.19	2.84849e-08	0.135834	0.186168	0.0660352	0.999993	0.971009
201227_s_at	NDUFB8	8.77702	7.58525	-1.19177	0.0545312	0.275682	Neutrophils	0.192725	57574.6	85800	1.76269	8.22153	5.37114e-07	0.372264	0.290211	0.144957	0.999992	0.971009
201258_at	RPS16	12.2371	10.1801	-2.05697	0.155981	0.994692	Neutrophils	0.192725	57574.6	85800	1.75144	8.11174	3.29052e-07	0.629598	0.551256	0.25358	0.999991	0.971009
201262_s_at	BGN	2.31757	2.65947	0.341909	0.00041922	0.050172	Neutrophils	0.192725	57574.6	85800	1.73942	10.1255	6.33172e-09	0.0326399	0.123805	0.0337672	1	0.971009
201292_at	TOP2A	1.6075	2.84872	1.24123	0.055776	0.211318	Neutrophils	0.192725	57574.6	85800	1.77706	8.76515	5.6146e-07	0.376489	0.254084	0.141609	0.999997	0.971009
201332_s_at	STAT6	5.68773	7.0085	1.32077	0.0255823	0.894062	Neutrophils	0.192725	57574.6	85800	1.71921	8.28186	2.02997e-08	0.254975	0.522628	0.159477	0.999994	0.971009
201336_at	VAMP3	10.6607	9.6094	-1.05129	0.0345699	0.149774	Neutrophils	0.192725	57574.6	85800	1.77038	9.28793	2.0378e-07	0.296399	0.213908	0.113189	0.999999	0.971009
201346_at	ADIPOR2	6.87331	5.87568	-0.997634	0.0422078	0.367051	Neutrophils	0.192725	57574.6	85800	1.7379	7.16374	7.17671e-07	0.32751	0.334867	0.139262	0.999955	0.971009
201354_s_at	BAZ2A	4.35572	4.8027	0.44698	0.00209626	0.159696	Neutrophils	0.192725	57574.6	85800	1.73159	7.20894	4.4605e-07	0.0729878	0.22088	0.0620035	0.999959	0.971009
201364_s_at	OAZ2	10.7077	9.65063	-1.05707	0.0240378	0.547335	Neutrophils	0.192725	57574.6	85800	1.71722	7.89315	3.71166e-08	0.247159	0.408918	0.133922	0.999988	0.971009
201400_at	PSMB3	11.8876	10.3803	-1.50729	0.0376655	0.414073	Neutrophils	0.192725	57574.6	85800	1.72951	10.9153	6.60874e-10	0.309386	0.35567	0.13809	1	0.971009
201420_s_at	WDR77	6.15089	5.04299	-1.10791	0.0421544	0.230039	Neutrophils	0.192725	57574.6	85800	1.75893	8.60207	2.52431e-07	0.327303	0.2651	0.128795	0.999996	0.971009
201425_at	ALDH2	8.47315	6.89776	-1.57539	0.0367783	0.846003	Neutrophils	0.192725	57574.6	85800	1.71719	9.48006	1.5902e-09	0.30572	0.508388	0.166179	0.999999	0.971009
201428_at	CLDN4	2.35052	2.84881	0.498286	5.81624e-07	0.107104	Neutrophils	0.192725	57574.6	85800	1.76129	10.6683	2.08084e-08	0.00121576	0.180889	0.046707	1	0.971009
201429_s_at	RPL37A	14.2278	13.2535	-0.974283	0.0102799	0.543535	Neutrophils	0.192725	57574.6	85800	1.7251	8.24218	3.79214e-08	0.16163	0.407496	0.118207	0.999993	0.971009
201483_s_at	SUPT4H1	9.07865	7.48689	-1.59176	0.0930898	0.426547	Neutrophils	0.192725	57574.6	85800	1.76759	8.51159	4.71024e-07	0.486384	0.360988	0.187011	0.999995	0.971009
201542_at	SAR1A	7.01984	6.08391	-0.935927	0.0123087	0.548257	Neutrophils	0.192725	57574.6	85800	1.72236	7.7347	8.06103e-08	0.176862	0.409262	0.121004	0.999984	0.971009
201592_at	EIF3H	9.5036	7.94824	-1.55535	0.086912	0.554605	Neutrophils	0.192725	57574.6	85800	1.75141	8.21608	2.79763e-07	0.469968	0.411624	0.189306	0.999993	0.971009
201606_s_at	PWP1	7.59794	6.50732	-1.09063	0.0476621	0.63419	Neutrophils	0.192725	57574.6	85800	1.72418	6.71556	7.5203e-07	0.348028	0.440169	0.162403	0.999901	0.971009
201615_x_at	CALD1	2.36903	2.42085	0.0518266	4.6987e-06	0.00171854	Neutrophils	0.192725	57574.6	85800	1.75272	8.59866	1.71304e-07	0.00345555	0.0229133	0.00602729	0.999996	0.971009
201671_x_at	USP14	5.94916	4.40283	-1.54633	0.0412476	0.804688	Neutrophils	0.192725	57574.6	85800	1.71802	9.23512	2.7926e-09	0.323763	0.495819	0.16744	0.999999	0.971009
201710_at	MYBL2	3.49586	4.94138	1.44553	0.0529695	0.065947	Neutrophils	0.192725	57574.6	85800	1.82306	11.3223	4.11728e-07	0.366895	0.141941	0.127671	1	0.971009
201738_at	EIF1B	11.8643	10.3881	-1.47621	0.0728768	0.354802	Neutrophils	0.192725	57574.6	85800	1.76457	8.85307	2.5155e-07	0.430351	0.329232	0.166746	0.999997	0.971009
201751_at	JOSD1	7.59213	6.19125	-1.40088	0.0773815	0.631772	Neutrophils	0.192725	57574.6	85800	1.74046	7.51847	4.43516e-07	0.443452	0.439329	0.186326	0.999976	0.971009
201790_s_at	DHCR7	2.99113	3.26575	0.274623	0.00130428	0.0459788	Neutrophils	0.192725	57574.6	85800	1.7193	7.60285	8.18178e-08	0.0575722	0.118519	0.0361211	0.99998	0.971009
201794_s_at	SMG7	5.39833	6.99077	1.59244	0.0281813	0.292056	Neutrophils	0.192725	57574.6	85800	1.73144	13.5041	2.47746e-11	0.267614	0.298705	0.117923	1	0.971009
201830_s_at	NET1	0.528599	2.54995	2.02135	0.0177919	0.374539	Neutrophils	0.192725	57574.6	85800	1.71751	17.9705	6.7929e-15	0.212637	0.338265	0.112481	1	0.971009
201917_s_at	SLC25A36	7.41694	5.69799	-1.71895	0.033472	0.458081	Neutrophils	0.192725	57574.6	85800	1.72352	12.5431	2.5514e-11	0.291655	0.374094	0.137044	1	0.971009
201962_s_at	RNF41	5.7349	4.85218	-0.882713	0.0255576	0.249668	Neutrophils	0.192725	57574.6	85800	1.7335	7.95863	1.2653e-07	0.254852	0.276179	0.110913	0.999989	0.971009
201969_at	NASP	4.97233	4.13574	-0.836591	0.0211886	0.0829242	Neutrophils	0.192725	57574.6	85800	1.77545	9.55129	2.00009e-07	0.232049	0.159166	0.0875892	0.999999	0.971009
201984_s_at	EGFR	2.34421	2.48016	0.135951	9.35239e-06	0.0115607	Neutrophils	0.192725	57574.6	85800	1.7586	8.8106	1.8479e-07	0.00487517	0.0594293	0.0154304	0.999997	0.971009
202021_x_at	EIF1	11.9842	10.6795	-1.3047	0.0209895	0.209649	Neutrophils	0.192725	57574.6	85800	1.73271	12.9205	6.27303e-11	0.230956	0.253079	0.100979	1	0.971009
202022_at	ALDOC	5.46766	5.74734	0.279681	0.00244229	0.0485626	Neutrophils	0.192725	57574.6	85800	1.71787	6.82616	3.89217e-07	0.0787819	0.121804	0.0409719	0.99992	0.971009
202081_at	IER2	11.5636	10.7872	-0.776458	0.0172292	0.216129	Neutrophils	0.192725	57574.6	85800	1.72567	8.06588	5.56822e-08	0.209248	0.25696	0.0962645	0.999991	0.971009
202125_s_at	TRAK2	8.38252	7.36236	-1.02016	0.027908	0.483863	Neutrophils	0.192725	57574.6	85800	1.71927	7.66038	7.23649e-08	0.266313	0.384477	0.133173	0.999982	0.971009
202129_s_at	RIOK3	11.6359	9.16375	-2.4722	0.218134	0.850288	Neutrophils	0.192725	57574.6	85800	1.77565	8.80061	4.99444e-07	0.744543	0.509674	0.280912	0.999997	0.971009
202182_at	KAT2A	4.50828	5.53506	1.02678	0.0260492	0.0605468	Neutrophils	0.192725	57574.6	85800	1.79995	11.0795	1.64139e-07	0.257291	0.136005	0.0926746	1	0.971009
202198_s_at	MTMR3	3.97799	4.91471	0.936716	0.0101933	0.594085	Neutrophils	0.192725	57574.6	85800	1.72678	7.65388	1.34522e-07	0.160948	0.426024	0.122385	0.999982	0.971009
202206_at	ARL4C	8.74627	6.46036	-2.28591	0.150776	0.710019	Neutrophils	0.192725	57574.6	85800	1.76622	9.57167	1.10964e-07	0.619005	0.465741	0.23882	0.999999	0.971009
202221_s_at	EP300	4.37554	5.80518	1.42964	0.0489257	0.189529	Neutrophils	0.192725	57574.6	85800	1.77596	10.7534	5.4195e-08	0.352612	0.240628	0.132948	1	0.971009
202222_s_at	DES	2.93072	3.40411	0.473396	0.0078864	0.0800298	Neutrophils	0.192725	57574.6	85800	1.73216	7.62272	2.12005e-07	0.141569	0.156363	0.0621033	0.99998	0.971009
202241_at	TRIB1	7.24627	8.89702	1.65076	0.0648686	0.72895	Neutrophils	0.192725	57574.6	85800	1.72882	9.06473	1.21199e-08	0.406018	0.471909	0.182108	0.999998	0.971009
202253_s_at	DNM2	5.78784	6.54201	0.754166	0.0197021	0.300643	Neutrophils	0.192725	57574.6	85800	1.72127	6.97631	3.56644e-07	0.223761	0.303064	0.108104	0.999939	0.971009
202281_at	GAK	6.62091	7.07873	0.457825	0.00672804	0.0430368	Neutrophils	0.192725	57574.6	85800	1.7513	8.68893	1.36447e-07	0.130759	0.114664	0.0526907	0.999997	0.971009
202307_s_at	TAP1	10.0474	8.42601	-1.62141	0.109049	0.543548	Neutrophils	0.192725	57574.6	85800	1.7634	7.92465	8.52471e-07	0.526429	0.407501	0.204603	0.999988	0.971009
202312_s_at	COL1A1	2.80704	3.36997	0.562929	0.0136882	0.126913	Neutrophils	0.192725	57574.6	85800	1.73542	7.00932	8.27028e-07	0.18651	0.196907	0.0803115	0.999941	0.971009
202335_s_at	UBE2B	2.62908	3.36164	0.732561	0.0152385	0.115299	Neutrophils	0.192725	57574.6	85800	1.74369	8.98247	5.05351e-08	0.196788	0.187682	0.0815546	0.999998	0.971009
202336_s_at	PAM	6.50962	4.97778	-1.53185	0.0526767	0.68304	Neutrophils	0.192725	57574.6	85800	1.72482	9.02874	8.65115e-09	0.365879	0.456807	0.169663	0.999998	0.971009
202337_at	PMF1	6.6978	5.97247	-0.725339	0.0200089	0.308271	Neutrophils	0.192725	57574.6	85800	1.7211	6.64125	7.25651e-07	0.225496	0.306885	0.109217	0.999887	0.971009
202343_x_at	COX5B	9.53247	8.38	-1.15247	0.0434677	0.270439	Neutrophils	0.192725	57574.6	85800	1.7526	8.64252	1.59434e-07	0.332362	0.287438	0.133349	0.999996	0.971009
202348_s_at	TOR1A	7.35516	6.75446	-0.600697	0.0115806	0.244521	Neutrophils	0.192725	57574.6	85800	1.71749	6.6134	6.10088e-07	0.171551	0.273317	0.0908303	0.999882	0.971009
202383_at	KDM5C	2.92447	4.10742	1.18295	0.043273	0.316304	Neutrophils	0.192725	57574.6	85800	1.74521	8.65961	9.30764e-08	0.331617	0.310858	0.136605	0.999996	0.971009
202488_s_at	FXYD3	3.72036	4.46351	0.743149	0.0196564	0.209273	Neutrophils	0.192725	57574.6	85800	1.73054	7.50213	2.37287e-07	0.223501	0.252852	0.0990584	0.999976	0.971009
202567_at	SNRPD3	8.41613	7.02531	-1.39081	0.0609731	0.221065	Neutrophils	0.192725	57574.6	85800	1.77923	9.43727	2.82692e-07	0.393638	0.259878	0.147374	0.999999	0.971009
202573_at	CSNK1G2	8.3199	7.77786	-0.542043	0.00947206	0.191444	Neutrophils	0.192725	57574.6	85800	1.71775	6.6854	5.28223e-07	0.15515	0.241841	0.0810786	0.999897	0.971009
202584_at	NFX1	5.74849	5.19214	-0.556347	0.00330634	0.165179	Neutrophils	0.192725	57574.6	85800	1.72416	8.48639	2.19561e-08	0.0916646	0.22464	0.0655576	0.999995	0.971009
202593_s_at	GDE1	8.11268	6.94996	-1.16273	0.0366275	0.404121	Neutrophils	0.192725	57574.6	85800	1.72939	8.53171	3.255e-08	0.305093	0.35137	0.136283	0.999996	0.971009
202607_at	NDST1	5.5775	7.20937	1.63187	0.0751728	0.192835	Neutrophils	0.192725	57574.6	85800	1.7956	10.2892	2.73824e-07	0.437078	0.242718	0.158599	1	0.971009
202618_s_at	MECP2	5.50468	4.7655	-0.73918	0.017826	0.087104	Neutrophils	0.192725	57574.6	85800	1.76438	8.95893	2.16325e-07	0.212841	0.163128	0.0825077	0.999998	0.971009
202646_s_at	CSDE1	8.02515	7.17204	-0.853117	0.0116637	0.269017	Neutrophils	0.192725	57574.6	85800	1.71719	9.1085	3.22587e-09	0.172166	0.286681	0.0936617	0.999998	0.971009
202659_at	PSMB10	10.6387	8.43296	-2.20576	0.100102	0.40958	Neutrophils	0.192725	57574.6	85800	1.77324	11.5285	2.00394e-08	0.50437	0.353736	0.191331	1	0.971009
202748_at	GBP2	9.8902	8.31587	-1.57433	0.0900483	0.434872	Neutrophils	0.192725	57574.6	85800	1.76497	8.50261	4.12432e-07	0.478372	0.364494	0.185159	0.999995	0.971009
202796_at	SYNPO	2.33512	2.85561	0.520486	0.00765054	0.0929476	Neutrophils	0.192725	57574.6	85800	1.72654	8.17529	4.87534e-08	0.139436	0.168511	0.0636657	0.999992	0.971009
202811_at	STAMBP	7.02328	6.30199	-0.721283	0.0147529	0.227077	Neutrophils	0.192725	57574.6	85800	1.72111	7.69301	7.9088e-08	0.193627	0.263388	0.0937583	0.999983	0.971009
202826_at	SPINT1	4.08364	4.67729	0.59365	0.0131731	0.0840432	Neutrophils	0.192725	57574.6	85800	1.75142	8.0552	3.58665e-07	0.182967	0.160236	0.0736977	0.99999	0.971009
202828_s_at	MMP14	2.61121	3.11706	0.505857	0.00083054	0.0708724	Neutrophils	0.192725	57574.6	85800	1.73363	12.3491	1.49808e-10	0.0459418	0.147146	0.0409631	1	0.971009
202831_at	GPX2	2.44972	2.79608	0.346363	0.000293951	0.0572859	Neutrophils	0.192725	57574.6	85800	1.74641	9.79761	1.90738e-08	0.0273316	0.132292	0.0353517	0.999999	0.971009
202838_at	FUCA1	7.1377	5.09265	-2.04505	0.11397	0.779716	Neutrophils	0.192725	57574.6	85800	1.74818	9.32833	4.29159e-08	0.538175	0.488065	0.21923	0.999999	0.971009
202839_s_at	NDUFB7	7.01158	5.27066	-1.74092	0.0695026	0.180528	Neutrophils	0.192725	57574.6	85800	1.79504	11.4046	9.33352e-08	0.42027	0.234845	0.15265	1	0.971009
202867_s_at	DNAJB12	7.87385	6.73863	-1.13521	0.0476523	0.231759	Neutrophils	0.192725	57574.6	85800	1.76462	8.42038	4.5259e-07	0.347993	0.26609	0.134817	0.999995	0.971009
202868_s_at	POP4	7.33539	5.94522	-1.39017	0.0637796	0.245983	Neutrophils	0.192725	57574.6	85800	1.77618	9.16266	3.30191e-07	0.402596	0.274133	0.151721	0.999998	0.971009
202885_s_at	PPP2R1B	2.3539	2.66511	0.311207	2.3352e-05	0.0621562	Neutrophils	0.192725	57574.6	85800	1.76003	8.724	2.27814e-07	0.00770354	0.137801	0.0356725	0.999997	0.971009
202890_at	MAP7	3.28722	3.86168	0.57446	0.0142324	0.12285	Neutrophils	0.192725	57574.6	85800	1.7382	7.11391	8.00281e-07	0.190181	0.19373	0.0807517	0.999951	0.971009
202907_s_at	NBN	7.67137	6.89667	-0.774701	0.010718	0.438729	Neutrophils	0.192725	57574.6	85800	1.72114	7.08325	2.81541e-07	0.165038	0.366106	0.109371	0.99995	0.971009
202945_at	FPGS	5.1801	4.85547	-0.324634	0.00260415	0.0221639	Neutrophils	0.192725	57574.6	85800	1.73876	9.42359	1.70237e-08	0.0813507	0.0822873	0.0344491	0.999999	0.971009
202986_at	ARNT2	2.35052	2.70596	0.355442	5.81624e-07	0.0575493	Neutrophils	0.192725	57574.6	85800	1.76128	10.3814	2.92456e-08	0.00121576	0.132596	0.0342384	1	0.971009
203000_at	STMN2	2.56867	2.20801	-0.360656	0.00299855	0.0689043	Neutrophils	0.192725	57574.6	85800	1.7172	7.60319	6.82687e-08	0.0872939	0.145088	0.0474349	0.99998	0.971009
203012_x_at	RPL23A	12.8245	11.7776	-1.04689	0.0221464	0.541252	Neutrophils	0.192725	57574.6	85800	1.71715	7.96466	3.17678e-08	0.237236	0.406639	0.131442	0.999989	0.971009
203094_at	MAD2L1BP	6.79775	5.54162	-1.25613	0.0183703	0.319636	Neutrophils	0.192725	57574.6	85800	1.71922	11.6143	5.21613e-11	0.216066	0.31249	0.108154	1	0.971009
203097_s_at	RAPGEF2	7.25947	8.70673	1.44726	0.0156619	0.295569	Neutrophils	0.192725	57574.6	85800	1.71831	14.1628	9.90793e-13	0.199503	0.300496	0.102187	1	0.971009
203147_s_at	TRIM14	8.88107	7.4504	-1.43067	0.0557442	0.184928	Neutrophils	0.192725	57574.6	85800	1.78357	10.2435	1.48691e-07	0.376381	0.23769	0.139667	1	0.971009
203149_at	PVRL2	4.76489	5.60682	0.841926	0.000241835	0.139394	Neutrophils	0.192725	57574.6	85800	1.75567	15.6145	7.64615e-11	0.0247906	0.206363	0.0539196	1	0.971009
203186_s_at	S100A4	13.8626	11.3737	-2.48889	0.0576965	0.352083	Neutrophils	0.192725	57574.6	85800	1.75352	16.2487	3.32494e-11	0.382915	0.327968	0.153175	1	0.971009
203191_at	ABCB6	2.25825	2.5072	0.248955	0.000560526	0.046418	Neutrophils	0.192725	57574.6	85800	1.73309	7.49378	2.87466e-07	0.0377421	0.119084	0.0332215	0.999975	0.971009
203237_s_at	NOTCH3	2.2605	2.56257	0.302069	0.00250987	0.0277715	Neutrophils	0.192725	57574.6	85800	1.7293	8.46187	3.65913e-08	0.0798644	0.0921104	0.0356977	0.999995	0.971009
203409_at	DDB2	4.69649	3.9072	-0.78929	0.0246802	0.198126	Neutrophils	0.192725	57574.6	85800	1.74116	7.52418	4.58668e-07	0.250439	0.246025	0.1049	0.999976	0.971009
203418_at	CCNA2	1.15021	2.47758	1.32736	0.0452517	0.0758931	Neutrophils	0.192725	57574.6	85800	1.81303	11.0909	3.13646e-07	0.339114	0.152269	0.11968	1	0.971009
203439_s_at	STC2	2.35158	2.70464	0.35306	1.35307e-06	0.0861355	Neutrophils	0.192725	57574.6	85800	1.76126	8.42843	3.69977e-07	0.00185434	0.162218	0.0418892	0.999995	0.971009
203488_at	ADGRL1	3.2014	3.93491	0.733503	0.00779567	0.134043	Neutrophils	0.192725	57574.6	85800	1.71938	10.4453	3.72611e-10	0.140752	0.202363	0.0702232	1	0.971009
203489_at	SIVA1	6.99982	5.64666	-1.35316	0.0599756	0.109775	Neutrophils	0.192725	57574.6	85800	1.80974	9.77302	8.73787e-07	0.390405	0.18313	0.138459	0.999999	0.971009
203556_at	ZHX2	6.74761	7.68527	0.937664	0.0313159	0.1564	Neutrophils	0.192725	57574.6	85800	1.7633	8.5497	3.51723e-07	0.282105	0.218589	0.109672	0.999996	0.971009
203561_at	FCGR2A	12.3678	11.724	-0.643794	0.00502215	0.324106	Neutrophils	0.192725	57574.6	85800	1.72859	7.18923	3.80438e-07	0.112973	0.314668	0.0895498	0.999958	0.971009
203564_at	FANCG	3.74971	4.19772	0.448007	0.00557202	0.110242	Neutrophils	0.192725	57574.6	85800	1.71791	7.24987	1.5443e-07	0.118997	0.183519	0.0617952	0.999963	0.971009
203601_s_at	ZBTB17	3.16645	3.32305	0.156599	0.000456223	0.0163083	Neutrophils	0.192725	57574.6	85800	1.71946	7.29375	1.58737e-07	0.03405	0.0705851	0.0214703	0.999966	0.971009
203606_at	NDUFS6	8.1032	6.0849	-2.0183	0.1515	0.446527	Neutrophils	0.192725	57574.6	85800	1.78922	8.86167	9.04804e-07	0.620489	0.369346	0.227756	0.999997	0.971009
203673_at	TG	2.2259	2.86141	0.635502	0.00684015	0.149061	Neutrophils	0.192725	57574.6	85800	1.71735	9.01684	3.92437e-09	0.131844	0.213398	0.0704795	0.999998	0.971009
203698_s_at	FRZB	2.35169	2.46553	0.113839	5.07862e-06	0.00888585	Neutrophils	0.192725	57574.6	85800	1.75938	8.42878	3.3138e-07	0.00359254	0.0521025	0.013506	0.999995	0.971009
203753_at	TCF4	3.44538	5.93507	2.48968	0.0525556	0.490399	Neutrophils	0.192725	57574.6	85800	1.73518	15.8006	3.26479e-12	0.365458	0.387065	0.157569	1	0.971009
203768_s_at	STS	2.45676	2.57098	0.114223	4.00516e-05	0.00531742	Neutrophils	0.192725	57574.6	85800	1.74106	10.4442	4.71627e-09	0.0100888	0.0403051	0.0109366	1	0.971009
203814_s_at	NQO2	5.89798	9.01773	3.11975	0.201127	0.465308	Neutrophils	0.192725	57574.6	85800	1.80015	12.119	6.77313e-08	0.714929	0.377033	0.257427	1	0.971009
203821_at	HBEGF	2.22688	2.43134	0.204459	0.000607909	0.00426923	Neutrophils	0.192725	57574.6	85800	1.747	12.7142	5.03721e-10	0.039305	0.0361147	0.0160812	1	0.971009
203828_s_at	IL32	8.61808	5.32681	-3.29127	0.247786	1.65812	Neutrophils	0.192725	57574.6	85800	1.7492	10.2187	1.35946e-08	0.793536	0.711733	0.322083	1	0.971009
203832_at	SNRPF	6.44477	5.32428	-1.12049	0.0537978	0.59664	Neutrophils	0.192725	57574.6	85800	1.72923	6.77626	9.03863e-07	0.369752	0.426938	0.165356	0.999911	0.971009
203849_s_at	KIF1A	2.60719	2.84146	0.234265	0.00176876	0.0292464	Neutrophils	0.192725	57574.6	85800	1.71993	7.07913	2.60106e-07	0.0670445	0.0945247	0.0330923	0.99995	0.971009
203878_s_at	MMP11	2.59532	3.08261	0.487292	0.00124529	0.20287	Neutrophils	0.192725	57574.6	85800	1.74406	7.27748	8.35927e-07	0.0562554	0.248954	0.0669589	0.999963	0.971009
203954_x_at	CLDN3	2.31519	2.46054	0.145351	0.000339348	0.0177757	Neutrophils	0.192725	57574.6	85800	1.72494	6.79284	6.70895e-07	0.0293664	0.0736924	0.0213976	0.999914	0.971009
203989_x_at	F2R	5.27973	3.61092	-1.66881	0.0840511	0.149884	Neutrophils	0.192725	57574.6	85800	1.81073	10.1965	6.16037e-07	0.462168	0.213986	0.163664	1	0.971009
204031_s_at	PCBP2	13.5558	12.7101	-0.84567	0.00816513	0.32394	Neutrophils	0.192725	57574.6	85800	1.72072	8.96244	6.34692e-09	0.144049	0.314588	0.0943571	0.999998	0.971009
204065_at	CHST10	2.31259	2.76422	0.451632	0.00111988	0.0982287	Neutrophils	0.192725	57574.6	85800	1.73412	9.38288	1.18564e-08	0.0533475	0.173232	0.0481336	0.999999	0.971009
204070_at	RARRES3	10.0025	7.37171	-2.63077	0.240104	0.55764	Neutrophils	0.192725	57574.6	85800	1.79999	9.3507	8.6699e-07	0.781138	0.412749	0.281345	0.999999	0.971009
204096_s_at	ELL	3.95381	4.38161	0.4278	0.000382304	0.0962361	Neutrophils	0.192725	57574.6	85800	1.74933	9.40732	4.18911e-08	0.0311697	0.171466	0.0454752	0.999999	0.971009
204103_at	CCL4	10.2501	6.13347	-4.11662	0.145103	0.628021	Neutrophils	0.192725	57574.6	85800	1.77044	17.7541	8.02596e-11	0.607248	0.438022	0.231869	1	0.971009
204118_at	CD48	10.8718	8.66522	-2.20658	0.148055	0.495106	Neutrophils	0.192725	57574.6	85800	1.78318	9.68678	2.6493e-07	0.613394	0.388918	0.227793	0.999999	0.971009
204134_at	PDE2A	2.53849	2.97046	0.431964	0.00205516	0.0918816	Neutrophils	0.192725	57574.6	85800	1.72241	8.72402	1.18512e-08	0.0722688	0.167542	0.0495143	0.999997	0.971009
204146_at	RAD51AP1	1.94207	2.4707	0.528628	0.00488168	0.049992	Neutrophils	0.192725	57574.6	85800	1.73185	10.7982	1.04534e-09	0.111381	0.123583	0.0489552	1	0.971009
204170_s_at	CKS2	1.15555	2.69743	1.54188	0.0598197	0.665101	Neutrophils	0.192725	57574.6	85800	1.72915	8.83787	1.85469e-08	0.389897	0.450768	0.174463	0.999997	0.971009
204196_x_at	PKNOX1	2.34465	2.40504	0.0603987	1.84607e-05	0.00190794	Neutrophils	0.192725	57574.6	85800	1.73698	9.09803	2.42772e-08	0.0068494	0.024143	0.00663865	0.999998	0.971009
204197_s_at	RUNX3	8.38527	5.8316	-2.55367	0.101268	1.5737	Neutrophils	0.192725	57574.6	85800	1.72094	10.3696	5.25114e-10	0.507299	0.693379	0.246265	1	0.971009
204231_s_at	FAAH	2.79011	3.22744	0.437328	0.00134127	0.0699664	Neutrophils	0.192725	57574.6	85800	1.72487	10.2972	9.83254e-10	0.0583831	0.146202	0.0424704	1	0.971009
204243_at	RLF	4.71766	3.95176	-0.765901	0.0187282	0.285781	Neutrophils	0.192725	57574.6	85800	1.72127	7.26675	1.93135e-07	0.21816	0.295479	0.105398	0.999964	0.971009
204248_at	GNA11	2.31094	2.57415	0.263209	0.00150501	0.0416008	Neutrophils	0.192725	57574.6	85800	1.71743	7.37929	1.12422e-07	0.0618441	0.112735	0.0356686	0.999971	0.971009
204268_at	S100A2	2.35052	2.70786	0.357338	5.81624e-07	0.0384566	Neutrophils	0.192725	57574.6	85800	1.76126	12.7669	2.09285e-09	0.00121576	0.108391	0.0279895	1	0.971009
204270_at	SKI	3.05111	4.81511	1.764	0.045285	0.402357	Neutrophils	0.192725	57574.6	85800	1.73706	12.1781	2.92819e-10	0.339239	0.350602	0.144851	1	0.971009
204279_at	PSMB9	12.9151	10.4248	-2.49034	0.0859263	0.541557	Neutrophils	0.192725	57574.6	85800	1.75199	13.2561	4.87805e-10	0.467295	0.406753	0.187863	1	0.971009
204311_at	ATP1B2	2.47763	3.39455	0.916925	0.0169999	0.345429	Neutrophils	0.192725	57574.6	85800	1.71772	8.42828	1.30359e-08	0.207851	0.324854	0.108791	0.999995	0.971009
204315_s_at	GTSE1	2.26147	2.35122	0.0897487	0.000221088	0.00304715	Neutrophils	0.192725	57574.6	85800	1.72336	8.04383	4.76142e-08	0.0237034	0.030511	0.0111575	0.999991	0.971009
204324_s_at	GOLIM4	2.51387	2.9607	0.446835	0.00213409	0.0943473	Neutrophils	0.192725	57574.6	85800	1.72224	8.89382	8.48207e-09	0.0736435	0.169775	0.0502411	0.999998	0.971009
204331_s_at	MRPS12	7.08063	5.39816	-1.68247	0.0905953	0.33051	Neutrophils	0.192725	57574.6	85800	1.77893	9.35968	3.041e-07	0.479823	0.317762	0.179757	0.999999	0.971009
204345_at	COL16A1	2.34273	2.67872	0.335991	0.00187031	0.0675023	Neutrophils	0.192725	57574.6	85800	1.71956	7.70222	6.80529e-08	0.0689421	0.143605	0.0436226	0.999983	0.971009
204378_at	BCAS1	2.32633	2.48592	0.159585	0.000257454	0.00979345	Neutrophils	0.192725	57574.6	85800	1.72019	9.67342	1.61361e-09	0.0255787	0.0546987	0.0164973	0.999999	0.971009
204411_at	KIF21B	6.76982	7.49626	0.726435	0.0174584	0.241275	Neutrophils	0.192725	57574.6	85800	1.7233	7.32178	2.00576e-07	0.210635	0.271497	0.0992156	0.999967	0.971009
204421_s_at	FGF2	2.41663	2.72152	0.304886	0.000245341	0.0773167	Neutrophils	0.192725	57574.6	85800	1.75148	7.51948	8.40974e-07	0.0249697	0.15369	0.0405461	0.999976	0.971009
204430_s_at	SLC2A5	1.82423	3.19401	1.36978	0.053331	0.116966	Neutrophils	0.192725	57574.6	85800	1.80243	10.372	3.56137e-07	0.368144	0.189034	0.132065	1	0.971009
204433_s_at	SPATA2	2.79753	3.34904	0.551509	0.00964294	0.0876702	Neutrophils	0.192725	57574.6	85800	1.73617	8.21373	9.86908e-08	0.156543	0.163657	0.0671448	0.999993	0.971009
204443_at	ARSA	2.70308	3.00684	0.303759	0.00321424	0.0448004	Neutrophils	0.192725	57574.6	85800	1.72311	7.12012	2.99879e-07	0.090379	0.11699	0.042662	0.999953	0.971009
204447_at	LZTS3	2.36833	2.71864	0.350311	7.01468e-05	0.0486226	Neutrophils	0.192725	57574.6	85800	1.75657	11.0223	9.31601e-09	0.0133516	0.121879	0.0317821	1	0.971009
204493_at	BID	7.52428	6.31235	-1.21193	0.0359787	0.436057	Neutrophils	0.192725	57574.6	85800	1.7266	8.78294	1.60692e-08	0.302379	0.36499	0.137987	0.999997	0.971009
204522_at	DXO	2.80952	3.52039	0.710867	0.00763783	0.170385	Neutrophils	0.192725	57574.6	85800	1.71727	9.47663	1.61565e-09	0.13932	0.228152	0.0750127	0.999999	0.971009
204557_s_at	DZIP1	2.34451	2.36719	0.0226734	3.00415e-06	0.000370637	Neutrophils	0.192725	57574.6	85800	1.73991	7.82444	2.51584e-07	0.00276305	0.010641	0.00289776	0.999986	0.971009
204573_at	CROT	4.46412	3.91262	-0.551498	0.00927919	0.0824725	Neutrophils	0.192725	57574.6	85800	1.73704	8.41041	7.54836e-08	0.153562	0.158732	0.0655733	0.999995	0.971009
204576_s_at	CLUAP1	4.88055	4.22971	-0.650847	0.0111796	0.0786365	Neutrophils	0.192725	57574.6	85800	1.74692	9.43521	3.3325e-08	0.168555	0.154996	0.0689806	0.999999	0.971009
204582_s_at	KLK3	2.26725	2.58336	0.316111	0.00312699	0.0468613	Neutrophils	0.192725	57574.6	85800	1.72161	7.37463	1.58325e-07	0.0891439	0.119651	0.0428647	0.99997	0.971009
204592_at	DLG4	2.35052	2.44944	0.0989159	5.81624e-07	0.00701568	Neutrophils	0.192725	57574.6	85800	1.76102	8.27024	4.56742e-07	0.00121576	0.0462961	0.0119605	0.999993	0.971009
204690_at	STX8	6.56583	5.06405	-1.50178	0.0588348	0.45829	Neutrophils	0.192725	57574.6	85800	1.74244	9.32315	2.72446e-08	0.386674	0.374179	0.161081	0.999999	0.971009
204696_s_at	CDC25A	2.46093	2.84008	0.379144	7.0387e-05	0.0981706	Neutrophils	0.192725	57574.6	85800	1.7589	8.43728	3.18225e-07	0.0133744	0.173181	0.0449368	0.999995	0.971009
204697_s_at	CHGA	2.57142	2.98409	0.412669	0.000975263	0.0398609	Neutrophils	0.192725	57574.6	85800	1.72112	12.5153	1.78179e-11	0.0497839	0.110353	0.0329732	1	0.971009
204717_s_at	SLC29A2	2.2194	2.64167	0.422266	0.00219295	0.0468941	Neutrophils	0.192725	57574.6	85800	1.71743	10.6424	2.00463e-10	0.0746523	0.119693	0.0396776	1	0.971009
204740_at	CNKSR1	2.16734	3.10933	0.941993	0.0112134	0.0314415	Neutrophils	0.192725	57574.6	85800	1.79155	15.2677	3.3964e-09	0.16881	0.0980078	0.0616982	1	0.971009
204766_s_at	NUDT1	5.24528	4.63181	-0.613472	0.0125116	0.153393	Neutrophils	0.192725	57574.6	85800	1.72629	7.51891	1.68747e-07	0.178314	0.216477	0.0815905	0.999977	0.971009
204800_s_at	DHRS12	7.92313	6.41191	-1.51121	0.0726665	0.357488	Neutrophils	0.192725	57574.6	85800	1.76405	9.06373	1.84674e-07	0.42973	0.330476	0.166732	0.999998	0.971009
204806_x_at	HLA-F	11.1592	10.1473	-1.01184	0.0301232	0.297814	Neutrophils	0.192725	57574.6	85800	1.73307	8.38225	5.78318e-08	0.276681	0.301635	0.120712	0.999995	0.971009
204821_at	BTN3A3	6.46173	5.11964	-1.34209	0.0390247	0.582718	Neutrophils	0.192725	57574.6	85800	1.72168	8.87119	8.34063e-09	0.314919	0.421928	0.151286	0.999998	0.971009
204830_x_at	PSG5	2.35052	2.40466	0.0541423	5.81624e-07	0.00107344	Neutrophils	0.192725	57574.6	85800	1.75948	11.5361	6.61549e-09	0.00121576	0.0181092	0.0046933	1	0.971009
204865_at	CA3	2.36377	2.33214	-0.031636	1.71845e-05	0.000403674	Neutrophils	0.192725	57574.6	85800	1.71716	8.74938	6.48304e-09	0.0066084	0.0111052	0.00361579	0.999997	0.971009
204876_at	ZNF646	2.67779	3.26591	0.588124	0.0103841	0.17908	Neutrophils	0.192725	57574.6	85800	1.71934	7.25059	1.72419e-07	0.162447	0.233902	0.0811139	0.999963	0.971009
204885_s_at	MSLN	2.38202	2.5489	0.166874	0.000642461	0.0187991	Neutrophils	0.192725	57574.6	85800	1.71772	7.02487	2.48483e-07	0.0404065	0.0757839	0.0237548	0.999945	0.971009
204894_s_at	AOC3	2.47868	3.3809	0.902216	0.0277443	0.151543	Neutrophils	0.192725	57574.6	85800	1.75888	8.63353	2.40839e-07	0.265531	0.215168	0.104501	0.999996	0.971009
204929_s_at	VAMP5	6.57494	4.64092	-1.93402	0.0358356	0.280531	Neutrophils	0.192725	57574.6	85800	1.74223	15.3705	1.56257e-11	0.301777	0.292752	0.125827	1	0.971009
204958_at	PLK3	3.5341	3.73095	0.196855	0.000921482	0.0169667	Neutrophils	0.192725	57574.6	85800	1.71856	7.99829	3.38418e-08	0.0483918	0.0719958	0.0246121	0.99999	0.971009
204963_at	SSPN	2.13462	3.58117	1.44656	0.0311621	0.133329	Neutrophils	0.192725	57574.6	85800	1.77101	13.4806	2.57556e-09	0.281411	0.201823	0.107306	1	0.971009
204976_s_at	AMMECR1	6.38732	4.89187	-1.49545	0.0388472	0.221033	Neutrophils	0.192725	57574.6	85800	1.75689	12.0231	3.04796e-09	0.314201	0.259859	0.124382	1	0.971009
204981_at	SLC22A18	5.12452	6.12128	0.996762	0.0302231	0.433786	Neutrophils	0.192725	57574.6	85800	1.72248	7.56319	1.15093e-07	0.277139	0.364038	0.131791	0.999979	0.971009
204989_s_at	ITGB4	2.27073	2.59639	0.32566	0.00141117	0.0343438	Neutrophils	0.192725	57574.6	85800	1.71714	9.8282	8.26561e-10	0.0598849	0.102431	0.0331353	0.999999	0.971009
205014_at	FGFBP1	2.51942	2.72124	0.201823	0.00103485	0.0322002	Neutrophils	0.192725	57574.6	85800	1.71815	6.55481	7.26463e-07	0.0512823	0.0991833	0.0307901	0.999868	0.971009
205051_s_at	KIT	2.23572	2.851	0.615278	0.0026565	0.161453	Neutrophils	0.192725	57574.6	85800	1.72752	9.68202	3.71194e-09	0.0821643	0.222092	0.0635486	0.999999	0.971009
205056_s_at	GPR162	2.36428	2.49212	0.127841	0.000109252	0.00881391	Neutrophils	0.192725	57574.6	85800	1.73262	8.81424	2.64592e-08	0.0166626	0.0518912	0.0145039	0.999997	0.971009
205097_at	SLC26A2	5.68315	4.17125	-1.5119	0.0261274	0.563991	Neutrophils	0.192725	57574.6	85800	1.71739	11.0079	1.06282e-10	0.257678	0.415093	0.137347	1	0.971009
205132_at	ACTC1	2.28895	2.38294	0.0939936	0.000288175	0.00336335	Neutrophils	0.192725	57574.6	85800	1.72768	7.67782	1.37618e-07	0.0270618	0.0320549	0.0122422	0.999982	0.971009
205137_x_at	USH1C	2.4316	2.64648	0.214879	6.62249e-05	0.0186139	Neutrophils	0.192725	57574.6	85800	1.75043	10.7735	7.36629e-09	0.012973	0.0754098	0.0199451	1	0.971009
205160_at	PEX11A	3.39168	3.6092	0.217513	0.00142148	0.0258197	Neutrophils	0.192725	57574.6	85800	1.71871	7.14311	2.06881e-07	0.0601034	0.0888147	0.0304508	0.999955	0.971009
205166_at	CAPN5	2.35084	2.97138	0.620537	0.0001473	0.0991317	Neutrophils	0.192725	57574.6	85800	1.75644	13.67	5.19248e-10	0.0193477	0.174027	0.0453939	1	0.971009
205171_at	PTPN4	8.76122	6.82292	-1.9383	0.14762	0.682617	Neutrophils	0.192725	57574.6	85800	1.76713	8.22127	6.81581e-07	0.612492	0.456665	0.235767	0.999992	0.971009
205227_at	IL1RAP	6.5884	7.81812	1.22972	0.0447689	0.610439	Neutrophils	0.192725	57574.6	85800	1.7236	7.76592	8.39517e-08	0.3373	0.431848	0.158348	0.999985	0.971009
205267_at	POU2AF1	3.66404	6.63069	2.96665	0.13849	2.29301	Neutrophils	0.192725	57574.6	85800	1.71991	10.1276	6.95767e-10	0.593249	0.836973	0.292928	1	0.971009
205305_at	FGL1	2.35052	2.4128	0.0622848	5.81624e-07	0.00279272	Neutrophils	0.192725	57574.6	85800	1.7606	8.24668	4.6111e-07	0.00121576	0.0292094	0.00755272	0.999993	0.971009
205311_at	DDC	2.41956	2.21869	-0.200873	0.000442049	0.0192958	Neutrophils	0.192725	57574.6	85800	1.72206	8.8274	9.41461e-09	0.0335169	0.0767787	0.0227556	0.999997	0.971009
205336_at	PVALB	2.22462	2.98828	0.763667	0.0237911	0.122247	Neutrophils	0.192725	57574.6	85800	1.76189	7.95849	7.50151e-07	0.245887	0.193254	0.0959563	0.999988	0.971009
205366_s_at	HOXB6	2.36573	2.58597	0.220237	7.06802e-05	0.0319297	Neutrophils	0.192725	57574.6	85800	1.75423	8.50679	2.16126e-07	0.0134022	0.0987658	0.0258896	0.999995	0.971009
205376_at	INPP4B	4.11275	3.39511	-0.717637	0.0176088	0.25169	Neutrophils	0.192725	57574.6	85800	1.72256	7.14136	2.7598e-07	0.21154	0.277295	0.10049	0.999955	0.971009
205377_s_at	ACHE	2.35117	2.84449	0.493319	1.44592e-06	0.118184	Neutrophils	0.192725	57574.6	85800	1.76127	10.0542	4.35456e-08	0.00191691	0.190015	0.0490658	1	0.971009
205384_at	FXYD1	2.35052	2.44075	0.0902274	5.81624e-07	0.00470607	Neutrophils	0.192725	57574.6	85800	1.76089	9.20818	1.24961e-07	0.00121576	0.0379174	0.00979861	0.999998	0.971009
205438_at	PTPN21	2.33453	2.4483	0.113773	2.42323e-05	0.0050414	Neutrophils	0.192725	57574.6	85800	1.7472	10.8715	4.81714e-09	0.00784739	0.039245	0.0104652	1	0.971009
205452_at	PIGB	6.85957	5.6366	-1.22297	0.0578264	0.782093	Neutrophils	0.192725	57574.6	85800	1.72379	6.8093	6.02032e-07	0.383346	0.488808	0.179603	0.999917	0.971009
205464_at	SCNN1B	2.40242	2.77189	0.369477	0.000272453	0.0774448	Neutrophils	0.192725	57574.6	85800	1.75054	9.08421	7.27381e-08	0.0263132	0.153817	0.0406725	0.999998	0.971009
205470_s_at	KLK11	2.21515	2.59698	0.381827	0.00182331	0.0456955	Neutrophils	0.192725	57574.6	85800	1.71716	10.0428	5.59824e-10	0.0680704	0.118153	0.03802	1	0.971009
205478_at	PPP1R1A	2.35531	2.6631	0.30779	5.83998e-07	0.075688	Neutrophils	0.192725	57574.6	85800	1.76128	7.83889	8.65799e-07	0.00121824	0.152063	0.0392645	0.999986	0.971009
205488_at	GZMA	9.47298	5.14553	-4.32745	0.41923	0.853982	Neutrophils	0.192725	57574.6	85800	1.80549	11.7444	1.24495e-07	1.03218	0.510779	0.36847	1	0.971009
205493_s_at	DPYSL4	2.28601	2.46209	0.176083	0.000985658	0.0154575	Neutrophils	0.192725	57574.6	85800	1.72079	7.23	2.01117e-07	0.0500485	0.0687194	0.0243545	0.999962	0.971009
205503_at	PTPN14	2.31165	2.51971	0.208058	0.000588861	0.0366295	Neutrophils	0.192725	57574.6	85800	1.72793	6.88833	6.65426e-07	0.0386843	0.105785	0.0302045	0.999928	0.971009
205536_at	VAV2	3.27309	4.0403	0.767207	0.00379895	0.135333	Neutrophils	0.192725	57574.6	85800	1.71942	12.3985	1.58471e-11	0.0982562	0.203335	0.0618791	1	0.971009
205571_at	LIPT1	5.70393	3.95108	-1.75285	0.0528767	0.523034	Neutrophils	0.192725	57574.6	85800	1.73306	10.9589	9.52446e-10	0.366573	0.399737	0.159948	1	0.971009
205578_at	ROR2	2.36101	2.45451	0.0934953	9.62333e-05	0.00692766	Neutrophils	0.192725	57574.6	85800	1.73056	7.20756	4.18337e-07	0.0156383	0.0460047	0.0129718	0.999959	0.971009
205590_at	RASGRP1	7.51554	5.11925	-2.39629	0.238625	1.78665	Neutrophils	0.192725	57574.6	85800	1.74415	7.43885	6.35922e-07	0.778728	0.738804	0.322131	0.999972	0.971009
205595_at	DSG3	2.16797	2.60418	0.43621	0.00312996	0.0830955	Neutrophils	0.192725	57574.6	85800	1.71728	8.5942	8.9368e-09	0.0891862	0.15933	0.0507563	0.999996	0.971009
205597_at	SLC44A4	2.34936	2.49196	0.142607	5.76364e-07	0.0135994	Neutrophils	0.192725	57574.6	85800	1.76116	8.56626	3.03529e-07	0.00121025	0.0644567	0.0166475	0.999996	0.971009
205621_at	ALKBH1	6.6483	5.24582	-1.40248	0.0522515	0.336915	Neutrophils	0.192725	57574.6	85800	1.75092	9.53915	3.93892e-08	0.364399	0.320826	0.147024	0.999999	0.971009
205629_s_at	CRH	3.09371	3.44764	0.353927	0.0015863	0.0374076	Neutrophils	0.192725	57574.6	85800	1.71716	10.1755	4.40223e-10	0.0634924	0.106903	0.0347822	1	0.971009
205637_s_at	SH3GL3	2.34664	2.40248	0.0558395	6.11905e-06	0.00165753	Neutrophils	0.192725	57574.6	85800	1.75007	9.37363	4.65123e-08	0.00394339	0.022503	0.00595708	0.999999	0.971009
205639_at	AOAH	9.54182	8.65733	-0.884493	0.0334274	0.233823	Neutrophils	0.192725	57574.6	85800	1.74718	7.42222	7.77901e-07	0.291461	0.267271	0.119168	0.999971	0.971009
205649_s_at	FGA	2.34958	2.45315	0.103569	4.65327e-07	0.00463984	Neutrophils	0.192725	57574.6	85800	1.76097	10.6467	2.08112e-08	0.00108745	0.0376496	0.00972785	1	0.971009
205657_at	HAAO	4.46967	4.86638	0.396708	0.000522587	0.0692158	Neutrophils	0.192725	57574.6	85800	1.74102	10.0528	8.19937e-09	0.0364425	0.145416	0.0394624	1	0.971009
205658_s_at	SNAPC4	2.43735	3.06011	0.622763	0.00738622	0.136312	Neutrophils	0.192725	57574.6	85800	1.71854	8.93141	5.29482e-09	0.137006	0.204069	0.0697273	0.999998	0.971009
205688_at	TFAP4	3.95156	4.59784	0.646279	0.00652947	0.0686662	Neutrophils	0.192725	57574.6	85800	1.73095	11.3501	4.17338e-10	0.128815	0.144837	0.0569406	1	0.971009
205690_s_at	BUD31	7.38229	6.89812	-0.48417	0.00543986	0.0790484	Neutrophils	0.192725	57574.6	85800	1.72222	8.63212	1.3825e-08	0.117577	0.155402	0.0560894	0.999996	0.971009
205697_at	SCGN	2.46755	3.14185	0.674307	0.000535304	0.280197	Neutrophils	0.192725	57574.6	85800	1.75514	8.81019	1.47908e-07	0.0368832	0.292578	0.0765371	0.999997	0.971009
205766_at	TCAP	2.60389	3.39433	0.790434	0.0162456	0.248749	Neutrophils	0.192725	57574.6	85800	1.72121	8.04495	3.92572e-08	0.203187	0.27567	0.0982521	0.999991	0.971009
205807_s_at	TUFT1	3.1165	4.00496	0.888462	0.0314269	0.203651	Neutrophils	0.192725	57574.6	85800	1.75069	7.78584	5.2446e-07	0.282604	0.249432	0.114113	0.999985	0.971009
205823_at	RGS12	2.47967	2.28915	-0.190516	0.000591043	0.0303669	Neutrophils	0.192725	57574.6	85800	1.72462	6.7982	6.49906e-07	0.0387559	0.0963184	0.0280245	0.999915	0.971009
205824_at	HSPB2	2.36258	2.57147	0.208896	0.00151814	0.0127632	Neutrophils	0.192725	57574.6	85800	1.73926	7.96048	1.90567e-07	0.0621132	0.0624438	0.0262416	0.999989	0.971009
205827_at	CCK	2.24485	2.38004	0.13519	0.000598105	0.00169621	Neutrophils	0.192725	57574.6	85800	1.79102	9.47842	4.9842e-07	0.0389868	0.0227641	0.014263	0.999999	0.971009
205831_at	CD2	9.93208	6.30782	-3.62426	0.260747	2.29726	Neutrophils	0.192725	57574.6	85800	1.73739	10.4443	3.2478e-09	0.814025	0.83775	0.347008	1	0.971009
205835_s_at	YTHDC2	2.28813	2.50037	0.21224	0.00111047	0.0130006	Neutrophils	0.192725	57574.6	85800	1.72759	8.82539	1.63706e-08	0.053123	0.0630217	0.0240488	0.999997	0.971009
205866_at	FCN3	2.33001	2.67312	0.343107	0.00121744	0.0270798	Neutrophils	0.192725	57574.6	85800	1.71728	11.4669	4.83873e-11	0.0556227	0.0909561	0.0299216	1	0.971009
205867_at	PTPN11	2.32913	2.51715	0.188015	0.000170497	0.0273313	Neutrophils	0.192725	57574.6	85800	1.74383	7.64517	4.38976e-07	0.0208155	0.0913775	0.0245927	0.999981	0.971009
205880_at	PRKD1	2.35065	2.39755	0.0468961	8.66796e-07	0.00170275	Neutrophils	0.192725	57574.6	85800	1.75958	7.93543	6.85996e-07	0.00148418	0.0228078	0.0059097	0.999988	0.971009
205901_at	PNOC	2.16325	4.87679	2.71355	0.191734	0.617682	Neutrophils	0.192725	57574.6	85800	1.78499	10.5053	1.2309e-07	0.698037	0.434402	0.258302	1	0.971009
205906_at	FOXJ1	2.41205	2.86677	0.454725	6.52133e-06	0.12995	Neutrophils	0.192725	57574.6	85800	1.76114	8.83581	2.09196e-07	0.00407095	0.199249	0.0514638	0.999997	0.971009
205958_x_at	CSHL1	2.35052	2.38528	0.0347592	5.81624e-07	0.000859739	Neutrophils	0.192725	57574.6	85800	1.75903	8.26792	4.08996e-07	0.00121576	0.0162066	0.00420411	0.999993	0.971009
206006_s_at	CEP162	2.3283	2.46613	0.13783	0.000506468	0.013972	Neutrophils	0.192725	57574.6	85800	1.71742	6.66554	5.39996e-07	0.035876	0.0653339	0.0206779	0.999893	0.971009
206010_at	HABP2	2.3525	2.4073	0.054807	4.04366e-06	0.00123639	Neutrophils	0.192725	57574.6	85800	1.75121	10.6823	8.86864e-09	0.00320565	0.0194351	0.00513064	1	0.971009
206037_at	CCBL1	2.6224	2.98305	0.360654	0.00465953	0.01654	Neutrophils	0.192725	57574.6	85800	1.78027	8.87179	5.80653e-07	0.108818	0.0710848	0.0406518	0.999997	0.971009
206038_s_at	NR2C2	2.53938	2.95088	0.411502	0.00317042	0.107475	Neutrophils	0.192725	57574.6	85800	1.7189	7.40973	1.18754e-07	0.0897608	0.181202	0.0555353	0.999972	0.971009
206070_s_at	EPHA3	2.35128	2.45298	0.101702	4.52148e-06	0.00796488	Neutrophils	0.192725	57574.6	85800	1.75939	7.95381	6.60592e-07	0.00338976	0.0493286	0.0127866	0.999988	0.971009
206112_at	ANKRD7	2.34531	2.37701	0.0316974	1.26823e-05	0.000715124	Neutrophils	0.192725	57574.6	85800	1.7262	7.44103	1.95562e-07	0.00567711	0.0147809	0.00425981	0.999973	0.971009
206152_at	AGAP2	3.08827	3.78441	0.69614	0.00664358	0.18084	Neutrophils	0.192725	57574.6	85800	1.71737	9.33671	2.12984e-09	0.129936	0.235048	0.0745594	0.999999	0.971009
206176_at	BMP6	2.34729	3.16927	0.821978	0.0268677	0.17412	Neutrophils	0.192725	57574.6	85800	1.75069	7.79035	5.20604e-07	0.261302	0.230639	0.105512	0.999985	0.971009
206193_s_at	CDSN	2.35291	2.47556	0.122644	2.26897e-06	0.0116413	Neutrophils	0.192725	57574.6	85800	1.76064	7.95418	7.0639e-07	0.00240128	0.0596362	0.0154188	0.999988	0.971009
206242_at	TM4SF5	2.39999	2.74487	0.344877	8.40156e-05	0.0903797	Neutrophils	0.192725	57574.6	85800	1.7582	7.98702	5.89253e-07	0.0146119	0.166167	0.0431797	0.999989	0.971009
206246_at	PFKFB4	3.05916	3.29168	0.232521	0.000397716	0.0224452	Neutrophils	0.192725	57574.6	85800	1.72622	9.74399	2.89614e-09	0.0317918	0.0828078	0.023863	0.999999	0.971009
206259_at	PROC	2.36776	2.7382	0.370435	0.000325283	0.0689801	Neutrophils	0.192725	57574.6	85800	1.74743	9.57492	2.8428e-08	0.0287514	0.145168	0.0386881	0.999999	0.971009
206267_s_at	MATK	6.89199	5.20794	-1.68405	0.0801918	0.373243	Neutrophils	0.192725	57574.6	85800	1.76681	9.68336	1.00433e-07	0.451433	0.33768	0.173912	0.999999	0.971009
206268_at	LEFTY1	2.44003	3.0612	0.621175	0.000414781	0.112641	Neutrophils	0.192725	57574.6	85800	1.7501	12.65	7.64921e-10	0.0324667	0.185506	0.0491048	1	0.971009
206287_s_at	ITIH4	4.48576	5.12772	0.641959	0.0116658	0.235837	Neutrophils	0.192725	57574.6	85800	1.71775	7.13406	1.9614e-07	0.172181	0.26842	0.0899851	0.999955	0.971009
206301_at	TEC	2.74388	3.47735	0.733464	0.0184585	0.0919786	Neutrophils	0.192725	57574.6	85800	1.76341	8.71357	2.83199e-07	0.216584	0.16763	0.0841749	0.999997	0.971009
206328_at	CDH15	2.54878	2.98495	0.436167	0.000415988	0.0951808	Neutrophils	0.192725	57574.6	85800	1.7483	9.61923	2.86477e-08	0.0325139	0.170523	0.0453432	0.999999	0.971009
206350_at	APCS	2.35052	2.40232	0.0518016	5.81624e-07	0.00166382	Neutrophils	0.192725	57574.6	85800	1.76012	8.87722	1.85581e-07	0.00121576	0.0225456	0.00583535	0.999997	0.971009
206386_at	SERPINA7	2.35052	2.42487	0.0743499	5.81624e-07	0.00372329	Neutrophils	0.192725	57574.6	85800	1.76077	8.52872	3.12553e-07	0.00121576	0.0337266	0.00871759	0.999995	0.971009
206391_at	RARRES1	2.35052	2.60413	0.253609	5.81624e-07	0.0456523	Neutrophils	0.192725	57574.6	85800	1.76127	8.31632	4.33658e-07	0.00121576	0.118098	0.0304953	0.999994	0.971009
206399_x_at	CACNA1A	2.56257	2.83933	0.276764	0.000222095	0.0362832	Neutrophils	0.192725	57574.6	85800	1.7441	9.77474	1.61558e-08	0.0237574	0.105284	0.0283142	0.999999	0.971009
206417_at	CNGA1	2.45332	2.54886	0.095541	0.000109959	0.00538806	Neutrophils	0.192725	57574.6	85800	1.72384	8.05207	4.8881e-08	0.0167165	0.0405719	0.0118654	0.999991	0.971009
206429_at	F2RL1	5.83448	3.9519	-1.88258	0.0883851	0.578024	Neutrophils	0.192725	57574.6	85800	1.75026	9.82304	2.53178e-08	0.473934	0.420225	0.19165	0.999999	0.971009
206441_s_at	COMMD4	2.96309	2.81667	-0.146413	0.000653479	0.010204	Neutrophils	0.192725	57574.6	85800	1.72086	7.39169	1.44155e-07	0.0407515	0.0558336	0.0198077	0.999971	0.971009
206454_s_at	RHO	2.35671	2.44137	0.0846563	3.82841e-06	0.00537583	Neutrophils	0.192725	57574.6	85800	1.75891	8.0508	5.57676e-07	0.00311916	0.0405259	0.0105153	0.99999	0.971009
206464_at	BMX	0.878641	4.81646	3.93782	0.330016	0.905661	Neutrophils	0.192725	57574.6	85800	1.79254	11.7859	5.72193e-08	0.915789	0.526007	0.334112	1	0.971009
206465_at	ACSBG1	2.35052	2.43567	0.0851504	5.81624e-07	0.00498348	Neutrophils	0.192725	57574.6	85800	1.76091	8.44511	3.54211e-07	0.00121576	0.0390189	0.0100828	0.999995	0.971009
206478_at	KIAA0125	0.140712	3.88432	3.74361	0.380589	0.831091	Neutrophils	0.192725	57574.6	85800	1.80261	10.6144	2.87101e-07	0.983459	0.503887	0.352693	1	0.971009
206502_s_at	INSM1	2.35052	2.36775	0.0172304	5.81624e-07	0.000217777	Neutrophils	0.192725	57574.6	85800	1.7529	8.03398	4.04954e-07	0.00121576	0.00815672	0.00214469	0.99999	0.971009
206518_s_at	RGS9	2.44936	2.72646	0.2771	7.12584e-06	0.0437049	Neutrophils	0.192725	57574.6	85800	1.76075	9.2772	1.13082e-07	0.00425546	0.115551	0.0298689	0.999999	0.971009
206526_at	RIBC2	2.35739	2.63182	0.274434	5.47532e-05	0.0610861	Neutrophils	0.192725	57574.6	85800	1.75831	7.73252	8.6874e-07	0.011796	0.136609	0.0354909	0.999983	0.971009
206554_x_at	SETMAR	2.2246	2.36495	0.140356	0.00080624	0.00639374	Neutrophils	0.192725	57574.6	85800	1.74168	7.41934	5.68343e-07	0.0452648	0.0441964	0.0189176	0.999971	0.971009
206573_at	KCNQ3	2.62384	3.05384	0.430001	0.00354732	0.112995	Neutrophils	0.192725	57574.6	85800	1.71833	7.48194	9.72738e-08	0.0949463	0.185797	0.0574719	0.999975	0.971009
206581_at	BNC1	2.35647	2.67145	0.314984	5.84572e-07	0.0649863	Neutrophils	0.192725	57574.6	85800	1.76128	8.65739	2.69395e-07	0.00121884	0.140903	0.0363833	0.999996	0.971009
206586_at	CNR2	3.32773	3.7033	0.37557	0.00269615	0.117488	Neutrophils	0.192725	57574.6	85800	1.72203	6.68725	6.97193e-07	0.0827751	0.189455	0.0561621	0.999896	0.971009
206614_at	GDF5	2.84884	3.33384	0.484996	0.0052343	0.0555981	Neutrophils	0.192725	57574.6	85800	1.73062	9.49266	7.04019e-09	0.115334	0.130328	0.0510917	0.999999	0.971009
206618_at	IL18R1	3.46541	6.48299	3.01758	0.0140333	1.95346	Neutrophils	0.192725	57574.6	85800	1.74178	14.427	3.91323e-11	0.188846	0.772524	0.209162	1	0.971009
206630_at	TYR	2.35052	2.61895	0.268427	5.81624e-07	0.0489561	Neutrophils	0.192725	57574.6	85800	1.76127	8.5001	3.34897e-07	0.00121576	0.122296	0.0315793	0.999995	0.971009
206646_at	GLI1	2.37045	2.84428	0.473832	0.00132673	0.0710025	Neutrophils	0.192725	57574.6	85800	1.72531	11.1046	2.86323e-10	0.0580657	0.147281	0.0426701	1	0.971009
206692_at	KCNJ10	2.36158	2.4782	0.116623	0.000136396	0.0112087	Neutrophils	0.192725	57574.6	85800	1.73296	7.13987	5.55517e-07	0.0186178	0.0585177	0.0163341	0.999954	0.971009
206766_at	ITGA10	2.24602	2.97613	0.730117	0.00302332	0.288118	Neutrophils	0.192725	57574.6	85800	1.73558	8.90533	2.94056e-08	0.0876537	0.296684	0.0819866	0.999998	0.971009
206767_at	RBMS3	2.47487	2.75032	0.275457	0.00133414	0.0355506	Neutrophils	0.192725	57574.6	85800	1.71729	8.30241	1.60967e-08	0.0582276	0.104216	0.033178	0.999994	0.971009
206804_at	CD3G	9.1251	5.7414	-3.3837	0.116139	0.625535	Neutrophils	0.192725	57574.6	85800	1.75957	15.8571	9.92573e-11	0.543271	0.437155	0.213387	1	0.971009
206808_at	HNRNPA3P1	2.32102	2.42163	0.10061	1.40878e-05	0.00776785	Neutrophils	0.192725	57574.6	85800	1.75543	7.90012	5.75383e-07	0.00598342	0.0487147	0.0127352	0.999987	0.971009
206815_at	SPAG8	2.57333	2.96213	0.388801	0.000466093	0.0551774	Neutrophils	0.192725	57574.6	85800	1.73925	10.9733	1.87723e-09	0.0344163	0.129834	0.0354317	1	0.971009
206818_s_at	CNNM2	2.31955	2.53692	0.217365	0.000639598	0.0271788	Neutrophils	0.192725	57574.6	85800	1.72167	8.02224	4.27859e-08	0.0403164	0.0911222	0.0270952	0.99999	0.971009
206827_s_at	TRPV6	2.61205	2.90758	0.295525	1.78231e-05	0.054539	Neutrophils	0.192725	57574.6	85800	1.7602	8.84699	1.94336e-07	0.00673007	0.129081	0.033404	0.999997	0.971009
206904_at	MATN1	2.45798	2.86905	0.411067	0.00232652	0.0890262	Neutrophils	0.192725	57574.6	85800	1.72026	8.2709	2.29593e-08	0.0768921	0.164918	0.0497004	0.999994	0.971009
206928_at	ZNF124	5.87447	3.92367	-1.95081	0.157579	0.875402	Neutrophils	0.192725	57574.6	85800	1.75805	7.81422	7.57259e-07	0.632815	0.517146	0.249648	0.999985	0.971009
206942_s_at	PMCH	2.35052	2.55112	0.200596	5.81624e-07	0.0202333	Neutrophils	0.192725	57574.6	85800	1.76121	9.87958	5.38775e-08	0.00121576	0.0786218	0.0203041	0.999999	0.971009
206950_at	SCN9A	2.3823	2.52363	0.14133	4.60831e-06	0.00679407	Neutrophils	0.192725	57574.6	85800	1.75902	11.9584	3.9847e-09	0.00342215	0.045559	0.0118185	1	0.971009
206971_at	GPR161	2.24565	2.59814	0.352496	0.00501513	0.0419303	Neutrophils	0.192725	57574.6	85800	1.73948	7.3983	5.16409e-07	0.112894	0.113181	0.0476456	0.999971	0.971009
206981_at	SCN4A	2.35052	2.50116	0.150645	5.81624e-07	0.0158159	Neutrophils	0.192725	57574.6	85800	1.76118	8.39139	3.88151e-07	0.00121576	0.0695114	0.0179523	0.999994	0.971009
206986_at	FGF18	2.66312	3.29424	0.631126	0.000645259	0.257453	Neutrophils	0.192725	57574.6	85800	1.75337	8.56814	1.86974e-07	0.0404944	0.280452	0.0736597	0.999996	0.971009
206999_at	IL12RB2	2.80292	3.38823	0.585319	0.00229969	0.0933574	Neutrophils	0.192725	57574.6	85800	1.72103	11.5893	7.2152e-11	0.0764473	0.168882	0.0505051	1	0.971009
207013_s_at	MMP16	2.40404	2.74739	0.343352	0.00151683	0.0966094	Neutrophils	0.192725	57574.6	85800	1.72835	7.01456	5.30096e-07	0.0620865	0.171798	0.0489484	0.999942	0.971009
207024_at	CHRND	3.24855	3.95395	0.705399	0.00831492	0.109159	Neutrophils	0.192725	57574.6	85800	1.72451	10.4334	7.51093e-10	0.145364	0.182616	0.0676098	1	0.971009
207028_at	MYCNOS	2.33349	2.81726	0.483767	2.7e-05	0.128007	Neutrophils	0.192725	57574.6	85800	1.76059	9.46067	8.80032e-08	0.00828342	0.197754	0.0511345	0.999999	0.971009
207029_at	KITLG	2.34501	2.40381	0.0588016	9.41225e-06	0.00184557	Neutrophils	0.192725	57574.6	85800	1.74649	9.26884	4.09793e-08	0.00489074	0.0237451	0.00634401	0.999999	0.971009
207037_at	TNFRSF11A	2.35052	2.42888	0.0783569	5.81624e-07	0.00296577	Neutrophils	0.192725	57574.6	85800	1.76064	10.0683	4.08755e-08	0.00121576	0.0301008	0.00778255	1	0.971009
207057_at	SLC16A7	6.46264	5.24499	-1.21765	0.0298796	0.455642	Neutrophils	0.192725	57574.6	85800	1.72128	9.14799	4.77803e-09	0.27556	0.373097	0.133106	0.999998	0.971009
207064_s_at	AOC2	2.52004	3.86801	1.34798	0.00694183	0.532946	Neutrophils	0.192725	57574.6	85800	1.73173	11.9077	2.10307e-10	0.132821	0.403507	0.113202	1	0.971009
207065_at	KRT75	2.35052	2.43664	0.0861242	5.81624e-07	0.00453932	Neutrophils	0.192725	57574.6	85800	1.76087	8.94912	1.76461e-07	0.00121576	0.0372396	0.00962375	0.999998	0.971009
207092_at	LEP	2.35052	2.4999	0.149385	5.81624e-07	0.0115351	Neutrophils	0.192725	57574.6	85800	1.76114	9.74273	6.36653e-08	0.00121576	0.0593636	0.015333	0.999999	0.971009
207114_at	LY6G6C	2.46674	2.74846	0.281724	0.00113782	0.0544372	Neutrophils	0.192725	57574.6	85800	1.72346	7.44997	1.5639e-07	0.053773	0.128961	0.0378154	0.999974	0.971009
207129_at	CA5B	2.97579	3.45722	0.481433	0.00390957	0.0587517	Neutrophils	0.192725	57574.6	85800	1.72156	10.0374	1.0065e-09	0.0996765	0.133974	0.0479638	1	0.971009
207151_at	ADCYAP1R1	2.37981	2.47011	0.0903016	5.9621e-07	0.0054469	Neutrophils	0.192725	57574.6	85800	1.76093	8.56699	2.99119e-07	0.00123091	0.0407928	0.0105407	0.999996	0.971009
207170_s_at	LETMD1	7.23523	5.86269	-1.37254	0.0371688	0.293735	Neutrophils	0.192725	57574.6	85800	1.74183	10.6924	3.60938e-09	0.307339	0.299562	0.128366	1	0.971009
207217_s_at	NOX1	2.34973	2.56489	0.215153	4.1952e-07	0.0231821	Neutrophils	0.192725	57574.6	85800	1.76125	9.9004	5.26304e-08	0.00103253	0.0841562	0.0217318	0.999999	0.971009
207220_at	ART4	2.31831	2.46348	0.145168	0.000308151	0.0184773	Neutrophils	0.192725	57574.6	85800	1.72728	6.74406	8.58034e-07	0.027984	0.0751326	0.0215253	0.999906	0.971009
207259_at	LINC00483	2.35075	2.49889	0.148144	6.35173e-07	0.0172374	Neutrophils	0.192725	57574.6	85800	1.76118	7.90448	7.82012e-07	0.0012705	0.072568	0.0187418	0.999987	0.971009
207268_x_at	ABI2	3.80289	4.04905	0.246164	0.00207933	0.0284874	Neutrophils	0.192725	57574.6	85800	1.72349	7.20487	2.58716e-07	0.0726925	0.0932902	0.0341663	0.99996	0.971009
207296_at	ZNF343	2.32243	2.35538	0.0329467	1.82176e-05	0.000177361	Neutrophils	0.192725	57574.6	85800	1.73362	11.134	7.91864e-10	0.00680415	0.00736103	0.00295912	1	0.971009
207343_at	LYZL6	2.36691	2.61413	0.247214	0.000669108	0.0309461	Neutrophils	0.192725	57574.6	85800	1.72293	8.63724	1.469e-08	0.041236	0.0972327	0.0286219	0.999996	0.971009
207353_s_at	HMX1	2.47045	2.76067	0.290223	6.42489e-07	0.0466846	Neutrophils	0.192725	57574.6	85800	1.76126	9.41108	9.82172e-08	0.00127779	0.119425	0.0308384	0.999999	0.971009
207385_at	TFDP3	2.37988	2.6398	0.25992	0.000503091	0.047021	Neutrophils	0.192725	57574.6	85800	1.73524	7.83784	1.78256e-07	0.0357562	0.119855	0.0331622	0.999986	0.971009
207388_s_at	PTGES	2.3532	2.69547	0.342268	5.82952e-07	0.0798924	Neutrophils	0.192725	57574.6	85800	1.76128	8.48453	3.42581e-07	0.00121715	0.156229	0.0403402	0.999995	0.971009
207422_at	ADAM20	2.38103	2.67858	0.297557	8.55532e-05	0.0495713	Neutrophils	0.192725	57574.6	85800	1.7557	9.25457	8.27149e-08	0.0147451	0.123062	0.0321524	0.999999	0.971009
207440_at	SLC35A2	2.32716	2.60945	0.282295	0.000345752	0.0613396	Neutrophils	0.192725	57574.6	85800	1.74521	7.69183	4.41405e-07	0.0296422	0.136892	0.0367006	0.999982	0.971009
207510_at	BDKRB1	2.31158	2.69795	0.386369	0.000120731	0.096039	Neutrophils	0.192725	57574.6	85800	1.75716	8.66089	2.08187e-07	0.0175161	0.17129	0.0446107	0.999996	0.971009
207530_s_at	CDKN2B	2.35052	2.4942	0.143684	5.81624e-07	0.013359	Neutrophils	0.192725	57574.6	85800	1.76116	8.70815	2.49426e-07	0.00121576	0.0638846	0.0164999	0.999997	0.971009
207531_at	CRYGC	2.52112	2.6593	0.138179	6.69115e-07	0.0132476	Neutrophils	0.192725	57574.6	85800	1.76114	8.4093	3.77452e-07	0.001304	0.0636176	0.0164317	0.999995	0.971009
207547_s_at	FAM107A	2.82817	3.08549	0.257325	6.50378e-07	0.0408373	Neutrophils	0.192725	57574.6	85800	1.76126	8.92157	1.87617e-07	0.00128562	0.111696	0.028843	0.999998	0.971009
207586_at	SHH	2.42274	2.77849	0.355749	6.88702e-05	0.0754217	Neutrophils	0.192725	57574.6	85800	1.75826	9.01987	1.35545e-07	0.0132295	0.151795	0.0394406	0.999998	0.971009
207624_s_at	RPGR	3.21399	3.88581	0.671818	0.0121721	0.24835	Neutrophils	0.192725	57574.6	85800	1.71769	7.28897	1.39505e-07	0.175878	0.275449	0.0921691	0.999966	0.971009
207635_s_at	KCNH1	2.37581	2.54611	0.170301	0.00108176	0.0166583	Neutrophils	0.192725	57574.6	85800	1.72111	6.70698	6.29371e-07	0.0524317	0.0713386	0.0253916	0.9999	0.971009
207644_at	FOXH1	2.36003	2.93825	0.578228	9.82882e-05	0.120516	Neutrophils	0.192725	57574.6	85800	1.75857	11.6057	5.65418e-09	0.0158044	0.191881	0.0498228	1	0.971009
207685_at	CRYBB3	2.8783	3.54025	0.66195	6.11117e-06	0.347038	Neutrophils	0.192725	57574.6	85800	1.76125	7.87263	8.2235e-07	0.00394085	0.32561	0.0840824	0.999987	0.971009
207757_at	ZFP2	2.33533	2.36435	0.0290166	2.21769e-05	0.000260865	Neutrophils	0.192725	57574.6	85800	1.72746	8.52876	2.7527e-08	0.00750721	0.00892723	0.00340221	0.999996	0.971009
207771_at	SLC5A2	2.58606	3.27042	0.684359	0.0142084	0.143112	Neutrophils	0.192725	57574.6	85800	1.73242	8.2228	7.2647e-08	0.190021	0.209096	0.083227	0.999993	0.971009
207790_at	LRRC1	2.5074	2.22323	-0.284171	0.00187576	0.0595018	Neutrophils	0.192725	57574.6	85800	1.7183	6.80948	4.16179e-07	0.0690425	0.134826	0.0417316	0.999918	0.971009
207795_s_at	KLRD1	10.5613	4.05411	-6.50715	0.71749	2.14173	Neutrophils	0.192725	57574.6	85800	1.78862	13.1139	1.41904e-08	1.35032	0.808894	0.496202	1	0.971009
207835_at	FBLN1	2.96534	3.39817	0.432829	0.0019762	0.0665902	Neutrophils	0.192725	57574.6	85800	1.71884	9.89274	9.17799e-10	0.0708669	0.142631	0.0437522	0.999999	0.971009
207836_s_at	RBPMS	2.36046	2.43326	0.0728011	0.000110186	0.00414394	Neutrophils	0.192725	57574.6	85800	1.72005	6.77366	5.075e-07	0.0167337	0.0355808	0.0107477	0.999912	0.971009
207859_s_at	CHRNB3	2.35052	2.51844	0.167925	5.81624e-07	0.0114142	Neutrophils	0.192725	57574.6	85800	1.76113	11.0097	1.38152e-08	0.00121576	0.0590516	0.0152524	1	0.971009
207876_s_at	FLNC	3.54747	3.91088	0.363416	0.00291851	0.0786912	Neutrophils	0.192725	57574.6	85800	1.71733	7.37714	1.12048e-07	0.0861209	0.15505	0.0492625	0.999971	0.971009
207885_at	S100G	2.37497	2.79524	0.420263	0.000233493	0.0865802	Neutrophils	0.192725	57574.6	85800	1.75282	9.82602	3.09054e-08	0.0243593	0.162637	0.0427704	0.999999	0.971009
207894_s_at	TCL6	2.49708	3.11652	0.619445	0.00806723	0.0607815	Neutrophils	0.192725	57574.6	85800	1.74388	10.4469	6.17222e-09	0.143183	0.136268	0.0592947	1	0.971009
207917_at	NUDT13	2.33798	2.47311	0.135129	7.5892e-05	0.0100165	Neutrophils	0.192725	57574.6	85800	1.74097	8.99991	3.96151e-08	0.0138876	0.0553181	0.0150145	0.999998	0.971009
207951_at	CSN2	2.37333	2.63173	0.258401	0.00114603	0.0497519	Neutrophils	0.192725	57574.6	85800	1.72198	7.06715	3.09171e-07	0.0539667	0.123286	0.0365636	0.999948	0.971009
207999_s_at	ADARB1	3.455	3.87115	0.416142	0.00545383	0.0875453	Neutrophils	0.192725	57574.6	85800	1.7204	7.21898	1.99892e-07	0.117728	0.163541	0.0576456	0.999961	0.971009
208008_at	TBC1D29	2.71754	3.2698	0.552257	0.00414693	0.115863	Neutrophils	0.192725	57574.6	85800	1.71748	9.29413	2.34022e-09	0.102658	0.18814	0.0594201	0.999999	0.971009
208009_s_at	ARHGEF16	2.66655	3.17985	0.513298	0.00126693	0.099482	Neutrophils	0.192725	57574.6	85800	1.73214	10.513	1.65721e-09	0.0567419	0.174334	0.0488251	1	0.971009
208011_at	PTPN22	2.35562	2.38891	0.0332911	2.91453e-05	0.000824256	Neutrophils	0.192725	57574.6	85800	1.71754	6.65592	5.56075e-07	0.00860622	0.0158687	0.00500173	0.999891	0.971009
208020_s_at	CACNA1C	2.32539	2.42713	0.101738	5.38205e-05	0.00458024	Neutrophils	0.192725	57574.6	85800	1.73358	9.76792	6.0993e-09	0.0116951	0.037407	0.0104155	0.999999	0.971009
208048_at	TACR1	2.38634	2.28649	-0.0998477	0.000112268	0.00560869	Neutrophils	0.192725	57574.6	85800	1.72416	8.26535	3.33534e-08	0.016891	0.0413942	0.0120803	0.999993	0.971009
208076_at	HIST1H4D	2.22516	3.73314	1.50799	0.0137153	0.207939	Neutrophils	0.192725	57574.6	85800	1.72139	16.7473	7.3442e-14	0.186694	0.252045	0.0900436	1	0.971009
208088_s_at	CFHR5	2.48928	2.22236	-0.266918	0.00197066	0.0255693	Neutrophils	0.192725	57574.6	85800	1.7248	8.13253	4.54937e-08	0.0707675	0.088383	0.032821	0.999992	0.971009
208100_x_at	SEMA6C	2.55637	3.10521	0.548835	0.000205792	0.127575	Neutrophils	0.192725	57574.6	85800	1.75604	10.6486	1.39848e-08	0.0228688	0.19742	0.0515405	1	0.971009
208113_x_at	PABPC3	11.9714	10.9614	-1.00997	0.0227544	0.294535	Neutrophils	0.192725	57574.6	85800	1.72486	9.06104	8.20086e-09	0.24047	0.29997	0.111463	0.999998	0.971009
208119_s_at	ZNF93	3.11122	4.63994	1.52872	0.0100128	0.574063	Neutrophils	0.192725	57574.6	85800	1.72649	12.6869	3.35287e-11	0.159517	0.418783	0.120496	1	0.971009
208138_at	GAST	3.53339	4.70558	1.17219	0.0139639	0.251996	Neutrophils	0.192725	57574.6	85800	1.71878	12.3045	1.63784e-11	0.188378	0.277464	0.0952646	1	0.971009
208140_s_at	LRRC48	2.35169	2.57013	0.218439	5.82205e-07	0.0310392	Neutrophils	0.192725	57574.6	85800	1.76125	8.68671	2.58213e-07	0.00121637	0.0973788	0.0251464	0.999996	0.971009
208175_s_at	DMP1	2.35705	2.31414	-0.0429086	4.76294e-05	0.00142841	Neutrophils	0.192725	57574.6	85800	1.71788	6.57869	6.76694e-07	0.0110018	0.0208898	0.00652237	0.999874	0.971009
208196_x_at	NFATC1	4.06988	3.19447	-0.875411	0.00714442	0.156113	Neutrophils	0.192725	57574.6	85800	1.71734	12.1434	1.63749e-11	0.134745	0.218388	0.0720895	1	0.971009
208205_at	PCDHA9	2.35057	2.58407	0.233495	0.00121632	0.0192654	Neutrophils	0.192725	57574.6	85800	1.72062	8.60777	1.23235e-08	0.0555971	0.0767181	0.0271261	0.999996	0.971009
208220_x_at	AMELY	2.32155	2.48411	0.162562	0.000685616	0.0169532	Neutrophils	0.192725	57574.6	85800	1.71715	7.00283	2.49911e-07	0.0417416	0.0719673	0.0232138	0.999942	0.971009
208242_at	RAX	2.36834	2.67432	0.305985	0.00037577	0.0495869	Neutrophils	0.192725	57574.6	85800	1.74097	9.15925	3.09328e-08	0.0309022	0.123082	0.0334072	0.999998	0.971009
208272_at	RANBP3	2.91687	3.58231	0.665441	0.0050431	0.119225	Neutrophils	0.192725	57574.6	85800	1.71716	10.7214	1.67755e-10	0.113208	0.19085	0.0620666	1	0.971009
208274_at	OCLM	2.97033	3.49465	0.524327	8.86904e-05	0.0993275	Neutrophils	0.192725	57574.6	85800	1.75832	11.586	5.65359e-09	0.015013	0.174198	0.0452553	1	0.971009
208297_s_at	EVI5	2.2243	2.68063	0.456329	0.00297223	0.0504342	Neutrophils	0.192725	57574.6	85800	1.71956	10.5626	3.12456e-10	0.0869099	0.124129	0.0432025	1	0.971009
208299_at	CACNA1I	2.35052	2.81808	0.467561	5.81624e-07	0.149227	Neutrophils	0.192725	57574.6	85800	1.7613	8.48085	3.4458e-07	0.00121576	0.213517	0.0551314	0.999995	0.971009
208321_s_at	CABP1	2.51426	2.93464	0.420377	0.00685117	0.0605931	Neutrophils	0.192725	57574.6	85800	1.73724	7.46795	3.95945e-07	0.13195	0.136057	0.0562907	0.999974	0.971009
208381_s_at	SGPL1	2.35532	2.32466	-0.0306646	2.70284e-05	0.000637067	Neutrophils	0.192725	57574.6	85800	1.71716	6.75507	4.3386e-07	0.00828779	0.0139509	0.0045395	0.999909	0.971009
208385_at	NR2E3	2.34719	2.75776	0.410565	5.51593e-06	0.0870224	Neutrophils	0.192725	57574.6	85800	1.76109	9.74792	6.30518e-08	0.00374401	0.163051	0.0421182	0.999999	0.971009
208397_x_at	KCNJ5	2.24506	2.6587	0.413636	0.00130741	0.0555481	Neutrophils	0.192725	57574.6	85800	1.72166	10.6782	3.44623e-10	0.0576414	0.13027	0.0387365	1	0.971009
208399_s_at	EDN3	2.35052	2.34415	-0.00636895	5.81624e-07	3.10831e-05	Neutrophils	0.192725	57574.6	85800	1.72528	7.13275	3.40218e-07	0.00121576	0.00308156	0.000892917	0.999954	0.991969
208400_at	GLP1R	2.45312	2.80997	0.356853	0.000586367	0.0608828	Neutrophils	0.192725	57574.6	85800	1.73706	9.51838	1.2603e-08	0.0386023	0.136382	0.037491	0.999999	0.971009
208410_x_at	AMELX	2.37857	2.68213	0.303556	0.000225404	0.0444286	Neutrophils	0.192725	57574.6	85800	1.74655	9.75401	2.05229e-08	0.0239336	0.116504	0.0311211	0.999999	0.971009
208412_s_at	RARB	2.3675	2.64218	0.274677	2.26401e-07	0.0547643	Neutrophils	0.192725	57574.6	85800	1.7613	8.22426	4.95184e-07	0.00075852	0.129348	0.0333983	0.999993	0.971009
208439_s_at	FCN2	2.36519	2.7054	0.340209	4.90321e-05	0.070365	Neutrophils	0.192725	57574.6	85800	1.75896	8.94367	1.57481e-07	0.0111627	0.146618	0.0380391	0.999998	0.971009
208440_at	LINC01565	2.40178	2.82237	0.420586	0.00311484	0.0991205	Neutrophils	0.192725	57574.6	85800	1.71833	7.81235	4.85933e-08	0.0889706	0.174017	0.053836	0.999986	0.971009
208454_s_at	CPQ	8.92294	7.39826	-1.52468	0.0172602	0.43037	Neutrophils	0.192725	57574.6	85800	1.71716	13.0553	3.88394e-12	0.209436	0.362602	0.116786	1	0.971009
208467_at	KLF12	2.46226	2.72635	0.264094	0.000157245	0.0351683	Neutrophils	0.192725	57574.6	85800	1.74804	9.57545	2.98484e-08	0.0199902	0.103654	0.0275803	0.999999	0.971009
208475_at	FRMD4A	2.35052	2.69527	0.344754	5.81624e-07	0.0772012	Neutrophils	0.192725	57574.6	85800	1.76128	8.69383	2.56296e-07	0.00121576	0.153575	0.039655	0.999997	0.971009
208486_at	DRD5	2.31282	2.44378	0.130962	0.000123886	0.00870108	Neutrophils	0.192725	57574.6	85800	1.73012	8.99032	1.55893e-08	0.0177435	0.051558	0.014567	0.999998	0.971009
208506_at	HIST1H3F	2.35052	2.41464	0.0641243	5.81624e-07	0.00257576	Neutrophils	0.192725	57574.6	85800	1.76054	8.8395	2.00559e-07	0.00121576	0.0280519	0.00725429	0.999997	0.971009
208526_at	OR2F1	2.20957	2.55531	0.345735	0.00168266	0.0512242	Neutrophils	0.192725	57574.6	85800	1.71798	8.87255	5.5782e-09	0.0653922	0.125097	0.0389668	0.999998	0.971009
208546_x_at	HIST1H2BH	4.94847	6.29254	1.34408	0.0331781	0.684779	Neutrophils	0.192725	57574.6	85800	1.71762	8.80244	6.14275e-09	0.290372	0.457388	0.152694	0.999997	0.971009
208555_x_at	CST2	2.29948	2.38828	0.0888008	0.000201355	0.00233986	Neutrophils	0.192725	57574.6	85800	1.72781	8.68628	2.14103e-08	0.0226209	0.0267365	0.0102231	0.999997	0.971009
208564_at	KCNA2	2.3655	2.72789	0.362384	8.7983e-05	0.0395671	Neutrophils	0.192725	57574.6	85800	1.7542	12.5732	1.28235e-09	0.014953	0.109945	0.028822	1	0.971009
208565_at	MC5R	2.35052	2.55473	0.204212	5.81624e-07	0.0216205	Neutrophils	0.192725	57574.6	85800	1.76122	9.72978	6.50835e-08	0.00121576	0.0812723	0.0209883	0.999999	0.971009
208629_s_at	HADHA	8.69983	7.23343	-1.4664	0.0802408	0.366283	Neutrophils	0.192725	57574.6	85800	1.76778	8.44972	5.17039e-07	0.451571	0.334517	0.173544	0.999995	0.971009
208655_at	CCNI	10.4175	9.75206	-0.665446	0.0125883	0.126221	Neutrophils	0.192725	57574.6	85800	1.73258	8.50257	4.50173e-08	0.17886	0.19637	0.0782641	0.999995	0.971009
208670_s_at	EID1	6.50707	4.9832	-1.52387	0.061274	0.32867	Neutrophils	0.192725	57574.6	85800	1.75977	9.83743	5.12621e-08	0.394608	0.316876	0.154906	0.999999	0.971009
208692_at	RPS3	12.6788	11.1723	-1.50654	0.0616591	0.637259	Neutrophils	0.192725	57574.6	85800	1.73153	8.64207	3.23203e-08	0.395846	0.441232	0.174326	0.999996	0.971009
208765_s_at	HNRNPR	7.00289	5.74314	-1.25975	0.0623864	0.374469	Neutrophils	0.192725	57574.6	85800	1.75431	7.92899	5.16678e-07	0.398174	0.338234	0.158879	0.999988	0.971009
208770_s_at	EIF4EBP2	9.12118	7.7472	-1.37399	0.0181368	0.23379	Neutrophils	0.192725	57574.6	85800	1.72496	13.8211	5.63118e-12	0.214689	0.267252	0.0994124	1	0.971009
208803_s_at	SRP72	4.31493	3.10793	-1.207	0.0474007	0.253868	Neutrophils	0.192725	57574.6	85800	1.75985	8.86093	1.86549e-07	0.347073	0.278492	0.136216	0.999997	0.971009
208871_at	ATN1	3.52554	3.71886	0.193317	7.17746e-05	0.0156516	Neutrophils	0.192725	57574.6	85800	1.74775	10.4989	8.24944e-09	0.0135056	0.0691493	0.0184131	1	0.971009
208878_s_at	PAK2	8.4824	7.4096	-1.0728	0.0294343	0.253937	Neutrophils	0.192725	57574.6	85800	1.73822	9.23895	2.16195e-08	0.273499	0.27853	0.116117	0.999999	0.971009
208888_s_at	NCOR2	2.45412	2.72445	0.270333	0.000132059	0.059044	Neutrophils	0.192725	57574.6	85800	1.75416	7.67744	7.56913e-07	0.0183194	0.134307	0.0352113	0.999981	0.971009
208893_s_at	DUSP6	10.807	8.65289	-2.15407	0.147394	0.340613	Neutrophils	0.192725	57574.6	85800	1.8002	9.77544	5.69391e-07	0.612023	0.322582	0.220355	0.999999	0.971009
208902_s_at	RPS28	2.2927	3.03965	0.746945	0.00357665	0.15249	Neutrophils	0.192725	57574.6	85800	1.72171	11.6431	7.37217e-11	0.095338	0.215839	0.0641536	1	0.971009
208935_s_at	LGALS8	6.50234	5.32637	-1.17597	0.0231853	0.245828	Neutrophils	0.192725	57574.6	85800	1.73068	10.9405	7.35154e-10	0.242736	0.274047	0.107487	1	0.971009
208971_at	UROD	6.75957	5.21966	-1.53991	0.0537758	0.306136	Neutrophils	0.192725	57574.6	85800	1.75687	10.5218	1.74764e-08	0.369676	0.30582	0.146354	1	0.971009
208980_s_at	UBC	14.2061	13.1631	-1.04301	0.0449358	0.266281	Neutrophils	0.192725	57574.6	85800	1.75493	7.75012	7.04802e-07	0.337928	0.28522	0.13458	0.999984	0.971009
208996_s_at	POLR2C	6.95109	6.21943	-0.731664	0.0128553	0.134576	Neutrophils	0.192725	57574.6	85800	1.7311	9.16672	1.26908e-08	0.180746	0.202765	0.0798174	0.999998	0.971009
209035_at	MDK	2.53273	2.87101	0.338276	0.000738614	0.0854619	Neutrophils	0.192725	57574.6	85800	1.73887	7.66209	3.11537e-07	0.0433248	0.161583	0.0441493	0.999981	0.971009
209040_s_at	PSMB8	10.1068	8.85795	-1.24889	0.0180615	0.441348	Neutrophils	0.192725	57574.6	85800	1.71715	10.5217	2.37399e-10	0.214243	0.367197	0.118697	1	0.971009
209119_x_at	NR2F2	2.36492	2.46522	0.100293	0.00027271	0.0076847	Neutrophils	0.192725	57574.6	85800	1.71752	6.56311	6.84457e-07	0.0263256	0.0484532	0.0152813	0.99987	0.971009
209127_s_at	SART3	7.37755	5.15205	-2.2255	0.108937	0.581451	Neutrophils	0.192725	57574.6	85800	1.76001	10.7823	1.64515e-08	0.526157	0.421469	0.206404	1	0.971009
209136_s_at	USP10	7.39073	5.70927	-1.68146	0.101488	0.653923	Neutrophils	0.192725	57574.6	85800	1.75096	8.20708	2.75713e-07	0.50785	0.446964	0.204879	0.999992	0.971009
209145_s_at	CBFA2T2	2.32955	2.42897	0.0994204	0.000219914	0.00389305	Neutrophils	0.192725	57574.6	85800	1.71901	8.36127	1.69812e-08	0.0236404	0.0344869	0.0118906	0.999994	0.971009
209151_x_at	TCF3	2.28442	2.39128	0.106864	0.000179427	0.00402309	Neutrophils	0.192725	57574.6	85800	1.71726	9.28014	2.33947e-09	0.0213537	0.0350582	0.0115153	0.999999	0.971009
209183_s_at	C10orf10	2.74928	3.30993	0.56065	0.00323232	0.177435	Neutrophils	0.192725	57574.6	85800	1.72574	8.33316	3.38249e-08	0.0906328	0.232825	0.0672794	0.999994	0.971009
209197_at	SYT11	6.21398	3.23683	-2.97714	0.0513745	0.546098	Neutrophils	0.192725	57574.6	85800	1.73059	18.5967	8.17974e-14	0.361328	0.408455	0.16009	1	0.971009
209211_at	KLF5	2.41529	2.58217	0.166878	0.000883526	0.0205781	Neutrophils	0.192725	57574.6	85800	1.71717	6.45383	8.57574e-07	0.0473847	0.0792887	0.0258571	0.999841	0.971009
209241_x_at	MINK1	3.5915	3.92521	0.333704	0.00468601	0.0239365	Neutrophils	0.192725	57574.6	85800	1.76218	7.84223	9.02641e-07	0.109126	0.0855145	0.0425522	0.999986	0.971009
209260_at	SFN	2.43403	2.75806	0.324037	5.89708e-07	0.0535763	Neutrophils	0.192725	57574.6	85800	1.76127	9.80871	5.91411e-08	0.00122418	0.127937	0.0330357	0.999999	0.971009
209281_s_at	ATP2B1	7.98075	8.68606	0.705311	0.0126827	0.209757	Neutrophils	0.192725	57574.6	85800	1.71993	7.95893	4.15659e-08	0.179529	0.253144	0.0886189	0.999989	0.971009
209290_s_at	NFIB	2.29157	2.61723	0.32566	0.00137981	0.0429111	Neutrophils	0.192725	57574.6	85800	1.71814	9.1614	3.259e-09	0.0592159	0.114497	0.0355469	0.999998	0.971009
209293_x_at	ID4	3.12189	3.33509	0.213192	0.000352	0.0338726	Neutrophils	0.192725	57574.6	85800	1.73575	7.5885	2.88999e-07	0.0299088	0.101726	0.028094	0.999979	0.971009
209309_at	AZGP1	2.30135	2.38875	0.0873982	6.20375e-05	0.00205123	Neutrophils	0.192725	57574.6	85800	1.71866	11.35	7.3221e-11	0.0125561	0.0250332	0.00770031	1	0.971009
209335_at	DCN	2.37544	2.28282	-0.0926139	6.17826e-05	0.00499199	Neutrophils	0.192725	57574.6	85800	1.73265	8.48572	4.66402e-08	0.0125303	0.0390522	0.0109141	0.999995	0.971009
209374_s_at	IGHM	4.26747	8.44009	4.17262	0.385587	2.80908	Neutrophils	0.192725	57574.6	85800	1.74535	10.2385	9.42166e-09	0.989896	0.926385	0.407541	1	0.971009
209386_at	TM4SF1	2.36339	2.32938	-0.0340077	1.61954e-05	0.000472648	Neutrophils	0.192725	57574.6	85800	1.71771	9.02489	4.02588e-09	0.0064154	0.0120165	0.00376822	0.999998	0.971009
209414_at	FZR1	2.7855	3.03869	0.253185	0.00185694	0.039596	Neutrophils	0.192725	57574.6	85800	1.71744	6.94037	2.932e-07	0.0686953	0.109985	0.03648	0.999935	0.971009
209438_at	PHKA2	3.03379	3.4303	0.396515	0.00341135	0.0679708	Neutrophils	0.192725	57574.6	85800	1.71785	8.18364	2.16705e-08	0.0931089	0.144102	0.0484522	0.999993	0.971009
209454_s_at	TEAD3	2.35518	2.46328	0.108098	5.32835e-05	0.00865331	Neutrophils	0.192725	57574.6	85800	1.74401	7.81583	3.33251e-07	0.0116366	0.0514162	0.0138307	0.999986	0.971009
209464_at	AURKB	2.44955	3.17016	0.72061	0.0118295	0.0740463	Neutrophils	0.192725	57574.6	85800	1.75232	10.3491	1.49345e-08	0.173385	0.150405	0.0696302	1	0.971009
209466_x_at	PTN	2.52693	2.36883	-0.158102	0.000626288	0.0195436	Neutrophils	0.192725	57574.6	85800	1.71817	6.59397	6.66344e-07	0.0398947	0.0772701	0.0239768	0.999877	0.971009
209503_s_at	PSMC5	7.6029	6.25938	-1.34351	0.0679298	0.498387	Neutrophils	0.192725	57574.6	85800	1.74504	7.84463	3.38962e-07	0.415488	0.390205	0.171265	0.999986	0.971009
209521_s_at	AMOT	2.35052	2.38187	0.0313505	5.81624e-07	0.000587985	Neutrophils	0.192725	57574.6	85800	1.75801	8.99786	1.37462e-07	0.00121576	0.0134027	0.00348421	0.999998	0.971009
209584_x_at	APOBEC3C	8.92095	7.325	-1.59596	0.0473889	0.190492	Neutrophils	0.192725	57574.6	85800	1.77412	12.1476	1.1582e-08	0.347029	0.241239	0.13138	1	0.971009
209603_at	GATA3	2.48608	2.29119	-0.194889	0.00141603	0.0188742	Neutrophils	0.192725	57574.6	85800	1.72414	6.95919	4.49975e-07	0.0599881	0.0759352	0.0280045	0.999937	0.971009
209633_at	PPP2R3A	2.17014	2.59927	0.429131	0.00300889	0.0580941	Neutrophils	0.192725	57574.6	85800	1.71811	9.5179	1.65962e-09	0.0874442	0.133222	0.0450867	0.999999	0.971009
209651_at	TGFB1I1	2.50335	2.81608	0.312728	0.000393739	0.0624255	Neutrophils	0.192725	57574.6	85800	1.74368	8.41043	1.23421e-07	0.0316324	0.138099	0.0371833	0.999995	0.971009
209652_s_at	PGF	2.39861	2.65449	0.255883	8.7551e-05	0.0262055	Neutrophils	0.192725	57574.6	85800	1.75102	10.8281	7.25144e-09	0.0149162	0.0894757	0.0236315	1	0.971009
209669_s_at	SERBP1	8.86597	8.01009	-0.855876	0.0235094	0.42778	Neutrophils	0.192725	57574.6	85800	1.71869	6.90787	3.44507e-07	0.244427	0.361509	0.123899	0.999931	0.971009
209693_at	ASTN2	2.35052	2.5557	0.205186	5.81624e-07	0.0296637	Neutrophils	0.192725	57574.6	85800	1.76124	8.34664	4.14872e-07	0.00121576	0.0951967	0.024583	0.999994	0.971009
209694_at	PTS	2.80096	3.36266	0.561701	0.00552921	0.212597	Neutrophils	0.192725	57574.6	85800	1.72032	7.31817	1.61211e-07	0.118539	0.254852	0.0767543	0.999967	0.971009
209706_at	NKX3-1	1.3536	5.57144	4.21785	0.231932	1.69315	Neutrophils	0.192725	57574.6	85800	1.74526	13.3397	2.02796e-10	0.767729	0.719211	0.316187	1	0.971009
209723_at	SERPINB9	9.09996	5.93601	-3.16395	0.319987	1.63576	Neutrophils	0.192725	57574.6	85800	1.76214	8.99702	1.79234e-07	0.901767	0.706917	0.351666	0.999998	0.971009
209747_at	TGFB3	2.67282	3.19517	0.522347	0.000851942	0.187685	Neutrophils	0.192725	57574.6	85800	1.74787	8.19461	2.30967e-07	0.04653	0.239455	0.0637428	0.999992	0.971009
209749_s_at	ACE	2.27513	2.50804	0.232911	0.000776501	0.0218451	Neutrophils	0.192725	57574.6	85800	1.71751	9.03749	3.84078e-09	0.0444221	0.0816932	0.0257716	0.999998	0.971009
209750_at	NR1D2	6.0706	4.056	-2.0146	0.16665	1.64811	Neutrophils	0.192725	57574.6	85800	1.73306	7.09508	6.0929e-07	0.650775	0.709582	0.283943	0.99995	0.971009
209757_s_at	MYCN	2.51348	2.97078	0.457302	0.00039656	0.130394	Neutrophils	0.192725	57574.6	85800	1.75185	8.69246	1.40889e-07	0.0317455	0.199589	0.052609	0.999997	0.971009
209764_at	MGAT3	2.68807	3.64466	0.956596	0.00479635	0.162772	Neutrophils	0.192725	57574.6	85800	1.71891	13.9989	1.40592e-12	0.110404	0.222997	0.0683338	1	0.971009
209765_at	ADAM19	5.35619	8.01838	2.66219	0.150956	0.191189	Neutrophils	0.192725	57574.6	85800	1.82254	12.3431	1.86028e-07	0.619375	0.24168	0.215683	1	0.971009
209769_s_at	SEPT5-GP1BB	2.73358	3.50854	0.774959	0.0075336	0.238156	Neutrophils	0.192725	57574.6	85800	1.71827	9.27729	2.65685e-09	0.138366	0.269736	0.0835329	0.999999	0.971009
209778_at	TRIP11	2.3477	2.43596	0.0882618	0.000334365	0.00219548	Neutrophils	0.192725	57574.6	85800	1.75008	7.4828	8.26569e-07	0.02915	0.0258985	0.0117953	0.999974	0.971009
209790_s_at	CASP6	4.19422	3.13477	-1.05945	0.0388471	0.3004	Neutrophils	0.192725	57574.6	85800	1.74275	8.10482	1.90002e-07	0.314201	0.302942	0.130719	0.999991	0.971009
209841_s_at	LRRN3	2.23015	4.43089	2.20074	0.113987	1.61264	Neutrophils	0.192725	57574.6	85800	1.72278	8.62997	1.46762e-08	0.538215	0.701905	0.255012	0.999996	0.971009
209851_at	ZC3H13	2.24366	2.68194	0.438284	0.00665734	0.0568148	Neutrophils	0.192725	57574.6	85800	1.73865	7.95309	1.8506e-07	0.13007	0.131747	0.0551086	0.999989	0.971009
209911_x_at	HIST1H2BD	6.59243	8.66745	2.07502	0.0572983	1.14015	Neutrophils	0.192725	57574.6	85800	1.71786	10.4537	2.96738e-10	0.381592	0.590188	0.198496	1	0.971009
209970_x_at	CASP1	11.0281	9.77003	-1.25805	0.0630132	0.27646	Neutrophils	0.192725	57574.6	85800	1.76976	8.21998	7.81832e-07	0.400169	0.29062	0.153047	0.999992	0.971009
209976_s_at	CYP2E1	2.35052	2.38975	0.0392318	5.81624e-07	0.00124246	Neutrophils	0.192725	57574.6	85800	1.75972	7.77371	8.79147e-07	0.00121576	0.0194828	0.00504673	0.999984	0.971009
210025_s_at	CARD10	2.48674	3.12885	0.642111	0.0102934	0.259586	Neutrophils	0.192725	57574.6	85800	1.71717	7.09373	2.04885e-07	0.161736	0.281611	0.090518	0.999951	0.971009
210031_at	CD247	10.3828	7.65751	-2.72529	0.20674	1.50469	Neutrophils	0.192725	57574.6	85800	1.7454	9.13403	4.59198e-08	0.724837	0.678004	0.298366	0.999998	0.971009
210043_at	FRMD8	3.04426	3.67526	0.631	0.0139478	0.0928597	Neutrophils	0.192725	57574.6	85800	1.74943	8.26433	2.29173e-07	0.18827	0.168431	0.0763522	0.999993	0.971009
210045_at	IDH2	2.99755	2.59182	-0.405729	0.00367783	0.101414	Neutrophils	0.192725	57574.6	85800	1.71742	7.28243	1.38456e-07	0.0966772	0.176018	0.0557135	0.999965	0.971009
210060_at	PDE6G	2.42502	2.74281	0.31779	0.000152309	0.0409498	Neutrophils	0.192725	57574.6	85800	1.75	10.7308	7.47865e-09	0.0196739	0.11185	0.0296147	1	0.971009
210081_at	AGER	3.12166	3.73341	0.611751	0.0116777	0.0601298	Neutrophils	0.192725	57574.6	85800	1.76179	9.09718	1.53389e-07	0.172269	0.135536	0.0672462	0.999998	0.971009
210091_s_at	DTNA	2.35052	2.40926	0.0587418	5.81624e-07	0.00256349	Neutrophils	0.192725	57574.6	85800	1.76053	8.11683	5.53987e-07	0.00121576	0.027985	0.00723704	0.999991	0.971009
210108_at	CACNA1D	2.33085	2.37066	0.0398089	1.70783e-05	0.0010219	Neutrophils	0.192725	57574.6	85800	1.72724	7.86249	9.33681e-08	0.00658795	0.0176691	0.00506314	0.999987	0.971009
210160_at	PAFAH1B2	3.66771	4.27746	0.609747	0.00229092	0.0657152	Neutrophils	0.192725	57574.6	85800	1.71761	13.6847	1.6852e-12	0.0763015	0.141691	0.0445567	1	0.971009
210165_at	DNASE1	2.35052	2.43056	0.0800415	5.81624e-07	0.00324725	Neutrophils	0.192725	57574.6	85800	1.7607	9.83003	5.52763e-08	0.00121576	0.0314969	0.00814255	0.999999	0.971009
210169_at	SEC14L5	2.21023	2.49673	0.286501	0.00299175	0.0345578	Neutrophils	0.192725	57574.6	85800	1.72799	7.28039	3.05105e-07	0.0871948	0.10275	0.0393524	0.999964	0.971009
210182_at	CORT	2.56743	2.64904	0.0816133	5.39687e-06	0.00212846	Neutrophils	0.192725	57574.6	85800	1.75329	12.1832	1.79869e-09	0.00370339	0.0255001	0.00669882	1	0.971009
210213_s_at	EIF6	7.75078	6.52313	-1.22765	0.0257734	0.267785	Neutrophils	0.192725	57574.6	85800	1.73135	10.8801	8.72922e-10	0.255926	0.286024	0.112834	1	0.971009
210224_at	MR1	7.03342	6.19331	-0.840111	0.00414654	0.0442254	Neutrophils	0.192725	57574.6	85800	1.73048	18.458	9.12514e-14	0.102653	0.116237	0.0455146	1	0.971009
210280_at	MPZ	2.504	2.86225	0.358251	0.000509973	0.104459	Neutrophils	0.192725	57574.6	85800	1.74702	7.51674	6.58061e-07	0.0359999	0.178642	0.0476605	0.999976	0.971009
210290_at	ZNF174	2.34995	2.03254	-0.317406	0.000272837	0.0751977	Neutrophils	0.192725	57574.6	85800	1.75024	7.91394	4.16812e-07	0.0263318	0.151569	0.0401073	0.999988	0.971009
210321_at	GZMH	15.2804	5.44615	-9.8342	0.951579	3.13904	Neutrophils	0.192725	57574.6	85800	1.78384	17.0514	5.14949e-10	1.55507	0.979282	0.576739	1	0.615
210347_s_at	BCL11A	4.6226	6.06884	1.44623	0.0725981	0.305942	Neutrophils	0.192725	57574.6	85800	1.77177	8.84576	3.83217e-07	0.429527	0.305723	0.163494	0.999997	0.971009
210400_at	GRIN2C	2.35095	2.56252	0.211574	5.81836e-07	0.0231685	Neutrophils	0.192725	57574.6	85800	1.76122	9.7381	6.443e-08	0.00121599	0.0841314	0.0217264	0.999999	0.971009
210426_x_at	RORA	8.39277	4.93109	-3.46168	0.185427	0.621443	Neutrophils	0.192725	57574.6	85800	1.78308	13.5762	6.42615e-09	0.686459	0.435722	0.254981	1	0.971009
210439_at	ICOS	2.03106	3.59838	1.56732	0.0788629	0.653191	Neutrophils	0.192725	57574.6	85800	1.73987	8.31006	1.10419e-07	0.447677	0.446714	0.188605	0.999994	0.971009
210442_at	IL1RL1	2.34377	2.64412	0.30035	1.02003e-05	0.0459374	Neutrophils	0.192725	57574.6	85800	1.76055	9.80422	5.65178e-08	0.00509136	0.118466	0.0306347	0.999999	0.971009
210448_s_at	P2RX5	4.90277	7.78379	2.88101	0.113228	0.949657	Neutrophils	0.192725	57574.6	85800	1.73935	12.7183	1.99184e-10	0.53642	0.538632	0.226525	1	0.971009
210449_x_at	MAPK14	9.4	7.87823	-1.52177	0.0578544	1.6976	Neutrophils	0.192725	57574.6	85800	1.71774	6.74439	4.62612e-07	0.383439	0.720157	0.225635	0.999907	0.971009
210452_x_at	CYP4F2	4.22252	5.37475	1.15223	0.0484058	0.163015	Neutrophils	0.192725	57574.6	85800	1.78284	8.84025	6.85067e-07	0.350733	0.223163	0.130339	0.999997	0.971009
210457_x_at	HMGA1	3.27447	3.70904	0.434567	0.00686807	0.1109	Neutrophils	0.192725	57574.6	85800	1.7203	6.7071	5.96874e-07	0.132113	0.184066	0.0647921	0.9999	0.971009
210460_s_at	PSMD4	9.09065	7.8152	-1.27545	0.0454765	0.0585548	Neutrophils	0.192725	57574.6	85800	1.82202	10.7666	6.14579e-07	0.339955	0.133749	0.118464	1	0.971009
210476_s_at	PRLR	2.38001	2.45386	0.0738572	2.27713e-05	0.00398704	Neutrophils	0.192725	57574.6	85800	1.74503	7.88963	3.1458e-07	0.00760715	0.0349007	0.0093613	0.999987	0.971009
210477_x_at	MAPK8	2.35052	2.66805	0.317528	5.81624e-07	0.0694562	Neutrophils	0.192725	57574.6	85800	1.76128	8.44185	3.63605e-07	0.00121576	0.145668	0.0376135	0.999995	0.971009
210487_at	DNTT	2.41715	2.57871	0.161562	0.000445351	0.0140488	Neutrophils	0.192725	57574.6	85800	1.71825	7.96068	3.55292e-08	0.0336418	0.0655133	0.020295	0.999989	0.971009
210498_at	CLTC	2.39666	2.66254	0.265875	0.000615083	0.0160584	Neutrophils	0.192725	57574.6	85800	1.71724	11.8815	2.44277e-11	0.0395362	0.0700422	0.0223772	1	0.971009
210501_x_at	EIF3K	9.9967	8.73525	-1.26146	0.0283032	0.433696	Neutrophils	0.192725	57574.6	85800	1.7212	9.72512	1.66405e-09	0.268192	0.364	0.129711	0.999999	0.971009
210517_s_at	AKAP12	2.36109	3.05707	0.695976	0.00537663	0.192103	Neutrophils	0.192725	57574.6	85800	1.71945	9.44419	2.24098e-09	0.116892	0.242257	0.0736936	0.999999	0.971009
210562_at	GREB1	2.35448	2.4786	0.124115	1.16154e-05	0.00926497	Neutrophils	0.192725	57574.6	85800	1.75717	8.95768	1.37458e-07	0.00543308	0.0532024	0.0138557	0.999998	0.971009
210565_at	GCGR	2.42731	2.80827	0.380958	2.24223e-05	0.109339	Neutrophils	0.192725	57574.6	85800	1.76061	8.06138	6.02869e-07	0.00754863	0.182767	0.0472571	0.99999	0.971009
210601_at	CDH6	2.48233	2.87655	0.394219	6.3355e-05	0.0580863	Neutrophils	0.192725	57574.6	85800	1.75769	11.3757	6.7888e-09	0.0126887	0.133213	0.0346545	1	0.971009
210605_s_at	MFGE8	2.38035	2.58225	0.201892	0.000206	0.0234768	Neutrophils	0.192725	57574.6	85800	1.73862	8.7178	5.13994e-08	0.0228803	0.0846892	0.0231586	0.999997	0.971009
210651_s_at	EPHB2	2.26574	2.65301	0.387272	0.000717708	0.0558855	Neutrophils	0.192725	57574.6	85800	1.73198	10.576	1.48106e-09	0.0427073	0.130665	0.036618	1	0.971009
210654_at	TNFRSF10D	2.41002	2.58752	0.177495	3.75823e-05	0.0234942	Neutrophils	0.192725	57574.6	85800	1.75609	8.02563	4.93738e-07	0.00977282	0.0847206	0.022116	0.99999	0.971009
210661_at	GLRA3	2.35094	2.32668	-0.0242559	2.07375e-06	0.0003133	Neutrophils	0.192725	57574.6	85800	1.74299	9.18984	3.48623e-08	0.00229565	0.00978339	0.00263942	0.999998	0.971009
210682_at	LPO	2.42557	2.7021	0.276527	0.000570882	0.0623182	Neutrophils	0.192725	57574.6	85800	1.73791	7.31145	5.48258e-07	0.0380892	0.13798	0.0378211	0.999966	0.971009
210734_x_at	MAX	7.78739	6.37453	-1.41286	0.0320073	0.492123	Neutrophils	0.192725	57574.6	85800	1.72113	10.2336	6.79542e-10	0.285202	0.387745	0.138061	1	0.971009
210780_at	ESR2	2.58618	2.1034	-0.482782	0.00788316	0.106984	Neutrophils	0.192725	57574.6	85800	1.72371	7.27418	2.27985e-07	0.14154	0.180788	0.0663693	0.999964	0.971009
210783_x_at	CLEC11A	2.40592	2.52111	0.115192	7.99119e-06	0.00975876	Neutrophils	0.192725	57574.6	85800	1.75856	8.12472	4.90572e-07	0.00450644	0.0546017	0.0141779	0.999991	0.971009
210791_s_at	ARHGAP32	2.20616	2.81879	0.612633	0.00920003	0.165994	Neutrophils	0.192725	57574.6	85800	1.71878	7.92321	4.02871e-08	0.152905	0.225193	0.0773213	0.999989	0.971009
210799_at	HTR1B	2.35052	2.61376	0.263246	5.81624e-07	0.0438852	Neutrophils	0.192725	57574.6	85800	1.76126	8.80437	2.20055e-07	0.00121576	0.115789	0.0298994	0.999997	0.971009
210800_at	TIMM8A	2.25402	2.43095	0.176929	0.000883043	0.0144195	Neutrophils	0.192725	57574.6	85800	1.72012	7.59259	8.95041e-08	0.0473717	0.066372	0.0233029	0.99998	0.971009
210815_s_at	CALCRL	2.32626	2.39561	0.0693469	3.00807e-05	0.0024414	Neutrophils	0.192725	57574.6	85800	1.73273	9.08864	1.68485e-08	0.00874324	0.0273104	0.00763006	0.999998	0.971009
210821_x_at	CENPA	2.33449	2.56536	0.230877	0.000993937	0.0456334	Neutrophils	0.192725	57574.6	85800	1.72282	6.63705	8.16226e-07	0.0502583	0.118073	0.0347861	0.999886	0.971009
210827_s_at	ELF3	4.47708	4.92025	0.443172	1.4496e-06	0.110103	Neutrophils	0.192725	57574.6	85800	1.76126	9.35771	1.05288e-07	0.00191934	0.183404	0.047359	0.999999	0.971009
210831_s_at	PTGER3	2.35052	2.45431	0.103791	5.81624e-07	0.00840472	Neutrophils	0.192725	57574.6	85800	1.76107	7.92918	7.49756e-07	0.00121576	0.0506723	0.0130898	0.999988	0.971009
210853_at	SCN11A	2.41355	2.29077	-0.122775	0.000403141	0.00388294	Neutrophils	0.192725	57574.6	85800	1.73401	8.8394	2.86399e-08	0.0320078	0.0344421	0.0138895	0.999997	0.971009
210875_s_at	ZEB1	1.9864	2.44942	0.463016	0.00862679	0.0673193	Neutrophils	0.192725	57574.6	85800	1.74236	7.5042	5.10935e-07	0.148065	0.14341	0.061701	0.999975	0.971009
210915_x_at	TRBC1	11.2022	8.08844	-3.11378	0.289003	2.31746	Neutrophils	0.192725	57574.6	85800	1.74121	8.67605	6.73174e-08	0.856997	0.841425	0.358894	0.999997	0.971009
210940_s_at	GRM1	2.36046	2.65585	0.295392	2.24288e-06	0.0442847	Neutrophils	0.192725	57574.6	85800	1.76114	9.83231	5.68629e-08	0.00238743	0.116315	0.030043	0.999999	0.971009
210941_at	PCDH7	2.31964	2.39134	0.0716963	5.49311e-05	0.00335826	Neutrophils	0.192725	57574.6	85800	1.72762	7.82698	1.02955e-07	0.0118151	0.0320307	0.00916015	0.999986	0.971009
210952_at	AP4S1	2.3515	2.49079	0.139292	4.03167e-06	0.00939007	Neutrophils	0.192725	57574.6	85800	1.75985	10.0424	3.98398e-08	0.00320089	0.0535604	0.0138703	1	0.971009
210955_at	CASP10	3.22603	3.59176	0.365726	0.00173209	0.0876795	Neutrophils	0.192725	57574.6	85800	1.72437	7.66795	1.08492e-07	0.0663457	0.163666	0.0476954	0.999982	0.971009
211003_x_at	TGM2	2.76278	3.76454	1.00176	0.018083	0.326718	Neutrophils	0.192725	57574.6	85800	1.71877	9.23747	3.03658e-09	0.21437	0.315933	0.108445	0.999999	0.971009
211005_at	LAT	6.67175	5.22652	-1.44522	0.0574773	0.577998	Neutrophils	0.192725	57574.6	85800	1.73248	8.6366	3.53935e-08	0.382187	0.420216	0.167337	0.999996	0.971009
211028_s_at	KHK	2.32814	2.75552	0.427378	0.00250429	0.0390353	Neutrophils	0.192725	57574.6	85800	1.72089	11.0269	1.74048e-10	0.0797757	0.109204	0.0387577	1	0.971009
211045_s_at	KCNH6	2.33491	2.36362	0.0287101	2.32349e-05	0.00045093	Neutrophils	0.192725	57574.6	85800	1.71806	7.23544	1.61266e-07	0.0076842	0.0117372	0.00396798	0.999962	0.971009
211080_s_at	NEK2	2.35136	2.38795	0.03659	6.09978e-07	0.00106031	Neutrophils	0.192725	57574.6	85800	1.75936	7.84253	7.78355e-07	0.00124505	0.0179981	0.00466558	0.999986	0.971009
211083_s_at	MAP3K13	2.35052	2.41176	0.0612394	5.81624e-07	0.00263223	Neutrophils	0.192725	57574.6	85800	1.76055	8.35106	3.96344e-07	0.00121576	0.0283577	0.00733313	0.999994	0.971009
211113_s_at	ABCG1	3.00488	4.75562	1.75074	0.109681	0.321211	Neutrophils	0.192725	57574.6	85800	1.78952	9.03927	7.50517e-07	0.527951	0.31326	0.193681	0.999998	0.971009
211171_s_at	PDE10A	2.31199	2.41433	0.10234	0.000118366	0.00599892	Neutrophils	0.192725	57574.6	85800	1.72439	8.20423	3.82793e-08	0.0173437	0.0428101	0.0124741	0.999993	0.971009
211196_at	DBT	2.33082	2.702	0.371174	8.53662e-05	0.0993789	Neutrophils	0.192725	57574.6	85800	1.75843	8.20156	4.35169e-07	0.0147289	0.174243	0.0452565	0.999992	0.971009
211220_s_at	HSF2	2.21529	2.44567	0.230372	0.0014099	0.016906	Neutrophils	0.192725	57574.6	85800	1.72691	8.45474	2.99818e-08	0.0598579	0.071867	0.0272476	0.999995	0.971009
211295_x_at	CYP2A6	2.45065	2.63546	0.184805	6.32235e-07	0.0220469	Neutrophils	0.192725	57574.6	85800	1.76121	8.71949	2.46334e-07	0.00126756	0.0820696	0.0211945	0.999997	0.971009
211313_s_at	BAZ1B	3.59679	4.26583	0.669042	0.0115733	0.238008	Neutrophils	0.192725	57574.6	85800	1.71764	7.42674	1.03317e-07	0.171497	0.269653	0.0900857	0.999973	0.971009
211341_at	POU4F1	2.31422	2.4255	0.11128	0.000331148	0.00578061	Neutrophils	0.192725	57574.6	85800	1.71918	7.65652	7.24036e-08	0.0290095	0.0420239	0.0145341	0.999982	0.971009
211349_at	SLC15A1	2.72023	3.11312	0.392894	0.000394406	0.0814533	Neutrophils	0.192725	57574.6	85800	1.74712	9.3379	3.8943e-08	0.0316592	0.157748	0.0420753	0.999999	0.971009
211469_s_at	CXCR6	3.72847	3.53946	-0.189011	0.00123133	0.0195416	Neutrophils	0.192725	57574.6	85800	1.72058	6.92164	3.82118e-07	0.055939	0.0772661	0.0273073	0.999933	0.971009
211474_s_at	SERPINB6	7.58334	5.93895	-1.64438	0.0461555	0.453942	Neutrophils	0.192725	57574.6	85800	1.73326	11.017	8.96963e-10	0.342484	0.3724	0.149259	1	0.971009
211484_s_at	DSCAM	2.18091	2.49045	0.309533	0.00207603	0.0295857	Neutrophils	0.192725	57574.6	85800	1.72262	8.97754	7.56123e-09	0.0726348	0.0950714	0.0344786	0.999998	0.971009
211504_x_at	ROCK2	3.18543	3.47587	0.290435	1.0682e-06	0.0593278	Neutrophils	0.192725	57574.6	85800	1.76125	8.35414	4.10622e-07	0.00164761	0.134629	0.0347654	0.999994	0.971009
211518_s_at	BMP4	2.35052	2.77307	0.422548	5.81624e-07	0.110107	Neutrophils	0.192725	57574.6	85800	1.76129	8.92255	1.87801e-07	0.00121576	0.183407	0.0473573	0.999998	0.971009
211531_x_at	PRB1	4.63721	5.75004	1.11284	0.0166926	0.278252	Neutrophils	0.192725	57574.6	85800	1.71981	10.9225	1.76656e-10	0.205963	0.29156	0.101885	1	0.971009
211571_s_at	VCAN	9.58001	7.72598	-1.85403	0.0848299	1.24367	Neutrophils	0.192725	57574.6	85800	1.72204	8.35157	2.32371e-08	0.464304	0.616398	0.221998	0.999994	0.971009
211617_at	ALDOAP2	2.35944	2.49075	0.131308	3.2756e-06	0.00946006	Neutrophils	0.192725	57574.6	85800	1.76013	9.43712	8.79654e-08	0.00288518	0.0537596	0.013914	0.999999	0.971009
211626_x_at	ERG	2.35381	2.67991	0.326095	9.31682e-07	0.0790618	Neutrophils	0.192725	57574.6	85800	1.76127	8.12572	5.6953e-07	0.00153873	0.155415	0.0401312	0.999991	0.971009
211627_x_at	ESR1	2.80954	3.06813	0.258584	0.000191381	0.0430586	Neutrophils	0.192725	57574.6	85800	1.74811	8.47469	1.51805e-07	0.0220535	0.114694	0.0305125	0.999995	0.971009
211726_s_at	FMO2	2.62147	2.80193	0.180465	7.23442e-07	0.0158087	Neutrophils	0.192725	57574.6	85800	1.76115	10.0541	4.31896e-08	0.00135591	0.0694957	0.0179494	1	0.971009
211771_s_at	POU2F2	3.90042	5.12423	1.22382	0.0587862	0.233335	Neutrophils	0.192725	57574.6	85800	1.77475	8.3753	8.18038e-07	0.386515	0.266992	0.146122	0.999994	0.971009
211772_x_at	CHRNA3	2.30963	2.47913	0.169505	0.000420765	0.0194452	Neutrophils	0.192725	57574.6	85800	1.72292	7.47037	1.43893e-07	0.0327	0.0770752	0.0226903	0.999975	0.971009
211832_s_at	MDM2	2.42048	2.67234	0.251857	0.000181312	0.0274891	Neutrophils	0.192725	57574.6	85800	1.74304	10.1885	8.16506e-09	0.0214655	0.0916408	0.0247198	1	0.971009
211840_s_at	PDE4D	2.10292	2.45735	0.354429	0.00143928	0.0508062	Neutrophils	0.192725	57574.6	85800	1.71932	9.33621	2.69384e-09	0.0604786	0.124586	0.0379628	0.999999	0.971009
211887_x_at	MSR1	2.34636	2.42764	0.0812745	1.97613e-05	0.00502629	Neutrophils	0.192725	57574.6	85800	1.74944	7.82244	4.59563e-07	0.00708657	0.0391862	0.0103899	0.999986	0.971009
211920_at	CFB	2.37879	2.90906	0.530279	0.00747747	0.107902	Neutrophils	0.192725	57574.6	85800	1.72236	8.07819	4.07728e-08	0.13785	0.181562	0.0656432	0.999991	0.971009
211986_at	AHNAK	8.42367	6.27962	-2.14404	0.173332	0.99008	Neutrophils	0.192725	57574.6	85800	1.7567	8.15585	4.21179e-07	0.663694	0.549977	0.262884	0.999992	0.971009
212004_at	SZRD1	5.93746	5.47969	-0.457764	0.00650401	0.10997	Neutrophils	0.192725	57574.6	85800	1.71961	7.16984	2.09112e-07	0.128564	0.183293	0.0638457	0.999957	0.971009
212023_s_at	MKI67	2.25113	2.46615	0.215015	0.000913223	0.0182722	Neutrophils	0.192725	57574.6	85800	1.71782	8.56633	1.00063e-08	0.0481744	0.0747145	0.0251001	0.999996	0.971009
212064_x_at	MAZ	6.37314	7.11611	0.742971	0.0157605	0.102728	Neutrophils	0.192725	57574.6	85800	1.75042	9.18543	6.23599e-08	0.20013	0.177155	0.0808858	0.999998	0.971009
212065_s_at	USP34	7.24527	6.14744	-1.09783	0.0157328	0.20654	Neutrophils	0.192725	57574.6	85800	1.72451	11.8046	8.80039e-11	0.199954	0.251195	0.0930001	1	0.971009
212070_at	ADGRG1	8.28574	5.47844	-2.8073	0.196478	1.33802	Neutrophils	0.192725	57574.6	85800	1.74839	9.76014	2.37121e-08	0.706619	0.639352	0.287629	0.999999	0.971009
212079_s_at	KMT2A	6.02545	3.90682	-2.11863	0.0518316	0.660297	Neutrophils	0.192725	57574.6	85800	1.72527	12.6423	2.9382e-11	0.362932	0.449137	0.167582	1	0.971009
212154_at	SDC2	2.44227	3.02688	0.584613	0.000981475	0.154236	Neutrophils	0.192725	57574.6	85800	1.74355	9.99894	1.11818e-08	0.0499422	0.217071	0.0584675	1	0.971009
212155_at	RNF187	9.24409	8.0722	-1.17189	0.0160864	0.634377	Neutrophils	0.192725	57574.6	85800	1.72064	8.86816	7.51774e-09	0.202189	0.440233	0.132146	0.999998	0.971009
212254_s_at	DST	2.16905	2.36953	0.200476	0.00102245	0.000475761	Neutrophils	0.192725	57574.6	85800	1.84441	11.6055	8.01895e-07	0.0509741	0.012056	0.0172742	1	0.971009
212292_at	SLC7A1	3.07509	3.48595	0.410861	0.000537045	0.0584185	Neutrophils	0.192725	57574.6	85800	1.73785	11.2178	1.15126e-09	0.0369431	0.133593	0.0366259	1	0.971009
212326_at	VPS13D	5.67293	4.44557	-1.22737	0.0384331	0.364075	Neutrophils	0.192725	57574.6	85800	1.73462	9.08106	2.02578e-08	0.312522	0.333507	0.135157	0.999998	0.971009
212330_at	TFDP1	9.17596	7.64794	-1.52802	0.0641373	0.928111	Neutrophils	0.192725	57574.6	85800	1.72231	7.94237	5.30313e-08	0.403723	0.532487	0.192388	0.999989	0.971009
212336_at	EPB41L1	2.04668	2.54094	0.494263	0.00657526	0.0430325	Neutrophils	0.192725	57574.6	85800	1.75023	9.45436	4.20221e-08	0.129266	0.114659	0.0522789	0.999999	0.971009
212374_at	FEM1B	2.23386	2.50135	0.267497	0.00181179	0.0142095	Neutrophils	0.192725	57574.6	85800	1.74215	9.45155	2.19272e-08	0.0678551	0.0658869	0.0283019	0.999999	0.971009
212477_at	ACAP2	2.36336	2.68833	0.324968	2.31459e-05	0.0844817	Neutrophils	0.192725	57574.6	85800	1.76037	7.81939	8.49785e-07	0.00766946	0.160654	0.0415593	0.999985	0.971009
212489_at	COL5A1	2.34964	2.59808	0.24844	9.50484e-07	0.0347921	Neutrophils	0.192725	57574.6	85800	1.76122	9.33118	1.08646e-07	0.00155418	0.103098	0.0266248	0.999999	0.971009
212496_s_at	KDM4B	8.2155	9.58536	1.36986	0.0624219	0.27237	Neutrophils	0.192725	57574.6	85800	1.77003	8.99876	2.8644e-07	0.398287	0.288462	0.152228	0.999998	0.971009
212532_s_at	LSM12	6.96043	5.74545	-1.21498	0.0322643	0.326408	Neutrophils	0.192725	57574.6	85800	1.73227	9.67863	6.15164e-09	0.286345	0.315784	0.125532	0.999999	0.971009
212545_s_at	ZHX3	2.32448	2.72416	0.399674	0.00186902	0.0772886	Neutrophils	0.192725	57574.6	85800	1.72128	8.71768	1.06908e-08	0.0689185	0.153662	0.0458464	0.999997	0.971009
212553_at	RPRD2	5.17364	6.05993	0.886295	0.0258	0.108249	Neutrophils	0.192725	57574.6	85800	1.77199	9.09809	2.82772e-07	0.256058	0.181853	0.0974155	0.999998	0.971009
212560_at	SORL1	10.9492	12.3377	1.38858	0.0817136	0.562754	Neutrophils	0.192725	57574.6	85800	1.74788	7.4721	7.446e-07	0.455696	0.414638	0.185836	0.999974	0.971009
212611_at	DTX4	4.74716	5.44146	0.694305	0.0158518	0.171814	Neutrophils	0.192725	57574.6	85800	1.72996	7.77455	1.36046e-07	0.200709	0.229107	0.0893049	0.999985	0.971009
212667_at	SPARC	2.51366	3.67092	1.15727	0.0451696	0.0934811	Neutrophils	0.192725	57574.6	85800	1.80484	9.55854	8.70483e-07	0.338806	0.168994	0.121072	0.999999	0.971009
212703_at	TLN2	2.91475	3.4021	0.48735	0.00593716	0.144268	Neutrophils	0.192725	57574.6	85800	1.71714	7.17408	1.71479e-07	0.122834	0.209939	0.067932	0.999958	0.971009
212719_at	PHLPP1	2.51606	3.7953	1.27923	0.034306	0.383371	Neutrophils	0.192725	57574.6	85800	1.729	9.67148	4.42953e-09	0.295266	0.34223	0.132269	0.999999	0.971009
212738_at	ARHGAP19	5.34843	6.83006	1.48163	0.0581684	0.489849	Neutrophils	0.192725	57574.6	85800	1.73919	9.11853	2.83933e-08	0.384478	0.386848	0.162486	0.999998	0.971009
212741_at	MAOA	2.45719	3.22768	0.770485	0.000566295	0.145554	Neutrophils	0.192725	57574.6	85800	1.74954	13.7842	2.11276e-10	0.0379358	0.210873	0.0558964	1	0.971009
212775_at	OBSL1	2.36335	2.31413	-0.049228	2.64206e-05	0.00150602	Neutrophils	0.192725	57574.6	85800	1.72639	7.97186	7.07486e-08	0.00819407	0.0214498	0.00617522	0.999989	0.971009
212782_x_at	POLR2J	10.1917	9.21532	-0.976381	0.0257343	0.107087	Neutrophils	0.192725	57574.6	85800	1.7724	10.0452	9.37963e-08	0.255731	0.180875	0.0971985	1	0.971009
212807_s_at	SORT1	6.49838	4.97928	-1.5191	0.0841024	0.348979	Neutrophils	0.192725	57574.6	85800	1.77254	8.64812	5.13962e-07	0.462309	0.326519	0.175657	0.999996	0.971009
212808_at	NFATC2IP	6.33853	5.47854	-0.859984	0.0243456	0.219658	Neutrophils	0.192725	57574.6	85800	1.73646	8.07285	1.28684e-07	0.248736	0.25905	0.106528	0.999991	0.971009
212826_s_at	SLC25A6	11.1948	9.69894	-1.49589	0.0564266	0.418892	Neutrophils	0.192725	57574.6	85800	1.74452	9.56384	2.27247e-08	0.378678	0.357734	0.156412	0.999999	0.971009
212830_at	MEGF9	8.85786	10.2063	1.34842	0.076401	0.496156	Neutrophils	0.192725	57574.6	85800	1.75059	7.57608	7.30456e-07	0.440634	0.38933	0.177984	0.999978	0.971009
212846_at	RRP1B	6.48191	4.75581	-1.7261	0.121682	1.10061	Neutrophils	0.192725	57574.6	85800	1.73636	7.24415	5.64153e-07	0.556085	0.579864	0.238275	0.999961	0.971009
212862_at	CDS2	7.00265	5.63966	-1.36299	0.0167193	0.574357	Neutrophils	0.192725	57574.6	85800	1.71903	10.6371	2.55361e-10	0.206128	0.41889	0.128136	1	0.971009
212881_at	PIAS4	3.23099	3.82631	0.595329	0.00932151	0.253775	Neutrophils	0.192725	57574.6	85800	1.71737	6.74046	4.54846e-07	0.153912	0.278441	0.0883217	0.999907	0.971009
212892_at	ZNF282	3.78476	4.25264	0.467875	0.00573791	0.0472098	Neutrophils	0.192725	57574.6	85800	1.74014	9.20822	2.67603e-08	0.120755	0.120095	0.0508106	0.999998	0.971009
212894_at	SUPV3L1	4.21316	3.49593	-0.717238	0.0129334	0.0765628	Neutrophils	0.192725	57574.6	85800	1.75498	9.93551	3.16192e-08	0.181294	0.152939	0.0721894	0.999999	0.971009
212908_at	DNAJC16	6.41078	4.95192	-1.45886	0.0413809	0.538246	Neutrophils	0.192725	57574.6	85800	1.72474	9.69409	2.66608e-09	0.324286	0.405508	0.150489	0.999999	0.971009
212937_s_at	COL6A1	2.65111	3.0582	0.407098	0.000926029	0.0488697	Neutrophils	0.192725	57574.6	85800	1.72507	11.4832	1.54957e-10	0.048511	0.122188	0.0354515	1	0.971009
212996_s_at	URB1	2.3408	2.93051	0.589702	0.00834578	0.0240623	Neutrophils	0.192725	57574.6	85800	1.79025	11.0526	9.77705e-08	0.145634	0.0857389	0.053354	1	0.971009
213030_s_at	PLXNA2	2.54774	3.05481	0.507063	0.00044541	0.082717	Neutrophils	0.192725	57574.6	85800	1.7458	11.917	1.12753e-09	0.033644	0.158967	0.0425496	1	0.971009
213055_at	CD47	2.79472	4.67885	1.88413	0.0757074	0.28652	Neutrophils	0.192725	57574.6	85800	1.77711	11.4215	2.94672e-08	0.438629	0.29586	0.164963	1	0.971009
213085_s_at	WWC1	2.35078	2.52376	0.172987	5.81751e-07	0.0160403	Neutrophils	0.192725	57574.6	85800	1.76119	9.5683	7.97711e-08	0.0012159	0.0700029	0.0180792	0.999999	0.971009
213114_at	RER1	2.35052	2.39949	0.0489755	5.81624e-07	0.00179611	Neutrophils	0.192725	57574.6	85800	1.76021	8.07934	5.74495e-07	0.00121576	0.0234248	0.00606182	0.999991	0.971009
213129_s_at	GCSH	2.85446	4.00217	1.14771	0.0194223	0.287589	Neutrophils	0.192725	57574.6	85800	1.72184	10.7769	3.00162e-10	0.222167	0.296412	0.106497	1	0.971009
213141_at	PSKH1	4.38418	4.66141	0.277233	8.68674e-05	0.0282357	Neutrophils	0.192725	57574.6	85800	1.75175	11.3217	4.22318e-09	0.0148579	0.0928771	0.0244868	1	0.971009
213172_at	TTC9	2.31117	2.92735	0.616178	0.00553087	0.0670094	Neutrophils	0.192725	57574.6	85800	1.72661	11.3902	2.21471e-10	0.118556	0.143079	0.0540973	1	0.971009
213173_at	PCNX	3.98484	4.64454	0.659693	0.0157343	0.224385	Neutrophils	0.192725	57574.6	85800	1.72261	6.9488	4.14731e-07	0.199964	0.261822	0.0949363	0.999936	0.971009
213177_at	MAPK8IP3	2.09514	2.89973	0.804588	0.0150067	0.0519471	Neutrophils	0.192725	57574.6	85800	1.7815	11.0567	5.69334e-08	0.195286	0.125977	0.0727695	1	0.971009
213231_at	DMWD	2.50617	2.93176	0.425585	0.00448787	0.0917015	Neutrophils	0.192725	57574.6	85800	1.71768	7.60105	7.15203e-08	0.106794	0.167378	0.0559903	0.99998	0.971009
213242_x_at	CEP170B	4.54484	4.69731	0.15247	0.000218883	0.0144563	Neutrophils	0.192725	57574.6	85800	1.72901	8.07823	7.17566e-08	0.0235849	0.0664565	0.0188742	0.999991	0.971009
213288_at	MBOAT2	4.66727	5.70751	1.04024	0.0185973	0.448365	Neutrophils	0.192725	57574.6	85800	1.71715	8.67376	7.51602e-09	0.217397	0.370105	0.11993	0.999997	0.971009
213363_at	CA5BP1	2.21459	2.70045	0.485861	0.00898654	0.0320317	Neutrophils	0.192725	57574.6	85800	1.78007	8.60249	7.97366e-07	0.151121	0.0989234	0.0564791	0.999996	0.971009
213368_x_at	PPFIA3	2.11765	2.43782	0.320165	0.0038819	0.0166135	Neutrophils	0.192725	57574.6	85800	1.771	8.45329	6.10457e-07	0.0993231	0.0712426	0.0378746	0.999995	0.971009
213369_at	CDHR1	2.40645	2.30321	-0.103235	0.000316814	0.00201324	Neutrophils	0.192725	57574.6	85800	1.75161	9.0383	8.38891e-08	0.0283746	0.0248003	0.011422	0.999998	0.971009
213393_at	MFSD9	2.24433	3.33405	1.08972	0.0357243	0.42931	Neutrophils	0.192725	57574.6	85800	1.72684	7.94101	7.78607e-08	0.301307	0.362155	0.137227	0.999989	0.971009
213398_s_at	SDR39U1	7.25947	6.02973	-1.22974	0.0398377	0.652728	Neutrophils	0.192725	57574.6	85800	1.72007	7.84964	5.25584e-08	0.318182	0.446555	0.156662	0.999987	0.971009
213409_s_at	RHEB	2.35052	2.34483	-0.00568909	5.81624e-07	2.09663e-05	Neutrophils	0.192725	57574.6	85800	1.71955	7.39872	1.28071e-07	0.00121576	0.00253087	0.000768929	0.999972	0.991969
213414_s_at	RPS19	12.3748	10.6775	-1.69734	0.0830001	0.837351	Neutrophils	0.192725	57574.6	85800	1.73236	8.43512	4.97405e-08	0.459269	0.505781	0.201223	0.999995	0.971009
213442_x_at	SPDEF	4.15829	4.43742	0.279133	1.8203e-06	0.0605099	Neutrophils	0.192725	57574.6	85800	1.76121	7.94957	7.32924e-07	0.0021508	0.135964	0.035113	0.999988	0.971009
213477_x_at	EEF1A1	13.9538	12.3833	-1.57052	0.0811913	0.695528	Neutrophils	0.192725	57574.6	85800	1.7385	8.15468	1.29721e-07	0.454237	0.460963	0.192592	0.999992	0.971009
213495_s_at	RRBP1	2.30647	2.77499	0.468516	0.000403835	0.123459	Neutrophils	0.192725	57574.6	85800	1.75121	9.13836	7.06844e-08	0.0320354	0.19421	0.0512691	0.999998	0.971009
213539_at	CD3D	9.73048	6.40493	-3.32555	0.32627	1.47083	Neutrophils	0.192725	57574.6	85800	1.7684	9.51774	1.36163e-07	0.910577	0.670332	0.349406	0.999999	0.971009
213569_at	LOC100506603	3.6393	4.09537	0.456064	0.00717996	0.0212276	Neutrophils	0.192725	57574.6	85800	1.78907	9.19566	6.1707e-07	0.135079	0.0805303	0.0495956	0.999998	0.971009
213595_s_at	CDC42BPA	2.45646	2.90905	0.452591	0.000531538	0.113457	Neutrophils	0.192725	57574.6	85800	1.74751	9.12351	5.48609e-08	0.0367532	0.186177	0.0496072	0.999998	0.971009
213613_s_at	NADK	3.27544	3.77288	0.497436	0.00450968	0.188877	Neutrophils	0.192725	57574.6	85800	1.72146	6.95172	3.80809e-07	0.107054	0.240214	0.0715559	0.999936	0.971009
213622_at	COL9A2	2.74763	4.35223	1.6046	0.000147874	1.21048	Neutrophils	0.192725	57574.6	85800	1.76089	10.2107	3.495e-08	0.0193854	0.608118	0.157148	1	0.971009
213632_at	DHODH	2.44703	2.79073	0.3437	0.00423851	0.0616672	Neutrophils	0.192725	57574.6	85800	1.72219	6.93984	4.10813e-07	0.103785	0.137258	0.0495257	0.999935	0.971009
213647_at	DNA2	1.80537	2.67792	0.872548	0.011648	0.0605863	Neutrophils	0.192725	57574.6	85800	1.76129	12.9741	1.7029e-09	0.17205	0.136049	0.0672531	1	0.971009
213652_at	PCSK5	2.08298	2.42484	0.341857	0.00487382	0.0363835	Neutrophils	0.192725	57574.6	85800	1.74428	7.42952	6.51102e-07	0.111292	0.105429	0.0460134	0.999972	0.971009
213675_at	PARVA	2.42542	2.69034	0.26492	6.19281e-07	0.0380897	Neutrophils	0.192725	57574.6	85800	1.76125	9.51038	8.63371e-08	0.0012545	0.107873	0.0278558	0.999999	0.971009
213691_at	PTOV1-AS2	4.21777	4.52176	0.303986	0.00148132	0.0349675	Neutrophils	0.192725	57574.6	85800	1.71716	9.04121	3.66027e-09	0.0613555	0.103357	0.0336223	0.999998	0.971009
213692_s_at	VDR	2.36904	2.74131	0.372279	0.00280936	0.0768137	Neutrophils	0.192725	57574.6	85800	1.71739	7.66693	6.06279e-08	0.0844951	0.153189	0.0485565	0.999982	0.971009
213693_s_at	MUC1	2.87712	3.31934	0.442215	0.00368654	0.13325	Neutrophils	0.192725	57574.6	85800	1.71958	7.21667	1.88824e-07	0.0967917	0.201763	0.0612769	0.999961	0.971009
213695_at	PON3	2.34713	2.51871	0.171583	4.54702e-06	0.0231264	Neutrophils	0.192725	57574.6	85800	1.76064	7.89523	7.70128e-07	0.00339932	0.0840549	0.0217324	0.999987	0.971009
213715_s_at	KANK3	2.28851	2.65808	0.369576	0.000752369	0.0801942	Neutrophils	0.192725	57574.6	85800	1.73751	8.60234	5.68234e-08	0.0437264	0.156524	0.0429623	0.999996	0.971009
213723_s_at	IDUA	2.35052	2.46298	0.112461	5.81624e-07	0.00620054	Neutrophils	0.192725	57574.6	85800	1.76099	10.0009	4.55789e-08	0.00121576	0.0435235	0.011245	1	0.971009
213752_at	KAZN	2.302	2.6848	0.382807	0.0015103	0.11914	Neutrophils	0.192725	57574.6	85800	1.73222	7.16689	5.03539e-07	0.0619527	0.190782	0.0534133	0.999956	0.971009
213783_at	MFNG	3.40968	4.03931	0.629627	0.00254875	0.167003	Neutrophils	0.192725	57574.6	85800	1.72886	9.80798	3.4892e-09	0.0804807	0.225877	0.0641953	0.999999	0.971009
213784_at	IFT27	2.44706	2.92051	0.473447	0.00302703	0.0734993	Neutrophils	0.192725	57574.6	85800	1.71714	9.76295	9.32233e-10	0.0877075	0.149848	0.0484943	0.999999	0.971009
213792_s_at	INSR	3.00989	4.97039	1.96051	0.0890254	0.414261	Neutrophils	0.192725	57574.6	85800	1.76682	10.6994	3.04484e-08	0.475648	0.355751	0.183235	1	0.971009
213823_at	HOXA11	2.21246	2.76495	0.552492	0.00999184	0.125264	Neutrophils	0.192725	57574.6	85800	1.72569	7.53759	1.5545e-07	0.15935	0.195624	0.0732982	0.999977	0.971009
213871_s_at	DNPH1	2.35052	2.50054	0.150022	5.81624e-07	0.0121012	Neutrophils	0.192725	57574.6	85800	1.76114	9.55285	8.11431e-08	0.00121576	0.0608029	0.0157045	0.999999	0.971009
213915_at	NKG7	14.6904	8.83932	-5.85105	0.298542	1.13899	Neutrophils	0.192725	57574.6	85800	1.77672	17.8458	1.49245e-10	0.871026	0.589888	0.327866	1	0.615
213917_at	PAX8	2.34136	2.63873	0.297373	7.8611e-05	0.0365929	Neutrophils	0.192725	57574.6	85800	1.75442	10.7341	1.09859e-08	0.0141342	0.105732	0.0277035	1	0.971009
213958_at	CD6	7.57974	6.0269	-1.55284	0.0564673	0.832906	Neutrophils	0.192725	57574.6	85800	1.72192	8.55998	1.53904e-08	0.378814	0.504437	0.181406	0.999996	0.971009
213965_s_at	CHD5	2.20071	3.02813	0.827423	0.00140429	0.21266	Neutrophils	0.192725	57574.6	85800	1.74302	12.0337	7.18224e-10	0.0597388	0.25489	0.0687588	1	0.971009
213968_at	TSPAN5	2.28409	3.02186	0.737777	0.00464725	0.100797	Neutrophils	0.192725	57574.6	85800	1.71737	12.7181	6.73669e-12	0.108674	0.175482	0.05801	1	0.971009
213985_s_at	TMEM259	2.47092	2.70788	0.236965	0.00124168	0.00983248	Neutrophils	0.192725	57574.6	85800	1.74174	10.0963	8.23977e-09	0.0561737	0.0548076	0.0234706	1	0.971009
214011_s_at	NOP16	4.81503	5.64287	0.827839	0.0206968	0.0692299	Neutrophils	0.192725	57574.6	85800	1.78317	9.71973	2.55312e-07	0.22934	0.145431	0.085171	0.999999	0.971009
214050_at	CGGBP1	2.42315	2.71376	0.290609	0.000183472	0.0290951	Neutrophils	0.192725	57574.6	85800	1.74368	11.4482	1.61047e-09	0.021593	0.0942799	0.0253848	1	0.971009
214054_at	DOK2	8.34922	7.0014	-1.34782	0.0601781	0.298241	Neutrophils	0.192725	57574.6	85800	1.76368	8.87445	2.31888e-07	0.391064	0.301851	0.151877	0.999997	0.971009
214070_s_at	ATP10B	2.58924	3.02167	0.432436	0.0030135	0.100074	Neutrophils	0.192725	57574.6	85800	1.7187	8.04524	3.11564e-08	0.0875112	0.174851	0.0537505	0.999991	0.971009
214091_s_at	GPX3	2.35431	2.88252	0.528204	0.0121094	0.0895269	Neutrophils	0.192725	57574.6	85800	1.7447	7.295	8.41031e-07	0.175424	0.165381	0.0724064	0.999964	0.971009
214124_x_at	FGFR1OP	4.83802	5.6744	0.836372	0.0163159	0.154906	Neutrophils	0.192725	57574.6	85800	1.73454	9.49318	1.03427e-08	0.203626	0.217542	0.0881024	0.999999	0.971009
214125_s_at	NENF	3.09505	3.65713	0.562086	0.0069275	0.158365	Neutrophils	0.192725	57574.6	85800	1.71721	7.80863	4.42668e-08	0.132683	0.219957	0.0719827	0.999986	0.971009
214135_at	CLDN18	3.7514	3.91663	0.165232	0.000163614	0.00981902	Neutrophils	0.192725	57574.6	85800	1.72729	10.5309	9.09601e-10	0.020391	0.0547701	0.0156902	1	0.971009
214145_s_at	SPTB	2.78226	3.50709	0.724825	0.00792107	0.222848	Neutrophils	0.192725	57574.6	85800	1.71751	8.80575	6.02996e-09	0.14188	0.260923	0.0823127	0.999997	0.971009
214195_at	TPP1	5.89628	6.30601	0.409728	0.00447216	0.051679	Neutrophils	0.192725	57574.6	85800	1.72798	8.51508	2.95752e-08	0.106607	0.125651	0.0481179	0.999996	0.971009
214247_s_at	DKK3	2.34734	2.65927	0.31193	0.000152986	0.063188	Neutrophils	0.192725	57574.6	85800	1.75362	8.55278	1.94317e-07	0.0197176	0.13894	0.0364712	0.999996	0.971009
214248_s_at	TRIM2	2.33191	2.53256	0.20066	0.000172181	0.0318871	Neutrophils	0.192725	57574.6	85800	1.74577	7.59473	5.36923e-07	0.0209181	0.0986999	0.0264209	0.999979	0.971009
214250_at	NUMA1	3.75541	4.63911	0.883696	0.0311876	0.225573	Neutrophils	0.192725	57574.6	85800	1.74568	7.63381	5.00205e-07	0.281526	0.262514	0.115761	0.99998	0.971009
214261_s_at	ADH6	2.34494	2.50062	0.155675	6.09951e-06	0.0129938	Neutrophils	0.192725	57574.6	85800	1.75972	9.53847	7.49389e-08	0.00393709	0.0630052	0.0163207	0.999999	0.971009
214278_s_at	NDRG2	2.35576	2.6712	0.315444	0.00210088	0.0427559	Neutrophils	0.192725	57574.6	85800	1.71771	8.24419	1.88841e-08	0.0730683	0.11429	0.0382626	0.999993	0.971009
214285_at	FABP3	2.40626	2.27136	-0.134901	0.000314696	0.00683659	Neutrophils	0.192725	57574.6	85800	1.71736	8.93205	4.6336e-09	0.0282796	0.0457013	0.015103	0.999998	0.971009
214321_at	NOV	4.55167	5.66487	1.11319	0.0413938	0.471359	Neutrophils	0.192725	57574.6	85800	1.72842	7.62955	1.5956e-07	0.324337	0.379477	0.145906	0.999981	0.971009
214340_at	ALOX12P2	2.3377	2.52289	0.185185	6.17588e-05	0.0171774	Neutrophils	0.192725	57574.6	85800	1.75033	9.66273	3.17061e-08	0.0125279	0.0724415	0.0191648	0.999999	0.971009
214368_at	RASGRP2	4.30675	4.91195	0.605201	0.0113959	0.154052	Neutrophils	0.192725	57574.6	85800	1.7238	7.59151	1.20764e-07	0.170178	0.216942	0.0797209	0.99998	0.971009
214376_at	MAPK10	2.37048	2.22728	-0.143198	0.00044517	0.014102	Neutrophils	0.192725	57574.6	85800	1.71829	7.04705	2.46883e-07	0.033635	0.0656371	0.0203203	0.999947	0.971009
214377_s_at	CTRL	3.55665	4.29857	0.741917	0.0138628	0.167654	Neutrophils	0.192725	57574.6	85800	1.72666	8.66629	1.99458e-08	0.187695	0.226316	0.0856095	0.999997	0.971009
214411_x_at	CTRB2	2.47865	2.84762	0.368973	0.000645244	0.0962827	Neutrophils	0.192725	57574.6	85800	1.74281	7.97011	2.3842e-07	0.040494	0.171508	0.0462946	0.999989	0.971009
214419_s_at	CYP2C9	2.35052	2.62702	0.276505	5.81624e-07	0.0380249	Neutrophils	0.192725	57574.6	85800	1.76126	9.93481	5.04547e-08	0.00121576	0.107781	0.0278319	0.999999	0.971009
214448_x_at	NFKBIB	4.52974	4.65338	0.123631	0.000384019	0.0124508	Neutrophils	0.192725	57574.6	85800	1.71848	6.49771	8.44039e-07	0.0312395	0.0616749	0.0190268	0.999853	0.971009
214473_x_at	PMS2P3	7.08213	6.05225	-1.02988	0.00829065	0.0950369	Neutrophils	0.192725	57574.6	85800	1.72822	15.7484	9.78757e-13	0.145152	0.170394	0.0653959	1	0.971009
214490_at	ARSF	2.3517	2.37093	0.0192258	4.67812e-07	0.000298212	Neutrophils	0.192725	57574.6	85800	1.75618	7.71765	7.9336e-07	0.00109035	0.00954491	0.00249114	0.999983	0.971009
214496_x_at	KAT6B	2.83674	4.16988	1.33314	0.0433638	0.283272	Neutrophils	0.192725	57574.6	85800	1.75031	9.93279	2.19099e-08	0.331965	0.294179	0.134216	0.999999	0.971009
214513_s_at	CREB1	5.49103	4.73765	-0.753386	0.0126772	0.282044	Neutrophils	0.192725	57574.6	85800	1.71728	7.80217	4.51626e-08	0.17949	0.29354	0.096561	0.999986	0.971009
214517_at	KRTAP5-9	2.34712	2.51186	0.164734	0.000109647	0.0100291	Neutrophils	0.192725	57574.6	85800	1.73486	10.741	1.60901e-09	0.0166927	0.0553529	0.015337	1	0.971009
214526_x_at	PMS2P1	6.18402	5.53289	-0.651126	0.013371	0.148326	Neutrophils	0.192725	57574.6	85800	1.72922	7.89809	1.02051e-07	0.184336	0.212872	0.0824409	0.999988	0.971009
214527_s_at	PQBP1	7.38778	5.85935	-1.52843	0.0649249	0.282614	Neutrophils	0.192725	57574.6	85800	1.77015	9.84781	1.0223e-07	0.406194	0.293837	0.155205	0.999999	0.971009
214558_at	GPR12	2.4255	2.16904	-0.256464	0.000446608	0.039659	Neutrophils	0.192725	57574.6	85800	1.73434	8.39248	6.29195e-08	0.0336892	0.110073	0.0305588	0.999995	0.971009
214566_at	SMR3A	2.18593	2.62917	0.443243	0.00270061	0.0493236	Neutrophils	0.192725	57574.6	85800	1.71865	10.544	2.83545e-10	0.0828436	0.122754	0.0420373	1	0.971009
214584_x_at	ACACB	2.38037	2.44029	0.0599152	6.76085e-06	0.00161548	Neutrophils	0.192725	57574.6	85800	1.74878	10.1549	1.4277e-08	0.00414504	0.0222157	0.00590012	1	0.971009
214607_at	PAK3	2.50233	2.61195	0.109617	9.4701e-05	0.00745556	Neutrophils	0.192725	57574.6	85800	1.73218	8.20263	7.38975e-08	0.0155133	0.0477254	0.0133637	0.999993	0.971009
214628_at	NHLH1	2.35701	2.73916	0.382149	8.88425e-05	0.0351548	Neutrophils	0.192725	57574.6	85800	1.75331	14.0378	2.54094e-10	0.0150258	0.103634	0.0272228	1	0.971009
214788_x_at	DDN	3.29614	3.80632	0.510178	0.00766318	0.170018	Neutrophils	0.192725	57574.6	85800	1.71729	6.80142	3.94686e-07	0.139551	0.227906	0.0750106	0.999917	0.971009
214794_at	PA2G4	6.89789	5.65832	-1.23957	0.00744684	0.167295	Neutrophils	0.192725	57574.6	85800	1.71725	16.6991	2.85767e-14	0.137567	0.226074	0.0742297	1	0.971009
214818_at	CCDC57	2.35797	2.62006	0.262081	5.46197e-06	0.0543729	Neutrophils	0.192725	57574.6	85800	1.76096	7.87008	8.13201e-07	0.00372566	0.128884	0.033301	0.999986	0.971009
214864_s_at	GRHPR	7.37451	5.96262	-1.41189	0.0766886	0.301785	Neutrophils	0.192725	57574.6	85800	1.77518	8.46783	7.41782e-07	0.441462	0.303639	0.166736	0.999995	0.971009
214891_at	FBXO21	2.69676	3.09844	0.401683	0.00306211	0.083994	Neutrophils	0.192725	57574.6	85800	1.7174	7.91527	3.60493e-08	0.0882143	0.160189	0.0507479	0.999988	0.971009
214893_x_at	HCN2	3.07337	3.65231	0.578938	0.00237174	0.0976166	Neutrophils	0.192725	57574.6	85800	1.72122	11.2297	1.31484e-10	0.0776358	0.172691	0.0515544	1	0.971009
214899_at	ZNF780B	2.34195	2.36555	0.0235992	8.76129e-06	0.0003828	Neutrophils	0.192725	57574.6	85800	1.72207	7.36383	1.67707e-07	0.00471859	0.0108142	0.00320475	0.99997	0.971009
214957_at	ACTL8	2.92762	3.44906	0.521443	0.000439996	0.122552	Neutrophils	0.192725	57574.6	85800	1.75034	10.1867	1.56379e-08	0.0334389	0.193495	0.0511885	1	0.971009
214981_at	POSTN	2.34851	2.52084	0.172333	5.23128e-07	0.0229217	Neutrophils	0.192725	57574.6	85800	1.76123	7.97468	7.07477e-07	0.00115301	0.0836821	0.02161	0.999989	0.971009
215008_at	TLL2	2.24363	2.43293	0.189302	0.000839114	0.0153729	Neutrophils	0.192725	57574.6	85800	1.71861	8.07157	2.9286e-08	0.0461784	0.068531	0.0234529	0.999991	0.971009
215026_x_at	SCNN1A	3.82021	4.25181	0.431596	0.00578719	0.0369988	Neutrophils	0.192725	57574.6	85800	1.75132	8.83265	1.10697e-07	0.121272	0.106317	0.0488637	0.999997	0.971009
215045_at	CELF3	3.35366	3.74363	0.389965	0.000912385	0.11457	Neutrophils	0.192725	57574.6	85800	1.74019	7.66101	3.39943e-07	0.0481523	0.187087	0.0509026	0.999981	0.971009
215077_at	COL3A1	2.36624	2.48016	0.113914	6.73963e-06	0.00722684	Neutrophils	0.192725	57574.6	85800	1.75819	9.32934	8.88649e-08	0.00413853	0.0469876	0.0122103	0.999999	0.971009
215082_at	ELOVL5	2.44148	2.61922	0.177733	0.000450069	0.0188267	Neutrophils	0.192725	57574.6	85800	1.72144	7.86608	5.73036e-08	0.0338195	0.0758396	0.0225949	0.999987	0.971009
215116_s_at	DNM1	2.46351	2.67796	0.21445	0.000404957	0.0401846	Neutrophils	0.192725	57574.6	85800	1.73629	7.02159	8.49984e-07	0.0320799	0.1108	0.0305416	0.999942	0.971009
215170_s_at	CEP152	2.27492	2.52581	0.250881	0.000505955	0.00191429	Neutrophils	0.192725	57574.6	85800	1.77713	18.604	9.45225e-11	0.0358578	0.0241832	0.0134853	1	0.971009
215173_at	DNAAF1	2.27306	3.45112	1.17805	0.0202702	0.120665	Neutrophils	0.192725	57574.6	85800	1.75471	13.0244	8.35168e-10	0.226964	0.191999	0.0904501	1	0.971009
215186_at	TBC1D30	2.39351	2.80243	0.40892	1.91172e-05	0.126371	Neutrophils	0.192725	57574.6	85800	1.76079	8.05187	6.17405e-07	0.00697013	0.196486	0.0507857	0.99999	0.971009
215242_at	PIGC	2.46514	4.03454	1.56939	0.020796	2.00841	Neutrophils	0.192725	57574.6	85800	1.73582	7.25627	5.33259e-07	0.229889	0.783314	0.216281	0.999962	0.971009
215244_at	DGCR5	2.42655	2.72486	0.298311	0.000799942	0.0466052	Neutrophils	0.192725	57574.6	85800	1.72677	8.70231	1.88783e-08	0.0450876	0.119324	0.0342795	0.999997	0.971009
215255_at	IGSF9B	2.34003	2.74514	0.405113	0.00597392	0.0722247	Neutrophils	0.192725	57574.6	85800	1.72667	7.2091	3.21001e-07	0.123213	0.148543	0.0561947	0.99996	0.971009
215276_at	WFDC8	2.37333	2.60745	0.234125	5.69235e-07	0.0371821	Neutrophils	0.192725	57574.6	85800	1.76126	8.50691	3.31498e-07	0.00120275	0.10658	0.0275218	0.999995	0.971009
215277_at	PCDH1	2.35853	2.52871	0.17018	5.5953e-05	0.017618	Neutrophils	0.192725	57574.6	85800	1.75147	8.79246	1.18629e-07	0.0119245	0.0733648	0.0193552	0.999997	0.971009
215298_at	LOC105377443	2.25446	2.51383	0.259375	0.000681292	0.0589971	Neutrophils	0.192725	57574.6	85800	1.73389	6.94707	8.51161e-07	0.0416097	0.134253	0.0373359	0.999934	0.971009
215301_at	SYCE1L	2.37974	2.2658	-0.113942	0.00029154	0.0109855	Neutrophils	0.192725	57574.6	85800	1.72007	6.51293	9.01436e-07	0.0272193	0.0579322	0.0174947	0.999857	0.971009
215302_at	LOC257152	2.38055	2.62677	0.246223	6.94342e-05	0.043525	Neutrophils	0.192725	57574.6	85800	1.7561	8.17985	3.92402e-07	0.0132836	0.115313	0.0301011	0.999992	0.971009
215303_at	DCLK1	2.34606	2.53702	0.190967	7.42201e-06	0.0281254	Neutrophils	0.192725	57574.6	85800	1.76041	7.96439	6.8718e-07	0.00434299	0.0926954	0.0239776	0.999989	0.971009
215313_x_at	HLA-A	15.7861	15.2044	-0.581718	0.0104538	0.0925303	Neutrophils	0.192725	57574.6	85800	1.7372	8.36475	8.25431e-08	0.162992	0.168132	0.069544	0.999994	0.971009
215361_at	DOCK5	2.2266	2.60503	0.378433	0.00129283	0.0807232	Neutrophils	0.192725	57574.6	85800	1.728	8.44274	3.37821e-08	0.0573191	0.157039	0.0448235	0.999995	0.971009
215384_s_at	MAP1A	2.30806	2.82056	0.512495	0.00438126	0.09597	Neutrophils	0.192725	57574.6	85800	1.71733	9.07142	3.52317e-09	0.105518	0.171229	0.0564955	0.999998	0.971009
215395_x_at	PRSS3P2	2.50524	2.91093	0.405692	0.00318717	0.0630767	Neutrophils	0.192725	57574.6	85800	1.71791	8.67974	8.06498e-09	0.0899976	0.138817	0.0467401	0.999997	0.971009
215427_s_at	ZCCHC14	2.31341	2.8904	0.576989	0.00644728	0.163157	Neutrophils	0.192725	57574.6	85800	1.71718	8.04522	2.69553e-08	0.128002	0.22326	0.0717183	0.999991	0.971009
215431_at	SNTB1	2.27058	2.43903	0.168457	0.000515946	0.012489	Neutrophils	0.192725	57574.6	85800	1.71714	8.42233	1.24342e-08	0.0362101	0.0617693	0.0200012	0.999995	0.971009
215518_at	STXBP5L	2.35052	2.56902	0.218502	5.81624e-07	0.0262049	Neutrophils	0.192725	57574.6	85800	1.76123	9.45657	9.24167e-08	0.00121576	0.0894748	0.0231058	0.999999	0.971009
215527_at	KHDRBS2	2.36081	2.48288	0.122065	0.000191509	0.00919405	Neutrophils	0.192725	57574.6	85800	1.72352	7.85753	6.95363e-08	0.0220609	0.0529984	0.0155348	0.999987	0.971009
215538_at	LARGE	2.35052	2.38217	0.0316466	5.81624e-07	0.000695965	Neutrophils	0.192725	57574.6	85800	1.75851	8.35735	3.48747e-07	0.00121576	0.0145815	0.00378668	0.999994	0.971009
215566_x_at	LYPLA2	6.0928	5.83167	-0.261134	0.00267116	0.0272175	Neutrophils	0.192725	57574.6	85800	1.73202	7.21876	4.50076e-07	0.0823906	0.091187	0.0361744	0.99996	0.971009
215606_s_at	ERC1	2.51409	3.38345	0.869363	0.00750415	0.184744	Neutrophils	0.192725	57574.6	85800	1.71715	11.3358	5.88865e-11	0.138095	0.237572	0.0766916	1	0.971009
215622_x_at	PHF7	2.36616	2.76269	0.396533	0.000437835	0.100695	Neutrophils	0.192725	57574.6	85800	1.74836	8.50355	1.4768e-07	0.0333567	0.175394	0.0466315	0.999995	0.971009
215687_x_at	PLCB1	2.35052	2.73362	0.383104	5.81624e-07	0.0606668	Neutrophils	0.192725	57574.6	85800	1.76128	10.898	1.58951e-08	0.00121576	0.13614	0.0351535	1	0.971009
215720_s_at	NFYA	3.29977	4.01568	0.715908	0.0212337	0.154051	Neutrophils	0.192725	57574.6	85800	1.74554	7.49108	6.30789e-07	0.232295	0.216941	0.095568	0.999975	0.971009
215804_at	EPHA1	2.34979	2.90484	0.555042	5.55563e-06	0.0515658	Neutrophils	0.192725	57574.6	85800	1.76094	17.1142	4.19713e-11	0.00375746	0.125513	0.0324316	1	0.971009
215829_at	SHANK2	2.23742	2.73017	0.492757	0.000955018	0.0964825	Neutrophils	0.192725	57574.6	85800	1.73659	10.4237	3.08075e-09	0.0492645	0.171685	0.0472729	1	0.971009
215834_x_at	SCARB1	2.35173	2.44555	0.0938251	2.68541e-06	0.00507699	Neutrophils	0.192725	57574.6	85800	1.75952	9.19318	1.16523e-07	0.00261236	0.0393833	0.0102059	0.999998	0.971009
215860_at	SYT12	2.59156	3.11393	0.522377	0.00466699	0.161915	Neutrophils	0.192725	57574.6	85800	1.71914	7.68907	6.74018e-08	0.108905	0.222409	0.0679376	0.999983	0.971009
215861_at	LOC101927770	2.39457	2.78614	0.391563	0.00502878	0.0803367	Neutrophils	0.192725	57574.6	85800	1.72047	7.08292	2.68413e-07	0.113047	0.156663	0.0552827	0.99995	0.971009
215863_at	TFR2	2.47297	2.83525	0.36228	5.63736e-06	0.102893	Neutrophils	0.192725	57574.6	85800	1.76112	7.91086	7.72205e-07	0.003785	0.177297	0.0457953	0.999987	0.971009
215867_x_at	CA12	2.31262	2.81053	0.497909	0.000121741	0.17251	Neutrophils	0.192725	57574.6	85800	1.75893	8.35921	3.56613e-07	0.0175892	0.229571	0.0595642	0.999994	0.971009
215883_at	CTNNA1	2.90726	3.33559	0.428325	0.00411888	0.0242839	Neutrophils	0.192725	57574.6	85800	1.75517	10.5203	1.52466e-08	0.10231	0.0861328	0.040714	1	0.971009
215975_x_at	GK	2.48355	3.19057	0.707012	0.0154811	0.0799985	Neutrophils	0.192725	57574.6	85800	1.76161	9.12697	1.45806e-07	0.198348	0.156333	0.077464	0.999998	0.971009
216013_at	ZXDB	2.31061	2.53825	0.227643	0.000227921	0.0298809	Neutrophils	0.192725	57574.6	85800	1.74087	8.77537	5.59521e-08	0.0240669	0.0955446	0.0259411	0.999997	0.971009
216045_at	CCDC144A	2.35052	2.45927	0.108748	5.81624e-07	0.00786305	Neutrophils	0.192725	57574.6	85800	1.76106	8.58894	2.92232e-07	0.00121576	0.0490123	0.0126614	0.999996	0.971009
216057_at	RAB3GAP2	2.35929	2.65984	0.300545	2.82107e-05	0.0322865	Neutrophils	0.192725	57574.6	85800	1.75838	11.6499	5.29126e-09	0.00846711	0.0993161	0.0257982	1	0.971009
216060_s_at	DAAM1	1.18855	3.31942	2.13087	0.100472	0.376022	Neutrophils	0.192725	57574.6	85800	1.77767	11.2262	3.72557e-08	0.505303	0.338935	0.189812	1	0.971009
216084_at	FAM205BP	2.26852	2.69674	0.428219	0.00532343	0.0869667	Neutrophils	0.192725	57574.6	85800	1.72012	7.48341	1.12234e-07	0.116312	0.162999	0.0572225	0.999975	0.971009
216106_at	LOC145678	2.28399	2.47344	0.189449	0.000334428	0.0249943	Neutrophils	0.192725	57574.6	85800	1.73124	7.71183	1.68167e-07	0.0291527	0.0873835	0.024566	0.999983	0.971009
216119_s_at	SPEF1	2.78722	3.09659	0.309364	0.00022697	0.0486396	Neutrophils	0.192725	57574.6	85800	1.74755	9.52575	3.07885e-08	0.0240166	0.1219	0.0324766	0.999999	0.971009
216209_at	LINC00939	2.35052	2.79711	0.446594	5.81624e-07	0.156564	Neutrophils	0.192725	57574.6	85800	1.7613	7.90847	7.82141e-07	0.00121576	0.218703	0.0564703	0.999987	0.971009
216232_s_at	GCN1	4.27512	5.03494	0.759825	0.018023	0.0991296	Neutrophils	0.192725	57574.6	85800	1.75854	9.01235	1.39523e-07	0.214014	0.174025	0.0843094	0.999998	0.971009
216249_at	PVT1	2.35052	2.58401	0.233493	5.81624e-07	0.0246165	Neutrophils	0.192725	57574.6	85800	1.76123	10.4262	2.76148e-08	0.00121576	0.0867207	0.0223948	1	0.971009
216256_at	GRM8	2.60263	3.01519	0.412566	0.00402272	0.0851122	Neutrophils	0.192725	57574.6	85800	1.71748	7.70195	5.67941e-08	0.101109	0.161252	0.0535665	0.999983	0.971009
216269_s_at	ELN	2.74095	3.12016	0.379217	1.81978e-05	0.027147	Neutrophils	0.192725	57574.6	85800	1.75905	16.0529	7.90123e-11	0.00680045	0.091069	0.0236229	1	0.971009
216272_x_at	SYDE1	3.19668	3.65613	0.459447	0.00063348	0.0719967	Neutrophils	0.192725	57574.6	85800	1.73858	11.3272	1.0779e-09	0.0401231	0.148308	0.0405614	1	0.971009
216276_s_at	ADAM3A	2.31584	2.51458	0.198739	0.000117255	0.0179091	Neutrophils	0.192725	57574.6	85800	1.74315	9.96357	1.13359e-08	0.0172621	0.0739685	0.0199465	1	0.971009
216303_s_at	MTMR1	2.55321	3.25251	0.699301	0.0057222	0.115935	Neutrophils	0.192725	57574.6	85800	1.71774	11.0888	9.77912e-11	0.12059	0.188199	0.0630635	1	0.971009
216327_s_at	SIGLEC8	2.37228	2.82439	0.452104	0.000160532	0.108581	Neutrophils	0.192725	57574.6	85800	1.75646	9.51683	6.12985e-08	0.020198	0.182132	0.0475057	0.999999	0.971009
216332_at	POU6F1	2.92307	4.54322	1.62014	0.0843383	0.239839	Neutrophils	0.192725	57574.6	85800	1.79089	9.56354	4.52225e-07	0.462957	0.270688	0.169408	0.999999	0.971009
216345_at	ZSWIM8	2.48839	3.20284	0.714453	0.00764586	0.155227	Neutrophils	0.192725	57574.6	85800	1.71772	9.79489	9.48033e-10	0.139393	0.217768	0.0729414	0.999999	0.971009
216367_at	COL4A3	2.3615	2.55752	0.196017	1.17657e-05	0.0261233	Neutrophils	0.192725	57574.6	85800	1.75978	8.47157	3.19388e-07	0.00546811	0.0893354	0.0231382	0.999995	0.971009
216381_x_at	AKR7A3	3.49554	3.89579	0.400253	0.00671032	0.0620062	Neutrophils	0.192725	57574.6	85800	1.73555	7.12283	6.7287e-07	0.130587	0.137634	0.056193	0.999952	0.971009
216385_at	LOC220077	4.01367	4.16489	0.151222	4.17989e-06	0.00962672	Neutrophils	0.192725	57574.6	85800	1.75983	10.7674	1.6504e-08	0.0032592	0.0542311	0.0140445	1	0.971009
216522_at	OR2B6	2.31376	2.46021	0.146453	0.000704674	0.0132409	Neutrophils	0.192725	57574.6	85800	1.71836	6.76508	4.60931e-07	0.0423177	0.0636016	0.0216484	0.999911	0.971009
216697_at	TRIO	2.33292	2.46649	0.133572	0.000221422	0.0100338	Neutrophils	0.192725	57574.6	85800	1.72262	8.17628	3.4434e-08	0.0237213	0.055366	0.0163365	0.999992	0.971009
216699_s_at	KLK1	3.07786	3.58751	0.509654	0.00941601	0.117245	Neutrophils	0.192725	57574.6	85800	1.72587	7.17416	3.25705e-07	0.15469	0.189259	0.0710402	0.999957	0.971009
216759_at	HRASLS2	2.35052	2.64908	0.298559	5.81624e-07	0.0504622	Neutrophils	0.192725	57574.6	85800	1.76127	9.31211	1.11787e-07	0.00121576	0.124163	0.0320613	0.999999	0.971009
216852_x_at	IGLJ3	2.31757	2.3687	0.0511279	8.84174e-05	0.000437069	Neutrophils	0.192725	57574.6	85800	1.76381	8.78544	2.63189e-07	0.0149898	0.0115554	0.00581962	0.999997	0.971009
216875_x_at	HAB1	4.95317	5.64443	0.691262	0.00480282	0.124191	Neutrophils	0.192725	57574.6	85800	1.71721	11.0896	9.0019e-11	0.110478	0.194784	0.0623342	1	0.971009
216888_at	LDB3	2.96982	3.80596	0.836138	0.0252873	0.0853176	Neutrophils	0.192725	57574.6	85800	1.78275	8.87404	6.55284e-07	0.253501	0.161446	0.0942229	0.999997	0.971009
216906_at	ST14	2.41514	2.60475	0.189606	0.000736404	0.0304553	Neutrophils	0.192725	57574.6	85800	1.72128	6.58838	8.23985e-07	0.04326	0.0964586	0.0287788	0.999875	0.971009
216929_x_at	ABO	3.09671	3.93511	0.838404	0.0305035	0.201987	Neutrophils	0.192725	57574.6	85800	1.74968	7.43173	8.7989e-07	0.278422	0.248411	0.112814	0.999972	0.971009
216959_x_at	NRCAM	2.35052	2.50777	0.157254	5.81624e-07	0.0157247	Neutrophils	0.192725	57574.6	85800	1.76118	8.78488	2.24855e-07	0.00121576	0.0693107	0.0179005	0.999997	0.971009
216965_x_at	SPG20	2.58577	2.82381	0.238039	7.87326e-05	0.0270213	Neutrophils	0.192725	57574.6	85800	1.75221	9.94792	2.50224e-08	0.0141451	0.0908578	0.0239285	0.999999	0.971009
216985_s_at	STX3	5.30074	4.4559	-0.84484	0.0228705	0.48516	Neutrophils	0.192725	57574.6	85800	1.71747	6.60937	6.14687e-07	0.241083	0.384992	0.127825	0.999881	0.971009
217006_x_at	FASN	2.3506	2.76701	0.416409	5.87297e-07	0.105116	Neutrophils	0.192725	57574.6	85800	1.76129	8.99921	1.69392e-07	0.00122168	0.179203	0.0462717	0.999998	0.971009
217007_s_at	ADAM15	2.44115	2.88835	0.447198	0.00197152	0.135347	Neutrophils	0.192725	57574.6	85800	1.7297	7.76907	1.34818e-07	0.0707829	0.203345	0.0575614	0.999985	0.971009
217017_at	OSBPL10	2.3181	2.45616	0.138059	0.000536119	0.00700343	Neutrophils	0.192725	57574.6	85800	1.72463	8.05149	5.23766e-08	0.0369113	0.0462556	0.017147	0.999991	0.971009
217062_at	DMPK	2.51173	2.66406	0.15233	6.64139e-07	0.018661	Neutrophils	0.192725	57574.6	85800	1.76119	7.81175	8.96726e-07	0.00129915	0.0755051	0.0195001	0.999985	0.971009
217069_at	KMT2B	2.55232	3.16399	0.61167	0.00206669	0.267466	Neutrophils	0.192725	57574.6	85800	1.74066	7.87628	2.42099e-07	0.0724712	0.285854	0.0776598	0.999987	0.971009
217070_at	MTHFR	2.45168	3.10866	0.656975	0.00163573	0.17792	Neutrophils	0.192725	57574.6	85800	1.73785	10.2783	4.33483e-09	0.0644739	0.233143	0.0639185	1	0.971009
217139_at	VDAC1	2.3468	2.59849	0.251688	0.000665077	0.0339855	Neutrophils	0.192725	57574.6	85800	1.72453	8.48449	2.28183e-08	0.0411116	0.101896	0.0296644	0.999995	0.971009
217150_s_at	NF2	2.36071	2.46682	0.106118	1.369e-06	0.00601652	Neutrophils	0.192725	57574.6	85800	1.76053	9.57128	7.59815e-08	0.00186522	0.0428728	0.0110872	0.999999	0.971009
217153_at	ARHGAP1	2.40273	2.80052	0.397783	0.00380168	0.0600233	Neutrophils	0.192725	57574.6	85800	1.72067	8.30163	2.24769e-08	0.0982914	0.135416	0.0479162	0.999994	0.971009
217174_s_at	APC2	2.14983	2.60225	0.452427	0.0030347	0.0293045	Neutrophils	0.192725	57574.6	85800	1.73392	11.866	2.96704e-10	0.0878185	0.0946186	0.038128	1	0.971009
217248_s_at	SLC7A8	2.41753	2.30604	-0.111482	0.00043626	0.00614079	Neutrophils	0.192725	57574.6	85800	1.72289	7.07548	3.24121e-07	0.0332967	0.0433133	0.0157561	0.999949	0.971009
217282_at	MAN1A2	2.33405	2.40928	0.0752313	8.40282e-05	0.00349903	Neutrophils	0.192725	57574.6	85800	1.72138	7.71891	7.67136e-08	0.014613	0.0326951	0.00974636	0.999984	0.971009
217286_s_at	NDRG3	8.09797	7.15934	-0.938631	0.0346493	0.328697	Neutrophils	0.192725	57574.6	85800	1.73457	7.31202	4.44485e-07	0.29674	0.316889	0.128368	0.999966	0.971009
217310_s_at	FOXJ3	2.40106	2.18703	-0.214035	0.00173432	0.0194924	Neutrophils	0.192725	57574.6	85800	1.72882	7.18773	3.87447e-07	0.0663885	0.0771689	0.0297778	0.999958	0.971009
217370_x_at	FUS	5.92858	4.17776	-1.75082	0.0878218	0.821917	Neutrophils	0.192725	57574.6	85800	1.73507	8.59049	4.76072e-08	0.472421	0.501099	0.203809	0.999996	0.971009
217380_s_at	ADD3-AS1	2.48685	2.25999	-0.22686	0.00209064	0.0275769	Neutrophils	0.192725	57574.6	85800	1.72439	6.68395	8.14627e-07	0.07289	0.0917872	0.0339409	0.999895	0.971009
217410_at	AGRN	2.35052	2.67198	0.321459	5.81624e-07	0.0405988	Neutrophils	0.192725	57574.6	85800	1.76126	11.1779	1.15177e-08	0.00121576	0.111369	0.0287583	1	0.971009
217460_at	TNP2	2.34073	2.37147	0.0307416	3.16385e-05	0.000478034	Neutrophils	0.192725	57574.6	85800	1.72146	7.11471	2.69454e-07	0.00896678	0.0120848	0.00432086	0.999953	0.971009
217509_x_at	GRIK5	5.21235	5.85701	0.644659	0.0148121	0.271769	Neutrophils	0.192725	57574.6	85800	1.7186	6.53961	7.73928e-07	0.194015	0.288144	0.0985777	0.999864	0.971009
217530_at	SLC34A1	2.32272	2.45179	0.129073	0.000517648	0.0109847	Neutrophils	0.192725	57574.6	85800	1.71747	6.71114	4.89052e-07	0.0362698	0.05793	0.0192326	0.999902	0.971009
217540_at	NXPE3	1.64918	2.60423	0.95505	0.0226172	0.258193	Neutrophils	0.192725	57574.6	85800	1.72834	8.85027	1.68192e-08	0.239744	0.280854	0.107912	0.999997	0.971009
217584_at	NPC1	4.32842	2.89569	-1.43273	0.0576198	0.144746	Neutrophils	0.192725	57574.6	85800	1.79654	10.335	2.74819e-07	0.382661	0.210287	0.138629	1	0.971009
217610_at	SPDYE2	4.63222	3.27376	-1.35846	0.0316875	0.35755	Neutrophils	0.192725	57574.6	85800	1.7287	10.6633	8.78318e-10	0.283774	0.330505	0.127396	1	0.971009
217628_at	CLIC5	2.14155	2.75353	0.611982	0.00306181	0.177853	Neutrophils	0.192725	57574.6	85800	1.72672	9.13621	8.6852e-09	0.0882098	0.233099	0.0669843	0.999998	0.971009
217720_at	CHCHD2	10.1315	9.01844	-1.11301	0.0393783	0.284591	Neutrophils	0.192725	57574.6	85800	1.74571	8.55773	1.13026e-07	0.316342	0.294863	0.130059	0.999996	0.971009
217733_s_at	TMSB10	13.0744	11.4048	-1.66963	0.096597	0.539127	Neutrophils	0.192725	57574.6	85800	1.75783	8.5363	2.59097e-07	0.495462	0.40584	0.195592	0.999996	0.971009
217748_at	ADIPOR1	14.0953	12.2774	-1.81799	0.113328	1.15524	Neutrophils	0.192725	57574.6	85800	1.732	7.71492	1.76714e-07	0.536656	0.594081	0.235646	0.999983	0.971009
217780_at	WDR83OS	9.6661	8.78674	-0.879362	0.0182552	0.174043	Neutrophils	0.192725	57574.6	85800	1.73439	9.42807	1.13073e-08	0.215388	0.230588	0.0932706	0.999999	0.971009
217791_s_at	ALDH18A1	2.56033	3.1885	0.628172	0.0118066	0.152393	Neutrophils	0.192725	57574.6	85800	1.72493	7.82919	8.26383e-08	0.173217	0.21577	0.0802345	0.999986	0.971009
217871_s_at	MIF	9.05113	7.56357	-1.48756	0.0398594	0.787629	Neutrophils	0.192725	57574.6	85800	1.71792	9.00365	4.29592e-09	0.318268	0.490535	0.165217	0.999998	0.971009
217872_at	PIH1D1	7.59597	6.07594	-1.52003	0.0758846	0.412774	Neutrophils	0.192725	57574.6	85800	1.75909	8.80022	1.93339e-07	0.439142	0.355112	0.172726	0.999997	0.971009
217903_at	STRN4	2.63839	3.5746	0.936214	0.0213959	0.114907	Neutrophils	0.192725	57574.6	85800	1.75971	10.226	3.14042e-08	0.233181	0.187362	0.0915522	1	0.971009
217912_at	DUS1L	6.49123	5.73135	-0.759878	0.019959	0.232391	Neutrophils	0.192725	57574.6	85800	1.72775	7.46239	2.09979e-07	0.225215	0.266452	0.101828	0.999974	0.971009
217995_at	SQRDL	11.1127	9.91807	-1.19465	0.0444349	0.303572	Neutrophils	0.192725	57574.6	85800	1.74825	8.72917	1.04076e-07	0.336039	0.304537	0.136857	0.999997	0.971009
218010_x_at	PPDPF	2.53332	4.53962	2.0063	0.0839636	0.488068	Neutrophils	0.192725	57574.6	85800	1.75585	10.9373	9.69612e-09	0.461927	0.386144	0.183437	1	0.971009
218054_s_at	KXD1	2.36305	2.68424	0.321182	0.000141772	0.0571369	Neutrophils	0.192725	57574.6	85800	1.75344	9.25733	7.02476e-08	0.0189812	0.13212	0.0346949	0.999999	0.971009
218072_at	COMMD9	6.40053	5.20166	-1.19887	0.0546389	0.361809	Neutrophils	0.192725	57574.6	85800	1.74968	7.94022	3.86646e-07	0.372631	0.332467	0.150987	0.999988	0.971009
218074_at	FAM96B	7.77398	6.54645	-1.22753	0.0464403	0.231579	Neutrophils	0.192725	57574.6	85800	1.76337	9.19301	1.4959e-07	0.343539	0.265986	0.133528	0.999998	0.971009
218115_at	ASF1B	2.84456	4.43123	1.58667	0.0250519	0.350522	Neutrophils	0.192725	57574.6	85800	1.72302	13.309	7.95457e-12	0.252318	0.32724	0.119218	1	0.971009
218122_s_at	SENP2	3.83041	3.26205	-0.568365	0.0128193	0.121356	Neutrophils	0.192725	57574.6	85800	1.73465	7.2823	4.72131e-07	0.180493	0.192548	0.0780475	0.999964	0.971009
218173_s_at	WHSC1L1	3.0653	4.03858	0.973279	0.0309958	0.197952	Neutrophils	0.192725	57574.6	85800	1.75137	8.60808	1.54563e-07	0.280659	0.245917	0.113066	0.999996	0.971009
218200_s_at	NDUFB2	8.54778	6.4076	-2.14017	0.148972	0.492549	Neutrophils	0.192725	57574.6	85800	1.78373	9.37659	3.85502e-07	0.61529	0.387913	0.228246	0.999999	0.971009
218204_s_at	FYCO1	5.22649	3.64367	-1.58282	0.0649782	0.35728	Neutrophils	0.192725	57574.6	85800	1.75856	9.88789	4.4019e-08	0.406361	0.33038	0.160076	0.999999	0.971009
218251_at	MID1IP1	5.77418	6.96304	1.18886	0.0345916	0.24686	Neutrophils	0.192725	57574.6	85800	1.74627	9.77395	1.94942e-08	0.296492	0.274622	0.121636	0.999999	0.971009
218272_at	TTC38	6.44475	4.06576	-2.37899	0.13113	0.584583	Neutrophils	0.192725	57574.6	85800	1.76896	10.7545	3.34184e-08	0.57727	0.422603	0.221208	1	0.971009
218273_s_at	PDP1	5.72617	4.47906	-1.24711	0.0501616	0.5214	Neutrophils	0.192725	57574.6	85800	1.73134	7.92179	1.14959e-07	0.357038	0.399112	0.157427	0.999988	0.971009
218302_at	PSENEN	8.62461	6.91959	-1.70502	0.0942727	0.417361	Neutrophils	0.192725	57574.6	85800	1.76931	9.09816	2.42273e-07	0.489464	0.35708	0.187403	0.999998	0.971009
218445_at	H2AFY2	3.30009	3.81959	0.519505	0.00236314	0.0167607	Neutrophils	0.192725	57574.6	85800	1.74655	16.3577	1.14202e-11	0.0774949	0.0715576	0.0317591	1	0.971009
218448_at	GID8	7.86072	6.63251	-1.22821	0.0246094	0.222131	Neutrophils	0.192725	57574.6	85800	1.73644	11.4666	6.97057e-10	0.25008	0.260503	0.107112	1	0.971009
218472_s_at	PELO	6.03503	4.56673	-1.4683	0.0774769	0.264465	Neutrophils	0.192725	57574.6	85800	1.78218	8.89254	6.23381e-07	0.443725	0.284245	0.165116	0.999997	0.971009
218476_at	POMT1	2.92237	3.52624	0.603869	0.0139627	0.0809965	Neutrophils	0.192725	57574.6	85800	1.75595	8.07512	4.54929e-07	0.18837	0.157305	0.0747814	0.999991	0.971009
218483_s_at	IFT46	3.72055	3.11506	-0.605489	0.0118667	0.191579	Neutrophils	0.192725	57574.6	85800	1.7203	7.1098	2.5032e-07	0.173658	0.241926	0.0851625	0.999952	0.971009
218484_at	NDUFA4L2	2.44346	3.10477	0.661317	0.0106688	0.220651	Neutrophils	0.192725	57574.6	85800	1.71761	7.63292	6.64272e-08	0.164659	0.259634	0.0866402	0.999981	0.971009
218486_at	KLF11	5.87251	4.56188	-1.31063	0.0436694	0.517455	Neutrophils	0.192725	57574.6	85800	1.72724	8.66659	2.10423e-08	0.333132	0.397599	0.151228	0.999997	0.971009
218495_at	UXT	8.97884	8.21635	-0.762493	0.0207015	0.216255	Neutrophils	0.192725	57574.6	85800	1.73117	7.53142	2.34646e-07	0.229366	0.257035	0.101242	0.999977	0.971009
218503_at	FOCAD	1.61378	2.5793	0.965515	0.0246252	0.131482	Neutrophils	0.192725	57574.6	85800	1.76	9.83826	5.20457e-08	0.25016	0.20042	0.0981388	0.999999	0.971009
218509_at	LPPR2	5.62866	6.64597	1.01731	0.018859	0.139568	Neutrophils	0.192725	57574.6	85800	1.74466	11.2564	2.28068e-09	0.218921	0.206491	0.0903754	1	0.971009
218526_s_at	RANGRF	5.92557	4.61643	-1.30914	0.0341383	0.745582	Neutrophils	0.192725	57574.6	85800	1.71734	8.3089	1.59649e-08	0.294543	0.477262	0.157559	0.999994	0.971009
218562_s_at	TMEM57	4.08825	3.51694	-0.571306	0.0123956	0.136631	Neutrophils	0.192725	57574.6	85800	1.72943	7.20757	3.88023e-07	0.177485	0.204307	0.0792646	0.999959	0.971009
218628_at	CCDC53	5.65827	4.73248	-0.925791	0.0337434	0.202243	Neutrophils	0.192725	57574.6	85800	1.75438	7.92488	5.22049e-07	0.292835	0.248569	0.116821	0.999988	0.971009
218634_at	PHLDA3	2.50798	2.57685	0.0688683	6.62161e-07	0.00371261	Neutrophils	0.192725	57574.6	85800	1.7607	7.91007	7.55968e-07	0.00129721	0.0336782	0.00870642	0.999987	0.971009
218673_s_at	ATG7	6.22179	4.84049	-1.3813	0.0769465	0.46349	Neutrophils	0.192725	57574.6	85800	1.75414	7.8242	6.01536e-07	0.442204	0.376296	0.176542	0.999986	0.971009
218677_at	S100A14	2.21201	2.63234	0.420331	0.00145857	0.128694	Neutrophils	0.192725	57574.6	85800	1.73423	7.63233	2.40585e-07	0.0608824	0.198285	0.0550724	0.999981	0.971009
218688_at	TKFC	2.52436	2.73672	0.212363	0.0017752	0.026992	Neutrophils	0.192725	57574.6	85800	1.72134	6.55054	8.97957e-07	0.0671663	0.0908086	0.0324192	0.999866	0.971009
218694_at	ARMCX1	2.02735	2.54757	0.520218	0.00806658	0.124373	Neutrophils	0.192725	57574.6	85800	1.72108	7.50023	1.17155e-07	0.143177	0.194927	0.0693603	0.999976	0.971009
218700_s_at	RAB29	6.40432	4.72617	-1.67814	0.0677694	0.338566	Neutrophils	0.192725	57574.6	85800	1.76328	10.4011	3.31731e-08	0.414997	0.321611	0.161343	1	0.971009
218747_s_at	TAPBPL	8.88117	6.62877	-2.2524	0.101991	0.135032	Neutrophils	0.192725	57574.6	85800	1.82114	12.6809	1.36195e-07	0.509108	0.203108	0.177621	1	0.971009
218829_s_at	CHD7	3.44069	4.83119	1.39049	0.032426	0.275899	Neutrophils	0.192725	57574.6	85800	1.73877	11.4393	9.48119e-10	0.287061	0.290325	0.121554	1	0.971009
218832_x_at	ARRB1	6.11369	3.29036	-2.82333	0.0596265	0.814554	Neutrophils	0.192725	57574.6	85800	1.72356	15.4424	5.55699e-13	0.389267	0.498849	0.182829	1	0.971009
218843_at	FNDC4	4.1676	4.79087	0.623265	5.61516e-05	0.298534	Neutrophils	0.192725	57574.6	85800	1.76067	7.98263	6.78385e-07	0.0119456	0.302	0.0780776	0.999989	0.971009
218858_at	DEPTOR	2.36503	2.49469	0.129666	0.000537012	0.00543735	Neutrophils	0.192725	57574.6	85800	1.73224	8.00506	1.05794e-07	0.036942	0.0407571	0.0161981	0.99999	0.971009
218862_at	ASB13	4.84067	3.93023	-0.910431	0.03022	0.137034	Neutrophils	0.192725	57574.6	85800	1.76811	8.5555	4.5706e-07	0.277125	0.204608	0.106415	0.999996	0.971009
218880_at	FOSL2	5.39804	6.2687	0.870652	0.00251409	0.374877	Neutrophils	0.192725	57574.6	85800	1.7428	9.53084	2.06078e-08	0.0799316	0.338418	0.0913511	0.999999	0.971009
218907_s_at	LRRC61	2.39315	2.76399	0.370838	0.00158942	0.0533407	Neutrophils	0.192725	57574.6	85800	1.7188	9.46461	1.99553e-09	0.0635546	0.127655	0.0391815	0.999999	0.971009
218966_at	MYO5C	1.96022	2.42294	0.462717	0.00411689	0.00119367	Neutrophils	0.192725	57574.6	85800	1.84988	13.4317	3.07614e-07	0.102285	0.0190964	0.0344498	1	0.971009
219005_at	TMEM59L	2.38147	2.64382	0.262344	0.000238047	0.0382383	Neutrophils	0.192725	57574.6	85800	1.74386	9.01948	4.8397e-08	0.0245957	0.108083	0.0290864	0.999998	0.971009
219045_at	RHOF	8.48857	7.16169	-1.32688	0.0676504	0.272737	Neutrophils	0.192725	57574.6	85800	1.77398	8.45005	7.1437e-07	0.414633	0.288656	0.157026	0.999995	0.971009
219058_x_at	TINAGL1	2.69441	2.9284	0.233992	0.00201926	0.0261151	Neutrophils	0.192725	57574.6	85800	1.72488	7.04852	3.93274e-07	0.0716349	0.0893213	0.0331973	0.999946	0.971009
219059_s_at	LYVE1	2.38245	2.55263	0.170181	0.000321837	0.015376	Neutrophils	0.192725	57574.6	85800	1.72344	8.46641	2.12986e-08	0.0285987	0.0685379	0.0201007	0.999995	0.971009
219100_at	OBFC1	5.61063	4.65285	-0.95778	0.0324331	0.308556	Neutrophils	0.192725	57574.6	85800	1.73446	7.7074	2.1335e-07	0.287093	0.307027	0.124267	0.999983	0.971009
219107_at	BCAN	3.11861	3.50914	0.390522	0.00130392	0.132148	Neutrophils	0.192725	57574.6	85800	1.73665	7.0601	8.07787e-07	0.0575643	0.200927	0.0553139	0.999946	0.971009
219127_at	PRR15L	3.30531	3.92855	0.623234	0.000132648	0.298281	Neutrophils	0.192725	57574.6	85800	1.7598	7.9715	6.58028e-07	0.0183603	0.301872	0.0781828	0.999989	0.971009
219144_at	DUSP26	2.36516	2.69158	0.326429	5.8889e-07	0.0593858	Neutrophils	0.192725	57574.6	85800	1.76128	9.38542	1.01635e-07	0.00122333	0.134695	0.0347804	0.999999	0.971009
219157_at	KLHL2	6.42896	7.96994	1.54099	0.0321085	1.2005	Neutrophils	0.192725	57574.6	85800	1.71998	8.41717	1.67409e-08	0.285652	0.605607	0.183077	0.999995	0.971009
219170_at	FSD1	2.7714	2.93175	0.160345	2.97926e-05	0.0183371	Neutrophils	0.192725	57574.6	85800	1.75601	8.2052	3.75899e-07	0.00870126	0.074847	0.0195418	0.999992	0.971009
219171_s_at	ZNF236	2.23727	2.40526	0.167987	0.000865576	0.0136371	Neutrophils	0.192725	57574.6	85800	1.72071	7.35149	1.54908e-07	0.0469009	0.0645461	0.0228507	0.999969	0.971009
219219_at	TMEM160	5.52584	3.06609	-2.45975	0.0364628	0.311824	Neutrophils	0.192725	57574.6	85800	1.73857	19.0645	2.686e-13	0.304406	0.308648	0.129023	1	0.971009
219314_s_at	ZNF219	3.37708	4.58123	1.20416	0.0371989	0.448495	Neutrophils	0.192725	57574.6	85800	1.72675	8.59274	2.29777e-08	0.307463	0.370159	0.140136	0.999996	0.971009
219329_s_at	ATRAID	8.98527	7.55815	-1.42712	0.0675711	0.252935	Neutrophils	0.192725	57574.6	85800	1.77766	9.16795	3.55597e-07	0.414389	0.27798	0.155664	0.999998	0.971009
219331_s_at	KLHDC8A	2.39577	2.59554	0.199773	0.00016478	0.0249726	Neutrophils	0.192725	57574.6	85800	1.74304	8.47878	1.05676e-07	0.0204635	0.0873457	0.0235615	0.999995	0.971009
219414_at	CLSTN2	2.28243	2.4224	0.139967	0.000437517	0.0098604	Neutrophils	0.192725	57574.6	85800	1.71724	7.77156	4.80009e-08	0.0333446	0.0548854	0.0180102	0.999985	0.971009
219427_at	FAT4	2.34995	2.51414	0.164183	0.000164053	0.0179132	Neutrophils	0.192725	57574.6	85800	1.73791	8.09696	1.37192e-07	0.0204183	0.0739768	0.0202771	0.999991	0.971009
219455_at	CFAP69	2.44377	3.12101	0.677239	0.0012454	0.159625	Neutrophils	0.192725	57574.6	85800	1.74051	11.283	1.41838e-09	0.0562578	0.220831	0.0600229	1	0.971009
219464_at	CA14	2.31383	2.76888	0.455053	0.00866842	0.0440198	Neutrophils	0.192725	57574.6	85800	1.76247	7.8689	8.81241e-07	0.148422	0.115967	0.0578293	0.999986	0.971009
219503_s_at	TMEM40	3.14997	3.79312	0.64315	0.000489958	0.136022	Neutrophils	0.192725	57574.6	85800	1.75031	11.9251	1.79146e-09	0.0352864	0.203851	0.0539324	1	0.971009
219511_s_at	SNCAIP	2.42218	2.92173	0.499546	1.00606e-05	0.0823451	Neutrophils	0.192725	57574.6	85800	1.76089	12.1878	3.688e-09	0.0050564	0.158609	0.0409874	1	0.971009
219529_at	CLIC3	8.81889	4.76229	-4.0566	0.156917	0.711972	Neutrophils	0.192725	57574.6	85800	1.76808	16.7279	1.30839e-10	0.631486	0.466381	0.242506	1	0.971009
219555_s_at	CENPN	2.08181	2.70215	0.620338	0.0102852	0.0570156	Neutrophils	0.192725	57574.6	85800	1.75816	9.72913	5.24278e-08	0.161672	0.131979	0.0637608	0.999999	0.971009
219557_s_at	NRIP3	2.31379	2.67155	0.35776	0.000688396	0.0851546	Neutrophils	0.192725	57574.6	85800	1.73995	8.14623	1.46024e-07	0.0418261	0.161292	0.0439173	0.999992	0.971009
219580_s_at	TMC5	2.29921	2.74228	0.443075	0.00316308	0.0872573	Neutrophils	0.192725	57574.6	85800	1.71742	8.57424	9.43867e-09	0.0896568	0.163271	0.0516751	0.999996	0.971009
219610_at	ARHGEF28	2.28495	2.39482	0.109866	0.000387218	0.00396345	Neutrophils	0.192725	57574.6	85800	1.73186	7.96926	1.09706e-07	0.0313694	0.0347973	0.0137863	0.999989	0.971009
219650_at	ERCC6L	2.75965	3.27972	0.520079	0.0101884	0.0538551	Neutrophils	0.192725	57574.6	85800	1.76049	8.25029	4.56041e-07	0.16091	0.128269	0.0630376	0.999993	0.971009
219656_at	PCDH12	3.26019	3.90259	0.642398	0.00152053	0.114045	Neutrophils	0.192725	57574.6	85800	1.73131	12.2454	1.25102e-10	0.0621621	0.186658	0.0524604	1	0.971009
219659_at	ATP8A2	2.41507	2.75441	0.339336	0.000951787	0.0505319	Neutrophils	0.192725	57574.6	85800	1.72517	9.41897	4.50321e-09	0.0491811	0.124249	0.0360269	0.999999	0.971009
219663_s_at	TMEM121	2.38328	2.52129	0.138011	0.000590771	0.0117473	Neutrophils	0.192725	57574.6	85800	1.71787	6.84877	3.70194e-07	0.038747	0.0599072	0.0201512	0.999924	0.971009
219674_s_at	HDLBP	2.20847	3.08206	0.873588	0.0149731	0.131279	Neutrophils	0.192725	57574.6	85800	1.73758	10.5155	2.98992e-09	0.195067	0.200265	0.0830763	1	0.971009
219704_at	YBX2	3.96635	4.77684	0.810488	0.0147843	0.249825	Neutrophils	0.192725	57574.6	85800	1.71962	8.42123	1.60258e-08	0.193833	0.276266	0.0962433	0.999995	0.971009
219722_s_at	GDPD3	4.57521	5.72557	1.15036	0.0384077	0.237535	Neutrophils	0.192725	57574.6	85800	1.75289	9.18585	7.45755e-08	0.312419	0.269385	0.125232	0.999998	0.971009
219733_s_at	SLC27A5	2.58525	2.7597	0.174442	0.000298778	0.0196223	Neutrophils	0.192725	57574.6	85800	1.7289	7.92908	9.39227e-08	0.0275551	0.0774255	0.0220003	0.999988	0.971009
219753_at	STAG3	3.27084	4.16753	0.896695	0.0119492	0.232218	Neutrophils	0.192725	57574.6	85800	1.71805	9.96103	7.31526e-10	0.17426	0.266353	0.0900203	1	0.971009
219780_at	ZNF771	2.27769	2.69545	0.417763	0.000398174	0.139962	Neutrophils	0.192725	57574.6	85800	1.7524	7.67469	6.89862e-07	0.0318101	0.206783	0.0544338	0.999981	0.971009
219802_at	PYROXD1	6.66282	4.41944	-2.24339	0.104048	0.818476	Neutrophils	0.192725	57574.6	85800	1.74202	10.4542	5.11074e-09	0.514215	0.500049	0.214592	1	0.971009
219812_at	PVRIG	7.98495	6.47211	-1.51284	0.081	0.593189	Neutrophils	0.192725	57574.6	85800	1.74512	8.09191	2.27392e-07	0.453702	0.425702	0.186958	0.999991	0.971009
219827_at	UCP3	2.5286	2.84308	0.314485	0.00127344	0.0520468	Neutrophils	0.192725	57574.6	85800	1.72112	8.34669	2.14891e-08	0.0568877	0.126097	0.0376778	0.999994	0.971009
219833_s_at	EFHC1	2.17615	3.02936	0.853211	0.0251403	0.321113	Neutrophils	0.192725	57574.6	85800	1.7252	7.30579	2.38163e-07	0.252763	0.313212	0.116786	0.999966	0.971009
219876_s_at	GOLGA2P5	2.48956	3.10334	0.613785	0.00165419	0.147182	Neutrophils	0.192725	57574.6	85800	1.73437	10.4275	2.4163e-09	0.0648367	0.212049	0.058862	1	0.971009
219885_at	SLFN12	4.58855	3.50798	-1.08057	0.0423665	0.22838	Neutrophils	0.192725	57574.6	85800	1.75953	8.38324	3.56763e-07	0.328125	0.264143	0.128897	0.999994	0.971009
219903_s_at	CYP2C8	2.46304	2.27442	-0.188611	0.00129853	0.00570503	Neutrophils	0.192725	57574.6	85800	1.76969	8.5834	4.79957e-07	0.0574452	0.0417482	0.021974	0.999996	0.971009
219967_at	MRM1	2.61716	3.47068	0.853519	0.0225725	0.300423	Neutrophils	0.192725	57574.6	85800	1.72417	7.63641	1.1368e-07	0.239507	0.302953	0.11177	0.999981	0.971009
219983_at	HRASLS	2.3455	3.17763	0.832134	0.00335002	0.321953	Neutrophils	0.192725	57574.6	85800	1.73573	9.60664	9.69304e-09	0.0922681	0.313621	0.0866207	0.999999	0.971009
219991_at	SLC2A9	2.14064	2.92404	0.783403	0.00320833	0.0285344	Neutrophils	0.192725	57574.6	85800	1.73702	20.315	6.87126e-14	0.0902959	0.093367	0.0385628	1	0.971009
220008_at	PEAK1	3.94745	4.47526	0.527819	0.00467211	0.119073	Neutrophils	0.192725	57574.6	85800	1.71719	8.62568	8.30701e-09	0.108964	0.190728	0.0611915	0.999996	0.971009
220011_at	AUNIP	2.26063	2.46351	0.202877	0.0017024	0.0214645	Neutrophils	0.192725	57574.6	85800	1.72554	6.69643	8.51544e-07	0.0657748	0.0809784	0.0302964	0.999897	0.971009
220028_at	ACVR2B	3.29806	2.62543	-0.67263	0.00251477	0.333497	Neutrophils	0.192725	57574.6	85800	1.74104	7.7656	2.9988e-07	0.0799425	0.319195	0.0866166	0.999984	0.971009
220034_at	IRAK3	4.84122	6.53629	1.69507	0.111128	0.788235	Neutrophils	0.192725	57574.6	85800	1.74655	7.78304	4.1177e-07	0.531422	0.490724	0.217791	0.999985	0.971009
220054_at	IL23A	3.6016	3.92403	0.322431	0.00396798	0.041439	Neutrophils	0.192725	57574.6	85800	1.73118	7.27478	3.82717e-07	0.100418	0.112516	0.0443217	0.999964	0.971009
220069_at	TUBA8	2.35699	2.86458	0.507592	8.80008e-07	0.162092	Neutrophils	0.192725	57574.6	85800	1.76129	8.83392	2.11734e-07	0.00149545	0.222531	0.0574594	0.999997	0.971009
220079_s_at	USP48	6.90604	7.55769	0.651647	0.00586891	0.215914	Neutrophils	0.192725	57574.6	85800	1.71978	8.37463	1.7861e-08	0.122126	0.256832	0.077812	0.999995	0.971009
220142_at	HAPLN2	2.47312	2.75322	0.280097	6.4388e-07	0.0541417	Neutrophils	0.192725	57574.6	85800	1.76127	8.43417	3.67286e-07	0.00127918	0.12861	0.0332097	0.999995	0.971009
220181_x_at	SLC30A5	4.43113	5.06513	0.634008	0.00443822	0.0987204	Neutrophils	0.192725	57574.6	85800	1.71728	11.0976	8.97172e-11	0.106202	0.173665	0.0571301	1	0.971009
220183_s_at	NUDT6	2.32609	2.7307	0.40461	0.00701806	0.0605967	Neutrophils	0.192725	57574.6	85800	1.73818	7.13492	7.69429e-07	0.133548	0.136061	0.0567084	0.999953	0.971009
220210_at	CHRNA10	2.73668	3.14802	0.411342	0.00214934	0.13064	Neutrophils	0.192725	57574.6	85800	1.72752	7.1959	3.49264e-07	0.0739062	0.199778	0.0571634	0.999959	0.971009
220211_at	FLJ13224	2.20594	2.43917	0.233233	0.00152288	0.00843467	Neutrophils	0.192725	57574.6	85800	1.7582	9.50746	7.02217e-08	0.0622101	0.0507625	0.0245316	0.999999	0.971009
220275_at	CUZD1	2.44017	2.36937	-0.0708064	0.000185677	0.00222529	Neutrophils	0.192725	57574.6	85800	1.72692	7.16162	3.59065e-07	0.0217223	0.0260737	0.00988693	0.999956	0.971009
220304_s_at	CNGB3	2.17718	2.64371	0.466534	0.00815842	0.0400759	Neutrophils	0.192725	57574.6	85800	1.76412	8.35244	4.83654e-07	0.14399	0.11065	0.055856	0.999994	0.971009
220307_at	CD244	6.89818	5.26655	-1.63163	0.0630306	0.423705	Neutrophils	0.192725	57574.6	85800	1.74899	10.0368	1.70506e-08	0.400225	0.359783	0.162565	1	0.971009
220356_at	CORIN	2.3515	2.3771	0.025607	1.21614e-06	0.000493101	Neutrophils	0.192725	57574.6	85800	1.75349	7.94561	4.803e-07	0.001758	0.0122737	0.00322279	0.999988	0.971009
220364_at	EPB41L4A-AS2	2.45489	2.16529	-0.289601	0.00111236	0.0447991	Neutrophils	0.192725	57574.6	85800	1.72092	8.2692	2.45387e-08	0.053168	0.116989	0.0350216	0.999994	0.971009
220421_at	BTNL8	12.2524	7.19682	-5.05559	0.361052	1.70239	Neutrophils	0.192725	57574.6	85800	1.76616	13.6777	1.37927e-09	0.957884	0.721172	0.369624	1	0.971009
220424_at	NPHS2	2.36148	2.44992	0.0884419	0.000158478	0.00342987	Neutrophils	0.192725	57574.6	85800	1.71738	8.26144	1.76459e-08	0.0200684	0.0323704	0.0107054	0.999993	0.971009
220430_at	FAM110D	2.35055	2.57312	0.222572	5.81638e-07	0.0378903	Neutrophils	0.192725	57574.6	85800	1.76126	8.01117	6.71777e-07	0.00121578	0.10759	0.0277827	0.999989	0.971009
220433_at	PRRG3	2.35052	2.40183	0.0513127	5.81624e-07	0.00205976	Neutrophils	0.192725	57574.6	85800	1.76035	7.90688	7.45384e-07	0.00121576	0.0250852	0.00648963	0.999987	0.971009
220466_at	CCDC15	2.86066	3.29561	0.43495	0.00165536	0.116618	Neutrophils	0.192725	57574.6	85800	1.73017	8.15797	6.81443e-08	0.0648597	0.188753	0.0533159	0.999992	0.971009
220469_at	COPE	2.35052	2.51995	0.169432	5.81624e-07	0.020974	Neutrophils	0.192725	57574.6	85800	1.76121	8.19612	5.13196e-07	0.00121576	0.0800478	0.0206722	0.999992	0.971009
220479_at	CPS1-IT1	2.36204	2.68886	0.32682	0.000117484	0.0717711	Neutrophils	0.192725	57574.6	85800	1.75597	8.45272	2.60756e-07	0.017279	0.148076	0.0386644	0.999995	0.971009
220507_s_at	UPB1	2.30234	3.0661	0.76376	0.00361417	0.178566	Neutrophils	0.192725	57574.6	85800	1.72398	11.1914	2.08085e-10	0.0958368	0.233566	0.068245	1	0.971009
220519_s_at	LIM2	2.36558	2.76333	0.39775	5.89101e-07	0.0767703	Neutrophils	0.192725	57574.6	85800	1.76128	10.0584	4.33739e-08	0.00122355	0.153146	0.0395442	1	0.971009
220526_s_at	MRPL20	7.77991	6.70563	-1.07428	0.0420904	0.192532	Neutrophils	0.192725	57574.6	85800	1.76767	8.54482	4.52687e-07	0.327054	0.242527	0.125723	0.999996	0.971009
220544_at	TSKS	2.37565	2.6754	0.299756	0.00070627	0.0592014	Neutrophils	0.192725	57574.6	85800	1.73331	7.99653	1.16545e-07	0.0423656	0.134485	0.0374858	0.99999	0.971009
220562_at	CYP2W1	2.42058	2.74109	0.320513	0.00441802	0.0336619	Neutrophils	0.192725	57574.6	85800	1.74339	7.28986	7.8772e-07	0.10596	0.101409	0.043967	0.999964	0.971009
220573_at	KLK14	2.44878	2.86681	0.418032	0.000818779	0.0874414	Neutrophils	0.192725	57574.6	85800	1.73754	9.3193	1.79544e-08	0.0456154	0.163444	0.0448566	0.999999	0.971009
220585_at	HKDC1	2.75526	3.2666	0.511342	0.000523582	0.196348	Neutrophils	0.192725	57574.6	85800	1.75291	7.94058	4.68041e-07	0.0364771	0.244919	0.0643961	0.999988	0.971009
220601_at	C16orf70	2.31852	2.56933	0.250808	8.71232e-05	0.0275862	Neutrophils	0.192725	57574.6	85800	1.75152	10.3568	1.38285e-08	0.0148797	0.0918027	0.0242167	1	0.971009
220626_at	SERPINA10	2.36813	2.52538	0.157255	9.36505e-06	0.0103716	Neutrophils	0.192725	57574.6	85800	1.75829	10.7527	1.4826e-08	0.00487847	0.05629	0.0146247	1	0.971009
220639_at	TM4SF20	2.30539	2.52528	0.219891	0.000929557	0.0414888	Neutrophils	0.192725	57574.6	85800	1.72239	6.60754	8.46791e-07	0.0486034	0.112583	0.0332788	0.99988	0.971009
220650_s_at	SLC9A5	2.39852	2.7229	0.324378	0.000200114	0.0468663	Neutrophils	0.192725	57574.6	85800	1.74856	10.2016	1.3159e-08	0.0225511	0.119657	0.0317967	1	0.971009
220684_at	TBX21	8.48275	5.08224	-3.40051	0.347543	1.25904	Neutrophils	0.192725	57574.6	85800	1.77927	9.66546	2.18357e-07	0.939793	0.620196	0.35182	0.999999	0.971009
220689_at	NODAL	2.46892	2.62085	0.151923	8.53298e-05	0.0149397	Neutrophils	0.192725	57574.6	85800	1.74503	8.38382	1.41616e-07	0.0147258	0.0675584	0.018121	0.999994	0.971009
220714_at	PRDM14	2.37686	2.46446	0.0875946	5.94735e-07	0.00231557	Neutrophils	0.192725	57574.6	85800	1.76043	12.7325	2.00415e-09	0.00122939	0.0265973	0.00687962	1	0.971009
220733_at	SLC26A1	2.30787	2.42914	0.121263	0.000143237	0.00755863	Neutrophils	0.192725	57574.6	85800	1.72507	8.69741	1.61885e-08	0.019079	0.0480541	0.0139425	0.999997	0.971009
220737_at	RPS6KA6	2.32358	2.40359	0.0800146	6.10836e-05	0.000999796	Neutrophils	0.192725	57574.6	85800	1.72009	13.0471	6.80948e-12	0.0124592	0.0174769	0.00613277	1	0.971009
220844_at	TCEB3B	2.34399	2.63846	0.294474	6.38612e-05	0.0321133	Neutrophils	0.192725	57574.6	85800	1.7549	11.3589	5.4031e-09	0.0127393	0.0990493	0.0259246	1	0.971009
220848_x_at	OBP2A	2.49425	2.81386	0.319616	0.000382376	0.0856174	Neutrophils	0.192725	57574.6	85800	1.74806	7.42743	8.10089e-07	0.0311726	0.16173	0.0430318	0.999972	0.971009
220850_at	MORC1	2.35052	2.44064	0.0901229	5.81624e-07	0.00403294	Neutrophils	0.192725	57574.6	85800	1.76081	9.93406	4.8926e-08	0.00121576	0.0351011	0.00907211	0.999999	0.971009
220852_at	FOXN3-AS2	2.37752	2.63625	0.258729	1.32789e-05	0.0442186	Neutrophils	0.192725	57574.6	85800	1.76028	8.60352	2.73476e-07	0.00580911	0.116228	0.0300724	0.999996	0.971009
220853_at	GTDC1	2.28917	2.63974	0.350564	0.00257058	0.029364	Neutrophils	0.192725	57574.6	85800	1.72832	9.63473	4.38194e-09	0.0808246	0.0947145	0.0363855	0.999999	0.971009
220867_s_at	SLC24A2	2.35052	2.3408	-0.00971655	5.81624e-07	6.17405e-05	Neutrophils	0.192725	57574.6	85800	1.73744	8.14907	1.21218e-07	0.00121576	0.00434304	0.00119235	0.999992	0.971009
220869_at	UBA6	2.35052	2.3881	0.0375819	5.81624e-07	0.00110633	Neutrophils	0.192725	57574.6	85800	1.75953	7.88852	7.33235e-07	0.00121576	0.0183845	0.00476413	0.999987	0.971009
220965_s_at	RSPH6A	2.41986	2.81598	0.396115	0.000212307	0.0981041	Neutrophils	0.192725	57574.6	85800	1.75438	8.73163	1.57424e-07	0.0232279	0.173122	0.0453656	0.999997	0.971009
220988_s_at	C1QTNF3	1.89614	2.38223	0.486092	0.00354808	0.018837	Neutrophils	0.192725	57574.6	85800	1.76028	13.0591	1.4179e-09	0.0949565	0.0758604	0.0372225	1	0.971009
221056_x_at	EPS15L1	3.80606	4.0051	0.199038	0.000883531	0.0264117	Neutrophils	0.192725	57574.6	85800	1.71786	7.09311	2.16207e-07	0.0473848	0.0898271	0.0280608	0.999951	0.971009
221057_at	SPATA1	2.35052	2.42474	0.0742228	5.81624e-07	0.00376769	Neutrophils	0.192725	57574.6	85800	1.76078	8.46393	3.42388e-07	0.00121576	0.0339271	0.00876931	0.999995	0.971009
221088_s_at	PPP1R9A	2.35156	2.47965	0.128089	1.33983e-05	0.00746612	Neutrophils	0.192725	57574.6	85800	1.75549	10.2604	2.16799e-08	0.00583516	0.0477591	0.0124838	1	0.971009
221097_s_at	KCNMB2	2.47071	2.74182	0.271112	0.00145362	0.06206	Neutrophils	0.192725	57574.6	85800	1.72173	6.62544	7.81967e-07	0.0607789	0.137694	0.0409198	0.999884	0.971009
221124_s_at	VSX1	2.27677	2.61248	0.335704	0.00194501	0.0983082	Neutrophils	0.192725	57574.6	85800	1.72435	6.64603	8.80451e-07	0.0703054	0.173302	0.0505119	0.999887	0.971009
221139_s_at	CSAD	5.85308	7.33184	1.47876	0.0681422	0.437831	Neutrophils	0.192725	57574.6	85800	1.75109	8.81238	1.12191e-07	0.416137	0.365732	0.167805	0.999997	0.971009
221160_s_at	CABP5	2.42822	3.06278	0.634561	0.0143224	0.17411	Neutrophils	0.192725	57574.6	85800	1.72652	7.28358	2.73653e-07	0.190782	0.230632	0.0871222	0.999965	0.971009
221162_at	HHLA1	2.35964	2.30096	-0.0586808	5.13121e-05	0.00292019	Neutrophils	0.192725	57574.6	85800	1.72636	6.82315	6.89023e-07	0.0114193	0.0298686	0.00860026	0.999919	0.971009
221207_s_at	NBEA	2.36112	2.52895	0.16783	5.86881e-07	0.0170182	Neutrophils	0.192725	57574.6	85800	1.76119	9.01252	1.65355e-07	0.00122125	0.0721051	0.0186219	0.999998	0.971009
221217_s_at	RBFOX1	2.38288	2.55221	0.169339	0.000258654	0.0228238	Neutrophils	0.192725	57574.6	85800	1.73423	7.30149	4.43519e-07	0.0256382	0.0835032	0.0231924	0.999965	0.971009
221226_s_at	ASIC4	2.44273	2.76051	0.31778	0.000644761	0.0552127	Neutrophils	0.192725	57574.6	85800	1.73369	8.79141	3.01971e-08	0.0404788	0.129876	0.0361466	0.999997	0.971009
221240_s_at	B3GNT4	2.94522	3.49577	0.55055	0.00699606	0.0478709	Neutrophils	0.192725	57574.6	85800	1.74818	10.1357	1.39155e-08	0.133338	0.120933	0.054318	1	0.971009
221263_s_at	SF3B5	9.04662	7.95464	-1.09198	0.0211059	0.18433	Neutrophils	0.192725	57574.6	85800	1.73773	11.0795	1.37355e-09	0.231595	0.237305	0.0985589	1	0.971009
221267_s_at	ABHD17A	10.1292	8.1914	-1.93783	0.0191576	0.199747	Neutrophils	0.192725	57574.6	85800	1.73124	19.9051	2.813e-14	0.220647	0.24703	0.0973535	1	0.971009
221277_s_at	PUS3	4.66208	3.91146	-0.750617	0.0106434	0.227904	Neutrophils	0.192725	57574.6	85800	1.71743	8.58364	9.26739e-09	0.164463	0.263867	0.0874474	0.999996	0.971009
221291_at	ULBP2	2.37126	2.6999	0.328639	0.00111807	0.0427247	Neutrophils	0.192725	57574.6	85800	1.72024	9.5433	2.05551e-09	0.0533044	0.114248	0.0344366	0.999999	0.971009
221309_at	RBM17	2.7219	3.29536	0.57346	0.0117873	0.209536	Neutrophils	0.192725	57574.6	85800	1.71896	6.57978	7.2406e-07	0.173076	0.253011	0.0871549	0.999874	0.971009
221326_s_at	TUBD1	2.54143	3.0651	0.523669	0.00380106	0.0516784	Neutrophils	0.192725	57574.6	85800	1.72367	11.3578	1.53712e-10	0.0982834	0.12565	0.0461067	1	0.971009
221329_at	OR52A1	2.34358	2.41765	0.0740645	6.44154e-06	0.00352402	Neutrophils	0.192725	57574.6	85800	1.75539	8.63362	1.93505e-07	0.00404597	0.0328117	0.00857862	0.999996	0.971009
221459_at	TAAR5	2.32612	2.42703	0.100912	1.15629e-05	0.00788442	Neutrophils	0.192725	57574.6	85800	1.7565	7.88357	6.26307e-07	0.00542078	0.0490788	0.0128003	0.999987	0.971009
221526_x_at	PARD3	2.20022	2.73643	0.536206	0.00538697	0.0929159	Neutrophils	0.192725	57574.6	85800	1.71934	9.17762	3.63018e-09	0.117004	0.168482	0.0584253	0.999998	0.971009
221529_s_at	PLVAP	4.1674	5.42057	1.25317	0.0424371	0.648582	Neutrophils	0.192725	57574.6	85800	1.72124	7.89539	5.30949e-08	0.328398	0.445135	0.158721	0.999988	0.971009
221632_s_at	WDR4	3.12255	3.2388	0.116249	1.02644e-06	0.010228	Neutrophils	0.192725	57574.6	85800	1.76097	8.04877	6.26092e-07	0.00161508	0.0558992	0.0144431	0.99999	0.971009
221663_x_at	HRH3	3.31723	3.67265	0.355427	0.00265449	0.0878299	Neutrophils	0.192725	57574.6	85800	1.71867	7.05461	2.49816e-07	0.0821332	0.163806	0.0503823	0.999947	0.971009
221672_s_at	TRAPPC9	3.40069	3.71445	0.313756	1.21744e-06	0.0649836	Neutrophils	0.192725	57574.6	85800	1.76125	8.62325	2.81832e-07	0.00175895	0.1409	0.0363849	0.999996	0.971009
221675_s_at	CHPT1	11.5778	9.91146	-1.6663	0.072108	1.20889	Neutrophils	0.192725	57574.6	85800	1.71973	7.85654	5.02826e-08	0.428075	0.607718	0.21209	0.999987	0.971009
221690_s_at	NLRP2	1.72932	2.40599	0.676678	0.0117856	0.00645045	Neutrophils	0.192725	57574.6	85800	1.84194	11.5051	7.82954e-07	0.173063	0.044392	0.0588153	1	0.971009
221723_s_at	SLC4A5	2.1445	2.88312	0.738626	0.0120311	0.0940285	Neutrophils	0.192725	57574.6	85800	1.7423	10.1341	8.22544e-09	0.174856	0.169488	0.0728853	1	0.971009
221783_at	WIZ	3.85748	4.36266	0.505182	0.00279766	0.185405	Neutrophils	0.192725	57574.6	85800	1.72907	7.4761	2.24685e-07	0.084319	0.237996	0.067573	0.999975	0.971009
221795_at	NTRK2	2.29497	2.378	0.0830305	0.000276673	0.00119382	Neutrophils	0.192725	57574.6	85800	1.77059	8.20365	8.33581e-07	0.0265162	0.0190976	0.0101212	0.999992	0.971009
221798_x_at	RPS2	14.5068	13.6065	-0.90029	0.010856	0.256261	Neutrophils	0.192725	57574.6	85800	1.71716	9.89111	7.37658e-10	0.166098	0.279802	0.0910201	0.999999	0.971009
222002_at	C7orf26	2.23662	2.65793	0.421308	0.00692121	0.0718314	Neutrophils	0.192725	57574.6	85800	1.73139	7.20705	4.42017e-07	0.132623	0.148138	0.0584578	0.999959	0.971009
222003_s_at	DOCK6	2.6975	3.25206	0.554558	0.00508318	0.117911	Neutrophils	0.192725	57574.6	85800	1.71718	8.95286	4.35726e-09	0.113657	0.189796	0.061942	0.999998	0.971009
222020_s_at	NTM	2.4243	2.77238	0.34808	6.18711e-07	0.0656074	Neutrophils	0.192725	57574.6	85800	1.76128	9.52161	8.52343e-08	0.00125393	0.141575	0.0365568	0.999999	0.971009
222058_at	RNF130	5.15566	5.67426	0.518595	0.0107584	0.0840285	Neutrophils	0.192725	57574.6	85800	1.74232	7.52519	4.91577e-07	0.165349	0.160222	0.0689145	0.999976	0.971009
222059_at	ZNF335	2.76238	2.65971	-0.102666	9.8753e-06	0.00790722	Neutrophils	0.192725	57574.6	85800	1.75718	8.02089	5.29172e-07	0.0050096	0.0491497	0.0127998	0.99999	0.971009
222078_at	PKLR	2.50747	2.73257	0.2251	3.78316e-05	0.035702	Neutrophils	0.192725	57574.6	85800	1.75778	8.28704	3.70037e-07	0.00980518	0.104437	0.0271629	0.999993	0.971009
222089_s_at	C16orf71	3.15512	3.49377	0.338645	0.000106855	0.0648749	Neutrophils	0.192725	57574.6	85800	1.75594	9.21171	8.91958e-08	0.0164788	0.140782	0.0367625	0.999998	0.971009
222117_s_at	ADCK2	2.45513	2.74633	0.291202	0.000181243	0.0452113	Neutrophils	0.192725	57574.6	85800	1.74923	9.34032	4.57385e-08	0.0214614	0.117526	0.0311768	0.999999	0.971009
222219_s_at	TLE6	2.95799	3.82922	0.871228	0.0164791	0.109539	Neutrophils	0.192725	57574.6	85800	1.74951	10.5004	9.63416e-09	0.204642	0.182934	0.0829708	1	0.971009
222237_s_at	ZNF112	2.25397	2.35416	0.100186	0.000232273	0.000511184	Neutrophils	0.192725	57574.6	85800	1.80229	11.4922	1.29538e-07	0.0242956	0.0124968	0.00871766	1	0.971009
222305_at	HK2	2.26068	2.7694	0.508715	0.00337229	0.105437	Neutrophils	0.192725	57574.6	85800	1.71818	9.1373	3.42861e-09	0.0925744	0.179476	0.0556746	0.999998	0.971009
222377_at	TBX10	2.40808	2.5727	0.164615	0.000130739	0.0148335	Neutrophils	0.192725	57574.6	85800	1.73855	8.94028	3.56949e-08	0.0182276	0.067318	0.0184128	0.999998	0.971009
222419_x_at	UBE2H	3.68066	4.18423	0.503571	0.00390231	0.0698225	Neutrophils	0.192725	57574.6	85800	1.71888	10.0235	7.29756e-10	0.0995838	0.146052	0.050239	1	0.971009
222481_at	TIMM10B	4.96295	3.93154	-1.03141	0.0169578	0.167538	Neutrophils	0.192725	57574.6	85800	1.7331	11.3896	5.16838e-10	0.207593	0.226238	0.0905571	1	0.971009
222494_at	FOXN3	8.73848	8.08748	-0.650993	0.0163242	0.120736	Neutrophils	0.192725	57574.6	85800	1.74469	7.74308	3.92446e-07	0.203678	0.192056	0.0840741	0.999984	0.971009
222547_at	MAP4K4	5.05011	6.1983	1.14819	0.012691	0.177319	Neutrophils	0.192725	57574.6	85800	1.72305	13.5362	5.85544e-12	0.179588	0.232748	0.0848233	1	0.971009
222554_s_at	NOL6	3.60666	4.32429	0.717627	0.00605716	0.0740089	Neutrophils	0.192725	57574.6	85800	1.72638	12.6511	3.46292e-11	0.124069	0.150366	0.0567246	1	0.971009
222626_at	RBM26	3.52132	4.01895	0.49763	0.00998636	0.0543406	Neutrophils	0.192725	57574.6	85800	1.75907	7.94145	6.61133e-07	0.159306	0.128846	0.0626624	0.999988	0.971009
222643_s_at	BBS1	2.70725	3.08281	0.375563	0.00118483	0.106638	Neutrophils	0.192725	57574.6	85800	1.73458	7.50157	3.1311e-07	0.0548727	0.180495	0.0500646	0.999976	0.971009
222658_s_at	APTX	3.22604	2.69749	-0.528557	0.00352682	0.0738639	Neutrophils	0.192725	57574.6	85800	1.71754	10.5706	2.30686e-10	0.0946717	0.150219	0.0500025	1	0.971009
222711_s_at	RHBDF1	2.45009	2.8968	0.44671	0.0075694	0.0604435	Neutrophils	0.192725	57574.6	85800	1.74139	7.69686	3.4497e-07	0.138694	0.135889	0.0580379	0.999982	0.971009
222730_s_at	ZDHHC2	9.01078	7.39313	-1.61765	0.0683504	1.1258	Neutrophils	0.192725	57574.6	85800	1.71999	7.87187	4.98775e-08	0.416772	0.586461	0.205497	0.999987	0.971009
222798_at	PTER	4.85703	4.08588	-0.771148	0.0172425	0.258488	Neutrophils	0.192725	57574.6	85800	1.7216	7.66058	8.79902e-08	0.209328	0.281015	0.100664	0.999982	0.971009
222802_at	EDN1	2.42185	2.70113	0.279278	0.000558403	0.0427809	Neutrophils	0.192725	57574.6	85800	1.73169	8.70624	2.9323e-08	0.0376706	0.114323	0.0320779	0.999997	0.971009
222804_x_at	DCAF10	8.49721	6.87114	-1.62607	0.0467925	0.479322	Neutrophils	0.192725	57574.6	85800	1.73184	10.7278	1.15959e-09	0.344839	0.382669	0.151575	1	0.971009
222820_at	TNRC6C	5.49345	4.35922	-1.13423	0.0461149	0.390955	Neutrophils	0.192725	57574.6	85800	1.73892	7.82993	2.33158e-07	0.342333	0.345599	0.144858	0.999986	0.971009
222822_s_at	MMRN2	2.35052	2.66225	0.311728	5.81624e-07	0.0349355	Neutrophils	0.192725	57574.6	85800	1.76125	11.685	6.54256e-09	0.00121576	0.10331	0.0266776	1	0.971009
222881_at	HPSE	6.71208	4.2034	-2.50868	0.167854	0.566481	Neutrophils	0.192725	57574.6	85800	1.78274	10.3339	1.28811e-07	0.653121	0.416008	0.242763	1	0.971009
222908_at	PIEZO2	2.35052	2.40995	0.0594349	5.81624e-07	0.00242304	Neutrophils	0.192725	57574.6	85800	1.76049	8.44649	3.44972e-07	0.00121576	0.0272075	0.00703664	0.999995	0.971009
222915_s_at	BANK1	5.43871	7.84282	2.40411	0.154211	0.666991	Neutrophils	0.192725	57574.6	85800	1.77047	10.0584	8.15837e-08	0.626017	0.451408	0.239016	1	0.971009
222945_x_at	OLAH	3.17733	4.15168	0.974346	0.0203324	0.467221	Neutrophils	0.192725	57574.6	85800	1.7172	7.88819	3.74366e-08	0.227312	0.377807	0.12352	0.999988	0.971009
222949_at	NXF3	2.35071	2.44501	0.0943026	9.97817e-07	0.0060657	Neutrophils	0.192725	57574.6	85800	1.76075	8.47471	3.36561e-07	0.00159241	0.0430477	0.0111275	0.999995	0.971009
222950_at	NIPAL2	2.33749	2.43003	0.0925391	8.22644e-05	0.00554122	Neutrophils	0.192725	57574.6	85800	1.72936	7.93263	9.67081e-08	0.0144589	0.0411445	0.0116656	0.999988	0.971009
222951_s_at	ANKEF1	1.99917	2.53582	0.53665	0.010036	0.0262201	Neutrophils	0.192725	57574.6	85800	1.79478	9.2473	7.6362e-07	0.159701	0.0895006	0.0580332	0.999998	0.971009
222954_at	FBXO40	2.36213	2.55491	0.192778	3.72262e-05	0.0267005	Neutrophils	0.192725	57574.6	85800	1.75672	8.18801	4.02144e-07	0.00972641	0.0903168	0.023544	0.999992	0.971009
222971_at	NDUFA2	2.35052	2.36963	0.0191156	5.81624e-07	0.000285222	Neutrophils	0.192725	57574.6	85800	1.75475	7.82131	6.25064e-07	0.00121576	0.00933471	0.00244404	0.999985	0.971009
222976_s_at	TPM3	12.4864	11.5598	-0.926534	0.0287623	0.140174	Neutrophils	0.192725	57574.6	85800	1.76451	8.84363	2.53948e-07	0.270358	0.206939	0.104769	0.999997	0.971009
222996_s_at	CXXC5	4.79475	6.33941	1.54466	0.049286	0.532888	Neutrophils	0.192725	57574.6	85800	1.73004	9.81453	3.91981e-09	0.353908	0.403485	0.157385	0.999999	0.971009
223032_x_at	PRELID1	10.1021	8.51684	-1.58521	0.0547664	0.12212	Neutrophils	0.192725	57574.6	85800	1.80173	11.8314	9.42047e-08	0.373066	0.193153	0.133983	1	0.971009
223038_s_at	FAM60A	6.36997	4.96791	-1.40206	0.0258513	0.243193	Neutrophils	0.192725	57574.6	85800	1.73488	12.6664	1.17675e-10	0.256312	0.272574	0.110692	1	0.971009
223051_at	SSU72	8.61384	7.53318	-1.08066	0.0183516	0.152504	Neutrophils	0.192725	57574.6	85800	1.73973	11.8704	6.02674e-10	0.215956	0.215849	0.0910381	1	0.971009
223064_at	RNF181	9.56404	8.47748	-1.08656	0.0437307	0.160776	Neutrophils	0.192725	57574.6	85800	1.77855	8.69312	6.6158e-07	0.333366	0.221626	0.12499	0.999996	0.971009
223113_at	TMEM138	7.26262	5.6583	-1.60432	0.065912	0.231304	Neutrophils	0.192725	57574.6	85800	1.78083	10.5052	9.59937e-08	0.40927	0.265828	0.152716	1	0.971009
223283_s_at	TSHZ1	6.15215	4.25162	-1.90053	0.130649	0.710781	Neutrophils	0.192725	57574.6	85800	1.75908	8.38551	3.46334e-07	0.576212	0.46599	0.226644	0.999994	0.971009
223297_at	AMMECR1L	6.55365	4.90795	-1.64571	0.0837376	0.343644	Neutrophils	0.192725	57574.6	85800	1.77309	9.40116	2.08217e-07	0.461305	0.324014	0.175053	0.999999	0.971009
223379_s_at	LATS2	2.69496	3.15416	0.4592	0.000190332	0.0867769	Neutrophils	0.192725	57574.6	85800	1.75429	10.7605	1.05139e-08	0.021993	0.162821	0.0426747	1	0.971009
223394_at	SERTAD1	5.95587	5.53014	-0.425737	0.00349422	0.10082	Neutrophils	0.192725	57574.6	85800	1.71764	7.72149	5.52805e-08	0.0942331	0.175502	0.0551367	0.999984	0.971009
223413_s_at	LYAR	6.3468	5.06967	-1.27713	0.0686532	0.45826	Neutrophils	0.192725	57574.6	85800	1.74931	7.53618	7.25919e-07	0.417694	0.374167	0.169466	0.999976	0.971009
223417_at	RAD18	2.39608	2.71524	0.319156	0.00305827	0.0270528	Neutrophils	0.192725	57574.6	85800	1.73723	8.48585	6.74721e-08	0.0881589	0.0909108	0.0376104	0.999995	0.971009
223422_s_at	ARHGAP24	4.39579	5.38163	0.985841	0.0202728	0.432978	Neutrophils	0.192725	57574.6	85800	1.71744	8.1749	2.11769e-08	0.226979	0.363699	0.120594	0.999992	0.971009
223425_at	RAVER1	2.92789	3.35113	0.42324	0.00493576	0.108837	Neutrophils	0.192725	57574.6	85800	1.71731	7.04386	2.31018e-07	0.111997	0.182346	0.0600863	0.999947	0.971009
223445_at	DTNBP1	7.08506	5.82109	-1.26398	0.0295556	0.164608	Neutrophils	0.192725	57574.6	85800	1.75793	11.6864	4.87704e-09	0.274061	0.224251	0.108158	1	0.971009
223462_at	TMEM175	3.89977	4.40425	0.504481	0.0063377	0.112309	Neutrophils	0.192725	57574.6	85800	1.71899	7.90091	4.29918e-08	0.12691	0.185232	0.063851	0.999988	0.971009
223508_at	NOTCH1	2.36695	2.73144	0.364489	6.77217e-05	0.0760826	Neutrophils	0.192725	57574.6	85800	1.75833	9.20269	1.06295e-07	0.0131187	0.152459	0.0396068	0.999998	0.971009
223524_s_at	TMEM108	2.33466	2.67339	0.338735	0.000171549	0.0482671	Neutrophils	0.192725	57574.6	85800	1.75044	10.5469	9.84971e-09	0.0208796	0.121433	0.0321169	1	0.971009
223540_at	PVRL4	2.35052	2.47282	0.122296	5.81624e-07	0.00847013	Neutrophils	0.192725	57574.6	85800	1.76107	9.30676	1.11123e-07	0.00121576	0.0508691	0.0131406	0.999999	0.971009
223557_s_at	TMEFF2	2.3434	2.42836	0.0849679	1.53694e-05	0.00536442	Neutrophils	0.192725	57574.6	85800	1.75234	7.97207	4.31209e-07	0.00624966	0.0404828	0.0106582	0.999989	0.971009
223559_s_at	INIP	7.19962	6.01299	-1.18664	0.0518914	0.335104	Neutrophils	0.192725	57574.6	85800	1.75085	8.09704	3.24668e-07	0.363142	0.319963	0.146552	0.999991	0.971009
223640_at	HCST	8.84769	7.57526	-1.27243	0.0388169	0.186859	Neutrophils	0.192725	57574.6	85800	1.76513	10.4712	3.49688e-08	0.314079	0.238928	0.121517	1	0.971009
223652_at	AS3MT	2.34447	2.82311	0.478636	8.79334e-05	0.088646	Neutrophils	0.192725	57574.6	85800	1.758	11.1878	8.66776e-09	0.0149488	0.164565	0.0427818	1	0.971009
223663_at	CCDC88B	5.52714	6.09058	0.563449	0.00682537	0.163897	Neutrophils	0.192725	57574.6	85800	1.71715	7.76499	4.82539e-08	0.131702	0.223766	0.0725627	0.999985	0.971009
223693_s_at	RADIL	2.92603	3.47589	0.549863	0.00148076	0.158174	Neutrophils	0.192725	57574.6	85800	1.73754	9.11433	2.48295e-08	0.0613437	0.219825	0.0603294	0.999998	0.971009
223711_s_at	THYN1	6.2849	4.36932	-1.91558	0.062194	0.605984	Neutrophils	0.192725	57574.6	85800	1.7336	11.0774	8.55652e-10	0.39756	0.430269	0.172927	1	0.971009
223747_x_at	WWOX	2.38931	2.86327	0.473954	0.00083525	0.173224	Neutrophils	0.192725	57574.6	85800	1.74717	7.72533	4.69935e-07	0.0460719	0.230045	0.0613507	0.999983	0.971009
223798_at	SLC41A2	2.35068	2.3878	0.0371175	9.71127e-07	0.00110347	Neutrophils	0.192725	57574.6	85800	1.75836	7.78219	8.08045e-07	0.00157096	0.0183607	0.00476954	0.999984	0.971009
223807_at	IGSF1	2.35052	2.56117	0.210647	5.81624e-07	0.0211228	Neutrophils	0.192725	57574.6	85800	1.76122	10.1539	3.83759e-08	0.00121576	0.0803312	0.0207454	1	0.971009
223836_at	FGFBP2	12.3996	5.02302	-7.37659	0.685644	1.83401	Neutrophils	0.192725	57574.6	85800	1.79371	15.3494	3.79192e-09	1.32001	0.748531	0.480579	1	0.93
223837_at	GULP1	2.4912	2.71168	0.220487	0.00151505	0.0243071	Neutrophils	0.192725	57574.6	85800	1.7204	7.25795	1.84212e-07	0.06205	0.0861739	0.0303787	0.999963	0.971009
223906_s_at	TEX101	2.39406	3.08109	0.687031	0.00242359	0.128897	Neutrophils	0.192725	57574.6	85800	1.7252	11.9423	7.95633e-11	0.0784798	0.198441	0.057529	1	0.971009
223909_s_at	HDAC8	3.67668	3.06425	-0.612425	0.00470569	0.0656624	Neutrophils	0.192725	57574.6	85800	1.72308	11.8609	6.51581e-11	0.109355	0.141634	0.0516341	1	0.971009
223942_x_at	CHST5	2.37926	2.52306	0.143807	0.000417313	0.0159107	Neutrophils	0.192725	57574.6	85800	1.72021	6.84107	4.43315e-07	0.0325656	0.0697193	0.0210211	0.999922	0.971009
223985_at	FSD1L	2.28444	2.36696	0.0825236	0.000129516	0.00245042	Neutrophils	0.192725	57574.6	85800	1.71829	8.87409	5.75393e-09	0.0181422	0.0273608	0.00929938	0.999998	0.971009
224039_at	FAM186B	2.7523	3.00989	0.257596	1.86101e-06	0.0433083	Neutrophils	0.192725	57574.6	85800	1.76116	8.67082	2.62606e-07	0.00217472	0.115026	0.0297083	0.999996	0.971009
224053_s_at	SLC4A9	2.82763	3.3653	0.537667	0.00402709	0.143566	Neutrophils	0.192725	57574.6	85800	1.71943	8.43705	1.5241e-08	0.101164	0.209428	0.0637269	0.999995	0.971009
224059_s_at	NUMBL	2.54132	2.7544	0.213078	6.79881e-07	0.0278442	Neutrophils	0.192725	57574.6	85800	1.76123	8.94611	1.81182e-07	0.00131445	0.0922309	0.0238179	0.999998	0.971009
224065_at	HIPK2	2.14418	2.64216	0.497987	0.00113678	0.038431	Neutrophils	0.192725	57574.6	85800	1.71887	14.9896	3.65469e-13	0.0537484	0.108355	0.0332222	1	0.971009
224092_at	BARHL1	2.31489	2.36691	0.0520218	0.000102281	0.00068913	Neutrophils	0.192725	57574.6	85800	1.74888	7.94099	3.67835e-07	0.0161222	0.0145097	0.00655104	0.999988	0.971009
224135_at	WDR87	2.28225	2.8152	0.532948	0.000981745	0.196078	Neutrophils	0.192725	57574.6	85800	1.74671	8.15518	2.27974e-07	0.0499491	0.24475	0.0653508	0.999992	0.971009
224209_s_at	GDA	2.36274	2.56413	0.20139	0.000505522	0.0208742	Neutrophils	0.192725	57574.6	85800	1.72126	8.45097	1.77898e-08	0.0358425	0.0798572	0.0238304	0.999995	0.971009
224270_at	OCR1	2.35052	2.49485	0.144335	5.81624e-07	0.0128751	Neutrophils	0.192725	57574.6	85800	1.76115	8.91041	1.89275e-07	0.00121576	0.0627168	0.0161985	0.999998	0.971009
224276_at	ZNF33A	2.35418	2.81549	0.461308	5.83439e-07	0.125203	Neutrophils	0.192725	57574.6	85800	1.76129	9.13493	1.41382e-07	0.00121766	0.195577	0.0504993	0.999998	0.971009
224291_at	CACNG6	2.34833	2.55883	0.210498	6.77106e-07	0.0340676	Neutrophils	0.192725	57574.6	85800	1.76124	7.99014	6.92081e-07	0.00131177	0.102019	0.0263447	0.999989	0.971009
224306_at	NPC1L1	2.35052	2.64471	0.294186	5.81624e-07	0.0631296	Neutrophils	0.192725	57574.6	85800	1.76128	8.20378	5.09397e-07	0.00121576	0.138876	0.0358598	0.999992	0.971009
224324_at	MRO	2.42866	2.82555	0.396897	0.00269376	0.074301	Neutrophils	0.192725	57574.6	85800	1.71742	8.3232	1.56318e-08	0.0827385	0.150663	0.0476856	0.999994	0.971009
224331_s_at	MRPL36	4.57401	3.26889	-1.30512	0.0461682	0.315021	Neutrophils	0.192725	57574.6	85800	1.7483	9.3576	4.15386e-08	0.342531	0.310227	0.139472	0.999999	0.971009
224345_x_at	FAM162A	6.81664	4.9389	-1.87774	0.134553	0.723313	Neutrophils	0.192725	57574.6	85800	1.75966	8.17761	4.83273e-07	0.584756	0.470081	0.229619	0.999992	0.971009
224388_s_at	COL25A1	2.52539	3.27623	0.750838	7.485e-06	0.26135	Neutrophils	0.192725	57574.6	85800	1.76121	10.2893	3.25298e-08	0.00436138	0.282566	0.0729728	1	0.971009
224402_s_at	FCRL4	2.34751	2.35984	0.0123279	3.48577e-06	0.000126074	Neutrophils	0.192725	57574.6	85800	1.71959	6.5411	8.21603e-07	0.00297631	0.00620615	0.00188468	0.999864	0.971009
224404_s_at	FCRL5	1.99148	2.64877	0.657291	0.0137982	0.0773542	Neutrophils	0.192725	57574.6	85800	1.75761	8.88586	1.56314e-07	0.187258	0.153727	0.0739705	0.999997	0.971009
224447_s_at	MIEN1	8.95272	8.03175	-0.920976	0.01498	0.122116	Neutrophils	0.192725	57574.6	85800	1.74052	11.2373	1.50914e-09	0.195112	0.193151	0.0819574	1	0.971009
224477_s_at	NUDT16L1	4.75097	4.00544	-0.745528	0.0210965	0.106207	Neutrophils	0.192725	57574.6	85800	1.7629	8.27341	5.04937e-07	0.231544	0.18013	0.0901114	0.999993	0.971009
224484_s_at	BRMS1L	2.4105	2.2723	-0.1382	0.000205197	0.00532063	Neutrophils	0.192725	57574.6	85800	1.71722	10.7165	1.70813e-10	0.0228357	0.0403173	0.012896	1	0.971009
224488_s_at	SPON1	2.36961	2.59568	0.22607	0.00164175	0.0206226	Neutrophils	0.192725	57574.6	85800	1.72563	7.60529	1.35484e-07	0.0645925	0.0793744	0.0297254	0.99998	0.971009
224494_x_at	HSD17B14	2.35052	2.644	0.293482	5.81624e-07	0.0409045	Neutrophils	0.192725	57574.6	85800	1.76126	10.1669	3.78955e-08	0.00121576	0.111788	0.0288664	1	0.971009
224508_at	MGC12916	2.32079	2.3731	0.0523083	7.41062e-05	0.00092134	Neutrophils	0.192725	57574.6	85800	1.72591	8.30289	3.63366e-08	0.0137232	0.0167772	0.00630001	0.999994	0.971009
224517_at	POLR2J4	7.09638	6.2837	-0.812676	0.0129736	0.449963	Neutrophils	0.192725	57574.6	85800	1.71913	7.17534	1.9934e-07	0.181576	0.370764	0.11326	0.999958	0.971009
224540_at	LACRT	2.24406	2.70651	0.462451	0.00623703	0.109264	Neutrophils	0.192725	57574.6	85800	1.71914	7.32436	1.4505e-07	0.125897	0.182704	0.0631388	0.999968	0.971009
224542_s_at	NFATC2	2.52544	2.67485	0.149404	0.000305301	0.0172015	Neutrophils	0.192725	57574.6	85800	1.72619	7.15063	3.49221e-07	0.0278543	0.0724924	0.0208938	0.999955	0.971009
224543_at	SVEP1	2.35052	2.4566	0.106083	5.81624e-07	0.00690977	Neutrophils	0.192725	57574.6	85800	1.76102	8.93712	1.81046e-07	0.00121576	0.0459453	0.0118699	0.999998	0.971009
224551_s_at	SPTBN4	2.33322	2.5167	0.18348	0.000147887	0.0180898	Neutrophils	0.192725	57574.6	85800	1.73977	9.05929	3.27218e-08	0.0193862	0.0743405	0.0202532	0.999998	0.971009
224581_s_at	NUCKS1	6.43181	4.88478	-1.54703	0.081753	0.594241	Neutrophils	0.192725	57574.6	85800	1.74545	8.24718	1.81115e-07	0.455806	0.426079	0.187583	0.999993	0.971009
224633_s_at	GPATCH4	2.33514	2.48035	0.145208	8.47291e-05	0.00585327	Neutrophils	0.192725	57574.6	85800	1.72982	12.137	1.17817e-10	0.0146739	0.0422871	0.011964	1	0.971009
224698_at	ESYT2	6.83269	5.58989	-1.2428	0.00452125	0.585359	Neutrophils	0.192725	57574.6	85800	1.74067	10.8177	2.70151e-09	0.107191	0.422883	0.114885	1	0.971009
224949_at	YIPF5	5.96906	5.2743	-0.694751	0.017507	0.160858	Neutrophils	0.192725	57574.6	85800	1.73576	7.66308	2.52802e-07	0.210928	0.221682	0.090662	0.999982	0.971009
225074_at	RAB2B	11.6488	8.89174	-2.75711	0.298059	1.1825	Neutrophils	0.192725	57574.6	85800	1.77477	8.38007	8.13946e-07	0.87032	0.601049	0.329007	0.999994	0.971009
225125_at	MMGT1	7.70797	5.91052	-1.79745	0.0804133	0.469774	Neutrophils	0.192725	57574.6	85800	1.75561	10.0053	3.03384e-08	0.452056	0.378838	0.17965	1	0.971009
225141_at	NFATC3	6.93069	5.94173	-0.988963	0.0293412	0.35854	Neutrophils	0.192725	57574.6	85800	1.72638	7.92125	7.78451e-08	0.273066	0.330962	0.124849	0.999988	0.971009
225179_at	UBE2K	6.59564	5.75763	-0.838005	0.0254613	0.118389	Neutrophils	0.192725	57574.6	85800	1.76686	8.55256	4.28297e-07	0.254371	0.19018	0.0979829	0.999996	0.971009
225248_at	SPPL2B	3.04156	3.50854	0.466988	0.00744668	0.0861999	Neutrophils	0.192725	57574.6	85800	1.72793	7.51806	1.90798e-07	0.137566	0.162279	0.0621155	0.999977	0.971009
225275_at	EDIL3	2.35052	2.42649	0.0759704	5.81624e-07	0.00432731	Neutrophils	0.192725	57574.6	85800	1.76085	8.08477	5.90465e-07	0.00121576	0.0363595	0.00939673	0.999991	0.971009
225292_at	COL27A1	2.23747	2.53392	0.296458	0.00333957	0.0379271	Neutrophils	0.192725	57574.6	85800	1.7285	7.15772	4.02464e-07	0.0921242	0.107642	0.0414179	0.999956	0.971009
225323_at	CC2D1B	3.42616	4.21903	0.792871	0.0144083	0.11828	Neutrophils	0.192725	57574.6	85800	1.74023	9.85148	1.02152e-08	0.191352	0.190092	0.0804824	0.999999	0.971009
225353_s_at	C1QC	2.41755	2.70073	0.283174	0.00024641	0.0523634	Neutrophils	0.192725	57574.6	85800	1.74745	8.40141	1.62608e-07	0.025024	0.12648	0.0337056	0.999995	0.971009
225386_s_at	HNRNPLL	6.95696	6.38291	-0.574058	0.0134157	0.106093	Neutrophils	0.192725	57574.6	85800	1.7418	7.4428	5.49392e-07	0.184644	0.180033	0.0771293	0.999973	0.971009
225395_s_at	FAM120AOS	7.37211	6.6693	-0.702808	0.00792988	0.119119	Neutrophils	0.192725	57574.6	85800	1.72157	10.2896	6.53323e-10	0.141959	0.190765	0.0683025	1	0.971009
225413_at	USMG5	8.46394	7.18032	-1.28362	0.0716512	0.471142	Neutrophils	0.192725	57574.6	85800	1.75001	7.43236	8.94713e-07	0.426717	0.379389	0.172707	0.999972	0.971009
225424_at	GPAM	1.97131	2.68477	0.713451	0.0146847	0.298659	Neutrophils	0.192725	57574.6	85800	1.71771	7.05411	2.32853e-07	0.193179	0.302063	0.10114	0.999947	0.971009
225427_s_at	APOA1BP	6.59702	5.16755	-1.42948	0.0533207	0.339736	Neutrophils	0.192725	57574.6	85800	1.75148	9.64291	3.56544e-08	0.368109	0.322166	0.148241	0.999999	0.971009
225466_at	PATL1	5.44662	6.75173	1.3051	0.0204267	0.622098	Neutrophils	0.192725	57574.6	85800	1.71799	9.61141	1.37461e-09	0.227838	0.435952	0.135787	0.999999	0.971009
225496_s_at	SYTL2	7.69277	5.0081	-2.68467	0.248614	0.88591	Neutrophils	0.192725	57574.6	85800	1.78008	9.0375	4.71947e-07	0.794861	0.52024	0.297058	0.999998	0.971009
225532_at	CABLES1	2.29927	2.43411	0.134838	0.000364398	0.00980758	Neutrophils	0.192725	57574.6	85800	1.71733	7.7508	5.05315e-08	0.030431	0.0547381	0.0173967	0.999985	0.971009
225542_at	ACAP3	2.77806	3.01089	0.232835	8.12449e-07	0.0358357	Neutrophils	0.192725	57574.6	85800	1.76123	8.61706	2.84024e-07	0.0014369	0.104633	0.0270203	0.999996	0.971009
225596_at	KLC4	2.9823	3.32426	0.341959	0.00294708	0.0209061	Neutrophils	0.192725	57574.6	85800	1.74654	9.64144	2.40521e-08	0.0865414	0.0799182	0.0354676	0.999999	0.971009
225625_at	ALKBH2	2.0531	2.73446	0.681361	0.0129773	0.109663	Neutrophils	0.192725	57574.6	85800	1.73905	8.87215	4.14736e-08	0.181602	0.183037	0.0767977	0.999997	0.971009
225670_at	FAM173B	3.52469	4.00977	0.48508	0.00372631	0.156128	Neutrophils	0.192725	57574.6	85800	1.72147	7.45656	1.32158e-07	0.0973123	0.218399	0.0650542	0.999974	0.971009
225671_at	SPNS2	2.57095	3.16133	0.590389	0.00425836	0.153848	Neutrophils	0.192725	57574.6	85800	1.71958	8.96606	5.56085e-09	0.104028	0.216798	0.065847	0.999998	0.971009
225678_at	POLR3H	4.77571	5.41985	0.644134	0.00885117	0.116209	Neutrophils	0.192725	57574.6	85800	1.7245	9.23389	5.80499e-09	0.149978	0.188421	0.0697575	0.999999	0.971009
225772_s_at	COX14	6.52821	5.86837	-0.659834	0.00388499	0.174884	Neutrophils	0.192725	57574.6	85800	1.72251	9.66708	2.15911e-09	0.0993626	0.231145	0.0682558	0.999999	0.971009
225810_at	MTMR10	7.00424	7.81512	0.810875	0.0175116	0.289045	Neutrophils	0.192725	57574.6	85800	1.71996	7.79122	5.86376e-08	0.210956	0.297161	0.104075	0.999986	0.971009
225873_at	TYSND1	2.44042	2.70877	0.268353	4.12207e-06	0.0258817	Neutrophils	0.192725	57574.6	85800	1.76076	11.6753	6.33904e-09	0.00323658	0.0889213	0.0229847	1	0.971009
225874_at	UBALD1	3.0469	4.08166	1.03475	0.0433954	0.340131	Neutrophils	0.192725	57574.6	85800	1.74218	7.47142	5.34718e-07	0.332085	0.322353	0.138495	0.999974	0.971009
225935_at	CUX1	4.00419	6.41659	2.41241	0.199383	0.478328	Neutrophils	0.192725	57574.6	85800	1.79858	9.38734	7.83572e-07	0.711823	0.382271	0.256985	0.999999	0.971009
225977_at	PCDH18	2.18243	2.52285	0.340426	0.00203974	0.0747767	Neutrophils	0.192725	57574.6	85800	1.71974	7.43059	1.21629e-07	0.0719972	0.151144	0.0458141	0.999973	0.971009
225998_at	GAB1	2.6392	4.24449	1.60529	0.0226664	0.136328	Neutrophils	0.192725	57574.6	85800	1.75422	16.7574	2.35561e-11	0.240005	0.20408	0.0957959	1	0.971009
226057_at	ARHGAP31	2.30559	2.4473	0.141705	8.62129e-05	0.0160449	Neutrophils	0.192725	57574.6	85800	1.74583	7.56225	5.69094e-07	0.0148018	0.0700127	0.0187384	0.999978	0.971009
226093_at	DCP1B	6.02328	4.47675	-1.54653	0.0719916	0.444268	Neutrophils	0.192725	57574.6	85800	1.75299	9.02313	9.45089e-08	0.42773	0.36841	0.171396	0.999998	0.971009
226112_at	SGCB	2.77425	3.1984	0.42415	0.00571109	0.11798	Neutrophils	0.192725	57574.6	85800	1.71761	6.69343	5.13928e-07	0.120472	0.189851	0.0633681	0.999898	0.971009
226147_s_at	PIGR	2.35132	2.64912	0.297801	1.68756e-05	0.0581723	Neutrophils	0.192725	57574.6	85800	1.76032	8.63441	2.62513e-07	0.00654873	0.133311	0.03449	0.999996	0.971009
226192_at	AR	2.29914	2.93994	0.640797	0.00326533	0.193905	Neutrophils	0.192725	57574.6	85800	1.72711	9.18119	8.35215e-09	0.0910943	0.243391	0.0697946	0.999998	0.971009
226202_at	ZNF398	7.31852	5.85853	-1.45999	0.0637935	0.535631	Neutrophils	0.192725	57574.6	85800	1.73931	8.58488	6.73625e-08	0.40264	0.404522	0.170066	0.999996	0.971009
226213_at	ERBB3	2.18127	2.35656	0.175298	0.000399292	0.000660837	Neutrophils	0.192725	57574.6	85800	1.81352	15.604	1.27887e-08	0.0318547	0.0142088	0.0112342	1	0.971009
226236_at	LINC00493	7.7116	5.79428	-1.91732	0.0948564	0.479491	Neutrophils	0.192725	57574.6	85800	1.7627	10.0288	4.97904e-08	0.490977	0.382736	0.191181	1	0.971009
226300_at	MED19	6.24192	5.22463	-1.01729	0.0179731	0.200089	Neutrophils	0.192725	57574.6	85800	1.72911	10.6348	9.65501e-10	0.213717	0.247241	0.0956567	1	0.971009
226304_at	HSPB6	2.27377	2.67202	0.398246	0.000760555	0.0699502	Neutrophils	0.192725	57574.6	85800	1.73496	9.83569	6.30134e-09	0.0439636	0.146185	0.0404899	0.999999	0.971009
226313_at	C10orf35	2.5964	2.51437	-0.0820337	0.000263152	0.00343034	Neutrophils	0.192725	57574.6	85800	1.72468	6.83208	6.07858e-07	0.0258602	0.0323726	0.0120071	0.99992	0.971009
226314_at	CHST14	4.42919	4.06274	-0.366452	0.00310215	0.0321809	Neutrophils	0.192725	57574.6	85800	1.73141	9.36433	9.40934e-09	0.0887891	0.0991535	0.0391327	0.999999	0.971009
226324_s_at	IFT172	2.35403	2.57397	0.219937	1.55293e-05	0.0302877	Neutrophils	0.192725	57574.6	85800	1.75957	8.82395	1.92912e-07	0.0062821	0.0961927	0.024925	0.999997	0.971009
226342_at	SPTBN1	2.33553	2.38884	0.0533096	2.16841e-05	0.00228771	Neutrophils	0.192725	57574.6	85800	1.73733	7.34229	5.00327e-07	0.00742333	0.0264369	0.00726063	0.999968	0.971009
226389_s_at	RAPGEF1	6.15054	5.79787	-0.352669	0.00285245	0.0916297	Neutrophils	0.192725	57574.6	85800	1.7184	6.82301	4.06912e-07	0.0851406	0.167312	0.0516881	0.99992	0.971009
226414_s_at	ANAPC11	7.69724	6.4905	-1.20675	0.0588353	0.4203	Neutrophils	0.192725	57574.6	85800	1.74623	7.60582	5.41647e-07	0.386676	0.358335	0.158661	0.999979	0.971009
226452_at	PDK1	5.01389	6.01389	1	0.0340089	0.467652	Neutrophils	0.192725	57574.6	85800	1.72341	7.23051	2.43925e-07	0.293985	0.377982	0.138303	0.999961	0.971009
226462_at	STXBP6	2.3619	2.40966	0.047764	4.22594e-06	0.00183178	Neutrophils	0.192725	57574.6	85800	1.75395	7.69775	7.24903e-07	0.0032771	0.0236562	0.00620493	0.999982	0.971009
226474_at	NLRC5	9.06665	7.91819	-1.14846	0.0470284	0.59831	Neutrophils	0.192725	57574.6	85800	1.7253	7.19686	2.99027e-07	0.345707	0.427536	0.159578	0.999959	0.971009
226478_at	TM7SF3	2.78129	3.25781	0.476524	0.00844309	0.0450112	Neutrophils	0.192725	57574.6	85800	1.76007	8.29423	4.18131e-07	0.14648	0.117265	0.0574525	0.999993	0.971009
226486_at	MTERF4	4.07352	4.53765	0.464134	0.00313981	0.0663672	Neutrophils	0.192725	57574.6	85800	1.71749	9.81039	8.93541e-10	0.0893263	0.142392	0.0473104	0.999999	0.971009
226500_at	ZBTB47	4.41894	4.95003	0.531089	0.00537704	0.216699	Neutrophils	0.192725	57574.6	85800	1.72093	6.89563	4.1394e-07	0.116896	0.257299	0.0770182	0.99993	0.971009
226517_at	BCAT1	2.0744	4.95903	2.88464	0.0646396	1.27069	Neutrophils	0.192725	57574.6	85800	1.71796	13.7314	1.69071e-12	0.405301	0.623059	0.210077	1	0.971009
226571_s_at	PTPRS	2.28228	2.74433	0.462058	0.00454471	0.0627435	Neutrophils	0.192725	57574.6	85800	1.72332	9.13013	6.16059e-09	0.107468	0.13845	0.050608	0.999998	0.971009
226578_s_at	DUSP1	2.29418	2.87314	0.578958	0.000141005	0.264918	Neutrophils	0.192725	57574.6	85800	1.75951	7.85292	7.72232e-07	0.0189298	0.284489	0.0737252	0.999986	0.971009
226581_at	RBSN	6.68494	5.40359	-1.28135	0.0420263	0.402901	Neutrophils	0.192725	57574.6	85800	1.73418	9.04408	2.06951e-08	0.326805	0.350839	0.141678	0.999998	0.971009
226638_at	ARHGAP23	2.35052	2.70976	0.359243	5.81624e-07	0.0686371	Neutrophils	0.192725	57574.6	85800	1.76128	9.6077	7.6347e-08	0.00121576	0.144807	0.0373911	0.999999	0.971009
226643_s_at	NUDCD2	2.35196	2.34295	-0.00901069	2.93952e-06	4.99304e-05	Neutrophils	0.192725	57574.6	85800	1.71954	6.63025	6.72536e-07	0.00273317	0.00390563	0.00135903	0.999885	0.991969
226664_at	TBC1D20	2.53609	3.39505	0.858964	0.0195259	0.163774	Neutrophils	0.192725	57574.6	85800	1.73935	9.13118	2.82219e-08	0.222758	0.223683	0.0940694	0.999998	0.971009
226672_s_at	HDAC10	3.36535	3.8806	0.515251	0.00444172	0.107932	Neutrophils	0.192725	57574.6	85800	1.71714	8.76911	6.22279e-09	0.106244	0.181587	0.0587575	0.999997	0.971009
226705_at	FGFR1	2.81161	3.41038	0.598769	0.00663956	0.139487	Neutrophils	0.192725	57574.6	85800	1.71752	8.71938	7.15344e-09	0.129897	0.206432	0.0686711	0.999997	0.971009
226768_at	GIGYF1	3.36763	5.01972	1.65209	0.0635047	0.442073	Neutrophils	0.192725	57574.6	85800	1.74739	10.0664	1.42914e-08	0.401727	0.367499	0.16412	1	0.971009
226798_at	BCL2L13	3.0383	3.38793	0.349634	3.25948e-05	0.0837772	Neutrophils	0.192725	57574.6	85800	1.75999	8.44148	3.37337e-07	0.00910128	0.159982	0.0414185	0.999995	0.971009
226803_at	CHMP4C	2.35064	2.31603	-0.0346096	8.4759e-07	0.000784478	Neutrophils	0.192725	57574.6	85800	1.75772	8.59436	2.36946e-07	0.00146765	0.015481	0.00402701	0.999996	0.971009
226869_at	MEGF6	2.29208	3.47645	1.18436	0.0169658	0.605368	Neutrophils	0.192725	57574.6	85800	1.71944	9.05174	4.65457e-09	0.207642	0.43005	0.130844	0.999998	0.971009
226967_at	FIZ1	3.72383	4.14039	0.416558	0.0039638	0.0791385	Neutrophils	0.192725	57574.6	85800	1.71784	7.97094	3.34704e-08	0.100365	0.15549	0.0522595	0.999989	0.971009
226972_s_at	CCDC136	2.50497	2.75502	0.250049	0.00050387	0.0302691	Neutrophils	0.192725	57574.6	85800	1.72731	9.07761	1.02134e-08	0.0357839	0.0961633	0.0275457	0.999998	0.971009
226985_at	FGD5	2.37718	2.56293	0.185752	5.78785e-05	0.0270455	Neutrophils	0.192725	57574.6	85800	1.75445	7.79961	6.35632e-07	0.0121279	0.0908985	0.0238155	0.999985	0.971009
227042_at	YDJC	4.98534	4.11924	-0.866107	0.0302446	0.177239	Neutrophils	0.192725	57574.6	85800	1.75546	7.85751	6.15271e-07	0.277237	0.232696	0.110227	0.999986	0.971009
227053_at	PACSIN1	1.49599	2.81944	1.32345	0.0355548	0.0447037	Neutrophils	0.192725	57574.6	85800	1.82276	12.6474	1.51123e-07	0.300592	0.116864	0.104642	1	0.971009
227104_x_at	ZNF800	2.40272	2.72448	0.321757	0.00230601	0.0345778	Neutrophils	0.192725	57574.6	85800	1.7216	8.7397	1.05934e-08	0.0765524	0.10278	0.0368156	0.999997	0.971009
227120_at	FOXP4	2.56445	2.97828	0.413826	0.000155232	0.0952238	Neutrophils	0.192725	57574.6	85800	1.75599	9.29241	8.01881e-08	0.0198618	0.170562	0.0445338	0.999999	0.971009
227173_s_at	BACH2	3.55125	4.84747	1.29622	0.0556007	0.437509	Neutrophils	0.192725	57574.6	85800	1.74201	8.26261	1.39271e-07	0.375896	0.365597	0.156877	0.999993	0.971009
227218_at	RLTPR	2.48946	2.89782	0.408365	0.00206287	0.0980277	Neutrophils	0.192725	57574.6	85800	1.72335	8.04121	4.78368e-08	0.0724043	0.173055	0.050784	0.999991	0.971009
227225_at	ZNF503	2.38042	3.05171	0.671289	0.00175437	0.372387	Neutrophils	0.192725	57574.6	85800	1.74744	7.46809	7.31198e-07	0.0667712	0.337292	0.0898877	0.999974	0.971009
227228_s_at	CCDC88C	6.06604	4.06237	-2.00367	0.101385	0.627587	Neutrophils	0.192725	57574.6	85800	1.75284	9.84635	3.01292e-08	0.507593	0.437871	0.203494	0.999999	0.971009
227251_at	DCAF5	5.45519	4.41362	-1.04157	0.026297	0.161391	Neutrophils	0.192725	57574.6	85800	1.75325	10.0634	2.3365e-08	0.258512	0.222049	0.103501	1	0.971009
227272_at	C15orf52	2.35052	2.67807	0.327548	5.81624e-07	0.0778478	Neutrophils	0.192725	57574.6	85800	1.76128	8.22556	4.9395e-07	0.00121576	0.154217	0.0398207	0.999993	0.971009
227371_at	BAIAP2L1	2.35052	2.65089	0.300371	5.81624e-07	0.0641165	Neutrophils	0.192725	57574.6	85800	1.76128	8.31154	4.36918e-07	0.00121576	0.139957	0.036139	0.999994	0.971009
227385_at	PPAPDC2	3.88246	2.82986	-1.0526	0.0348629	0.592437	Neutrophils	0.192725	57574.6	85800	1.71954	7.11117	2.35866e-07	0.297653	0.425432	0.148021	0.999952	0.971009
227408_s_at	SNX25	2.31468	3.25407	0.939385	0.0187066	0.114836	Neutrophils	0.192725	57574.6	85800	1.75324	10.7606	9.6013e-09	0.218035	0.187305	0.0872983	1	0.971009
227424_x_at	URB1-AS1	2.59403	3.10269	0.508661	0.000895262	0.106362	Neutrophils	0.192725	57574.6	85800	1.7393	10.342	4.57753e-09	0.0476983	0.180262	0.0491841	1	0.971009
227439_at	ANKS1B	2.30749	2.4289	0.121408	5.77326e-05	0.00750379	Neutrophils	0.192725	57574.6	85800	1.74073	9.33548	2.31437e-08	0.0121126	0.0478795	0.0130051	0.999999	0.971009
227449_at	EPHA4	1.80419	2.60918	0.804987	0.00485515	0.249132	Neutrophils	0.192725	57574.6	85800	1.7246	10.0271	1.48992e-09	0.111078	0.275882	0.0802807	1	0.971009
227472_at	DDA1	2.46148	2.93823	0.476744	0.00461256	0.130616	Neutrophils	0.192725	57574.6	85800	1.71754	7.57339	7.49404e-08	0.108268	0.199759	0.0629498	0.999979	0.971009
227475_at	FOXQ1	2.35081	2.74863	0.397815	1.29314e-06	0.0503729	Neutrophils	0.192725	57574.6	85800	1.76122	12.4177	2.9862e-09	0.0018128	0.124053	0.0320361	1	0.971009
227528_s_at	KMT2D	4.36315	5.21742	0.854267	0.0292682	0.148855	Neutrophils	0.192725	57574.6	85800	1.7624	8.03766	6.87232e-07	0.272726	0.213251	0.106283	0.99999	0.971009
227555_s_at	KHSRP	3.60943	4.00481	0.39538	0.00165774	0.0714565	Neutrophils	0.192725	57574.6	85800	1.72187	9.01518	6.51082e-09	0.0649063	0.147751	0.0438571	0.999998	0.971009
227558_at	CBX4	8.13211	8.78767	0.65556	0.0123468	0.139588	Neutrophils	0.192725	57574.6	85800	1.72864	8.24013	5.16679e-08	0.177135	0.206506	0.079557	0.999993	0.971009
227588_s_at	GET4	2.299	2.7146	0.415602	0.00144914	0.0412525	Neutrophils	0.192725	57574.6	85800	1.71757	11.7579	3.15554e-11	0.0606852	0.112262	0.0353466	1	0.971009
227604_at	TMEM185B	3.24513	3.5815	0.336372	0.00124002	0.0521366	Neutrophils	0.192725	57574.6	85800	1.72152	8.95162	7.05262e-09	0.056136	0.126206	0.0375767	0.999998	0.971009
227626_at	PAQR8	6.82539	5.59825	-1.22714	0.0386948	0.728335	Neutrophils	0.192725	57574.6	85800	1.71834	7.64576	6.88817e-08	0.313584	0.47171	0.1605	0.999982	0.971009
227635_at	RBBP6	2.32042	2.48165	0.161231	0.000347673	0.0173983	Neutrophils	0.192725	57574.6	85800	1.72419	7.57928	1.27511e-07	0.0297245	0.0729059	0.0212726	0.999979	0.971009
227641_at	FBXL16	5.86157	4.90768	-0.953886	0.0144751	0.544216	Neutrophils	0.192725	57574.6	85800	1.72004	7.74434	6.5018e-08	0.191796	0.407751	0.123172	0.999984	0.971009
227714_s_at	RABL6	2.42644	2.80219	0.375751	1.66051e-06	0.0502467	Neutrophils	0.192725	57574.6	85800	1.7612	11.7431	6.11036e-09	0.00205423	0.123898	0.0319975	1	0.971009
227720_at	ANKRD13B	2.5859	3.08679	0.500886	0.00395887	0.157046	Neutrophils	0.192725	57574.6	85800	1.72072	7.6239	8.81689e-08	0.100303	0.21904	0.0656994	0.999981	0.971009
227733_at	TMEM63C	2.41898	3.30984	0.890862	0.018619	0.245757	Neutrophils	0.192725	57574.6	85800	1.72437	8.79385	1.26741e-08	0.217524	0.274007	0.101305	0.999997	0.971009
227736_at	C10orf99	2.35052	2.50205	0.151528	5.81624e-07	0.0146551	Neutrophils	0.192725	57574.6	85800	1.76117	8.76833	2.29866e-07	0.00121576	0.0669119	0.0172813	0.999997	0.971009
227743_at	MYO15B	3.00077	3.53456	0.533794	0.000344484	0.0748056	Neutrophils	0.192725	57574.6	85800	1.74771	13.2588	2.97688e-10	0.0295878	0.151174	0.0402596	1	0.971009
227771_at	LIFR	2.35052	2.40573	0.0552065	5.81624e-07	0.00203124	Neutrophils	0.192725	57574.6	85800	1.76033	8.56617	2.88931e-07	0.00121576	0.0249109	0.00644472	0.999996	0.971009
227781_x_at	FAM57B	2.38508	3.16437	0.77929	8.19052e-05	0.295858	Neutrophils	0.192725	57574.6	85800	1.76036	10.0199	4.25472e-08	0.0144273	0.300643	0.0777745	1	0.971009
227788_at	USP13	2.70528	2.99775	0.292473	1.1651e-06	0.0261888	Neutrophils	0.192725	57574.6	85800	1.76116	12.6599	2.31193e-09	0.00172072	0.0894473	0.0231023	1	0.971009
227800_at	FAM110B	2.38408	2.65182	0.267745	0.000638151	0.051088	Neutrophils	0.192725	57574.6	85800	1.73248	7.6633	2.01213e-07	0.0402708	0.124931	0.0349386	0.999982	0.971009
227823_at	RGAG4	3.21084	3.53104	0.320199	1.0853e-06	0.0208146	Neutrophils	0.192725	57574.6	85800	1.76113	15.5459	1.5522e-10	0.00166075	0.0797431	0.020597	1	0.971009
227825_at	NAIF1	2.3345	2.44764	0.11314	4.77089e-05	0.00949182	Neutrophils	0.192725	57574.6	85800	1.74666	7.86777	3.6109e-07	0.011011	0.0538498	0.0143802	0.999987	0.971009
227832_at	MBD6	3.75791	4.56397	0.806061	0.00969333	0.0953863	Neutrophils	0.192725	57574.6	85800	1.73324	11.7829	3.04494e-10	0.156951	0.170707	0.0684091	1	0.971009
227834_at	TXLNB	2.26758	2.67585	0.408269	0.00475966	0.0574009	Neutrophils	0.192725	57574.6	85800	1.72674	8.14415	5.26035e-08	0.109981	0.132425	0.0501304	0.999992	0.971009
227886_at	IFITM10	3.38769	3.8647	0.477003	1.20816e-06	0.17246	Neutrophils	0.192725	57574.6	85800	1.76129	8.04807	6.37723e-07	0.00175222	0.229538	0.0592692	0.99999	0.971009
227917_at	LOC100506990	7.19483	5.1533	-2.04153	0.12232	0.250056	Neutrophils	0.192725	57574.6	85800	1.80535	10.2549	4.56669e-07	0.557541	0.276394	0.199078	1	0.971009
227927_at	NBPF20	2.19385	2.65419	0.460336	0.00270766	0.059368	Neutrophils	0.192725	57574.6	85800	1.71733	10.3618	3.23279e-10	0.0829517	0.134675	0.0444264	1	0.971009
227940_at	LOC339803	2.08178	2.53153	0.449753	0.00682774	0.0234092	Neutrophils	0.192725	57574.6	85800	1.78197	9.17155	4.44681e-07	0.131725	0.0845673	0.0490378	0.999998	0.971009
228028_at	GAREML	2.64335	3.03977	0.39642	0.00258988	0.060818	Neutrophils	0.192725	57574.6	85800	1.71716	8.93151	4.53378e-09	0.0811274	0.136309	0.0443844	0.999998	0.971009
228030_at	RBM6	6.61677	5.8015	-0.815274	0.0064127	0.36336	Neutrophils	0.192725	57574.6	85800	1.72629	8.49461	2.63464e-08	0.127658	0.333179	0.0959755	0.999995	0.971009
228048_at	ZNF503-AS2	2.80779	3.24344	0.435657	0.00360919	0.157356	Neutrophils	0.192725	57574.6	85800	1.72204	6.70322	6.73949e-07	0.0957707	0.219256	0.0649922	0.999899	0.971009
228054_at	TMEM44	2.35052	2.62866	0.278146	5.81624e-07	0.0385209	Neutrophils	0.192725	57574.6	85800	1.76126	9.92922	5.08099e-08	0.00121576	0.108482	0.0280128	0.999999	0.971009
228075_x_at	TFB1M	5.24667	3.75041	-1.49626	0.0645117	0.197829	Neutrophils	0.192725	57574.6	85800	1.78734	10.032	2.29344e-07	0.4049	0.245841	0.149148	1	0.971009
228132_at	ABLIM2	2.35372	2.42818	0.0744616	6.82026e-07	0.00292259	Neutrophils	0.192725	57574.6	85800	1.76051	9.63571	6.98501e-08	0.00131652	0.0298809	0.00772767	0.999999	0.971009
228165_at	PIANP	2.54027	2.99773	0.457461	0.00329011	0.0974328	Neutrophils	0.192725	57574.6	85800	1.7178	8.47523	1.19645e-08	0.0914395	0.172529	0.0539762	0.999995	0.971009
228168_at	ATP5G3	4.01918	4.55065	0.531465	0.00500205	0.0895171	Neutrophils	0.192725	57574.6	85800	1.71888	9.34323	2.52328e-09	0.112746	0.165372	0.0568824	0.999999	0.971009
228178_s_at	CHTF8	2.21957	2.78795	0.568375	0.0103398	0.111245	Neutrophils	0.192725	57574.6	85800	1.7302	7.89308	1.11083e-07	0.1621	0.184353	0.0720094	0.999988	0.971009
228187_at	GAS1	2.3907	2.85544	0.46474	1.23208e-05	0.140445	Neutrophils	0.192725	57574.6	85800	1.76101	8.6842	2.55432e-07	0.00559561	0.207139	0.0535156	0.999996	0.971009
228198_s_at	FAHD2CP	3.81671	4.53549	0.718782	0.0175182	0.200176	Neutrophils	0.192725	57574.6	85800	1.72831	7.56673	1.78652e-07	0.210995	0.247295	0.0949924	0.999978	0.971009
228203_at	B4GAT1	2.79312	3.12127	0.328142	5.88856e-05	0.0470406	Neutrophils	0.192725	57574.6	85800	1.75717	10.5105	1.81639e-08	0.012233	0.11988	0.0312202	1	0.971009
228205_at	TKT	2.2126	3.4114	1.1988	0.0201287	0.187847	Neutrophils	0.192725	57574.6	85800	1.73518	12.2932	1.98087e-10	0.226171	0.239558	0.097517	1	0.971009
228213_at	H2AFJ	3.04403	3.26785	0.22382	8.63695e-06	0.0187397	Neutrophils	0.192725	57574.6	85800	1.75974	11.4201	7.7135e-09	0.00468499	0.0756643	0.0195987	1	0.971009
228263_at	GRASP	4.64016	5.58667	0.946502	0.0145265	0.314369	Neutrophils	0.192725	57574.6	85800	1.71738	9.23491	2.58864e-09	0.192136	0.309905	0.102492	0.999999	0.971009
228307_at	EMILIN3	2.53692	3.11289	0.575964	0.00312772	0.136755	Neutrophils	0.192725	57574.6	85800	1.72208	9.5094	2.71369e-09	0.0891543	0.2044	0.0605678	0.999999	0.971009
228312_at	PI16	4.32687	5.03084	0.70397	0.0070883	0.347942	Neutrophils	0.192725	57574.6	85800	1.72387	7.38447	1.84259e-07	0.134214	0.326034	0.0953312	0.999971	0.971009
228333_at	ZEB2	6.96704	5.23793	-1.72912	0.0833697	0.217093	Neutrophils	0.192725	57574.6	85800	1.79493	10.3404	2.51502e-07	0.460291	0.257533	0.16722	1	0.971009
228349_at	KIAA1958	2.40634	2.81329	0.406956	0.00204769	0.0750037	Neutrophils	0.192725	57574.6	85800	1.71973	8.86826	6.81578e-09	0.0721373	0.151374	0.045889	0.999998	0.971009
228356_at	ANKRD11	3.04567	4.25819	1.21252	0.0118039	0.460239	Neutrophils	0.192725	57574.6	85800	1.7205	10.7566	2.57041e-10	0.173198	0.374974	0.112724	1	0.971009
228386_s_at	DDX59	4.96671	4.1618	-0.804904	0.0138486	0.13049	Neutrophils	0.192725	57574.6	85800	1.73482	9.93173	5.35806e-09	0.187599	0.199663	0.0810437	0.999999	0.971009
228402_at	ZBED3	2.71241	3.14934	0.436938	0.00129814	0.0169957	Neutrophils	0.192725	57574.6	85800	1.72457	16.3669	2.31265e-13	0.0574367	0.0720574	0.0266965	1	0.971009
228403_at	ENHO	2.92471	3.3972	0.472494	3.36605e-05	0.090747	Neutrophils	0.192725	57574.6	85800	1.76005	10.9623	1.33597e-08	0.00924886	0.166504	0.0431016	1	0.971009
228407_at	SCUBE3	2.34213	2.36652	0.0243883	1.57947e-05	0.000342916	Neutrophils	0.192725	57574.6	85800	1.71737	7.20926	1.61599e-07	0.00633553	0.0102354	0.00338291	0.99996	0.971009
228408_s_at	SDAD1	6.83901	5.30144	-1.53757	0.0525082	0.571047	Neutrophils	0.192725	57574.6	85800	1.72985	9.45284	6.95702e-09	0.365293	0.417681	0.162656	0.999999	0.971009
228410_at	GAB3	7.68326	6.37944	-1.30382	0.0499429	0.381954	Neutrophils	0.192725	57574.6	85800	1.74323	8.81414	6.32e-08	0.356258	0.341598	0.147924	0.999997	0.971009
228414_at	KCNMA1	2.34824	2.3959	0.0476624	6.90219e-07	0.00176786	Neutrophils	0.192725	57574.6	85800	1.75998	7.92165	7.15242e-07	0.00132441	0.0232399	0.00601673	0.999988	0.971009
228422_at	LHFPL4	2.34568	2.67901	0.333335	0.000876592	0.0759894	Neutrophils	0.192725	57574.6	85800	1.73391	7.86728	1.53669e-07	0.0471984	0.152365	0.0423698	0.999987	0.971009
228436_at	KCNC4	1.79853	2.70734	0.908812	0.0296945	0.116163	Neutrophils	0.192725	57574.6	85800	1.77547	8.76511	5.17189e-07	0.274705	0.188384	0.103685	0.999997	0.971009
228497_at	SLC22A15	5.0332	6.79189	1.75869	0.0678852	0.441139	Neutrophils	0.192725	57574.6	85800	1.75056	10.4815	1.08294e-08	0.415352	0.367111	0.167789	1	0.971009
228517_at	MEAF6	3.74052	2.93152	-0.808995	0.0210724	0.0703189	Neutrophils	0.192725	57574.6	85800	1.78328	9.41563	3.60362e-07	0.231411	0.14657	0.0859205	0.999999	0.971009
228537_at	GLI2	3.10978	3.45542	0.345639	0.00190962	0.0785567	Neutrophils	0.192725	57574.6	85800	1.72121	7.47307	1.25172e-07	0.069663	0.154918	0.0462513	0.999975	0.971009
228549_at	TMEM63A	4.3342	4.89531	0.561109	0.0076966	0.166661	Neutrophils	0.192725	57574.6	85800	1.71738	7.51988	8.28024e-08	0.139855	0.225646	0.0746167	0.999977	0.971009
228563_at	GJC1	2.35186	2.59965	0.247793	5.82288e-07	0.0344412	Neutrophils	0.192725	57574.6	85800	1.76125	9.35481	1.05597e-07	0.00121646	0.102577	0.0264883	0.999999	0.971009
228625_at	CITED4	2.42157	2.61375	0.192179	0.00160654	0.0103027	Neutrophils	0.192725	57574.6	85800	1.75118	7.46099	9.09572e-07	0.063896	0.0561028	0.0257579	0.999973	0.971009
228658_at	MIAT	9.72783	4.82337	-4.90446	0.438092	1.24171	Neutrophils	0.192725	57574.6	85800	1.79104	12.706	2.35342e-08	1.05514	0.615912	0.385995	1	0.971009
228662_at	SOCS7	5.32255	3.79914	-1.52341	0.0594645	0.434047	Neutrophils	0.192725	57574.6	85800	1.74527	9.51554	2.59373e-08	0.388738	0.364148	0.160097	0.999999	0.971009
228669_x_at	PARP10	2.58351	2.73689	0.153377	7.02645e-07	0.0188042	Neutrophils	0.192725	57574.6	85800	1.76118	7.83532	8.65751e-07	0.00133628	0.0757942	0.0195751	0.999986	0.971009
228671_at	TMEM201	2.35052	2.29156	-0.0589552	5.81624e-07	0.00254764	Neutrophils	0.192725	57574.6	85800	1.76053	8.17154	5.11735e-07	0.00121576	0.0278983	0.0072147	0.999992	0.971009
228672_at	ING5	2.36162	2.49736	0.135739	0.000107867	0.0153422	Neutrophils	0.192725	57574.6	85800	1.74211	7.32992	6.81849e-07	0.0165567	0.0684625	0.0185184	0.999967	0.971009
228682_at	ENOPH1	2.35052	2.50284	0.152318	5.81624e-07	0.0116026	Neutrophils	0.192725	57574.6	85800	1.76114	9.90516	5.19093e-08	0.00121576	0.0595369	0.0153777	0.999999	0.971009
228690_s_at	NDUFA11	8.3827	7.462	-0.920702	0.0296175	0.162596	Neutrophils	0.192725	57574.6	85800	1.75863	8.52115	2.7802e-07	0.274348	0.222877	0.108049	0.999995	0.971009
228749_at	ZDBF2	2.3484	2.43442	0.0860245	3.0859e-05	0.0054958	Neutrophils	0.192725	57574.6	85800	1.74526	7.83185	3.50943e-07	0.00885562	0.0409756	0.0109839	0.999986	0.971009
228787_s_at	BCAS4	3.95227	4.63861	0.686348	0.00574322	0.224846	Neutrophils	0.192725	57574.6	85800	1.72055	8.71583	9.94604e-09	0.120811	0.262091	0.0787472	0.999997	0.971009
228792_at	MYEF2	2.35052	2.34279	-0.00773297	5.81624e-07	5.23139e-05	Neutrophils	0.192725	57574.6	85800	1.73457	6.97341	8.42024e-07	0.00121576	0.00399777	0.00110892	0.999937	0.991969
228796_at	CPNE4	2.30533	2.69407	0.388735	0.00076278	0.0604977	Neutrophils	0.192725	57574.6	85800	1.73232	10.2174	2.6543e-09	0.0440279	0.13595	0.0380465	1	0.971009
228848_at	ABTB1	2.19112	3.32792	1.1368	0.0089376	0.192629	Neutrophils	0.192725	57574.6	85800	1.7174	14.1581	8.23413e-13	0.150709	0.242588	0.080293	1	0.971009
228863_at	PCDH17	2.35102	2.62799	0.276976	2.53562e-06	0.0586107	Neutrophils	0.192725	57574.6	85800	1.76116	8.0142	6.65379e-07	0.00253846	0.133813	0.0345607	0.999989	0.971009
228868_x_at	CDT1	2.47648	3.30951	0.833031	0.00910743	0.133639	Neutrophils	0.192725	57574.6	85800	1.72202	11.4496	1.04538e-10	0.152134	0.202058	0.0727562	1	0.971009
228924_s_at	UBE2J1	2.37984	2.7691	0.389259	0.00329267	0.07667	Neutrophils	0.192725	57574.6	85800	1.71717	7.7988	4.50544e-08	0.0914749	0.153046	0.0499127	0.999986	0.971009
229004_at	ADAMTS15	2.34021	2.41947	0.0792565	1.17221e-05	0.00428108	Neutrophils	0.192725	57574.6	85800	1.7527	8.33113	2.54788e-07	0.00545797	0.0361648	0.00951329	0.999994	0.971009
229040_at	ITGB2-AS1	4.80194	6.36183	1.55989	0.089569	0.272787	Neutrophils	0.192725	57574.6	85800	1.78767	8.88149	8.23008e-07	0.477097	0.288683	0.175634	0.999997	0.971009
229061_s_at	SLC25A13	2.74382	2.53859	-0.205234	0.00156112	0.00949809	Neutrophils	0.192725	57574.6	85800	1.75367	8.14925	3.55575e-07	0.0629863	0.0538676	0.0251844	0.999992	0.971009
229065_at	SLC35F3	2.35201	2.43787	0.0858662	5.8236e-07	0.00558351	Neutrophils	0.192725	57574.6	85800	1.76095	8.0462	6.27972e-07	0.00121653	0.0413012	0.0106716	0.99999	0.971009
229073_at	PRTG	2.3511	2.58102	0.229924	8.84784e-07	0.0297274	Neutrophils	0.192725	57574.6	85800	1.76121	9.34227	1.07024e-07	0.0014995	0.0952988	0.0246111	0.999999	0.971009
229097_at	DIAPH3	2.33421	2.68655	0.352347	0.00245339	0.0706702	Neutrophils	0.192725	57574.6	85800	1.71763	7.63075	6.68815e-08	0.0789608	0.146936	0.0461746	0.999981	0.971009
229101_at	IL17RA	8.27225	9.76846	1.49621	0.035258	0.207415	Neutrophils	0.192725	57574.6	85800	1.75528	12.5647	1.44356e-09	0.299335	0.251727	0.11908	1	0.971009
229169_at	CFAP70	2.32202	2.47524	0.153223	0.000180317	0.0202154	Neutrophils	0.192725	57574.6	85800	1.73835	7.1236	7.93358e-07	0.0214065	0.078587	0.0215091	0.999952	0.971009
229171_at	CENPBD1	2.10293	2.70977	0.606842	0.00295199	0.0628915	Neutrophils	0.192725	57574.6	85800	1.71745	13.197	3.32669e-12	0.0866135	0.138613	0.0459832	1	0.971009
229211_at	DUSP28	6.78743	5.77069	-1.01673	0.0358912	0.154735	Neutrophils	0.192725	57574.6	85800	1.77063	8.82083	3.7154e-07	0.302011	0.217422	0.115265	0.999997	0.971009
229216_s_at	CSNK2A1	2.34235	2.45173	0.109384	2.10692e-05	0.00594322	Neutrophils	0.192725	57574.6	85800	1.75046	9.70647	3.01773e-08	0.00731732	0.0426108	0.0112692	0.999999	0.971009
229229_at	AGXT2	2.28313	2.61292	0.329795	0.00235965	0.0278301	Neutrophils	0.192725	57574.6	85800	1.72738	9.39171	5.97428e-09	0.0774375	0.0922075	0.0351155	0.999999	0.971009
229280_s_at	CASC15	2.40771	2.71258	0.30487	0.000133133	0.0412139	Neutrophils	0.192725	57574.6	85800	1.75132	10.2948	1.47392e-08	0.0183938	0.11221	0.0296141	1	0.971009
229307_at	ANKRD28	4.3713	6.09267	1.72137	0.0716813	0.317267	Neutrophils	0.192725	57574.6	85800	1.76932	10.5342	4.38482e-08	0.426807	0.31133	0.163408	1	0.971009
229335_at	CADM4	2.41116	2.96752	0.556359	0.00872012	0.137573	Neutrophils	0.192725	57574.6	85800	1.72068	7.66811	8.02667e-08	0.148864	0.20501	0.072555	0.999982	0.971009
229338_at	LOC100289361	2.40702	2.20546	-0.201555	0.000289113	0.0291357	Neutrophils	0.192725	57574.6	85800	1.73655	7.75763	2.25284e-07	0.0271058	0.0943456	0.0259816	0.999984	0.971009
229341_at	TFCP2L1	2.3232	2.64066	0.317456	6.37698e-05	0.0290954	Neutrophils	0.192725	57574.6	85800	1.75429	12.8472	9.64411e-10	0.0127302	0.0942804	0.0247102	1	0.971009
229397_s_at	ARHGAP35	2.3254	2.34988	0.0244784	2.16829e-05	0.000155776	Neutrophils	0.192725	57574.6	85800	1.74597	8.02886	2.66166e-07	0.00742312	0.00689857	0.00304881	0.99999	0.971009
229400_at	HOXD10	2.24975	2.51048	0.260733	0.000747969	0.0392462	Neutrophils	0.192725	57574.6	85800	1.72497	8.20205	4.04562e-08	0.0435983	0.109498	0.0317888	0.999993	0.971009
229402_at	SAMD13	2.35052	2.38342	0.0329003	5.81624e-07	0.000783722	Neutrophils	0.192725	57574.6	85800	1.75881	8.19279	4.50487e-07	0.00121576	0.0154736	0.00401576	0.999992	0.971009
229403_at	B4GALT1	2.27737	2.49744	0.220074	0.00040155	0.0110622	Neutrophils	0.192725	57574.6	85800	1.71742	11.9583	2.22733e-11	0.0319446	0.058134	0.0184035	1	0.971009
229409_s_at	ADO	2.35692	2.34961	-0.00731625	5.00492e-07	2.73754e-05	Neutrophils	0.192725	57574.6	85800	1.72568	8.75162	1.55531e-08	0.00112779	0.00289194	0.000835988	0.999997	0.991969
229411_at	PNCK	2.3526	2.68956	0.336959	3.63779e-06	0.0834561	Neutrophils	0.192725	57574.6	85800	1.76116	8.17059	5.30725e-07	0.00304051	0.159675	0.0412405	0.999992	0.971009
229456_s_at	DDAH1	2.58478	2.91405	0.329262	0.000261224	0.010224	Neutrophils	0.192725	57574.6	85800	1.72055	19.6075	2.64083e-15	0.0257653	0.0558881	0.0167926	1	0.971009
229473_at	MAMDC4	2.35052	2.48427	0.133749	5.81624e-07	0.00978718	Neutrophils	0.192725	57574.6	85800	1.76111	9.46935	9.01215e-08	0.00121576	0.0546812	0.0141244	0.999999	0.971009
229495_at	PM20D2	2.35052	2.50229	0.151767	5.81624e-07	0.0182129	Neutrophils	0.192725	57574.6	85800	1.7612	7.87824	8.13475e-07	0.00121576	0.0745931	0.0192641	0.999987	0.971009
229508_at	U2AF2	2.33681	2.43867	0.101867	9.14617e-05	0.0075772	Neutrophils	0.192725	57574.6	85800	1.7331	7.58958	2.40776e-07	0.0152457	0.0481131	0.013422	0.999979	0.971009
229597_s_at	WDFY4	5.58842	7.81173	2.22331	0.00552449	0.164269	Neutrophils	0.192725	57574.6	85800	1.71782	31.7434	4.79108e-20	0.118488	0.22402	0.07004	1	0.615
229680_at	TACO1	2.57161	2.17736	-0.394251	0.00553871	0.044542	Neutrophils	0.192725	57574.6	85800	1.74109	7.93094	2.27027e-07	0.11864	0.116652	0.0497105	0.999988	0.971009
229683_s_at	KCTD15	2.19848	2.47514	0.276653	0.001674	0.0261845	Neutrophils	0.192725	57574.6	85800	1.72083	8.72249	1.01104e-08	0.0652238	0.0894399	0.0317172	0.999997	0.971009
229703_at	DLG1	2.33581	2.41942	0.0836132	0.000106297	0.00292577	Neutrophils	0.192725	57574.6	85800	1.71741	8.83306	5.65328e-09	0.0164357	0.0298971	0.00946594	0.999997	0.971009
229715_at	NCR3LG1	2.30688	2.44927	0.142388	0.000217231	0.0132731	Neutrophils	0.192725	57574.6	85800	1.72761	7.81841	1.04567e-07	0.0234958	0.063679	0.0182119	0.999986	0.971009
229721_x_at	DERL3	0.997263	3.32485	2.32759	0.183405	0.476128	Neutrophils	0.192725	57574.6	85800	1.79507	9.38691	6.67098e-07	0.682706	0.381391	0.247961	0.999999	0.971009
229729_at	TMEM8B	2.90887	3.10144	0.192572	0.00129552	0.01391	Neutrophils	0.192725	57574.6	85800	1.73027	7.55843	2.09095e-07	0.0573787	0.0651887	0.0254778	0.999978	0.971009
229736_at	TMEM86B	3.70045	5.41724	1.71679	0.127301	0.793432	Neutrophils	0.192725	57574.6	85800	1.75252	7.521	8.87507e-07	0.568781	0.492339	0.228266	0.999976	0.971009
229742_at	C15orf61	6.04833	5.30451	-0.743818	0.0132486	0.414147	Neutrophils	0.192725	57574.6	85800	1.71818	6.74088	4.80579e-07	0.18349	0.355702	0.110344	0.999907	0.971009
229788_s_at	GGT7	2.45377	3.06815	0.614376	0.00476079	0.124668	Neutrophils	0.192725	57574.6	85800	1.71724	9.85889	7.9158e-10	0.109994	0.195158	0.0623169	0.999999	0.971009
229792_at	KLHL17	2.88039	3.0532	0.172815	8.55537e-06	0.0231608	Neutrophils	0.192725	57574.6	85800	1.76005	7.93654	7.02343e-07	0.00466281	0.0841175	0.0217746	0.999988	0.971009
229887_at	ALS2CL	2.48452	2.90412	0.419593	0.00622812	0.0634279	Neutrophils	0.192725	57574.6	85800	1.73204	7.59708	2.20447e-07	0.125808	0.139203	0.0552309	0.999979	0.971009
229901_at	ZNF488	2.35279	2.48141	0.128613	1.33278e-05	0.0132082	Neutrophils	0.192725	57574.6	85800	1.75795	7.78723	7.84266e-07	0.00581979	0.0635231	0.0165159	0.999985	0.971009
229914_at	LOC401261	5.66407	6.61379	0.949721	0.0243058	0.14276	Neutrophils	0.192725	57574.6	85800	1.75535	9.60798	5.00934e-08	0.248533	0.208839	0.0988471	0.999999	0.971009
229936_at	GFRA3	2.36131	2.64089	0.279582	4.28321e-05	0.0206702	Neutrophils	0.192725	57574.6	85800	1.75465	13.4345	5.42553e-10	0.0104331	0.0794661	0.0208107	1	0.971009
229939_at	ENDOV	2.26677	2.64101	0.37424	0.00153722	0.0838017	Neutrophils	0.192725	57574.6	85800	1.72562	8.0883	5.3132e-08	0.0625022	0.160006	0.0462693	0.999991	0.971009
229992_at	LINC00654	2.37315	2.33805	-0.0351022	3.91181e-05	0.000722468	Neutrophils	0.192725	57574.6	85800	1.71853	6.91607	3.34537e-07	0.00997051	0.0148566	0.00507545	0.999932	0.971009
230001_at	MARCH9	2.35059	2.42645	0.0758626	7.18207e-07	0.00406882	Neutrophils	0.192725	57574.6	85800	1.7607	8.32338	4.15837e-07	0.00135099	0.0352568	0.00911441	0.999994	0.971009
230050_at	NACC2	2.42648	2.69977	0.273291	0.000228388	0.0383033	Neutrophils	0.192725	57574.6	85800	1.74446	9.40367	2.8562e-08	0.0240916	0.108175	0.0290622	0.999999	0.971009
230076_at	PITPNM3	2.42361	2.70051	0.276892	0.00136092	0.0537411	Neutrophils	0.192725	57574.6	85800	1.72066	7.20032	2.1213e-07	0.0588091	0.128133	0.0384555	0.999959	0.971009
230087_at	PRIMA1	2.35582	2.48028	0.124462	1.77823e-05	0.00624516	Neutrophils	0.192725	57574.6	85800	1.75239	10.8241	8.23861e-09	0.00672237	0.0436798	0.0114985	1	0.971009
230093_at	RSPH1	2.3508	2.46533	0.114523	5.81765e-07	0.00708876	Neutrophils	0.192725	57574.6	85800	1.76103	9.5257	8.33603e-08	0.00121591	0.0465365	0.0120225	0.999999	0.971009
230102_at	ETV5	2.35052	2.44662	0.0960974	5.81624e-07	0.00740161	Neutrophils	0.192725	57574.6	85800	1.76104	7.82255	8.75754e-07	0.00121576	0.0475524	0.0122847	0.999985	0.971009
230107_at	HM13	2.3022	2.55931	0.25711	0.00130606	0.0227168	Neutrophils	0.192725	57574.6	85800	1.71923	8.91658	5.8811e-09	0.0576116	0.0833072	0.0288351	0.999998	0.971009
230121_at	SERTAD4-AS1	2.35052	2.40556	0.055043	5.81624e-07	0.00217838	Neutrophils	0.192725	57574.6	85800	1.7604	8.2484	4.54819e-07	0.00121576	0.0257974	0.00667318	0.999993	0.971009
230153_at	NEK9	2.33973	2.68435	0.344624	0.000240217	0.0529667	Neutrophils	0.192725	57574.6	85800	1.74788	10.1775	1.28199e-08	0.0247076	0.127207	0.0338615	1	0.971009
230167_at	ADAMTS14	2.30879	2.46469	0.155897	0.000138115	0.00678295	Neutrophils	0.192725	57574.6	85800	1.72388	11.7131	9.19551e-11	0.0187348	0.0455217	0.0133097	1	0.971009
230186_at	TMEM136	2.32573	2.59463	0.2689	0.000146564	0.05656	Neutrophils	0.192725	57574.6	85800	1.75313	7.78409	6.04642e-07	0.0192993	0.131451	0.0345448	0.999985	0.971009
230197_s_at	TPPP	2.35052	2.45805	0.107532	5.81624e-07	0.00510813	Neutrophils	0.192725	57574.6	85800	1.76092	10.5342	2.36995e-08	0.00121576	0.0395039	0.0102079	1	0.971009
230231_at	FGF14	2.21308	2.44594	0.23286	0.00137287	0.0153746	Neutrophils	0.192725	57574.6	85800	1.72893	8.79634	1.95362e-08	0.0590667	0.0685348	0.0264724	0.999997	0.971009
230242_at	NFASC	2.89981	3.54447	0.644662	0.0088445	0.0531067	Neutrophils	0.192725	57574.6	85800	1.7543	10.7758	1.03224e-08	0.149922	0.127375	0.0598249	1	0.971009
230259_at	FUOM	3.96196	3.26729	-0.694664	0.0038468	0.104484	Neutrophils	0.192725	57574.6	85800	1.71736	12.2528	1.38252e-11	0.098873	0.178662	0.0566941	1	0.971009
230266_at	RAB7B	2.32196	2.42156	0.0996036	0.000413986	0.00301424	Neutrophils	0.192725	57574.6	85800	1.74538	7.4596	6.59281e-07	0.0324355	0.0303458	0.0133524	0.999973	0.971009
230280_at	TRIM9	2.35181	2.42753	0.0757117	1.05561e-05	0.00405863	Neutrophils	0.192725	57574.6	85800	1.7531	8.18122	3.2735e-07	0.00517941	0.0352126	0.00925434	0.999992	0.971009
230286_at	SLC6A11	2.41585	2.55016	0.134308	0.000427842	0.0117397	Neutrophils	0.192725	57574.6	85800	1.7174	7.07955	2.15091e-07	0.0329739	0.0598878	0.0189713	0.99995	0.971009
230318_at	SERPINA1	2.502	3.13059	0.628597	0.00825996	0.137773	Neutrophils	0.192725	57574.6	85800	1.7198	8.7692	8.30241e-09	0.144883	0.205159	0.0716824	0.999997	0.971009
230367_at	SMTNL1	2.30438	2.87111	0.566723	0.00479188	0.115474	Neutrophils	0.192725	57574.6	85800	1.71715	9.31068	2.17798e-09	0.110352	0.187824	0.0608681	0.999999	0.971009
230368_at	ERF	3.19829	4.01525	0.816964	0.0257139	0.237364	Neutrophils	0.192725	57574.6	85800	1.73559	7.42843	3.8269e-07	0.25563	0.269288	0.109978	0.999972	0.971009
230402_at	DUSP15	2.83036	3.33095	0.500594	8.59338e-05	0.181936	Neutrophils	0.192725	57574.6	85800	1.75971	8.19682	4.71143e-07	0.0147778	0.235759	0.0610718	0.999992	0.971009
230417_at	GALNT16	2.28105	2.69283	0.411783	0.00269626	0.0496107	Neutrophils	0.192725	57574.6	85800	1.71857	9.78286	1.08079e-09	0.0827769	0.123111	0.0420922	0.999999	0.971009
230446_at	LOC101927811	2.46993	2.7945	0.324576	0.000323831	0.0837832	Neutrophils	0.192725	57574.6	85800	1.74961	7.65489	6.08254e-07	0.0286871	0.159988	0.0424011	0.999981	0.971009
230473_s_at	HMGB4	2.31463	2.53239	0.21776	0.000353935	0.0335967	Neutrophils	0.192725	57574.6	85800	1.73551	7.77614	2.02867e-07	0.0299909	0.101311	0.0280036	0.999985	0.971009
230475_at	C15orf59	2.36313	2.73169	0.368566	4.32072e-05	0.100796	Neutrophils	0.192725	57574.6	85800	1.75985	8.11041	5.38486e-07	0.0104787	0.175481	0.0454435	0.999991	0.971009
230484_at	CHDH	3.241	3.46058	0.219579	1.24619e-05	0.0313357	Neutrophils	0.192725	57574.6	85800	1.75996	8.66791	2.45124e-07	0.00562755	0.0978427	0.0253324	0.999996	0.971009
230488_s_at	DBH-AS1	4.13336	4.42713	0.293765	0.00314966	0.0307865	Neutrophils	0.192725	57574.6	85800	1.73348	7.54388	2.68935e-07	0.0894664	0.0969817	0.0389408	0.999977	0.971009
230494_at	SLC20A1	8.71094	6.52476	-2.18618	0.0803338	0.347795	Neutrophils	0.192725	57574.6	85800	1.77042	12.6712	5.19784e-09	0.451832	0.325965	0.172532	1	0.971009
230500_at	PDE7A	2.35052	2.45106	0.100545	5.81624e-07	0.00612329	Neutrophils	0.192725	57574.6	85800	1.76098	8.99746	1.66527e-07	0.00121576	0.0432516	0.0111749	0.999998	0.971009
230535_s_at	ATP5E	3.45397	4.28827	0.834301	0.0264775	0.141601	Neutrophils	0.192725	57574.6	85800	1.75992	8.19662	4.76933e-07	0.259398	0.20799	0.101786	0.999992	0.971009
230558_at	KNDC1	2.64232	2.45426	-0.188061	0.000793194	0.00737784	Neutrophils	0.192725	57574.6	85800	1.7353	9.72134	7.78009e-09	0.0448971	0.047476	0.0193452	0.999999	0.971009
230559_x_at	FGD4	1.94594	3.03141	1.08547	0.0457082	0.280911	Neutrophils	0.192725	57574.6	85800	1.75319	7.95313	4.66502e-07	0.34082	0.29295	0.136484	0.999988	0.971009
230576_at	BLOC1S3	2.82022	3.48854	0.668311	0.0139644	0.0401263	Neutrophils	0.192725	57574.6	85800	1.79041	9.68635	3.87442e-07	0.188382	0.110719	0.0689952	0.999999	0.971009
230617_at	OVOL1-AS1	2.35052	2.6282	0.277684	5.81624e-07	0.0501506	Neutrophils	0.192725	57574.6	85800	1.76127	8.68788	2.58182e-07	0.00121576	0.123779	0.0319622	0.999996	0.971009
230626_at	TSPAN12	2.35052	2.36564	0.0151226	5.81624e-07	0.000154407	Neutrophils	0.192725	57574.6	85800	1.74987	8.31334	2.18566e-07	0.00121576	0.00686819	0.00181908	0.999994	0.971009
230668_at	NKAIN4	2.88601	3.2967	0.410687	0.00344508	0.0549103	Neutrophils	0.192725	57574.6	85800	1.72051	8.9809	5.99167e-09	0.0935681	0.12952	0.0457289	0.999998	0.971009
230677_at	EXOC3L4	2.34415	2.52864	0.184486	1.18174e-05	0.0151277	Neutrophils	0.192725	57574.6	85800	1.75869	10.4538	2.19546e-08	0.00548011	0.0679822	0.0176477	1	0.971009
230699_at	PGLS	2.44375	2.63932	0.195579	0.00144055	0.01384	Neutrophils	0.192725	57574.6	85800	1.7341	7.4529	3.31908e-07	0.0605051	0.0650244	0.026242	0.999973	0.971009
230717_at	LCN12	2.4102	2.72928	0.319074	5.96242e-05	0.0412536	Neutrophils	0.192725	57574.6	85800	1.75656	10.8991	1.07836e-08	0.0123095	0.112264	0.0292754	1	0.971009
230731_x_at	ZDHHC8	2.4069	2.72197	0.315071	0.0042769	0.0275551	Neutrophils	0.192725	57574.6	85800	1.75096	7.49137	8.55519e-07	0.104254	0.0917509	0.0420579	0.999974	0.971009
230787_at	GBAT2	2.43207	2.41673	-0.015335	2.95716e-06	0.000181752	Neutrophils	0.192725	57574.6	85800	1.72772	7.19965	3.51366e-07	0.00274136	0.0074516	0.00212997	0.999959	0.971009
230793_at	LRRC16A	1.79226	2.49606	0.703799	0.0132854	0.256858	Neutrophils	0.192725	57574.6	85800	1.71809	7.4258	1.07466e-07	0.183745	0.280127	0.0947775	0.999973	0.971009
230800_at	ADCY4	3.15099	3.72432	0.573334	0.0107221	0.110111	Neutrophils	0.192725	57574.6	85800	1.73175	7.89759	1.23956e-07	0.16507	0.18341	0.0725961	0.999988	0.971009
230901_x_at	PCSK4	2.49117	2.98554	0.494368	0.00202503	0.199094	Neutrophils	0.192725	57574.6	85800	1.73613	7.26795	5.3198e-07	0.0717371	0.246626	0.0680203	0.999963	0.971009
230914_at	HNF4A	2.3538	2.4554	0.101592	1.22707e-05	0.00696035	Neutrophils	0.192725	57574.6	85800	1.75558	8.43018	2.63126e-07	0.00558423	0.0461132	0.012051	0.999995	0.971009
230929_s_at	UBE2J2	3.41734	3.96239	0.545051	0.00864097	0.189287	Neutrophils	0.192725	57574.6	85800	1.71733	6.86965	3.40122e-07	0.148187	0.240475	0.0793419	0.999927	0.971009
230931_at	PLG	2.19138	2.52599	0.334609	0.00182979	0.0507123	Neutrophils	0.192725	57574.6	85800	1.71744	8.50038	1.09627e-08	0.0681912	0.12447	0.039364	0.999996	0.971009
230936_at	DNAJB13	2.63771	3.27936	0.64165	0.0152155	0.200114	Neutrophils	0.192725	57574.6	85800	1.72446	7.01264	4.11648e-07	0.19664	0.247256	0.0914991	0.999943	0.971009
230957_at	PCDHB19P	2.3489	2.5537	0.2048	2.75029e-07	0.0223391	Neutrophils	0.192725	57574.6	85800	1.76127	9.60056	7.69771e-08	0.000836021	0.0826117	0.0213321	0.999999	0.971009
230960_at	IGDCC3	2.35052	2.37612	0.0256009	5.81624e-07	0.000531977	Neutrophils	0.192725	57574.6	85800	1.75768	7.71932	8.5714e-07	0.00121576	0.0127484	0.00331648	0.999983	0.971009
230981_at	CATSPER3	2.23628	2.45446	0.218184	0.00108026	0.034641	Neutrophils	0.192725	57574.6	85800	1.71839	6.86343	3.71852e-07	0.0523953	0.102874	0.0317893	0.999926	0.971009
231002_s_at	RABEP1	3.24874	3.93609	0.68735	0.00185582	0.0828576	Neutrophils	0.192725	57574.6	85800	1.72239	14.6159	1.23488e-12	0.0686746	0.159102	0.0470275	1	0.971009
231018_at	PALM3	2.48775	2.80697	0.319227	0.00429459	0.032408	Neutrophils	0.192725	57574.6	85800	1.74381	7.37675	6.93788e-07	0.104469	0.0995028	0.0432748	0.999969	0.971009
231031_at	KGFLP2	2.36928	2.18565	-0.183629	7.12202e-05	0.0278544	Neutrophils	0.192725	57574.6	85800	1.75323	7.57648	8.43736e-07	0.0134533	0.0922478	0.0242368	0.999978	0.971009
231034_s_at	NHSL1	2.39949	2.92226	0.522772	0.00154319	0.161348	Neutrophils	0.192725	57574.6	85800	1.73718	8.56897	5.85186e-08	0.0626237	0.222019	0.0610075	0.999996	0.971009
231064_s_at	NUP50	2.90312	3.29699	0.393876	4.31805e-06	0.0465313	Neutrophils	0.192725	57574.6	85800	1.76099	12.7863	2.00076e-09	0.00331262	0.119229	0.0308046	1	0.971009
231081_at	C2orf73	2.34893	2.53188	0.182957	2.62792e-07	0.0166706	Neutrophils	0.192725	57574.6	85800	1.76126	9.92801	5.08781e-08	0.000817211	0.071365	0.0184284	0.999999	0.971009
231092_s_at	ZNRF1	2.35052	2.56554	0.215022	5.81624e-07	0.0279937	Neutrophils	0.192725	57574.6	85800	1.76124	9.0038	1.67797e-07	0.00121576	0.0924782	0.0238812	0.999998	0.971009
231123_at	TRIM36	2.35052	2.49787	0.147346	5.81624e-07	0.0113949	Neutrophils	0.192725	57574.6	85800	1.76113	9.66868	6.99269e-08	0.00121576	0.0590017	0.0152396	0.999999	0.971009
231135_at	LOC151174	2.35052	2.23086	-0.119656	5.81624e-07	0.00966015	Neutrophils	0.192725	57574.6	85800	1.7611	8.52703	3.19418e-07	0.00121576	0.0543252	0.0140326	0.999995	0.971009
231158_x_at	PTBP1	3.76201	4.39849	0.636475	0.00120962	0.120625	Neutrophils	0.192725	57574.6	85800	1.73637	12.0319	3.24848e-10	0.0554438	0.191968	0.0528992	1	0.971009
231198_at	CDK6	2.15515	2.71913	0.563985	0.00165968	0.0729197	Neutrophils	0.192725	57574.6	85800	1.72215	12.7593	1.4863e-11	0.0649442	0.149256	0.0442017	1	0.971009
231211_s_at	YIF1B	1.78093	2.42734	0.646401	0.0110287	0.111717	Neutrophils	0.192725	57574.6	85800	1.73222	8.80499	2.5942e-08	0.167413	0.184743	0.073413	0.999997	0.971009
231221_at	CLEC16A	2.45491	2.68183	0.226919	0.000160238	0.0209095	Neutrophils	0.192725	57574.6	85800	1.74079	10.4547	4.5257e-09	0.0201795	0.0799246	0.021705	1	0.971009
231229_at	HILS1	2.41818	2.83103	0.412845	0.00301616	0.0831736	Neutrophils	0.192725	57574.6	85800	1.71742	8.18252	2.08136e-08	0.0875498	0.159405	0.0504545	0.999993	0.971009
231247_s_at	LOC727820	2.86616	3.63386	0.767703	0.00401877	0.314572	Neutrophils	0.192725	57574.6	85800	1.73208	8.84016	2.41233e-08	0.101059	0.310005	0.0868427	0.999997	0.971009
231284_at	LOC100506406	2.92702	3.36491	0.437895	0.00135639	0.109311	Neutrophils	0.192725	57574.6	85800	1.7326	8.57245	3.99722e-08	0.0587112	0.182743	0.0510817	0.999996	0.971009
231291_at	GIPR	3.52136	4.9342	1.41283	0.0302513	0.263528	Neutrophils	0.192725	57574.6	85800	1.73783	11.9795	4.16835e-10	0.277268	0.283741	0.117937	1	0.971009
231303_at	LINC00158	2.35052	2.33214	-0.0183782	5.81624e-07	0.00022379	Neutrophils	0.192725	57574.6	85800	1.7531	8.45733	2.16425e-07	0.00121576	0.00826855	0.00217305	0.999995	0.971009
231307_at	PAGE2B	2.28315	2.58185	0.298706	0.0019813	0.055619	Neutrophils	0.192725	57574.6	85800	1.7175	7.26127	1.45883e-07	0.0709583	0.130353	0.0411369	0.999964	0.971009
231369_at	ZNF333	2.34548	2.79095	0.445472	0.000126052	0.0719953	Neutrophils	0.192725	57574.6	85800	1.75562	11.4947	4.9239e-09	0.017898	0.148307	0.0387546	1	0.971009
231384_at	GRIN2A	2.35052	2.43224	0.0817179	5.81624e-07	0.00513882	Neutrophils	0.192725	57574.6	85800	1.76092	7.98144	6.88975e-07	0.00121576	0.0396224	0.0102385	0.999989	0.971009
231429_at	TRABD2A	2.35156	2.51669	0.165128	4.37222e-06	0.0147332	Neutrophils	0.192725	57574.6	85800	1.7603	9.51301	8.06124e-08	0.00333334	0.06709	0.0173582	0.999999	0.971009
231443_at	ELFN1-AS1	3.24018	3.91171	0.67153	0.00233601	0.135578	Neutrophils	0.192725	57574.6	85800	1.72671	11.4814	1.95644e-10	0.0770488	0.203518	0.0584887	1	0.971009
231481_at	CCNB3	2.33147	2.50985	0.178379	0.000180649	0.0252638	Neutrophils	0.192725	57574.6	85800	1.74185	7.50077	4.98299e-07	0.0214262	0.0878533	0.0237814	0.999975	0.971009
231482_at	LINC01206	2.68378	3.26147	0.577688	0.00512879	0.194325	Neutrophils	0.192725	57574.6	85800	1.72014	7.85697	5.20797e-08	0.114166	0.243654	0.0735256	0.999987	0.971009
231509_at	PPP1R17	2.47036	2.67259	0.20223	0.000245219	0.0324655	Neutrophils	0.192725	57574.6	85800	1.74102	7.48246	4.88908e-07	0.0249635	0.0995911	0.0270272	0.999974	0.971009
231538_at	C11orf1	2.35618	2.44286	0.0866857	3.57626e-05	0.00494923	Neutrophils	0.192725	57574.6	85800	1.74169	8.23159	1.43332e-07	0.00953329	0.0388846	0.0105309	0.999993	0.971009
231562_at	APOC2	2.36567	2.33564	-0.0300338	1.49413e-05	0.000203641	Neutrophils	0.192725	57574.6	85800	1.72361	10.3834	7.27625e-10	0.00616201	0.00788754	0.00289249	1	0.971009
231589_at	LOC101928917	2.35052	2.47611	0.125591	5.81624e-07	0.0126192	Neutrophils	0.192725	57574.6	85800	1.76115	7.83139	8.69423e-07	0.00121576	0.0620905	0.0160368	0.999986	0.971009
231599_x_at	DPF1	3.28364	3.88154	0.597897	0.00727196	0.130496	Neutrophils	0.192725	57574.6	85800	1.71885	8.71089	8.39222e-09	0.135942	0.199667	0.0686379	0.999997	0.971009
231618_s_at	SUN3	2.35212	2.78623	0.434109	5.82416e-07	0.101679	Neutrophils	0.192725	57574.6	85800	1.76129	9.539	8.34227e-08	0.00121659	0.176248	0.0455088	0.999999	0.971009
231626_at	TPH1	2.40546	2.80992	0.404464	0.00175079	0.141851	Neutrophils	0.192725	57574.6	85800	1.7327	6.95345	7.83208e-07	0.066703	0.208174	0.0581674	0.999935	0.971009
231643_s_at	CMIP	2.36603	3.04027	0.674239	0.0013261	0.264591	Neutrophils	0.192725	57574.6	85800	1.7467	8.88128	7.40255e-08	0.0580519	0.284313	0.0759169	0.999997	0.971009
231666_at	PAX3	2.31779	2.35111	0.0333227	2.64278e-05	4.3792e-06	Neutrophils	0.192725	57574.6	85800	1.85392	12.1261	8.08161e-07	0.00819518	0.00115666	0.002748	1	0.971009
231683_at	GLYAT	2.35101	2.41627	0.065259	8.43446e-07	0.00261702	Neutrophils	0.192725	57574.6	85800	1.76021	8.91877	1.76385e-07	0.00146405	0.0282756	0.00731703	0.999998	0.971009
231705_at	HRSP12	2.44623	2.27537	-0.170861	0.000929622	0.00615865	Neutrophils	0.192725	57574.6	85800	1.74966	8.67499	1.24601e-07	0.048605	0.0433762	0.0196959	0.999996	0.971009
231712_at	ASCL5	2.35052	2.38755	0.0370338	5.81624e-07	0.000945336	Neutrophils	0.192725	57574.6	85800	1.75923	8.40421	3.40273e-07	0.00121576	0.0169943	0.00440657	0.999994	0.971009
231768_at	USF1	2.6077	3.06026	0.452556	4.71533e-06	0.15266	Neutrophils	0.192725	57574.6	85800	1.7612	8.11435	5.76854e-07	0.00346166	0.215959	0.0557724	0.999991	0.971009
231773_at	ANGPTL1	2.35052	2.41223	0.0617135	5.81624e-07	0.00303397	Neutrophils	0.192725	57574.6	85800	1.76065	7.84033	8.35941e-07	0.00121576	0.0304449	0.00787128	0.999986	0.971009
231778_at	DLX3	2.35052	2.65669	0.306175	5.81624e-07	0.0740355	Neutrophils	0.192725	57574.6	85800	1.76128	7.8843	8.09784e-07	0.00121576	0.150394	0.0388336	0.999987	0.971009
231782_s_at	KLK4	2.73097	3.27406	0.543087	0.0113072	0.0824576	Neutrophils	0.192725	57574.6	85800	1.74531	7.78048	3.83266e-07	0.169514	0.158717	0.0698012	0.999985	0.971009
231783_at	CHRM1	2.31583	2.37027	0.0544416	9.73186e-05	0.000894487	Neutrophils	0.192725	57574.6	85800	1.73575	8.0535	1.2635e-07	0.0157263	0.0165309	0.00676	0.999991	0.971009
231796_at	EPHA8	2.8383	4.14107	1.30278	0.0198085	0.145531	Neutrophils	0.192725	57574.6	85800	1.74498	14.0832	8.71576e-11	0.224364	0.210857	0.0925057	1	0.971009
231798_at	NOG	0.499628	2.71946	2.21984	0.103201	0.808069	Neutrophils	0.192725	57574.6	85800	1.74222	10.3955	5.65285e-09	0.512119	0.496859	0.213538	1	0.971009
231807_at	KIAA1217	2.35052	2.46256	0.112041	5.81624e-07	0.00979115	Neutrophils	0.192725	57574.6	85800	1.76111	7.9308	7.49319e-07	0.00121576	0.0546923	0.0141273	0.999988	0.971009
231824_at	LARP1B	2.32037	2.42363	0.103266	8.8093e-05	0.00786722	Neutrophils	0.192725	57574.6	85800	1.73444	7.59008	2.63741e-07	0.0149623	0.0490252	0.0136054	0.999979	0.971009
231887_s_at	PALD1	2.38741	2.65319	0.26578	0.00120333	0.0567754	Neutrophils	0.192725	57574.6	85800	1.72324	6.87128	5.0954e-07	0.0552993	0.131701	0.0386798	0.999926	0.971009
231923_at	TMEM150C	2.7954	2.95225	0.156851	9.31392e-07	0.0151408	Neutrophils	0.192725	57574.6	85800	1.7611	8.92822	1.84129e-07	0.00153849	0.0680116	0.017568	0.999998	0.971009
231924_at	LINC00958	2.25796	2.45265	0.194696	0.000633824	0.00794579	Neutrophils	0.192725	57574.6	85800	1.72569	10.5464	7.2619e-10	0.040134	0.0492694	0.0184608	1	0.971009
231928_at	HES2	2.77432	3.04622	0.271893	0.000703608	0.0635976	Neutrophils	0.192725	57574.6	85800	1.73465	7.03441	7.53498e-07	0.0422857	0.139389	0.0386519	0.999944	0.971009
231947_at	MYCT1	2.38377	2.7104	0.326631	0.000412903	0.0837671	Neutrophils	0.192725	57574.6	85800	1.7469	7.65072	5.23127e-07	0.0323931	0.159973	0.0426928	0.999981	0.971009
231971_at	FANCM	3.62848	3.77092	0.142434	0.000173202	0.0122652	Neutrophils	0.192725	57574.6	85800	1.73027	8.24114	5.90556e-08	0.02098	0.0612135	0.0172833	0.999993	0.971009
231978_at	TPCN2	2.34304	2.52332	0.180283	0.000318173	0.0133878	Neutrophils	0.192725	57574.6	85800	1.72153	9.46878	2.73691e-09	0.0284354	0.0639534	0.0190397	0.999999	0.971009
231985_at	MICAL3	2.35105	2.5727	0.221656	2.05204e-06	0.018718	Neutrophils	0.192725	57574.6	85800	1.76093	11.3437	9.29581e-09	0.0022836	0.0756205	0.01954	1	0.971009
232013_at	ERCC6L2	2.37652	2.72996	0.353441	0.00356613	0.0923948	Neutrophils	0.192725	57574.6	85800	1.71722	6.57598	6.51836e-07	0.0951978	0.168009	0.0537472	0.999873	0.971009
232017_at	TJP2	2.42374	3.66027	1.23652	0.0202562	0.226449	Neutrophils	0.192725	57574.6	85800	1.72898	12.1651	1.0064e-10	0.226886	0.263024	0.101645	1	0.971009
232018_at	LENG1	4.04963	4.84392	0.794286	0.0237575	0.142924	Neutrophils	0.192725	57574.6	85800	1.7542	8.09853	3.96486e-07	0.245713	0.208959	0.0980779	0.999991	0.971009
232062_at	ADCY1	2.47912	2.82484	0.345718	2.1657e-05	0.0656675	Neutrophils	0.192725	57574.6	85800	1.76019	9.43176	8.89168e-08	0.00741868	0.14164	0.0366547	0.999999	0.971009
232143_at	DNM1P41	2.33329	2.40271	0.0694131	0.000149628	0.00332903	Neutrophils	0.192725	57574.6	85800	1.71728	6.61671	5.96934e-07	0.0195	0.031891	0.0104906	0.999883	0.971009
232152_at	CEP57L1	2.33725	2.5598	0.222544	6.44904e-05	0.0401335	Neutrophils	0.192725	57574.6	85800	1.75606	7.69864	8.1182e-07	0.0128019	0.110729	0.0289069	0.999982	0.971009
232188_at	AKAP13	2.72615	3.16412	0.437968	0.00452537	0.1046	Neutrophils	0.192725	57574.6	85800	1.71719	7.50203	8.46401e-08	0.10724	0.178762	0.0583799	0.999976	0.971009
232248_at	LOC100652768	1.89658	2.49178	0.595205	0.00992482	0.0758435	Neutrophils	0.192725	57574.6	85800	1.74326	9.02744	4.56115e-08	0.158814	0.152219	0.0659329	0.999998	0.971009
232258_at	TCTE3	2.34602	2.36199	0.0159778	8.50161e-06	0.000174973	Neutrophils	0.192725	57574.6	85800	1.71764	6.54242	7.22736e-07	0.00464813	0.0073113	0.00244218	0.999865	0.971009
232303_at	ZNF608	2.35079	2.45724	0.106442	6.59198e-07	0.0068454	Neutrophils	0.192725	57574.6	85800	1.76098	9.00864	1.63998e-07	0.0012943	0.0457308	0.0118155	0.999998	0.971009
232306_at	CDH26	2.2504	2.51796	0.267563	0.000702879	0.0120822	Neutrophils	0.192725	57574.6	85800	1.71938	12.6902	1.01423e-11	0.0422638	0.060755	0.0210843	1	0.971009
232320_at	KIAA1614-AS1	2.31122	2.64006	0.32884	0.00326871	0.0618935	Neutrophils	0.192725	57574.6	85800	1.71828	7.03723	2.5211e-07	0.0911415	0.137509	0.0467286	0.999946	0.971009
232360_at	EHF	2.34922	2.4176	0.0683755	6.66144e-07	0.00327949	Neutrophils	0.192725	57574.6	85800	1.76061	8.35456	3.95757e-07	0.00130111	0.0316528	0.00818422	0.999994	0.971009
232368_at	TRAPPC3L	2.51722	2.88569	0.368476	1.25929e-06	0.0924002	Neutrophils	0.192725	57574.6	85800	1.76126	8.49314	3.38052e-07	0.00178892	0.168014	0.0433851	0.999995	0.971009
232399_at	DCLK3	2.38816	2.51336	0.125202	7.22113e-05	0.0123527	Neutrophils	0.192725	57574.6	85800	1.74472	7.5918	5.07081e-07	0.0135466	0.0614315	0.0164918	0.999979	0.971009
232433_at	KIAA1683	2.41376	2.80485	0.391091	0.00170669	0.0936202	Neutrophils	0.192725	57574.6	85800	1.72573	8.00202	6.32089e-08	0.0658576	0.16912	0.0488741	0.99999	0.971009
232441_at	KRR1	4.92658	3.46902	-1.45756	0.0714427	0.455335	Neutrophils	0.192725	57574.6	85800	1.75147	8.49389	1.84398e-07	0.426096	0.372971	0.171601	0.999995	0.971009
232475_at	TICRR	2.72204	3.06778	0.345745	0.0029132	0.0721739	Neutrophils	0.192725	57574.6	85800	1.71715	7.22097	1.54893e-07	0.0860425	0.148491	0.0478807	0.999961	0.971009
232485_at	SNX29	2.61584	2.72144	0.105598	2.36227e-05	0.00788656	Neutrophils	0.192725	57574.6	85800	1.75198	8.1642	3.13716e-07	0.00774805	0.0490855	0.0129343	0.999992	0.971009
232502_at	ENTPD1-AS1	2.55845	2.7997	0.24125	0.000474533	0.0276854	Neutrophils	0.192725	57574.6	85800	1.7268	9.13234	8.81249e-09	0.0347265	0.0919675	0.026417	0.999998	0.971009
232508_at	ZMIZ1	3.12051	3.89827	0.777764	0.0220508	0.268585	Neutrophils	0.192725	57574.6	85800	1.72647	7.19144	3.27864e-07	0.236723	0.286451	0.108151	0.999958	0.971009
232521_at	PCSK7	5.3017	3.77636	-1.52534	0.033736	0.267031	Neutrophils	0.192725	57574.6	85800	1.74176	12.4691	3.63487e-10	0.292803	0.285621	0.12233	1	0.971009
232532_at	QRICH2	2.38986	2.66176	0.271903	6.01254e-07	0.0187601	Neutrophils	0.192725	57574.6	85800	1.7612	13.9071	6.81584e-10	0.00123611	0.0757054	0.0195514	1	0.971009
232568_at	MGC24103	2.38627	2.32571	-0.0605633	1.48905e-05	0.000658439	Neutrophils	0.192725	57574.6	85800	1.72225	14.4301	1.52753e-12	0.00615152	0.014183	0.00419702	1	0.971009
232608_x_at	CARD14	2.42907	2.73122	0.30215	0.000379669	0.074267	Neutrophils	0.192725	57574.6	85800	1.74646	7.50744	6.47117e-07	0.0310621	0.150628	0.0402468	0.999975	0.971009
232634_at	LOC101927254	2.32379	2.64038	0.316587	0.000361701	0.0731604	Neutrophils	0.192725	57574.6	85800	1.74687	7.93407	3.28321e-07	0.0303182	0.149502	0.0399023	0.999988	0.971009
232642_at	VWA5B2	2.35927	2.61361	0.254346	8.53408e-05	0.0469191	Neutrophils	0.192725	57574.6	85800	1.75541	8.12605	4.08451e-07	0.0147267	0.119725	0.0313001	0.999991	0.971009
232647_at	PROCA1	2.97845	3.27853	0.300077	0.00369134	0.0402192	Neutrophils	0.192725	57574.6	85800	1.72979	6.95515	6.5366e-07	0.0968547	0.110847	0.0431446	0.999936	0.971009
232660_at	BAD	3.37227	4.00559	0.633326	0.00371707	0.200889	Neutrophils	0.192725	57574.6	85800	1.72547	8.83283	1.31579e-08	0.0971916	0.247735	0.0717014	0.999997	0.971009
232683_s_at	PARP6	5.8245	5.15369	-0.67081	0.0162948	0.12603	Neutrophils	0.192725	57574.6	85800	1.74274	7.92321	2.56668e-07	0.203495	0.196222	0.0846639	0.999988	0.971009
232722_at	RNASET2	5.98259	7.84072	1.85813	0.11987	0.557252	Neutrophils	0.192725	57574.6	85800	1.76687	8.7402	3.33923e-07	0.551929	0.412606	0.212596	0.999997	0.971009
232763_at	TLN1	3.97743	4.56512	0.587698	0.010099	0.124608	Neutrophils	0.192725	57574.6	85800	1.72611	8.00533	6.48652e-08	0.160201	0.195112	0.0734133	0.99999	0.971009
232806_s_at	FAM131A	2.35941	2.54882	0.189409	0.000388296	0.0304134	Neutrophils	0.192725	57574.6	85800	1.73209	7.0148	6.70008e-07	0.031413	0.0963921	0.0270013	0.999942	0.971009
232812_at	LOC401052	2.3451	2.4794	0.134293	4.88253e-06	0.00568294	Neutrophils	0.192725	57574.6	85800	1.75843	12.4089	2.32187e-09	0.0035225	0.0416673	0.0108223	1	0.971009
232828_at	NALCN-AS1	2.35468	2.43447	0.0797862	1.27077e-05	0.00272979	Neutrophils	0.192725	57574.6	85800	1.74758	10.371	9.62576e-09	0.0056828	0.0288784	0.00769323	1	0.971009
232836_at	LINC00687	1.89866	2.63761	0.738949	0.0144622	0.183383	Neutrophils	0.192725	57574.6	85800	1.72539	8.35698	3.13425e-08	0.19171	0.236695	0.0884229	0.999994	0.971009
232854_at	DIRAS1	2.30768	2.49968	0.192004	0.000144482	0.029429	Neutrophils	0.192725	57574.6	85800	1.74695	7.58856	5.81564e-07	0.0191618	0.0948194	0.0253017	0.999979	0.971009
232878_at	NR2F2-AS1	2.32821	2.53793	0.209724	4.34551e-05	0.0202056	Neutrophils	0.192725	57574.6	85800	1.75442	10.1875	2.18384e-08	0.0105087	0.0785679	0.0205863	1	0.971009
232881_at	GNAS-AS1	2.17251	2.42229	0.249774	0.00258621	0.0130188	Neutrophils	0.192725	57574.6	85800	1.76291	7.9167	8.40709e-07	0.0810701	0.0630659	0.0315502	0.999987	0.971009
232915_at	DDX49	2.3903	2.5617	0.171393	4.8767e-06	0.0194476	Neutrophils	0.192725	57574.6	85800	1.76045	8.59694	2.78788e-07	0.00352039	0.07708	0.0199365	0.999996	0.971009
232961_at	SPATS2L	2.24634	2.57125	0.324905	0.00423535	0.047101	Neutrophils	0.192725	57574.6	85800	1.72915	6.99858	5.75708e-07	0.103746	0.119957	0.0464244	0.999941	0.971009
232969_at	CARD8	2.36317	2.91402	0.550849	0.000163445	0.177589	Neutrophils	0.192725	57574.6	85800	1.75823	9.10139	1.21108e-07	0.0203805	0.232926	0.0605237	0.999998	0.971009
232971_at	RBM15	2.35071	2.40857	0.0578564	1.05968e-06	0.00137309	Neutrophils	0.192725	57574.6	85800	1.75872	10.8825	1.31586e-08	0.00164103	0.0204813	0.00531647	1	0.971009
232996_at	CCDC120	2.4169	2.28534	-0.131566	0.000459163	0.00462622	Neutrophils	0.192725	57574.6	85800	1.73241	8.79305	2.69159e-08	0.0341595	0.0375943	0.0149624	0.999997	0.971009
233029_at	OBSCN	2.35089	2.52617	0.17528	1.82747e-06	0.0171698	Neutrophils	0.192725	57574.6	85800	1.76094	9.36627	1.01925e-07	0.00215503	0.0724256	0.018714	0.999999	0.971009
233040_at	PLEKHA5	2.35249	2.33464	-0.0178463	4.51007e-06	0.000265404	Neutrophils	0.192725	57574.6	85800	1.72695	6.90545	6.0399e-07	0.00338548	0.00900457	0.00258437	0.99993	0.971009
233098_s_at	EPB41L4B	2.32176	2.36733	0.0455719	8.13684e-05	0.000428757	Neutrophils	0.192725	57574.6	85800	1.76065	8.09303	5.7703e-07	0.0143799	0.011445	0.00563101	0.999991	0.971009
233100_at	EEPD1	2.35052	2.50111	0.150591	5.81624e-07	0.0170568	Neutrophils	0.192725	57574.6	85800	1.76119	8.07765	6.07892e-07	0.00121576	0.0721868	0.018643	0.99999	0.971009
233135_at	LINC01007	2.07382	2.63256	0.558746	0.00746806	0.0306283	Neutrophils	0.192725	57574.6	85800	1.77312	10.6889	4.80174e-08	0.137763	0.0967321	0.0522737	1	0.971009
233140_s_at	VIPAS39	5.78389	4.52582	-1.25806	0.0510344	0.189447	Neutrophils	0.192725	57574.6	85800	1.77807	9.30779	3.08295e-07	0.36013	0.240576	0.135162	0.999999	0.971009
233175_at	ZNF460	2.35052	2.414	0.0634762	5.81624e-07	0.00169417	Neutrophils	0.192725	57574.6	85800	1.76014	10.7805	1.66519e-08	0.00121576	0.0227503	0.00588807	1	0.971009
233216_at	ZDHHC21	2.33568	2.37894	0.0432611	7.84302e-05	0.000935409	Neutrophils	0.192725	57574.6	85800	1.72706	6.74003	8.53611e-07	0.0141179	0.0169048	0.00641853	0.999905	0.971009
233287_at	SLC6A17	2.43799	2.89637	0.458379	0.00161242	0.0754608	Neutrophils	0.192725	57574.6	85800	1.72311	10.2697	8.25052e-10	0.0640129	0.151834	0.0446341	1	0.971009
233337_s_at	SEZ6L2	2.35376	2.56831	0.214551	0.000590992	0.0118386	Neutrophils	0.192725	57574.6	85800	1.71782	10.622	2.19763e-10	0.0387542	0.0601393	0.0201988	1	0.971009
233403_x_at	TM6SF2	3.12359	3.46885	0.345261	0.00388032	0.068557	Neutrophils	0.192725	57574.6	85800	1.71903	6.91633	3.46537e-07	0.0993028	0.144722	0.0499197	0.999932	0.971009
233439_at	LETM1	2.35052	2.68659	0.336072	5.81624e-07	0.0767349	Neutrophils	0.192725	57574.6	85800	1.76128	8.50061	3.34949e-07	0.00121576	0.153111	0.0395351	0.999995	0.971009
233463_at	RASSF6	2.35977	2.45579	0.0960192	9.55329e-05	0.00779101	Neutrophils	0.192725	57574.6	85800	1.73282	7.04701	6.5826e-07	0.0155813	0.0487872	0.0136255	0.999945	0.971009
233524_at	LINC00475	2.36344	2.553	0.189555	1.83143e-06	0.0275409	Neutrophils	0.192725	57574.6	85800	1.76108	7.99986	6.76504e-07	0.00215737	0.0917273	0.0236948	0.999989	0.971009
233528_s_at	GATSL3	3.92685	4.48875	0.561904	0.00413265	0.0675361	Neutrophils	0.192725	57574.6	85800	1.72011	11.1439	1.28149e-10	0.102481	0.143641	0.0504225	1	0.971009
233544_at	GNL1	2.34509	2.48426	0.139167	1.89736e-05	0.0119759	Neutrophils	0.192725	57574.6	85800	1.75613	8.81455	1.56914e-07	0.0069439	0.0604872	0.0157883	0.999997	0.971009
233559_s_at	WDFY1	7.141	5.99098	-1.15002	0.0442398	0.275569	Neutrophils	0.192725	57574.6	85800	1.75255	8.54701	1.82842e-07	0.335301	0.290151	0.134553	0.999996	0.971009
233568_x_at	CWF19L1	7.34674	6.61905	-0.727695	0.0141606	0.0564439	Neutrophils	0.192725	57574.6	85800	1.77454	10.1421	9.62761e-08	0.189701	0.131316	0.0717501	1	0.971009
233578_at	C1orf101	2.35852	3.02849	0.669971	1.44402e-05	0.241028	Neutrophils	0.192725	57574.6	85800	1.7611	9.55824	8.036e-08	0.00605779	0.271358	0.0700935	0.999999	0.971009
233584_at	LINC01620	2.3527	2.73985	0.387157	2.7036e-06	0.0629947	Neutrophils	0.192725	57574.6	85800	1.76116	10.8054	1.75407e-08	0.00262119	0.138727	0.0358298	1	0.971009
233592_at	ANKRD18B	2.26234	2.54989	0.287547	0.000576766	0.0356988	Neutrophils	0.192725	57574.6	85800	1.72784	9.63893	4.13214e-09	0.0382849	0.104433	0.0298318	0.999999	0.971009
233600_at	EFCAB6	2.29529	2.53255	0.237268	0.000236747	0.0198868	Neutrophils	0.192725	57574.6	85800	1.73335	10.9225	1.03942e-09	0.0245285	0.0779456	0.0217229	1	0.971009
233669_s_at	TRIM54	2.37037	2.62542	0.255045	5.91489e-07	0.043177	Neutrophils	0.192725	57574.6	85800	1.76126	8.59974	2.91451e-07	0.00122603	0.114851	0.0296573	0.999996	0.971009
233784_at	LOC101927769	2.35052	2.38109	0.0305692	5.81624e-07	0.000587712	Neutrophils	0.192725	57574.6	85800	1.75801	8.77566	1.86939e-07	0.00121576	0.0133996	0.00348341	0.999997	0.971009
233812_at	LINC00028	2.27229	2.40965	0.137369	0.000259715	0.00279764	Neutrophils	0.192725	57574.6	85800	1.73016	12.0335	1.42717e-10	0.0256907	0.0292351	0.0114155	1	0.971009
233823_at	FAM184B	2.19919	2.50529	0.306101	0.00352338	0.0367911	Neutrophils	0.192725	57574.6	85800	1.73119	7.32935	3.44799e-07	0.0946254	0.106018	0.0417638	0.999967	0.971009
233837_at	GGT1	3.81718	3.50362	-0.313569	0.00379575	0.0338868	Neutrophils	0.192725	57574.6	85800	1.73687	7.47023	3.85175e-07	0.0982148	0.101748	0.0419758	0.999974	0.971009
233842_x_at	RTFDC1	9.00019	8.23608	-0.764113	0.0233963	0.304353	Neutrophils	0.192725	57574.6	85800	1.72473	6.75252	7.20391e-07	0.243838	0.304928	0.11316	0.999908	0.971009
233883_at	SNX24	2.35729	2.77186	0.414564	4.18455e-06	0.0688973	Neutrophils	0.192725	57574.6	85800	1.7611	11.0623	1.2971e-08	0.00326101	0.145081	0.0374755	1	0.971009
233889_at	TBX18	2.35076	2.4499	0.0991412	9.8429e-05	0.00665102	Neutrophils	0.192725	57574.6	85800	1.72942	7.75928	1.34388e-07	0.0158158	0.0450768	0.0127771	0.999985	0.971009
233946_at	SMU1	2.92844	3.33421	0.405773	0.00490062	0.10782	Neutrophils	0.192725	57574.6	85800	1.71732	6.78199	4.12996e-07	0.111597	0.181493	0.059831	0.999914	0.971009
233960_s_at	LOC115110	2.89424	3.33756	0.44332	0.000410163	0.105777	Neutrophils	0.192725	57574.6	85800	1.74958	9.30439	4.94214e-08	0.0322854	0.179765	0.0476463	0.999999	0.971009
233988_x_at	SCUBE1	2.4101	2.86984	0.459741	7.67731e-05	0.132947	Neutrophils	0.192725	57574.6	85800	1.75936	8.79994	1.96733e-07	0.013968	0.201534	0.0522437	0.999997	0.971009
234001_s_at	ARFGAP1	3.04006	3.68954	0.649476	0.0146316	0.227824	Neutrophils	0.192725	57574.6	85800	1.72091	6.93465	3.80128e-07	0.19283	0.263821	0.0936567	0.999934	0.971009
234003_at	ENOX2	2.28891	2.622	0.333093	0.00281847	0.0700587	Neutrophils	0.192725	57574.6	85800	1.71715	7.06517	2.17899e-07	0.084632	0.146299	0.0471458	0.999949	0.971009
234107_s_at	DTD1	6.19607	4.97858	-1.21749	0.0137727	0.168728	Neutrophils	0.192725	57574.6	85800	1.72631	14.2248	4.25567e-12	0.187084	0.22704	0.0855887	1	0.971009
234163_at	UBE3A	2.30415	2.60358	0.299428	0.000296252	0.0459348	Neutrophils	0.192725	57574.6	85800	1.74336	9.3791	2.70598e-08	0.0274384	0.118462	0.031925	0.999999	0.971009
234250_at	LOC100506405	2.45287	2.25502	-0.197852	0.00106951	0.010465	Neutrophils	0.192725	57574.6	85800	1.73344	8.71723	3.35022e-08	0.0521341	0.0565431	0.0226966	0.999997	0.971009
234318_x_at	NDOR1	3.35393	4.16298	0.809053	0.00308373	0.347521	Neutrophils	0.192725	57574.6	85800	1.73844	9.07463	2.85528e-08	0.088525	0.325837	0.0891555	0.999998	0.971009
234332_at	NUB1	2.51981	3.00745	0.487637	0.000376379	0.179915	Neutrophils	0.192725	57574.6	85800	1.75459	7.94129	5.15192e-07	0.0309272	0.234446	0.0614053	0.999988	0.971009
234333_at	KIAA2022	2.26172	2.50713	0.245408	0.000393389	0.0112646	Neutrophils	0.192725	57574.6	85800	1.7176	13.2992	2.94654e-12	0.0316184	0.0586635	0.0184528	1	0.971009
234337_at	TTLL9	2.98558	3.70167	0.716091	0.00681568	0.379078	Neutrophils	0.192725	57574.6	85800	1.72596	7.29142	2.58987e-07	0.131608	0.340309	0.09821	0.999965	0.971009
234361_at	CREB3L3	2.28352	2.53165	0.248122	0.000239728	0.0279129	Neutrophils	0.192725	57574.6	85800	1.73898	9.83718	9.27645e-09	0.0246824	0.0923446	0.0252229	0.999999	0.971009
234453_s_at	LRRC74A	2.33848	2.37789	0.0394086	1.50526e-05	0.00132186	Neutrophils	0.192725	57574.6	85800	1.73414	7.05836	6.98125e-07	0.00618493	0.0200956	0.00558325	0.999946	0.971009
234536_at	SARDH	2.6927	2.86783	0.175134	6.9108e-05	0.0195338	Neutrophils	0.192725	57574.6	85800	1.75048	8.57264	1.53565e-07	0.0132523	0.0772508	0.0204294	0.999996	0.971009
234573_at	LOC101929718	2.39337	2.73132	0.337949	1.76317e-06	0.0413664	Neutrophils	0.192725	57574.6	85800	1.76116	11.6395	6.82419e-09	0.00211678	0.112417	0.0290346	1	0.971009
234610_at	HSPA12B	2.308	2.5956	0.287598	0.000708037	0.0636889	Neutrophils	0.192725	57574.6	85800	1.73457	7.433	3.55058e-07	0.0424186	0.139489	0.0386921	0.999972	0.971009
234611_at	LGALS8-AS1	2.28034	2.4685	0.188152	0.000370651	0.0213814	Neutrophils	0.192725	57574.6	85800	1.7266	8.09577	5.69149e-08	0.030691	0.0808217	0.0232408	0.999991	0.971009
234665_x_at	HHLA3	3.05135	3.29396	0.242605	0.0012539	0.0118245	Neutrophils	0.192725	57574.6	85800	1.73479	9.94675	5.22021e-09	0.0564495	0.0601036	0.0243904	0.999999	0.971009
234714_x_at	ATP2B2	2.48831	2.79272	0.304408	6.51813e-07	0.0599388	Neutrophils	0.192725	57574.6	85800	1.76127	8.71176	2.49887e-07	0.00128703	0.13532	0.0349422	0.999997	0.971009
234722_x_at	OBP2B	2.33945	2.56835	0.228901	6.52752e-05	0.029208	Neutrophils	0.192725	57574.6	85800	1.75417	9.24289	7.54611e-08	0.0128796	0.0944626	0.0247651	0.999999	0.971009
234725_s_at	SEMA4B	6.77258	7.93713	1.16455	0.033794	0.0985926	Neutrophils	0.192725	57574.6	85800	1.7897	10.8358	1.16548e-07	0.293054	0.173553	0.107472	1	0.971009
234744_x_at	KIF20B	2.58093	3.05107	0.470143	0.000458339	0.0963049	Neutrophils	0.192725	57574.6	85800	1.74732	10.2817	1.06014e-08	0.0341289	0.171527	0.045726	1	0.971009
234749_s_at	POC1A	2.88306	3.25709	0.374034	2.51637e-06	0.0929002	Neutrophils	0.192725	57574.6	85800	1.76122	8.59722	2.91674e-07	0.0025288	0.168468	0.0435064	0.999996	0.971009
234756_at	CACNG8	2.34686	2.75226	0.405394	0.000683167	0.0948891	Neutrophils	0.192725	57574.6	85800	1.74175	8.79317	5.82782e-08	0.0416669	0.170262	0.0461033	0.999997	0.971009
234845_at	LOC100130370	2.34676	2.54914	0.202389	5.17084e-05	0.0264302	Neutrophils	0.192725	57574.6	85800	1.755	8.6072	1.9609e-07	0.0114633	0.0898586	0.0235139	0.999996	0.971009
234878_at	ZC3H12B	2.38227	2.92017	0.537906	0.00103452	0.144521	Neutrophils	0.192725	57574.6	85800	1.74184	9.4565	2.11906e-08	0.051274	0.210124	0.0568821	0.999999	0.971009
234895_at	CTLA4	2.41018	2.77048	0.360299	0.000206304	0.0575577	Neutrophils	0.192725	57574.6	85800	1.75036	10.2711	1.4008e-08	0.0228972	0.132605	0.0350789	1	0.971009
234919_s_at	SNTG1	2.29914	2.58355	0.284417	0.000203905	0.043913	Neutrophils	0.192725	57574.6	85800	1.74761	9.21824	4.81464e-08	0.0227637	0.115826	0.0308537	0.999998	0.971009
234939_s_at	PHF12	1.89162	2.48456	0.592944	0.00754241	0.0690617	Neutrophils	0.192725	57574.6	85800	1.7359	9.97099	5.62456e-09	0.138447	0.145254	0.0594669	1	0.971009
234945_at	MTFR2	2.33656	2.38828	0.0517196	5.30491e-05	0.00187543	Neutrophils	0.192725	57574.6	85800	1.71934	7.09245	2.41876e-07	0.0116109	0.0239365	0.00729221	0.999951	0.971009
234951_s_at	COL12A1	2.37297	2.95271	0.579736	0.00258075	0.210537	Neutrophils	0.192725	57574.6	85800	1.73282	8.18502	8.02134e-08	0.0809843	0.253614	0.0708289	0.999992	0.971009
234968_at	DENND4C	2.36685	2.71948	0.352625	0.00157367	0.0982314	Neutrophils	0.192725	57574.6	85800	1.72799	7.13134	4.1006e-07	0.0632391	0.173235	0.0494473	0.999953	0.971009
234971_x_at	PLCD3	3.57045	4.02644	0.455997	0.000439398	0.0700591	Neutrophils	0.192725	57574.6	85800	1.74376	11.5787	1.37531e-09	0.0334162	0.146299	0.0393823	1	0.971009
235077_at	MEG3	2.34229	2.46985	0.127566	2.69428e-05	0.00693302	Neutrophils	0.192725	57574.6	85800	1.74956	10.4572	1.02359e-08	0.00827465	0.0460225	0.0121989	1	0.971009
235254_at	LOC100506922	2.35052	2.62821	0.277692	5.81624e-07	0.0593297	Neutrophils	0.192725	57574.6	85800	1.76128	7.98793	6.9561e-07	0.00121576	0.134631	0.0347639	0.999989	0.971009
235323_at	LOC100499489	2.41787	2.5868	0.168931	0.00107573	0.0100995	Neutrophils	0.192725	57574.6	85800	1.73495	7.48446	3.31259e-07	0.0522852	0.0555467	0.0225709	0.999975	0.971009
235337_at	SERTAD4	2.34826	2.40118	0.0529231	7.50007e-07	0.00221145	Neutrophils	0.192725	57574.6	85800	1.76015	7.86727	7.82347e-07	0.00138058	0.0259925	0.006727	0.999986	0.971009
235417_at	SPOCD1	2.85379	3.22995	0.376157	0.006087	0.0546161	Neutrophils	0.192725	57574.6	85800	1.73667	7.06951	7.94917e-07	0.124374	0.129172	0.0532084	0.999947	0.971009
235424_at	FAM122A	4.98563	4.06007	-0.925558	0.0229341	0.13854	Neutrophils	0.192725	57574.6	85800	1.75401	9.59888	4.58829e-08	0.241418	0.20573	0.0964235	0.999999	0.971009
235430_at	ELMSAN1	2.49701	2.97679	0.47978	0.00689382	0.077178	Neutrophils	0.192725	57574.6	85800	1.72894	8.08845	7.00352e-08	0.13236	0.153552	0.0593167	0.999991	0.971009
235449_at	LRSAM1	2.21861	2.65656	0.437946	0.00233648	0.046082	Neutrophils	0.192725	57574.6	85800	1.71793	10.9545	1.26439e-10	0.0770565	0.118652	0.0399787	1	0.971009
235496_at	HRCT1	3.06975	3.76835	0.698602	0.0195509	0.187023	Neutrophils	0.192725	57574.6	85800	1.73426	7.23266	5.05731e-07	0.222901	0.239032	0.0965899	0.999961	0.971009
235605_at	CASZ1	2.62508	3.07852	0.453436	7.25437e-07	0.0526889	Neutrophils	0.192725	57574.6	85800	1.76126	13.8405	7.30597e-10	0.00135778	0.126873	0.0327616	1	0.971009
235639_at	CDH19	2.35052	2.46525	0.114729	5.81624e-07	0.010463	Neutrophils	0.192725	57574.6	85800	1.76112	7.85623	8.36706e-07	0.00121576	0.0565375	0.0146035	0.999986	0.971009
235668_at	PRDM1	6.62845	5.79375	-0.834704	0.0134253	0.106647	Neutrophils	0.192725	57574.6	85800	1.74161	10.8094	3.00928e-09	0.18471	0.180502	0.07722	1	0.971009
235698_at	ZFP90	6.12867	4.90119	-1.22748	0.0209319	0.270688	Neutrophils	0.192725	57574.6	85800	1.72488	11.4845	1.50597e-10	0.230639	0.28757	0.106881	1	0.971009
235733_at	GXYLT2	2.34306	2.4385	0.0954414	2.29728e-06	0.00472906	Neutrophils	0.192725	57574.6	85800	1.75966	9.69234	6.12044e-08	0.00241621	0.0380099	0.0098471	0.999999	0.971009
235741_at	PPIA	2.31686	2.64887	0.332014	0.000333105	0.0802563	Neutrophils	0.192725	57574.6	85800	1.74886	7.98554	3.42256e-07	0.029095	0.156585	0.0415769	0.999989	0.971009
235806_at	ARAP3	2.25707	2.59067	0.333607	0.000645725	0.055285	Neutrophils	0.192725	57574.6	85800	1.73369	9.22313	1.47511e-08	0.040509	0.129961	0.0361707	0.999999	0.971009
235838_at	NLGN2	2.79774	2.46969	-0.328056	0.000713297	0.0324803	Neutrophils	0.192725	57574.6	85800	1.72269	11.1675	1.79945e-10	0.0425759	0.0996137	0.0293758	1	0.971009
235979_at	C7	2.35218	2.68428	0.332097	3.46911e-06	0.0776512	Neutrophils	0.192725	57574.6	85800	1.76116	8.34819	4.1193e-07	0.00296918	0.154022	0.0397807	0.999994	0.971009
235998_at	RHPN1	3.08256	3.97737	0.894809	0.00362836	0.243156	Neutrophils	0.192725	57574.6	85800	1.72927	11.5743	2.42243e-10	0.0960248	0.272553	0.0773103	1	0.971009
236036_at	FAM212B-AS1	3.66995	3.97171	0.301763	0.000224881	0.0451691	Neutrophils	0.192725	57574.6	85800	1.74678	9.62249	2.52002e-08	0.0239059	0.117471	0.0313601	0.999999	0.971009
236038_at	RNF150	2.3497	2.40476	0.055053	9.20265e-07	0.00228385	Neutrophils	0.192725	57574.6	85800	1.75994	8.0496	5.9126e-07	0.00152927	0.0264145	0.00683923	0.99999	0.971009
236053_at	LOC100128653	4.36738	4.8658	0.498426	2.00796e-06	0.188657	Neutrophils	0.192725	57574.6	85800	1.76127	8.04024	6.44572e-07	0.00225895	0.240074	0.0619914	0.99999	0.971009
236082_at	PHLDB3	2.35052	2.59249	0.241974	5.81624e-07	0.0336373	Neutrophils	0.192725	57574.6	85800	1.76125	9.24362	1.22133e-07	0.00121576	0.101372	0.0261774	0.999999	0.971009
236150_at	HYKK	2.35052	2.43527	0.0847527	5.81624e-07	0.00440633	Neutrophils	0.192725	57574.6	85800	1.76086	8.93829	1.78912e-07	0.00121576	0.03669	0.00948198	0.999998	0.971009
236182_at	FAM185A	2.35135	2.41908	0.0677221	1.25575e-06	0.00319819	Neutrophils	0.192725	57574.6	85800	1.75997	8.36828	3.7402e-07	0.0017864	0.031258	0.00809272	0.999994	0.971009
236200_at	FAF1	2.35052	2.59522	0.2447	5.81624e-07	0.0411231	Neutrophils	0.192725	57574.6	85800	1.76126	8.45444	3.56827e-07	0.00121576	0.112086	0.0289434	0.999995	0.971009
236217_at	SLC31A1	2.43245	3.28027	0.847822	0.0116827	0.0889986	Neutrophils	0.192725	57574.6	85800	1.7434	11.8586	9.30548e-10	0.172306	0.164892	0.0714944	1	0.971009
236249_at	IKBIP	3.03698	4.70069	1.66372	0.0636624	0.471574	Neutrophils	0.192725	57574.6	85800	1.74462	10.0179	1.198e-08	0.402226	0.379563	0.166074	1	0.971009
236255_at	PLEKHG4B	2.35052	2.43965	0.089129	5.81624e-07	0.00605173	Neutrophils	0.192725	57574.6	85800	1.76098	8.02281	6.50689e-07	0.00121576	0.0429981	0.0111095	0.99999	0.971009
236257_at	CD2AP	2.34807	2.65912	0.31105	2.23268e-06	0.0752876	Neutrophils	0.192725	57574.6	85800	1.76121	7.94175	7.41415e-07	0.002382	0.15166	0.0391665	0.999988	0.971009
236258_at	RBBP8NL	2.44531	2.70808	0.262772	5.94445e-07	0.0473593	Neutrophils	0.192725	57574.6	85800	1.76127	8.46009	3.5413e-07	0.00122909	0.120285	0.0310602	0.999995	0.971009
236294_at	HUWE1	2.46058	2.57114	0.110563	0.000349128	0.0033299	Neutrophils	0.192725	57574.6	85800	1.73437	8.57097	4.64517e-08	0.0297866	0.0318952	0.0128997	0.999996	0.971009
236295_s_at	NLRC3	7.70605	5.88633	-1.81972	0.104867	1.22843	Neutrophils	0.192725	57574.6	85800	1.72758	7.7855	1.11027e-07	0.516235	0.61261	0.233731	0.999985	0.971009
236309_x_at	ZMIZ2	2.62791	3.02582	0.397917	0.00364323	0.0237386	Neutrophils	0.192725	57574.6	85800	1.75043	10.2326	1.48305e-08	0.0962214	0.0851602	0.0388872	1	0.971009
236357_at	LMBR1	2.3675	2.50915	0.141653	5.90058e-07	0.0111974	Neutrophils	0.192725	57574.6	85800	1.76113	9.37658	1.01807e-07	0.00122455	0.0584883	0.0151071	0.999999	0.971009
236371_s_at	TGS1	2.34596	2.49494	0.148979	7.85598e-06	0.0104956	Neutrophils	0.192725	57574.6	85800	1.75879	10.1372	3.27146e-08	0.00446816	0.0566255	0.0146963	1	0.971009
236400_at	IDH1-AS1	2.7343	3.06248	0.328182	0.000242568	0.0812839	Neutrophils	0.192725	57574.6	85800	1.75201	7.90399	4.70054e-07	0.0248282	0.157584	0.0415211	0.999987	0.971009
236403_at	THAP7-AS1	2.17371	2.43221	0.258502	0.0022535	0.00993104	Neutrophils	0.192725	57574.6	85800	1.76953	8.9267	3.05147e-07	0.0756758	0.0550816	0.0289582	0.999998	0.971009
236420_s_at	ANO4	2.35672	2.33237	-0.0243465	8.75758e-06	0.000348769	Neutrophils	0.192725	57574.6	85800	1.72077	7.86753	5.39006e-08	0.00471759	0.0103223	0.00309455	0.999987	0.971009
236456_at	PTPN5	2.35052	2.53876	0.188236	5.81624e-07	0.0262842	Neutrophils	0.192725	57574.6	85800	1.76123	8.1344	5.61356e-07	0.00121576	0.08961	0.0231407	0.999991	0.971009
236473_at	CC2D2A	2.19687	2.46499	0.268121	0.00101684	0.00700007	Neutrophils	0.192725	57574.6	85800	1.7479	12.9346	4.35675e-10	0.050834	0.0462445	0.020729	1	0.971009
236549_x_at	SNX20	2.35052	2.48813	0.137608	5.81624e-07	0.0117242	Neutrophils	0.192725	57574.6	85800	1.76114	8.90205	1.91246e-07	0.00121576	0.0598481	0.015458	0.999997	0.971009
236565_s_at	LARP6	2.35052	2.47039	0.119875	5.81624e-07	0.009099	Neutrophils	0.192725	57574.6	85800	1.76109	8.80188	2.18456e-07	0.00121576	0.0527237	0.0136192	0.999997	0.971009
236604_at	BAHCC1	2.92318	3.49799	0.574814	0.00371923	0.133616	Neutrophils	0.192725	57574.6	85800	1.71951	9.35982	2.63791e-09	0.0972197	0.202041	0.061413	0.999999	0.971009
236655_at	TPD52	2.134	2.56808	0.434081	0.00228636	0.0811244	Neutrophils	0.192725	57574.6	85800	1.71938	9.05544	4.5902e-09	0.0762256	0.157429	0.0479359	0.999998	0.971009
236689_at	RNF151	2.47474	2.79491	0.320172	0.00317572	0.0731172	Neutrophils	0.192725	57574.6	85800	1.71719	6.55477	6.82733e-07	0.0898358	0.149458	0.0488457	0.999868	0.971009
236717_at	FAM179A	2.88776	2.2611	-0.626654	0.0112906	0.0422686	Neutrophils	0.192725	57574.6	85800	1.77765	9.84816	1.61836e-07	0.16939	0.113637	0.0636316	0.999999	0.971009
236719_at	ID2-AS1	3.29442	3.76383	0.469408	0.000981497	0.0621768	Neutrophils	0.192725	57574.6	85800	1.72826	11.9481	1.23197e-10	0.0499428	0.137824	0.0392874	1	0.971009
236782_at	SAMD3	7.29059	4.52323	-2.76736	0.264351	0.848564	Neutrophils	0.192725	57574.6	85800	1.78516	9.12735	5.50008e-07	0.819632	0.509157	0.303194	0.999998	0.971009
236787_at	LOC101928173	2.35052	2.34462	-0.00589999	5.81624e-07	1.83369e-05	Neutrophils	0.192725	57574.6	85800	1.71825	8.04603	2.98075e-08	0.00121576	0.00236686	0.000733279	0.999991	0.991969
236800_at	UCMA	2.42503	2.28287	-0.142167	0.000564778	0.00486693	Neutrophils	0.192725	57574.6	85800	1.73826	8.84068	4.09075e-08	0.037885	0.03856	0.016081	0.999997	0.971009
236803_at	LOC101927060	2.47054	2.24792	-0.222616	0.00147272	0.020838	Neutrophils	0.192725	57574.6	85800	1.72278	7.67982	9.31884e-08	0.061177	0.079788	0.0289872	0.999982	0.971009
236812_at	STMN4	2.27097	2.518	0.247039	0.000454112	0.0203577	Neutrophils	0.192725	57574.6	85800	1.72245	10.6029	4.34538e-10	0.0339711	0.0788631	0.0232992	1	0.971009
236854_at	LINC00494	2.28877	2.59635	0.307581	0.00406116	0.0435357	Neutrophils	0.192725	57574.6	85800	1.73032	6.82094	8.81623e-07	0.101591	0.115327	0.0450936	0.999918	0.971009
236893_at	HOXB-AS3	2.51711	3.03507	0.517959	0.00241323	0.173892	Neutrophils	0.192725	57574.6	85800	1.73058	7.97042	9.9183e-08	0.0783118	0.230488	0.0649852	0.999989	0.971009
236917_at	LRRC34	2.37654	2.27805	-0.0984862	0.000287706	0.00572511	Neutrophils	0.192725	57574.6	85800	1.71786	7.00191	2.64064e-07	0.0270398	0.0418216	0.0140656	0.999942	0.971009
236958_at	LOC100506473	2.31094	2.69783	0.386886	0.00241265	0.0860956	Neutrophils	0.192725	57574.6	85800	1.71944	7.84069	5.06126e-08	0.0783024	0.162181	0.0493433	0.999987	0.971009
236972_at	TRIM63	2.35054	2.61017	0.259635	5.98601e-06	0.0329582	Neutrophils	0.192725	57574.6	85800	1.76069	10.0086	4.41783e-08	0.00390029	0.100344	0.0259413	1	0.971009
237003_at	BEST3	2.56427	2.95193	0.387663	0.000200368	0.0595574	Neutrophils	0.192725	57574.6	85800	1.75096	10.8799	6.75592e-09	0.0225654	0.134889	0.0356312	1	0.971009
237045_at	FAM91A1	2.35843	2.63956	0.281134	0.00287952	0.0121999	Neutrophils	0.192725	57574.6	85800	1.7715	8.62861	4.98737e-07	0.0855437	0.0610503	0.0325815	0.999996	0.971009
237052_x_at	GIGYF2	3.96782	4.68321	0.715392	0.00943331	0.0947258	Neutrophils	0.192725	57574.6	85800	1.73253	10.556	1.62373e-09	0.154832	0.170115	0.0677712	1	0.971009
237054_at	ENPP5	2.35052	2.30996	-0.0405596	5.81624e-07	0.00129222	Neutrophils	0.192725	57574.6	85800	1.75978	7.88153	7.5095e-07	0.00121576	0.0198691	0.00514616	0.999987	0.971009
237058_x_at	SLC6A13	2.3256	2.4895	0.163899	6.54014e-05	0.0143825	Neutrophils	0.192725	57574.6	85800	1.74785	9.28796	4.43315e-08	0.012892	0.0662867	0.0176464	0.999999	0.971009
237061_at	ZNF347	2.33156	2.4272	0.095637	0.000363719	0.00501886	Neutrophils	0.192725	57574.6	85800	1.72333	6.68085	7.67579e-07	0.0304026	0.0391572	0.0143151	0.999895	0.971009
237097_at	EHD4	2.40419	2.24211	-0.162085	0.000291613	0.0159181	Neutrophils	0.192725	57574.6	85800	1.72564	8.03873	5.85102e-08	0.0272227	0.0697357	0.020163	0.99999	0.971009
237123_x_at	KLHL9	2.35394	2.41885	0.0649133	2.6104e-05	0.00365951	Neutrophils	0.192725	57574.6	85800	1.74189	7.17267	8.89404e-07	0.00814482	0.0334365	0.00905009	0.999956	0.971009
237131_at	RIIAD1	2.35052	2.83821	0.487696	5.81624e-07	0.0710215	Neutrophils	0.192725	57574.6	85800	1.76128	12.8223	1.98304e-09	0.00121576	0.1473	0.038035	1	0.971009
237145_at	EIF2AK4	2.32286	2.37075	0.0478894	8.63728e-05	0.00103073	Neutrophils	0.192725	57574.6	85800	1.72704	7.10885	4.02501e-07	0.0148155	0.0177452	0.0067366	0.999952	0.971009
237196_at	MATN2	2.24486	2.47917	0.234309	0.00106213	0.0162141	Neutrophils	0.192725	57574.6	85800	1.72126	9.33402	3.38976e-09	0.0519537	0.0703811	0.0251026	0.999999	0.971009
237228_at	ZDHHC1	2.5072	2.90593	0.398726	2.16427e-05	0.115071	Neutrophils	0.192725	57574.6	85800	1.76067	8.2255	4.77163e-07	0.00741624	0.187496	0.0484744	0.999993	0.971009
237294_at	RASSF4	2.35052	2.46563	0.115109	5.81624e-07	0.0104677	Neutrophils	0.192725	57574.6	85800	1.76112	7.88047	8.07356e-07	0.00121576	0.0565503	0.0146069	0.999987	0.971009
237342_at	TOLLIP	2.41987	2.85806	0.438183	4.19416e-05	0.0793216	Neutrophils	0.192725	57574.6	85800	1.75952	10.862	1.43915e-08	0.0103241	0.15567	0.0403409	1	0.971009
237365_at	ELOVL2-AS1	2.35052	2.36415	0.0136315	5.81624e-07	0.000155683	Neutrophils	0.192725	57574.6	85800	1.74995	7.46436	8.46224e-07	0.00121576	0.00689652	0.00182621	0.999973	0.971009
237393_at	TPBGL	2.49083	2.87111	0.380273	0.00142065	0.10835	Neutrophils	0.192725	57574.6	85800	1.73161	7.44646	2.83939e-07	0.0600858	0.181938	0.0510676	0.999973	0.971009
237406_at	NEK6	2.35095	2.42991	0.0789509	5.50705e-07	0.00441683	Neutrophils	0.192725	57574.6	85800	1.76088	8.31693	4.23922e-07	0.00118301	0.0367337	0.00949279	0.999994	0.971009
237414_at	F7	2.80128	3.03774	0.236457	9.44994e-05	0.0372605	Neutrophils	0.192725	57574.6	85800	1.75329	8.43645	2.25822e-07	0.0154968	0.106692	0.028028	0.999995	0.971009
237481_at	ACAD10	2.35822	2.47186	0.113642	0.000202405	0.00806188	Neutrophils	0.192725	57574.6	85800	1.72077	7.63838	8.5966e-08	0.0226798	0.0496281	0.0148778	0.999981	0.971009
237536_at	MAPT-AS1	2.60405	3.48496	0.880911	0.0078828	0.121033	Neutrophils	0.192725	57574.6	85800	1.72116	12.8619	1.07906e-11	0.141537	0.192292	0.0684902	1	0.971009
237559_at	GPR55	2.39711	2.84346	0.446347	0.00024228	0.0361289	Neutrophils	0.192725	57574.6	85800	1.7428	15.739	1.17866e-11	0.0248134	0.10506	0.0283593	1	0.971009
237630_s_at	FAM86B3P	2.72881	3.15622	0.427402	0.00120696	0.112706	Neutrophils	0.192725	57574.6	85800	1.73523	8.32414	7.59263e-08	0.0553828	0.185559	0.0513448	0.999994	0.971009
237639_at	TMEM207	2.3544	2.81213	0.457725	0.00141279	0.165524	Neutrophils	0.192725	57574.6	85800	1.73908	7.45462	4.55524e-07	0.0599194	0.224874	0.0614016	0.999973	0.971009
237647_at	GHRL	2.54972	3.15628	0.606554	0.00997232	0.243378	Neutrophils	0.192725	57574.6	85800	1.71714	6.8799	3.2803e-07	0.159194	0.272678	0.0881632	0.999928	0.971009
237660_at	UNC80	2.3634	2.46069	0.0972882	1.62204e-05	0.00662154	Neutrophils	0.192725	57574.6	85800	1.75354	8.23882	3.08187e-07	0.00642034	0.0449768	0.0118085	0.999993	0.971009
237718_at	EIF4E	2.42304	2.76255	0.339506	0.00374833	0.0719853	Neutrophils	0.192725	57574.6	85800	1.71815	6.75706	4.62709e-07	0.0975994	0.148297	0.0502447	0.99991	0.971009
237730_at	LOC100130700	2.35052	2.30536	-0.0451628	5.81624e-07	0.00143005	Neutrophils	0.192725	57574.6	85800	1.75993	8.34488	3.85651e-07	0.00121576	0.0209019	0.00541204	0.999994	0.971009
237747_at	LOC100507281	7.64971	6.21091	-1.43879	0.0476157	0.307359	Neutrophils	0.192725	57574.6	85800	1.75087	10.2496	1.5049e-08	0.347859	0.306431	0.140375	1	0.971009
237765_at	SLC25A47	2.36014	2.72175	0.361607	7.39225e-06	0.102233	Neutrophils	0.192725	57574.6	85800	1.76106	7.92063	7.58788e-07	0.00433428	0.176728	0.0456538	0.999988	0.971009
237799_at	SLC22A12	2.35052	2.42326	0.0727455	5.81624e-07	0.00287752	Neutrophils	0.192725	57574.6	85800	1.76062	9.48912	8.49883e-08	0.00121576	0.0296495	0.0076662	0.999999	0.971009
237810_at	CLDN6	2.36503	2.6223	0.257276	7.64403e-05	0.0258757	Neutrophils	0.192725	57574.6	85800	1.75209	10.9843	6.57682e-09	0.0139376	0.088911	0.0234221	1	0.971009
237817_at	SSR3	2.19551	2.47727	0.281762	0.0016769	0.0103188	Neutrophils	0.192725	57574.6	85800	1.75313	10.7761	9.32613e-09	0.0652802	0.0561465	0.0261469	1	0.971009
237909_at	ADAM6	2.39482	2.60448	0.209663	0.000515385	0.0256925	Neutrophils	0.192725	57574.6	85800	1.72412	8.10721	4.50223e-08	0.0361905	0.0885956	0.0258613	0.999991	0.971009
237910_x_at	FAM92A1	2.28217	2.64971	0.36754	0.00475774	0.0630999	Neutrophils	0.192725	57574.6	85800	1.72426	7.16876	2.94263e-07	0.109958	0.138843	0.0512697	0.999957	0.971009
238013_at	PLEKHA2	6.99228	5.78416	-1.20812	0.0218512	0.351063	Neutrophils	0.192725	57574.6	85800	1.72038	10.4678	4.11687e-10	0.235649	0.327493	0.115413	1	0.971009
238045_at	TMEM65	2.60911	3.232	0.622889	0.00166795	0.042249	Neutrophils	0.192725	57574.6	85800	1.71718	17.0705	1.78779e-14	0.0651057	0.11361	0.0364892	1	0.971009
238050_at	ANTXR2	2.71721	3.04203	0.324816	0.000440234	0.06106	Neutrophils	0.192725	57574.6	85800	1.74173	8.78229	5.9188e-08	0.033448	0.13658	0.0369853	0.999997	0.971009
238060_s_at	B4GALNT4	2.11753	2.59358	0.476049	0.00457754	0.0203286	Neutrophils	0.192725	57574.6	85800	1.76915	11.5236	1.48014e-08	0.107856	0.0788066	0.0413108	1	0.971009
238071_at	LCN10	3.19153	3.74282	0.551292	0.00194295	0.111161	Neutrophils	0.192725	57574.6	85800	1.72645	10.395	1.01909e-09	0.0702682	0.184283	0.0530342	1	0.971009
238072_at	CLK3	2.36584	2.7031	0.337262	2.2453e-06	0.0698189	Neutrophils	0.192725	57574.6	85800	1.7612	8.94172	1.81953e-07	0.00238872	0.146048	0.0377178	0.999998	0.971009
238124_at	MYOM3	2.14788	3.06902	0.921135	0.0102874	0.161088	Neutrophils	0.192725	57574.6	85800	1.72081	11.7119	5.75357e-11	0.16169	0.22184	0.0786493	1	0.971009
238131_at	PHC2	2.32666	2.48273	0.156078	0.000113798	0.0175632	Neutrophils	0.192725	57574.6	85800	1.7433	7.9049	2.74362e-07	0.0170058	0.0732506	0.0197444	0.999988	0.971009
238180_at	LOC102724094	3.48601	4.19281	0.706794	0.0133588	0.317761	Neutrophils	0.192725	57574.6	85800	1.71715	6.98327	2.60958e-07	0.184252	0.311573	0.101212	0.99994	0.971009
238220_at	KDM6A	2.47623	4.03169	1.55546	0.0781752	0.741114	Neutrophils	0.192725	57574.6	85800	1.73459	8.06813	1.12991e-07	0.445721	0.47583	0.192791	0.999991	0.971009
238230_x_at	MAN2C1	2.43569	2.8566	0.420909	0.0042239	0.112061	Neutrophils	0.192725	57574.6	85800	1.71728	7.14017	1.86638e-07	0.103606	0.185028	0.0589495	0.999955	0.971009
238237_at	LOC100130964	2.38474	2.56117	0.176431	0.000144261	0.0242396	Neutrophils	0.192725	57574.6	85800	1.74448	7.63189	4.6704e-07	0.0191471	0.0860543	0.0231176	0.99998	0.971009
238247_at	TMC3-AS1	3.30747	3.65968	0.352214	0.00242088	0.0428275	Neutrophils	0.192725	57574.6	85800	1.71902	8.92942	5.60523e-09	0.0784359	0.114385	0.0394442	0.999998	0.971009
238291_at	UFL1	2.35052	2.44276	0.0922438	5.81624e-07	0.00350134	Neutrophils	0.192725	57574.6	85800	1.76074	10.9108	1.50027e-08	0.00121576	0.0327059	0.00845435	1	0.971009
238296_at	GLIPR1L1	2.35052	2.51773	0.167215	5.81624e-07	0.0135279	Neutrophils	0.192725	57574.6	85800	1.76116	10.0708	4.23354e-08	0.00121576	0.0642872	0.0166038	1	0.971009
238424_at	ADAL	2.17061	2.62619	0.455576	0.00438328	0.0954112	Neutrophils	0.192725	57574.6	85800	1.71736	8.07762	2.56531e-08	0.105543	0.17073	0.0563998	0.999991	0.971009
238460_at	FAM83A	2.43781	2.70303	0.265216	0.000425651	0.0491792	Neutrophils	0.192725	57574.6	85800	1.73885	7.91839	1.99162e-07	0.0328893	0.122574	0.0334936	0.999988	0.971009
238463_at	LOC100506834	2.35052	2.51405	0.163527	5.81624e-07	0.0208163	Neutrophils	0.192725	57574.6	85800	1.76121	7.94035	7.4317e-07	0.00121576	0.0797464	0.0205944	0.999988	0.971009
238517_at	KLF7	3.47666	4.15759	0.680935	0.0153097	0.0973006	Neutrophils	0.192725	57574.6	85800	1.7516	8.5758	1.64627e-07	0.197247	0.172412	0.0794019	0.999996	0.971009
238522_at	PPP3CB-AS1	2.35052	2.34236	-0.00816168	5.81624e-07	5.84932e-05	Neutrophils	0.192725	57574.6	85800	1.73652	7.01003	8.80369e-07	0.00121576	0.00422729	0.00116429	0.999941	0.991969
238527_at	CLUHP3	2.71267	3.08708	0.374411	0.000264818	0.0696551	Neutrophils	0.192725	57574.6	85800	1.74978	9.68847	2.92894e-08	0.0259419	0.145877	0.0386451	0.999999	0.971009
238532_at	DPF3	2.37774	2.55055	0.172803	0.000400626	0.023278	Neutrophils	0.192725	57574.6	85800	1.72673	7.13097	3.76866e-07	0.0319079	0.08433	0.0242328	0.999954	0.971009
238537_at	CA8	2.3293	2.5148	0.185503	0.000184386	0.0289692	Neutrophils	0.192725	57574.6	85800	1.74355	7.32077	7.53274e-07	0.0216467	0.0940757	0.0253393	0.999966	0.971009
238543_x_at	MDGA1	2.57064	3.36563	0.794992	0.00222262	0.18278	Neutrophils	0.192725	57574.6	85800	1.73297	12.0533	2.0338e-10	0.0751556	0.236305	0.0659566	1	0.971009
238572_at	STK16	3.11599	3.97386	0.857867	0.0245746	0.102149	Neutrophils	0.192725	57574.6	85800	1.77245	9.03292	3.14745e-07	0.249903	0.176655	0.0949712	0.999998	0.971009
238625_at	C1orf168	2.35167	2.34443	-0.00723915	1.51009e-06	3.33376e-05	Neutrophils	0.192725	57574.6	85800	1.7173	6.88542	3.27767e-07	0.00195898	0.00319137	0.00105137	0.999929	0.991969
238698_at	CASK	2.10349	2.36986	0.26637	0.0010873	0.000644818	Neutrophils	0.192725	57574.6	85800	1.84059	14.887	8.73944e-08	0.0525658	0.0140355	0.0178928	1	0.971009
238728_at	MRPS23	2.09376	2.60444	0.510686	0.00441216	0.0507404	Neutrophils	0.192725	57574.6	85800	1.72812	10.6968	7.76886e-10	0.10589	0.124505	0.0477418	1	0.971009
238747_at	CACNA1E	2.35374	2.55108	0.197341	5.8322e-07	0.0300543	Neutrophils	0.192725	57574.6	85800	1.76124	7.97519	7.07397e-07	0.00121743	0.0958214	0.0247443	0.999989	0.971009
238808_at	HOXA13	2.36178	2.32188	-0.039898	1.23699e-05	0.00085451	Neutrophils	0.192725	57574.6	85800	1.72982	8.72796	2.38925e-08	0.00560675	0.0161573	0.00457129	0.999997	0.971009
238815_at	LRRTM1	2.43789	2.69918	0.261296	0.000762814	0.0210098	Neutrophils	0.192725	57574.6	85800	1.71741	10.3021	3.6388e-10	0.0440289	0.0801162	0.0253634	1	0.971009
238874_at	LOC100506860	2.34715	2.53499	0.187839	2.02262e-06	0.0221371	Neutrophils	0.192725	57574.6	85800	1.761	8.84069	2.06008e-07	0.00226717	0.0822374	0.0212471	0.999997	0.971009
238950_at	TNFRSF9	2.58778	3.31912	0.731333	0.0159302	0.206666	Neutrophils	0.192725	57574.6	85800	1.7248	7.83742	8.04741e-08	0.201205	0.251272	0.093313	0.999987	0.971009
238962_at	ZNF681	1.91012	2.40404	0.493923	0.00818235	0.0292215	Neutrophils	0.192725	57574.6	85800	1.77997	9.16312	4.04667e-07	0.144201	0.0944845	0.0539034	0.999998	0.971009
238986_at	LINC-PINT	2.42901	3.0404	0.611388	0.000478766	0.152617	Neutrophils	0.192725	57574.6	85800	1.75158	10.7351	8.5711e-09	0.0348811	0.215929	0.0569522	1	0.971009
[truncated: 181 more rows]

## Sheet: lymphocytes
site	Gene	base	case	diff.est	mse.control	mse.case	cell	cell.sd	kappa.1	kappa.2	t.crit	t.stat	p.val.t	se1	se2	se.p	t.power	FDR
1405_i_at	CCL5	8.47336	15.0432	6.56981	0.0906088	0.685325	Lymphocytes	0.151208	57574.6	85800	1.71875	9.64397	1.42547e-09	1.34615	1.9852	0.681235	0.999999	0.524931
1552301_a_at	CORO6	2.52261	0.921372	-1.60124	0.000296499	0.0695823	Lymphocytes	0.151208	57574.6	85800	1.75553	9.68502	4.58037e-08	0.0770054	0.632564	0.165332	0.999999	0.572074
1552302_at	TMEM106A	3.86368	7.06091	3.19723	0.0535214	0.194524	Lymphocytes	0.151208	57574.6	85800	1.73791	7.26817	5.9339e-07	1.0346	1.05765	0.439895	0.999963	0.537922
1552309_a_at	NEXN	2.79769	7.136	4.33831	0.0640663	0.303286	Lymphocytes	0.151208	57574.6	85800	1.72859	8.53052	3.03824e-08	1.13194	1.32063	0.508563	0.999996	0.524931
1552316_a_at	GIMAP1	7.51076	13.2851	5.77431	0.0856805	0.70787	Lymphocytes	0.151208	57574.6	85800	1.71792	8.4974	1.15895e-08	1.30903	2.01758	0.679538	0.999996	0.524931
1552383_at	FAM71A	4.65906	2.911	-1.74806	0.00554909	0.101445	Lymphocytes	0.151208	57574.6	85800	1.72208	7.72375	8.0547e-08	0.333135	0.763784	0.226323	0.999984	0.58069
1552395_at	TSSK3	2.96231	1.5995	-1.3628	0.00510718	0.0611599	Lymphocytes	0.151208	57574.6	85800	1.7176	7.30583	1.33565e-07	0.319595	0.593046	0.186537	0.999967	0.614693
1552405_at	NLRP5	2.34971	2.29737	-0.0523422	5.81624e-07	9.81379e-05	Lymphocytes	0.151208	57574.6	85800	1.75345	8.39053	2.44357e-07	0.0034106	0.023756	0.00623824	0.999994	0.926979
1552414_at	WFDC9	2.45836	2.03914	-0.419223	0.000123096	0.00647824	Lymphocytes	0.151208	57574.6	85800	1.74023	7.98396	1.9575e-07	0.0496171	0.193012	0.0525082	0.999989	0.779195
1552419_s_at	TTLL10	2.23899	3.29757	1.05858	0.000169912	0.0368094	Lymphocytes	0.151208	57574.6	85800	1.75508	8.79428	1.5071e-07	0.0582936	0.460081	0.120371	0.999997	0.643315
1552425_a_at	KLHL10	2.60998	2.28984	-0.320144	0.000373429	0.000810386	Lymphocytes	0.151208	57574.6	85800	1.76139	9.47977	9.06399e-08	0.0864198	0.0682654	0.0337713	0.999999	0.796817
1552524_at	ART5	2.37471	1.35268	-1.02202	0.000299777	0.0324643	Lymphocytes	0.151208	57574.6	85800	1.74962	8.92538	8.57568e-08	0.0774299	0.432074	0.114508	0.999998	0.643315
1552564_at	NUDT9P1	2.34806	2.49981	0.151745	1.5184e-06	0.000907114	Lymphocytes	0.151208	57574.6	85800	1.75895	8.09799	5.21501e-07	0.00551064	0.0722247	0.0187386	0.999991	0.885283
1552568_at	RTP3	3.03215	1.84045	-1.1917	0.00289392	0.0470619	Lymphocytes	0.151208	57574.6	85800	1.72047	7.61769	8.74336e-08	0.240576	0.520223	0.156438	0.999981	0.632967
1552580_at	TRIML2	2.53082	0.574251	-1.95657	0.00136019	0.0621398	Lymphocytes	0.151208	57574.6	85800	1.73792	11.9416	4.42901e-10	0.164933	0.597778	0.163845	1	0.54138
1552584_at	IL12RB1	5.51406	9.10648	3.59242	0.0705775	0.201872	Lymphocytes	0.151208	57574.6	85800	1.74818	7.42283	8.22161e-07	1.18807	1.07744	0.483969	0.999971	0.524931
1552615_at	ACACB	10.7995	2.73012	-8.06938	0.0639977	0.247288	Lymphocytes	0.151208	57574.6	85800	1.73554	16.5749	1.56485e-12	1.13134	1.19249	0.486843	1	0.524931
1552631_a_at	MAP3K6	2.60002	1.88405	-0.715972	0.000341545	0.0106403	Lymphocytes	0.151208	57574.6	85800	1.73119	10.2933	2.08344e-09	0.0826481	0.247361	0.0695568	1	0.686924
1552632_a_at	ARSG	7.97568	3.26583	-4.70985	0.0492213	0.163046	Lymphocytes	0.151208	57574.6	85800	1.74172	11.3603	1.46093e-09	0.99217	0.968301	0.41459	1	0.524931
1552749_a_at	KLC3	4.22957	1.00071	-3.22885	0.0291215	0.075705	Lymphocytes	0.151208	57574.6	85800	1.75263	10.5462	1.19239e-08	0.763161	0.659808	0.306163	1	0.524931
1552757_s_at	C9orf66	2.50613	2.25921	-0.246927	0.000257258	0.00175601	Lymphocytes	0.151208	57574.6	85800	1.72013	6.99853	3.13601e-07	0.0717289	0.100489	0.0352827	0.999942	0.851445
1552803_a_at	STMN1	2.38621	2.30813	-0.0780809	1.18812e-05	0.000194959	Lymphocytes	0.151208	57574.6	85800	1.72058	7.76381	6.54395e-08	0.0154149	0.0334832	0.010057	0.999985	0.914249
1552822_at	TMX3	1.73357	3.03939	1.30581	0.00857383	0.034455	Lymphocytes	0.151208	57574.6	85800	1.73409	7.27007	4.6623e-07	0.414092	0.445124	0.179615	0.999963	0.614693
1552827_s_at	SLC26A7	2.62182	2.30665	-0.315176	0.000404294	0.00162909	Lymphocytes	0.151208	57574.6	85800	1.73399	8.07625	1.06424e-07	0.0899203	0.0967894	0.039025	0.999991	0.815869
1552848_a_at	PTCHD1	2.34971	1.74831	-0.6014	5.81624e-07	0.0151867	Lymphocytes	0.151208	57574.6	85800	1.76125	7.88088	8.12668e-07	0.0034106	0.29552	0.0763113	0.999987	0.732781
1552857_a_at	HTR6	2.48019	2.30275	-0.177437	0.000100598	0.000128122	Lymphocytes	0.151208	57574.6	85800	1.78766	10.7456	1.13087e-07	0.0448542	0.0271436	0.0165125	1	0.869674
1552877_s_at	LINC00334	3.44798	1.32372	-2.12426	0.00617863	0.0586043	Lymphocytes	0.151208	57574.6	85800	1.71722	11.1653	7.93403e-11	0.351524	0.580523	0.190255	1	0.528217
1552882_a_at	AMER1	3.04433	1.0962	-1.94813	9.76328e-07	0.0715476	Lymphocytes	0.151208	57574.6	85800	1.76129	11.7623	6.03281e-09	0.00441883	0.641435	0.165624	1	0.543201
1552887_at	TBATA	2.68191	1.14385	-1.53806	7.57707e-07	0.0456736	Lymphocytes	0.151208	57574.6	85800	1.76129	11.6228	7.02451e-09	0.00389278	0.512493	0.132331	1	0.562388
1552889_a_at	EXOC3L2	6.96077	3.10113	-3.85964	0.0380095	0.310547	Lymphocytes	0.151208	57574.6	85800	1.71801	8.5555	1.04205e-08	0.871878	1.33635	0.45113	0.999996	0.524931
1552892_at	TNFRSF13C	3.21902	1.68391	-1.53511	0.00189779	0.028262	Lymphocytes	0.151208	57574.6	85800	1.71942	12.5124	1.33299e-11	0.19482	0.403141	0.122687	1	0.543295
1552899_at	LINC01312	3.31181	2.45856	-0.853246	0.00215688	0.0022855	Lymphocytes	0.151208	57574.6	85800	1.79615	11.3323	1.06092e-07	0.207693	0.114642	0.0752936	1	0.622746
1552942_at	LOC149373	4.94575	0.926834	-4.01892	0.00227571	0.145589	Lymphocytes	0.151208	57574.6	85800	1.74317	16.2893	7.32161e-12	0.213338	0.914997	0.246722	1	0.524931
1552950_at	C15orf26	2.44122	2.08303	-0.358187	3.09012e-05	0.00151737	Lymphocytes	0.151208	57574.6	85800	1.73912	14.0451	4.08135e-11	0.0248597	0.0934117	0.0255026	1	0.779195
1552980_at	HAS3	2.74953	2.32605	-0.423488	0.000735149	0.000688726	Lymphocytes	0.151208	57574.6	85800	1.80152	9.72148	6.38535e-07	0.121254	0.062933	0.0435621	0.999999	0.761209
1553034_at	SDCCAG8	2.75357	1.62966	-1.12391	0.00484758	0.0418539	Lymphocytes	0.151208	57574.6	85800	1.71762	6.86311	3.52211e-07	0.311366	0.490595	0.163761	0.999926	0.643315
1553102_a_at	CCDC69	4.89809	10.4227	5.52463	0.0994954	0.269418	Lymphocytes	0.151208	57574.6	85800	1.75071	9.70008	3.10502e-08	1.41062	1.24471	0.569545	0.999999	0.524931
1553114_a_at	PTK6	8.11846	2.38239	-5.73608	0.154318	0.234264	Lymphocytes	0.151208	57574.6	85800	1.77916	8.71981	6.60227e-07	1.75678	1.16067	0.657822	0.999997	0.524931
1553123_at	WDR62	4.34905	1.17416	-3.17489	0.022734	0.26351	Lymphocytes	0.151208	57574.6	85800	1.71744	8.15575	2.20352e-08	0.67429	1.23099	0.389282	0.999992	0.537922
1553130_at	LOC652276	4.93186	1.69134	-3.24052	0.0277557	0.174112	Lymphocytes	0.151208	57574.6	85800	1.72159	9.04245	6.00374e-09	0.745049	1.00062	0.358367	0.999998	0.524931
1553150_at	KDM1B	1.65577	2.53255	0.876778	0.00337599	0.00339209	Lymphocytes	0.151208	57574.6	85800	1.7985	9.34519	8.1582e-07	0.259842	0.139665	0.0938213	0.999999	0.632967
1553156_at	LHX4	2.3505	1.82187	-0.528632	5.82015e-07	0.0100426	Lymphocytes	0.151208	57574.6	85800	1.76123	8.51823	3.25721e-07	0.00341174	0.240313	0.062059	0.999995	0.746766
1553169_at	LRRN4	2.34971	1.81387	-0.535845	5.81624e-07	0.00925389	Lymphocytes	0.151208	57574.6	85800	1.76122	8.99474	1.69646e-07	0.0034106	0.230684	0.0595732	0.999998	0.746766
1553190_s_at	PARD3B	2.92146	1.99197	-0.929498	0.000657339	0.0164135	Lymphocytes	0.151208	57574.6	85800	1.72721	10.5562	8.64712e-10	0.114658	0.307224	0.088052	1	0.632967
1553224_at	LUZP1	2.35911	2.89823	0.539122	6.48006e-06	0.0092778	Lymphocytes	0.151208	57574.6	85800	1.76031	9.02148	1.54496e-07	0.0113841	0.230982	0.0597598	0.999998	0.746766
1553241_at	NKAIN3	2.71251	2.15497	-0.557537	0.00121651	0.00404607	Lymphocytes	0.151208	57574.6	85800	1.74155	8.54778	8.47985e-08	0.155979	0.152536	0.065226	0.999996	0.732781
1553272_at	SLC36A1	2.31934	0.730762	-1.58858	0.00270441	0.117222	Lymphocytes	0.151208	57574.6	85800	1.73704	7.03786	8.61309e-07	0.232566	0.82103	0.225719	0.999944	0.614693
1553319_at	OXGR1	2.34971	2.18217	-0.167538	5.81624e-07	0.000976589	Lymphocytes	0.151208	57574.6	85800	1.76046	8.64369	2.61334e-07	0.0034106	0.0749395	0.0193827	0.999996	0.885283
1553383_at	ARHGAP42	2.38872	2.2362	-0.152523	1.21761e-05	0.000849818	Lymphocytes	0.151208	57574.6	85800	1.74439	8.11969	2.07102e-07	0.015605	0.0699066	0.0187844	0.999991	0.885283
1553447_at	AGBL1	2.94058	1.97049	-0.970095	0.000782495	0.0236257	Lymphocytes	0.151208	57574.6	85800	1.73062	9.33637	9.12057e-09	0.125098	0.368593	0.103905	0.999999	0.643315
1553492_a_at	PAX1	2.73843	1.42615	-1.31228	0.000744341	0.0501345	Lymphocytes	0.151208	57574.6	85800	1.7439	9.08282	4.40986e-08	0.12201	0.536937	0.144479	0.999998	0.601084
1553523_at	NLRP14	2.33559	1.79619	-0.539398	3.23565e-05	0.0110272	Lymphocytes	0.151208	57574.6	85800	1.75725	8.22631	3.91972e-07	0.0254384	0.251819	0.0655699	0.999993	0.746766
1553542_at	CCDC125	5.7286	1.29772	-4.43087	0.0951761	0.224091	Lymphocytes	0.151208	57574.6	85800	1.75739	8.12482	4.58857e-07	1.37966	1.13519	0.54535	0.999991	0.524931
1553552_at	TAAR8	2.59002	1.90453	-0.685493	0.000150577	0.0204554	Lymphocytes	0.151208	57574.6	85800	1.75175	7.58083	7.7292e-07	0.0548768	0.342972	0.0904246	0.999978	0.714948
1553555_at	TAS2R38	2.34034	1.07846	-1.26188	0.000253956	0.0540296	Lymphocytes	0.151208	57574.6	85800	1.75497	8.65079	1.83822e-07	0.071267	0.557405	0.145869	0.999996	0.614693
1553589_a_at	PDZK1IP1	11.0865	0.203263	-10.8832	0.39591	0.86002	Lymphocytes	0.151208	57574.6	85800	1.76134	9.89598	5.32764e-08	2.81389	2.22387	1.09976	0.999999	0.524931
1553592_x_at	BCRP3	2.34966	1.87883	-0.470825	9.37172e-07	0.00826326	Lymphocytes	0.151208	57574.6	85800	1.76115	8.36241	4.03511e-07	0.00432931	0.217987	0.0563025	0.999994	0.761209
1553602_at	MUCL1	2.58455	0.690423	-1.89413	0.00516438	0.10251	Lymphocytes	0.151208	57574.6	85800	1.72334	8.40588	2.36669e-08	0.32138	0.767782	0.225334	0.999995	0.562388
1553644_at	SYNE3	2.44367	2.36265	-0.0810198	1.80254e-05	1.49652e-06	Lymphocytes	0.151208	57574.6	85800	1.85284	12.7108	5.36425e-07	0.0189868	0.00293357	0.0063741	1	0.914249
1553681_a_at	PRF1	-0.64434	11.6105	11.6105	0.325242	1.41933	Lymphocytes	0.151208	57574.6	85800	1.7312	10.3154	2.0164e-09	2.55043	2.85691	1.12555	1	0.524931
1553702_at	ZNF697	3.90481	1.76042	-2.14438	0.0174436	0.0466505	Lymphocytes	0.151208	57574.6	85800	1.7513	9.00978	8.54937e-08	0.590645	0.517944	0.238006	0.999998	0.537922
1553710_at	FAM218A	2.35157	1.79944	-0.552133	5.82544e-07	0.00950315	Lymphocytes	0.151208	57574.6	85800	1.76122	9.14584	1.38705e-07	0.00341329	0.23377	0.0603699	0.999998	0.732781
1553729_s_at	LRRC43	2.34588	2.028	-0.317884	2.46789e-06	0.00348811	Lymphocytes	0.151208	57574.6	85800	1.7603	8.67511	2.47805e-07	0.00702542	0.141628	0.0366432	0.999996	0.815869
1553770_a_at	SLAMF9	2.53815	0.337843	-2.20031	0.0196148	0.183949	Lymphocytes	0.151208	57574.6	85800	1.71725	6.51368	7.5238e-07	0.626328	1.0285	0.337799	0.999858	0.572074
1553796_at	LINC01105	2.90755	1.94456	-0.962994	0.00253708	0.00775443	Lymphocytes	0.151208	57574.6	85800	1.7452	10.3778	7.67957e-09	0.225256	0.211169	0.0927935	1	0.614693
1553835_a_at	COL6A5	2.45982	2.30914	-0.15068	8.31795e-05	0.000299595	Lymphocytes	0.151208	57574.6	85800	1.73827	8.70394	5.11229e-08	0.0407866	0.0415071	0.0173117	0.999997	0.885283
1553872_at	NATD1	5.01517	-1.16322	-5.01517	0.0295981	0.275243	Lymphocytes	0.151208	57574.6	85800	1.71728	12.1176	1.68739e-11	0.76938	1.25809	0.413874	1	0.524931
1553880_at	C10orf91	2.49558	2.23667	-0.258914	0.00017291	0.00183509	Lymphocytes	0.151208	57574.6	85800	1.71718	7.85038	4.04538e-08	0.0588056	0.102727	0.0329811	0.999987	0.833775
1553885_x_at	ZNF99	2.42181	2.24089	-0.180922	3.4251e-05	0.000739651	Lymphocytes	0.151208	57574.6	85800	1.72471	9.53979	3.46871e-09	0.0261725	0.0652181	0.018965	0.999999	0.869674
1553886_at	CCDC108	2.38378	2.26154	-0.122232	1.02218e-05	0.000674916	Lymphocytes	0.151208	57574.6	85800	1.74362	7.28583	8.03867e-07	0.0142979	0.0622988	0.0167767	0.999964	0.898603
1553906_s_at	FGD2	5.28152	13.4847	8.20315	0.255149	0.604737	Lymphocytes	0.151208	57574.6	85800	1.75707	9.17817	1.00898e-07	2.25895	1.86483	0.893768	0.999998	0.524931
1553959_a_at	B3GALT6	4.25996	9.6579	5.39794	0.0970471	0.575077	Lymphocytes	0.151208	57574.6	85800	1.72274	8.1738	3.49988e-08	1.39316	1.81852	0.660395	0.999992	0.524931
1553960_at	SNX21	-0.710868	3.311	3.311	0.0206497	0.0742785	Lymphocytes	0.151208	57574.6	85800	1.73833	12.1417	3.59482e-10	0.642637	0.653562	0.272696	1	0.524931
1553971_a_at	GATS	9.0584	3.92022	-5.13818	0.0993097	0.226922	Lymphocytes	0.151208	57574.6	85800	1.75885	9.26321	1.01513e-07	1.40931	1.14234	0.554687	0.999999	0.524931
1553979_at	ZNF121	6.29415	12.9064	6.61227	0.125263	0.897235	Lymphocytes	0.151208	57574.6	85800	1.71943	8.38186	1.69968e-08	1.58278	2.27148	0.788878	0.999995	0.524931
1553984_s_at	DTYMK	6.21839	9.15057	2.93219	0.0239048	0.218538	Lymphocytes	0.151208	57574.6	85800	1.71734	7.92478	3.51458e-08	0.691436	1.12103	0.370002	0.999989	0.54138
1553997_a_at	ASPHD1	3.09272	0.571158	-2.52156	0.005758	0.186766	Lymphocytes	0.151208	57574.6	85800	1.73192	8.67978	3.13082e-08	0.339348	1.03634	0.29051	0.999997	0.543295
1554021_a_at	ZNF12	2.7293	7.60811	4.87881	0.0293428	1.00494	Lymphocytes	0.151208	57574.6	85800	1.7329	7.26913	4.32761e-07	0.766055	2.40394	0.671168	0.999963	0.54138
1554041_at	TMEM239	3.98713	2.01434	-1.9728	0.0135849	0.0129983	Lymphocytes	0.151208	57574.6	85800	1.80062	10.5194	2.83711e-07	0.52124	0.2734	0.18754	1	0.524931
1554044_a_at	MRAP	2.44622	2.22646	-0.219763	5.77411e-05	0.00116385	Lymphocytes	0.151208	57574.6	85800	1.72358	9.16877	5.90921e-09	0.0339822	0.0818096	0.0239687	0.999998	0.851445
1554059_at	SETMAR	2.51276	2.15073	-0.36203	0.000650087	0.00287493	Lymphocytes	0.151208	57574.6	85800	1.73076	7.17381	4.52329e-07	0.114024	0.128579	0.0504655	0.999957	0.796817
1554072_s_at	CCDC67	2.48724	2.1896	-0.297636	0.000125729	0.00101456	Lymphocytes	0.151208	57574.6	85800	1.71811	11.513	5.13511e-11	0.0501448	0.0763824	0.0258523	1	0.815869
1554085_at	DDX51	2.67083	4.21213	1.5413	0.00268504	0.0563307	Lymphocytes	0.151208	57574.6	85800	1.72423	9.28389	5.15743e-09	0.231731	0.569151	0.166019	0.999999	0.58069
1554086_at	TUBGCP3	2.24967	3.4771	1.22743	0.00208397	0.034567	Lymphocytes	0.151208	57574.6	85800	1.72072	9.17859	4.24131e-09	0.204153	0.445847	0.133727	0.999998	0.614693
1554091_a_at	TIRAP	5.64413	2.39242	-3.25171	0.0365281	0.129715	Lymphocytes	0.151208	57574.6	85800	1.73884	8.98755	3.39187e-08	0.854718	0.863676	0.361802	0.999998	0.524931
1554132_a_at	CCSER2	2.48708	8.86216	6.37508	0.116042	0.503408	Lymphocytes	0.151208	57574.6	85800	1.7314	9.49438	7.59426e-09	1.52341	1.70143	0.671459	0.999999	0.524931
1554156_a_at	WFDC8	2.34931	1.84044	-0.508861	5.11085e-06	0.00873233	Lymphocytes	0.151208	57574.6	85800	1.76047	8.77989	2.16747e-07	0.0101101	0.224089	0.0579575	0.999997	0.746766
1554187_at	LOC554206	2.82671	1.8771	-0.949616	0.00369987	0.0261373	Lymphocytes	0.151208	57574.6	85800	1.71962	7.03092	2.81951e-07	0.272021	0.387691	0.135063	0.999945	0.656836
1554195_a_at	C5orf46	2.74864	0.786511	-1.96213	0.0211592	0.0885953	Lymphocytes	0.151208	57574.6	85800	1.73262	6.89489	8.73507e-07	0.650517	0.713773	0.284577	0.999928	0.562388
1554206_at	TMLHE	0.984612	2.47707	1.49246	0.00192124	0.0150652	Lymphocytes	0.151208	57574.6	85800	1.71837	14.8913	3.73157e-13	0.19602	0.294335	0.100224	1	0.543201
1554212_s_at	KCNS2	2.81589	1.13054	-1.68536	0.00976646	0.0479172	Lymphocytes	0.151208	57574.6	85800	1.72752	8.41915	3.38189e-08	0.441955	0.524929	0.200182	0.999995	0.562388
1554301_at	LHFPL3-AS1	2.84036	1.71658	-1.12378	0.00258883	0.0191554	Lymphocytes	0.151208	57574.6	85800	1.71901	9.81984	1.06964e-09	0.227542	0.331895	0.114439	0.999999	0.601084
1554311_a_at	SUPT6H	2.3452	1.98234	-0.362858	6.80945e-05	0.00558696	Lymphocytes	0.151208	57574.6	85800	1.7465	7.57733	5.77022e-07	0.0369033	0.179243	0.0478873	0.999978	0.796817
1554348_s_at	CDKN2AIPNL	2.35664	3.11689	0.760252	0.000553369	0.0247516	Lymphocytes	0.151208	57574.6	85800	1.73757	7.34322	5.06839e-07	0.1052	0.377274	0.103531	0.999968	0.702656
1554351_a_at	TIPRL	4.50503	7.02419	2.51917	0.0157707	0.159296	Lymphocytes	0.151208	57574.6	85800	1.71714	8.12573	2.27626e-08	0.56161	0.9571	0.310023	0.999992	0.543201
1554376_s_at	HACD1	4.01354	2.01219	-2.00135	0.0110304	0.030936	Lymphocytes	0.151208	57574.6	85800	1.74909	10.4941	9.35765e-09	0.469684	0.421781	0.190713	1	0.524931
1554386_at	CST9	2.60087	1.36082	-1.24005	0.000195252	0.0641146	Lymphocytes	0.151208	57574.6	85800	1.75711	7.84062	6.91133e-07	0.0624896	0.607203	0.158157	0.999986	0.632967
1554396_at	UEVLD	5.99923	3.86885	-2.13038	0.0124474	0.0263786	Lymphocytes	0.151208	57574.6	85800	1.76256	10.9614	1.63673e-08	0.49894	0.389476	0.194353	1	0.524931
1554418_s_at	SPOCK3	2.35141	2.00288	-0.34853	2.11055e-05	0.00299803	Lymphocytes	0.151208	57574.6	85800	1.75212	10.0769	2.09542e-08	0.0205451	0.131302	0.0345869	1	0.796817
1554445_at	ZNF85	2.55329	2.29902	-0.254275	0.000322143	0.000498914	Lymphocytes	0.151208	57574.6	85800	1.77817	8.44249	8.87716e-07	0.0802664	0.0535634	0.0301185	0.999995	0.833775
1554481_a_at	EPB41	6.10669	0.450964	-5.65572	0.118341	0.635728	Lymphocytes	0.151208	57574.6	85800	1.72505	7.9454	6.65801e-08	1.53843	1.91201	0.711824	0.999989	0.524931
1554494_at	MTHFSD	2.48231	1.38008	-1.10224	0.00274524	0.0147538	Lymphocytes	0.151208	57574.6	85800	1.72503	10.1657	1.24635e-09	0.234315	0.291278	0.108428	1	0.601084
1554496_at	RAD51B	2.72694	1.84472	-0.88222	0.000976139	0.0153649	Lymphocytes	0.151208	57574.6	85800	1.72006	9.82699	1.20623e-09	0.139722	0.297248	0.0897752	0.999999	0.643315
1554540_at	DNAH14	2.33642	1.93071	-0.40571	0.000123131	0.00503014	Lymphocytes	0.151208	57574.6	85800	1.73602	8.64579	4.68835e-08	0.0496241	0.170077	0.0469257	0.999996	0.779195
1554558_at	DCAF5	2.34688	2.47904	0.132161	8.1544e-07	0.00054619	Lymphocytes	0.151208	57574.6	85800	1.7592	9.09391	1.30403e-07	0.00403836	0.0560437	0.0145329	0.999998	0.898603
1554576_a_at	ETV4	2.67332	2.07495	-0.59837	0.00111662	0.0104692	Lymphocytes	0.151208	57574.6	85800	1.71725	7.42478	1.00478e-07	0.149439	0.245364	0.0805909	0.999973	0.732781
1554580_a_at	WWP2	2.21505	2.58565	0.3706	8.67741e-05	0.00400568	Lymphocytes	0.151208	57574.6	85800	1.7381	8.91398	3.58616e-08	0.0416586	0.151773	0.0415751	0.999998	0.796817
1554589_at	LENG9	3.49293	1.8506	-1.64233	0.00231403	0.0385773	Lymphocytes	0.151208	57574.6	85800	1.72079	11.633	6.48924e-11	0.215126	0.471	0.141179	1	0.543295
1554604_at	MBTPS2	2.32364	1.63654	-0.687092	7.11297e-06	0.0198476	Lymphocytes	0.151208	57574.6	85800	1.7608	7.86867	8.07678e-07	0.0119271	0.337838	0.08732	0.999986	0.714948
1554631_at	ATM	8.97878	3.8024	-5.17638	0.011079	0.476524	Lymphocytes	0.151208	57574.6	85800	1.73691	11.369	8.4043e-10	0.470717	1.65538	0.455307	1	0.524931
1554635_a_at	NPAS3	2.34971	1.77491	-0.574804	5.81624e-07	0.0139847	Lymphocytes	0.151208	57574.6	85800	1.76125	7.8493	8.51124e-07	0.0034106	0.283584	0.07323	0.999986	0.732781
1554646_at	OSBPL1A	3.36364	2.1215	-1.24214	0.00337373	0.00611711	Lymphocytes	0.151208	57574.6	85800	1.77034	12.5207	5.96597e-09	0.259755	0.187555	0.0992073	1	0.556325
1554663_a_at	NUMA1	2.55579	12.1158	9.55997	0.0283786	2.68948	Lymphocytes	0.151208	57574.6	85800	1.74819	9.13949	5.6457e-08	0.753364	3.93269	1.04601	0.999998	0.524931
1554670_at	GGA1	1.69486	3.7537	2.05884	0.0178193	0.0795658	Lymphocytes	0.151208	57574.6	85800	1.73044	7.7761	1.40613e-07	0.596973	0.676423	0.264765	0.999985	0.548871
1554671_a_at	SRRM2	5.07821	0.72776	-4.35045	0.0372405	0.149098	Lymphocytes	0.151208	57574.6	85800	1.73422	11.6306	4.25139e-10	0.863013	0.925957	0.374051	1	0.524931
1554683_a_at	CCDC187	2.41168	1.82315	-0.588525	4.02264e-05	0.0124612	Lymphocytes	0.151208	57574.6	85800	1.75686	8.43627	2.82061e-07	0.0283638	0.267691	0.0697613	0.999995	0.732781
1554739_at	IPP	2.34163	2.6732	0.331572	0.00057356	0.00286946	Lymphocytes	0.151208	57574.6	85800	1.72696	6.80428	7.43667e-07	0.107102	0.128456	0.04873	0.999916	0.815869
1554745_at	RALGPS1	2.34965	1.62877	-0.720887	9.49149e-07	0.0189444	Lymphocytes	0.151208	57574.6	85800	1.76124	8.45773	3.54703e-07	0.00435689	0.330062	0.085234	0.999995	0.702656
1554778_at	PHLDB2	2.44881	2.30178	-0.147028	0.000100985	0.00014749	Lymphocytes	0.151208	57574.6	85800	1.78106	8.77171	6.81087e-07	0.0449406	0.029123	0.0167616	0.999997	0.885283
1554783_s_at	ARHGEF2	0.976246	2.58302	1.60677	0.01323	0.0306985	Lymphocytes	0.151208	57574.6	85800	1.7581	7.91907	6.48492e-07	0.514386	0.420159	0.202899	0.999988	0.562388
1554804_a_at	CLDN19	3.26539	1.88874	-1.37665	0.00298173	0.0171335	Lymphocytes	0.151208	57574.6	85800	1.72342	11.9848	5.70015e-11	0.244199	0.313891	0.114867	1	0.556325
1554810_at	PLA2G4C	2.35852	1.49324	-0.865272	9.16382e-06	0.0200486	Lymphocytes	0.151208	57574.6	85800	1.76066	9.85658	5.33036e-08	0.0135378	0.339545	0.0877862	0.999999	0.656836
1554819_a_at	ITGA11	2.38926	1.74364	-0.645617	0.000359214	0.018889	Lymphocytes	0.151208	57574.6	85800	1.74022	7.20036	7.69038e-07	0.084759	0.329579	0.0896646	0.999958	0.732781
1554849_at	TOR1A	2.55035	2.28055	-0.269795	0.000238701	0.0017614	Lymphocytes	0.151208	57574.6	85800	1.71904	7.76988	5.65562e-08	0.0690934	0.100643	0.0347232	0.999985	0.833775
1554852_a_at	KIAA1257	2.48142	1.08519	-1.39623	0.00255175	0.0802639	Lymphocytes	0.151208	57574.6	85800	1.73136	7.31409	3.59192e-07	0.225906	0.679384	0.190896	0.999966	0.622746
1554853_at	CYP2U1	3.05314	1.97727	-1.07588	0.00453479	0.0301387	Lymphocytes	0.151208	57574.6	85800	1.72056	7.31512	1.65242e-07	0.301153	0.41631	0.147076	0.999967	0.632967
1554886_a_at	MLXIP	2.4998	1.30825	-1.19155	0.00395504	0.0531798	Lymphocytes	0.151208	57574.6	85800	1.71841	6.97586	2.91089e-07	0.281245	0.553004	0.170811	0.999939	0.632967
1554897_s_at	RHBDL2	3.04638	1.06323	-1.98314	0.0132143	0.0778485	Lymphocytes	0.151208	57574.6	85800	1.72287	8.15002	3.7074e-08	0.514082	0.669083	0.24333	0.999992	0.548871
1554922_at	ZNF678	2.34343	1.66097	-0.68246	1.94245e-06	0.0174183	Lymphocytes	0.151208	57574.6	85800	1.76115	8.34881	4.11413e-07	0.00623281	0.316488	0.0817434	0.999994	0.714948
1554934_at	RCBTB1	2.70686	2.0918	-0.615064	0.000544424	0.00658053	Lymphocytes	0.151208	57574.6	85800	1.71765	10.0674	5.72472e-10	0.104347	0.194529	0.0610948	1	0.702656
1554937_x_at	EXOC3L1	2.64188	0.584282	-2.0576	7.35259e-07	0.0705321	Lymphocytes	0.151208	57574.6	85800	1.7613	12.5125	2.72509e-09	0.00383468	0.636866	0.164443	1	0.537922
1554938_a_at	ACOT11	2.33451	1.39075	-0.943764	0.00306507	0.029382	Lymphocytes	0.151208	57574.6	85800	1.7172	7.01974	2.41671e-07	0.247588	0.411051	0.134444	0.999944	0.656836
1554977_at	LKAAEAR1	3.26433	2.00675	-1.25757	0.000326563	0.0648569	Lymphocytes	0.151208	57574.6	85800	1.75455	7.86138	5.81145e-07	0.0808152	0.610707	0.159968	0.999986	0.622746
1554999_at	RASGEF1B	2.34715	2.56482	0.217665	1.83581e-05	0.00198742	Lymphocytes	0.151208	57574.6	85800	1.74962	7.68262	5.81811e-07	0.0191612	0.106905	0.0283322	0.999982	0.869674
1555011_at	ZFYVE16	2.39541	2.08488	-0.310537	1.57351e-05	0.00300794	Lymphocytes	0.151208	57574.6	85800	1.75431	9.00914	1.05593e-07	0.0177396	0.131519	0.0344692	0.999998	0.815869
1555016_at	IL16	3.26198	1.99836	-1.26362	0.00394038	0.015244	Lymphocytes	0.151208	57574.6	85800	1.7355	10.4577	2.6089e-09	0.280723	0.296077	0.120832	1	0.572074
1555037_a_at	IDH1	0.0543241	7.19296	7.13864	0.230705	0.446973	Lymphocytes	0.151208	57574.6	85800	1.76703	8.63139	3.89175e-07	2.14802	1.60323	0.827055	0.999996	0.524931
1555116_s_at	SLC11A1	1.43865	2.77537	1.33671	0.00626226	0.0114611	Lymphocytes	0.151208	57574.6	85800	1.76987	9.87868	9.68149e-08	0.353895	0.256725	0.135313	0.999999	0.562388
1555164_at	KIF26B	2.57857	2.21666	-0.361911	0.000542624	0.00499145	Lymphocytes	0.151208	57574.6	85800	1.71732	6.4799	8.15557e-07	0.104174	0.169421	0.0558514	0.999848	0.796817
1555236_a_at	PGC	4.70125	0.101173	-4.60007	0.0449826	0.152327	Lymphocytes	0.151208	57574.6	85800	1.74079	11.5597	1.01713e-09	0.948488	0.935929	0.39794	1	0.524931
1555238_at	PTH2	3.69445	2.10638	-1.58806	0.00463953	0.0340368	Lymphocytes	0.151208	57574.6	85800	1.71912	10.3907	3.94902e-10	0.304612	0.442415	0.152835	1	0.548871
1555243_x_at	C8orf59	3.13131	7.18454	4.05322	0.0503987	0.280637	Lymphocytes	0.151208	57574.6	85800	1.72416	8.64973	1.61846e-08	1.00397	1.27036	0.468596	0.999996	0.524931
1555252_a_at	TRPM3	2.34971	1.89308	-0.456627	5.81624e-07	0.00679511	Lymphocytes	0.151208	57574.6	85800	1.76119	8.94431	1.81177e-07	0.0034106	0.197676	0.0510523	0.999998	0.761209
1555268_a_at	GRID1	2.99827	1.58113	-1.41715	0.00403887	0.0195064	Lymphocytes	0.151208	57574.6	85800	1.72799	11.0481	4.45756e-10	0.28421	0.334922	0.12827	1	0.556325
1555275_a_at	KLHL6	3.46635	2.42777	-1.03858	0.000711872	0.00107194	Lymphocytes	0.151208	57574.6	85800	1.77956	23.2649	8.53454e-12	0.119319	0.0785126	0.0446413	1	0.556325
1555281_x_at	ARMC8	1.7306	2.47837	0.747769	0.00294622	0.0103808	Lymphocytes	0.151208	57574.6	85800	1.73916	7.28822	6.16844e-07	0.24274	0.244326	0.1026	0.999964	0.686924
1555305_at	FOXJ2	2.35588	1.72291	-0.632969	5.8468e-07	0.00677548	Lymphocytes	0.151208	57574.6	85800	1.76119	12.4164	2.98061e-09	0.00341955	0.19739	0.0509786	1	0.702656
1555316_a_at	KCNH7	2.54425	2.27989	-0.264358	0.000220032	0.00118929	Lymphocytes	0.151208	57574.6	85800	1.72489	8.6001	1.90396e-08	0.0663364	0.0826986	0.030739	0.999996	0.833775
1555323_at	ABCB9	4.16016	3.52476	-0.635397	7.36147e-05	0.00798541	Lymphocytes	0.151208	57574.6	85800	1.74964	11.1888	4.06785e-09	0.03837	0.214291	0.0567887	1	0.702656
1555374_at	TTL	1.77752	2.56988	0.792362	0.00146382	0.003887	Lymphocytes	0.151208	57574.6	85800	1.75163	11.5053	3.3506e-09	0.171101	0.149507	0.0688695	1	0.643315
1555387_at	UBA1	2.38856	2.19077	-0.197786	1.20958e-05	0.00144128	Lymphocytes	0.151208	57574.6	85800	1.75056	8.21671	2.65043e-07	0.0155534	0.0910395	0.0240712	0.999993	0.869674
1555393_s_at	LINC01547	3.18247	1.6718	-1.51067	0.00660182	0.0939555	Lymphocytes	0.151208	57574.6	85800	1.71894	6.70976	5.4212e-07	0.363363	0.735049	0.225145	0.999901	0.614693
1555396_s_at	CXorf67	2.37404	0.937871	-1.43616	5.97806e-06	0.0732376	Lymphocytes	0.151208	57574.6	85800	1.76119	8.5689	3.02928e-07	0.0109343	0.648966	0.167602	0.999996	0.601084
1555457_at	BRINP1	2.87963	1.91649	-0.963147	0.00283093	0.00841311	Lymphocytes	0.151208	57574.6	85800	1.74645	9.8733	1.72141e-08	0.237944	0.219955	0.0975507	0.999999	0.622746
1555486_a_at	PRR5L	2.01986	8.67379	6.65393	0.242136	0.719464	Lymphocytes	0.151208	57574.6	85800	1.74646	7.37558	8.08529e-07	2.20059	2.03404	0.902157	0.999969	0.524931
1555495_a_at	CWC27	5.131	9.39275	4.26176	0.0789961	0.397731	Lymphocytes	0.151208	57574.6	85800	1.72678	7.44112	2.04037e-07	1.25693	1.51234	0.572731	0.999973	0.524931
1555500_s_at	SLC2A4RG	2.35827	4.38732	2.02904	0.00645718	0.175884	Lymphocytes	0.151208	57574.6	85800	1.72876	7.09536	4.63297e-07	0.359361	1.0057	0.285968	0.99995	0.58069
1555503_a_at	TMCC2	2.27288	0.253263	-2.01961	0.00159653	0.0550952	Lymphocytes	0.151208	57574.6	85800	1.73303	12.8584	7.11471e-11	0.178689	0.562875	0.157066	1	0.528217
1555591_at	PIF1	2.41996	2.25969	-0.160273	1.91134e-05	0.000990092	Lymphocytes	0.151208	57574.6	85800	1.73998	7.80154	2.62877e-07	0.0195514	0.0754558	0.0205437	0.999985	0.885283
1555595_at	SCRN3	2.31047	2.35961	0.0491374	1.31977e-05	3.82864e-05	Lymphocytes	0.151208	57574.6	85800	1.74754	7.4073	8.14139e-07	0.0162464	0.0148381	0.00663365	0.999971	0.926979
1555600_s_at	APOL4	2.54325	0.458623	-2.08463	0.00085712	0.0442288	Lymphocytes	0.151208	57574.6	85800	1.73992	15.1793	1.3438e-11	0.130927	0.504322	0.137334	1	0.524931
1555608_at	CAPRIN2	4.22173	2.30162	-1.9201	0.00534331	0.0884208	Lymphocytes	0.151208	57574.6	85800	1.72069	8.97483	6.18015e-09	0.3269	0.71307	0.213943	0.999998	0.556325
1555620_a_at	PTGIR	3.39482	2.24278	-1.15204	0.00202997	0.0157355	Lymphocytes	0.151208	57574.6	85800	1.71849	11.2196	8.83381e-11	0.20149	0.300812	0.102681	1	0.591774
1555640_at	DAOA	2.99343	1.66157	-1.33185	0.00120987	0.0148285	Lymphocytes	0.151208	57574.6	85800	1.71773	14.5548	5.11136e-13	0.155553	0.292014	0.0915059	1	0.548871
1555650_at	KLHL17	2.50201	2.03015	-0.471858	2.90769e-07	0.00317642	Lymphocytes	0.151208	57574.6	85800	1.76118	13.5182	9.8622e-10	0.00241148	0.135153	0.0349055	1	0.746766
1555656_at	CD300LG	2.65228	1.38016	-1.27212	0.000970612	0.0657508	Lymphocytes	0.151208	57574.6	85800	1.74398	7.69024	4.10545e-07	0.139326	0.614901	0.16542	0.999982	0.622746
1555678_at	ST3GAL3	3.24508	1.7281	-1.51698	0.00568223	0.0385534	Lymphocytes	0.151208	57574.6	85800	1.72022	9.16322	4.12438e-09	0.337108	0.470854	0.165551	0.999998	0.572074
1555742_at	ERVH-6	2.32657	1.5214	-0.80517	0.000319799	0.027835	Lymphocytes	0.151208	57574.6	85800	1.74721	7.54715	6.32532e-07	0.0799738	0.400083	0.106685	0.999977	0.686924
1555748_x_at	CD79B	2.85737	1.86395	-0.993414	0.0041874	0.0324286	Lymphocytes	0.151208	57574.6	85800	1.7185	6.73795	4.94293e-07	0.289389	0.431836	0.147436	0.999906	0.656836
1555757_at	C7orf34	2.42291	0.993877	-1.42903	2.22799e-05	0.0629684	Lymphocytes	0.151208	57574.6	85800	1.7608	9.18813	1.27628e-07	0.0211089	0.60175	0.155531	0.999998	0.591774
1555766_a_at	GNG2	8.16534	1.4585	-6.70684	0.0666335	0.34266	Lymphocytes	0.151208	57574.6	85800	1.7262	12.6875	3.19903e-11	1.1544	1.40374	0.528617	1	0.524931
1555773_at	BPIFC	2.42145	1.7466	-0.674848	6.17678e-07	0.0104152	Lymphocytes	0.151208	57574.6	85800	1.76122	10.678	2.04669e-08	0.00351472	0.244731	0.0632001	1	0.702656
1555812_a_at	ARHGDIB	10.5331	13.9359	3.40281	0.0511633	0.23197	Lymphocytes	0.151208	57574.6	85800	1.72994	7.5595	2.03918e-07	1.01155	1.15497	0.450138	0.999978	0.528217
1555824_a_at	PACS2	4.97663	3.38447	-1.59216	0.00266293	0.0993085	Lymphocytes	0.151208	57574.6	85800	1.73442	7.59122	2.62812e-07	0.230775	0.755698	0.209737	0.999979	0.601084
1555834_at	UCHL1	2.64351	2.06465	-0.578856	0.00047199	0.010384	Lymphocytes	0.151208	57574.6	85800	1.72502	8.162	4.38436e-08	0.0971574	0.244364	0.0709209	0.999992	0.732781
1555837_s_at	POLR2B	5.51991	11.6984	6.17851	0.16382	0.794767	Lymphocytes	0.151208	57574.6	85800	1.72785	7.55544	1.76523e-07	1.81006	2.13784	0.817756	0.999978	0.524931
1555851_s_at	SEPW1	7.87168	15.4461	7.57442	0.0896124	0.618175	Lymphocytes	0.151208	57574.6	85800	1.71997	11.4695	7.39739e-11	1.33873	1.88543	0.660396	1	0.524931
1555868_at	LOC100507477	6.67666	-0.336475	-6.67666	0.0400207	0.458288	Lymphocytes	0.151208	57574.6	85800	1.71739	12.979	4.55572e-12	0.894647	1.62339	0.514419	1	0.524931
1555979_at	LOC100130417	2.34971	1.36123	-0.988485	5.81624e-07	0.0354873	Lymphocytes	0.151208	57574.6	85800	1.76129	8.4743	3.47549e-07	0.0034106	0.451743	0.116645	0.999995	0.656836
1555988_a_at	LINC00661	2.2943	2.73861	0.444311	0.000429549	0.00891885	Lymphocytes	0.151208	57574.6	85800	1.72406	6.7183	7.42147e-07	0.0926863	0.226469	0.0661343	0.999902	0.779195
1555994_at	DIAPH3-AS1	6.42303	1.95918	-4.46385	0.0593704	0.202185	Lymphocytes	0.151208	57574.6	85800	1.74056	9.75387	1.21552e-08	1.08967	1.07828	0.457649	0.999999	0.524931
1556014_at	MESP2	2.50538	0.404613	-2.10077	0.000819048	0.117387	Lymphocytes	0.151208	57574.6	85800	1.7522	9.70845	3.44762e-08	0.127986	0.821607	0.216385	0.999999	0.543295
1556038_at	GPR173	2.32753	1.55697	-0.770553	0.000667942	0.0248867	Lymphocytes	0.151208	57574.6	85800	1.7344	7.33856	4.18545e-07	0.115579	0.378302	0.105001	0.999968	0.702656
1556042_s_at	LINC01089	8.19517	6.09358	-2.10158	0.00801663	0.0964367	Lymphocytes	0.151208	57574.6	85800	1.71763	8.97873	4.36093e-09	0.40041	0.744691	0.234062	0.999998	0.543295
1556092_s_at	HEMK1	2.92854	1.94132	-0.987225	0.00329624	0.0267934	Lymphocytes	0.151208	57574.6	85800	1.71805	7.44222	1.03368e-07	0.256755	0.392526	0.132652	0.999974	0.643315
1556123_a_at	RAB11B-AS1	1.13819	2.65351	1.51531	0.00589814	0.00481767	Lymphocytes	0.151208	57574.6	85800	1.80718	12.3917	8.10508e-08	0.343453	0.166446	0.122285	1	0.537922
1556156_at	ESRRB	2.34952	2.24315	-0.106369	2.20736e-06	0.000449521	Lymphocytes	0.151208	57574.6	85800	1.75471	7.98979	4.81632e-07	0.00664424	0.0508429	0.0133131	0.999989	0.898603
1556181_at	ANKRD65	2.84612	1.68582	-1.1603	0.0027774	0.0446208	Lymphocytes	0.151208	57574.6	85800	1.72031	7.60497	8.86162e-08	0.235683	0.506552	0.152572	0.99998	0.632967
1556183_at	ANKRD36BP2	4.19352	2.46757	-1.72594	0.00899422	0.00667975	Lymphocytes	0.151208	57574.6	85800	1.81088	11.4942	2.02269e-07	0.424122	0.195991	0.150158	1	0.524931
1556201_at	RNASET2	2.37369	3.16828	0.794589	0.00338541	0.0116848	Lymphocytes	0.151208	57574.6	85800	1.74	7.2528	6.91193e-07	0.260205	0.259218	0.109556	0.999962	0.670547
1556244_s_at	LOC375196	2.37018	1.8037	-0.566471	0.00141747	0.0116093	Lymphocytes	0.151208	57574.6	85800	1.71799	6.49764	8.17759e-07	0.16837	0.25838	0.087181	0.999853	0.746766
1556292_s_at	POM121L12	2.34971	1.9337	-0.416009	5.81624e-07	0.0063942	Lymphocytes	0.151208	57574.6	85800	1.76118	8.40013	3.83302e-07	0.0034106	0.191756	0.0495242	0.999994	0.779195
1556318_s_at	CAND1	2.35896	3.48811	1.12915	0.00590744	0.0400288	Lymphocytes	0.151208	57574.6	85800	1.72024	6.69167	6.14968e-07	0.343723	0.479779	0.16874	0.999897	0.643315
1556328_at	PCDH10	2.34971	2.17605	-0.173662	5.81624e-07	0.00116247	Lymphocytes	0.151208	57574.6	85800	1.76059	8.21439	4.82882e-07	0.0034106	0.0817608	0.0211411	0.999992	0.869674
1556346_at	COTL1	1.988	5.05411	3.06611	0.0325206	0.141021	Lymphocytes	0.151208	57574.6	85800	1.73141	8.62654	3.28609e-08	0.80647	0.900527	0.355428	0.999996	0.524931
1556359_at	C6orf89	3.34861	7.59109	4.24248	0.0623533	0.405856	Lymphocytes	0.151208	57574.6	85800	1.72091	7.82228	5.9786e-08	1.11671	1.52771	0.542358	0.999986	0.524931
1556405_s_at	LOC374890	2.36288	2.34653	-0.0163457	1.29856e-06	2.94195e-06	Lymphocytes	0.151208	57574.6	85800	1.75927	8.15911	4.85589e-07	0.00509612	0.00411313	0.00200336	0.999992	0.984906
1556420_s_at	YPEL2	3.11123	4.93148	1.82025	0.00346339	0.0403479	Lymphocytes	0.151208	57574.6	85800	1.71747	11.9597	2.24129e-11	0.263184	0.481687	0.152199	1	0.54138
1556421_at	C8orf34-AS1	2.34971	2.18116	-0.168552	5.81624e-07	0.000739443	Lymphocytes	0.151208	57574.6	85800	1.76019	9.98811	4.37029e-08	0.0034106	0.065209	0.0168752	1	0.869674
1556456_at	LINC01138	2.49251	2.03242	-0.460096	9.62943e-05	0.00746144	Lymphocytes	0.151208	57574.6	85800	1.74578	8.2978	1.70778e-07	0.0438843	0.207141	0.055448	0.999994	0.761209
1556502_at	LOC100507654	3.76787	2.1543	-1.61357	0.00261371	0.096538	Lymphocytes	0.151208	57574.6	85800	1.73425	7.79786	1.78421e-07	0.228632	0.745082	0.206925	0.999985	0.591774
1556536_at	LOC729224	2.41513	1.97997	-0.435161	1.13797e-05	0.00607134	Lymphocytes	0.151208	57574.6	85800	1.75868	8.97123	1.48895e-07	0.015086	0.186852	0.0485063	0.999998	0.761209
1556538_at	MFI2	2.57395	1.84756	-0.726394	0.000530296	0.011335	Lymphocytes	0.151208	57574.6	85800	1.72454	9.77346	2.27434e-09	0.102984	0.255309	0.0743231	0.999999	0.686924
1556554_at	TRIM50	2.37141	2.1346	-0.236811	5.92414e-07	0.00196518	Lymphocytes	0.151208	57574.6	85800	1.76088	8.62012	2.769e-07	0.00344209	0.106306	0.027472	0.999996	0.851445
1556613_s_at	DPY19L4	0.877556	2.48413	1.60658	0.007909	0.0556182	Lymphocytes	0.151208	57574.6	85800	1.71968	8.14594	2.78737e-08	0.397713	0.56554	0.197224	0.999992	0.572074
1556646_at	DCTN5	3.99334	10.2191	6.22575	0.175959	0.529498	Lymphocytes	0.151208	57574.6	85800	1.74589	8.07788	2.4461e-07	1.87592	1.74497	0.770716	0.999991	0.524931
1556684_at	RPPH1	2.39224	1.85037	-0.541875	6.0287e-07	0.00709978	Lymphocytes	0.151208	57574.6	85800	1.76119	10.3839	2.89645e-08	0.00347233	0.202059	0.0521842	1	0.732781
1556757_a_at	ALS2CR11	2.57865	2.17672	-0.401925	0.000302098	0.00200095	Lymphocytes	0.151208	57574.6	85800	1.72061	10.5975	3.41146e-10	0.0777291	0.107269	0.0379265	1	0.761209
1556832_at	LOC101927314	2.34971	2.18189	-0.167825	5.81624e-07	0.00111552	Lymphocytes	0.151208	57574.6	85800	1.76056	8.10313	5.66035e-07	0.0034106	0.080093	0.0207111	0.999991	0.885283
1556839_s_at	LOC100289090	4.27135	6.15234	1.88099	0.00376435	0.159115	Lymphocytes	0.151208	57574.6	85800	1.73661	7.14194	6.91851e-07	0.274381	0.956557	0.263373	0.999954	0.591774
1556881_at	ARHGEF33	2.3779	2.33099	-0.0469108	6.74672e-06	5.4595e-05	Lymphocytes	0.151208	57574.6	85800	1.71809	7.8269	4.61394e-08	0.011616	0.0177187	0.00599353	0.999986	0.926979
1556921_at	LOC101927138	2.4495	1.86166	-0.587844	5.01968e-05	0.00969768	Lymphocytes	0.151208	57574.6	85800	1.75438	9.49947	5.39298e-08	0.0316845	0.236151	0.0618817	0.999999	0.714948
1556959_at	ANHX	2.75255	1.75946	-0.993087	0.000531488	0.0130447	Lymphocytes	0.151208	57574.6	85800	1.72691	12.6305	3.86717e-11	0.103099	0.273888	0.0786259	1	0.614693
1557008_at	LOC340107	7.02752	2.92204	-4.10548	0.019663	0.402616	Lymphocytes	0.151208	57574.6	85800	1.72383	9.22532	5.48564e-09	0.627096	1.5216	0.445023	0.999999	0.524931
1557049_at	BTBD19	1.30369	2.96275	1.65905	0.0087242	0.0080069	Lymphocytes	0.151208	57574.6	85800	1.80239	11.0711	1.88086e-07	0.417707	0.214579	0.149854	1	0.537922
1557067_s_at	LUC7L	6.32032	9.89227	3.57195	0.0355569	0.173716	Lymphocytes	0.151208	57574.6	85800	1.72765	9.36072	6.47875e-09	0.843279	0.999481	0.38159	0.999999	0.524931
1557091_at	MAMSTR	4.40235	2.47298	-1.92938	0.0176358	0.123653	Lymphocytes	0.151208	57574.6	85800	1.71973	6.5565	8.00954e-07	0.59389	0.843252	0.294269	0.999868	0.58069
1557099_at	LOC101929132	2.76771	2.45054	-0.317173	0.000168057	0.000906986	Lymphocytes	0.151208	57574.6	85800	1.72493	11.8108	9.28197e-11	0.0579745	0.0722196	0.0268544	1	0.796817
1557124_at	TMEM198B	4.23572	1.28729	-2.94843	0.0141192	0.163084	Lymphocytes	0.151208	57574.6	85800	1.71743	9.622	1.25579e-09	0.531391	0.968413	0.306426	0.999999	0.524931
1557162_at	C16orf92	2.52127	1.05144	-1.46983	0.00286101	0.0454731	Lymphocytes	0.151208	57574.6	85800	1.72018	9.52938	2.09202e-09	0.239204	0.511367	0.154242	0.999999	0.572074
1557170_at	NEK8	2.39799	2.8659	0.46791	0.000145454	0.00540708	Lymphocytes	0.151208	57574.6	85800	1.73436	9.55887	9.16201e-09	0.0539353	0.176334	0.0489504	0.999999	0.761209
1557226_a_at	ASPG	2.34971	1.79128	-0.55843	5.81624e-07	0.0103564	Lymphocytes	0.151208	57574.6	85800	1.76123	8.86102	2.03307e-07	0.0034106	0.244039	0.063021	0.999997	0.732781
1557293_at	LINC00969	0.375437	7.85809	7.48266	0.112982	0.133572	Lymphocytes	0.151208	57574.6	85800	1.79115	13.61	1.13769e-08	1.50319	0.87642	0.549793	1	0.524931
1557380_at	AGAP11	2.91493	1.45513	-1.45979	0.002264	0.0513907	Lymphocytes	0.151208	57574.6	85800	1.72555	9.2823	5.95612e-09	0.212788	0.543622	0.157266	0.999999	0.58069
1557388_at	RTTN	2.47434	5.01151	2.53717	0.00290601	0.262903	Lymphocytes	0.151208	57574.6	85800	1.74767	7.74743	4.66942e-07	0.241078	1.22957	0.327485	0.999984	0.556325
1557476_at	PFN4	2.70844	1.3431	-1.36534	0.00450254	0.0431965	Lymphocytes	0.151208	57574.6	85800	1.7172	8.37687	1.37083e-08	0.300081	0.498401	0.16299	0.999995	0.591774
1557536_at	WNK2	3.0198	1.90837	-1.11143	0.000689419	0.02865	Lymphocytes	0.151208	57574.6	85800	1.73631	9.93477	6.19503e-09	0.117422	0.405898	0.111873	0.999999	0.614693
1557550_at	LINC00906	2.34971	1.93892	-0.410789	5.81624e-07	0.00701119	Lymphocytes	0.151208	57574.6	85800	1.76119	7.92154	7.62989e-07	0.0034106	0.200794	0.0518573	0.999988	0.779195
1557595_at	GINS2	6.30816	3.99504	-2.31311	0.00518511	0.0794406	Lymphocytes	0.151208	57574.6	85800	1.71974	11.2899	9.54552e-11	0.322024	0.67589	0.204884	1	0.524931
1557609_s_at	TBC1D12	2.09713	2.61211	0.514981	0.000570985	0.00443423	Lymphocytes	0.151208	57574.6	85800	1.71847	9.45155	1.96344e-09	0.106862	0.159685	0.0544865	0.999999	0.746766
1557651_x_at	GALE	2.79981	2.01467	-0.785143	0.000978926	0.00513495	Lymphocytes	0.151208	57574.6	85800	1.72567	12.1967	5.89457e-11	0.139921	0.17184	0.0643733	1	0.643315
1557685_at	ASAP1-IT2	7.79332	4.11208	-3.68125	0.00534387	0.378554	Lymphocytes	0.151208	57574.6	85800	1.74459	9.29059	3.41384e-08	0.326917	1.47543	0.396234	0.999999	0.524931
1557719_at	PIKFYVE	6.7937	3.98329	-2.81041	0.0371316	0.17435	Lymphocytes	0.151208	57574.6	85800	1.72884	7.27215	3.28746e-07	0.86175	1.0013	0.386462	0.999964	0.54138
1557736_at	NKTR	2.70942	0.626557	-2.08286	0.0105412	0.0684409	Lymphocytes	0.151208	57574.6	85800	1.72096	9.34642	3.19906e-09	0.459151	0.627354	0.222851	0.999999	0.54138
1557767_at	NANOS2	2.39881	1.79341	-0.6054	2.25477e-05	0.0108223	Lymphocytes	0.151208	57574.6	85800	1.75839	9.34259	8.85106e-08	0.0212354	0.249468	0.0648	0.999999	0.714948
1557768_at	LOC101928760	2.46096	0.904659	-1.55631	0.000199013	0.0697711	Lymphocytes	0.151208	57574.6	85800	1.75736	9.43815	7.25531e-08	0.0630884	0.633422	0.164895	0.999999	0.58069
1557836_at	ELMOD2	2.84381	2.22657	-0.617237	0.00140117	0.0076605	Lymphocytes	0.151208	57574.6	85800	1.7246	7.93521	6.54412e-08	0.1674	0.209886	0.0777845	0.999989	0.714948
1557841_at	LOC101926915	2.65103	2.28239	-0.368641	0.000495709	0.000980179	Lymphocytes	0.151208	57574.6	85800	1.76601	9.59107	1.06837e-07	0.0995686	0.0750771	0.0384359	0.999999	0.779195
1557879_at	LOC100129175	2.34974	1.86389	-0.485849	5.81636e-07	0.00710878	Lymphocytes	0.151208	57574.6	85800	1.76119	9.30447	1.12331e-07	0.00341063	0.202187	0.0522168	0.999999	0.746766
1557890_at	STXBP5-AS1	2.61239	2.21091	-0.401477	0.000262	0.00303899	Lymphocytes	0.151208	57574.6	85800	1.71745	9.60463	1.30004e-09	0.0723869	0.132196	0.0418003	0.999999	0.779195
1557950_at	NEMF	2.26353	8.05317	5.78964	0.105993	0.197453	Lymphocytes	0.151208	57574.6	85800	1.76898	10.3779	5.11504e-08	1.45596	1.06558	0.557882	1	0.524931
1557970_s_at	RPS6KA2	2.38957	1.79441	-0.595165	0.000767808	0.0132003	Lymphocytes	0.151208	57574.6	85800	1.72121	7.23511	2.05339e-07	0.123918	0.275516	0.0822607	0.999962	0.732781
1557986_s_at	SMCR8	2.77672	2.2838	-0.492916	0.00105604	0.00177358	Lymphocytes	0.151208	57574.6	85800	1.77416	8.9597	3.78628e-07	0.145328	0.10099	0.0550148	0.999998	0.732781
1558094_s_at	CCDC174	2.82271	4.04496	1.22225	0.00386254	0.0655972	Lymphocytes	0.151208	57574.6	85800	1.72104	6.65494	7.01644e-07	0.277937	0.614183	0.183661	0.99989	0.643315
1558101_at	NFIA	2.34875	1.89983	-0.448922	1.84855e-05	0.00653654	Lymphocytes	0.151208	57574.6	85800	1.75739	8.89521	1.52128e-07	0.0192276	0.193878	0.0504678	0.999997	0.761209
1558107_at	LOC283788	2.44673	0.881887	-1.56484	0.00244175	0.105067	Lymphocytes	0.151208	57574.6	85800	1.73691	7.31957	5.08022e-07	0.220984	0.7773	0.213789	0.999966	0.614693
1558113_at	FAM78B	2.82992	2.26266	-0.567255	0.00123041	0.00461983	Lymphocytes	0.151208	57574.6	85800	1.73664	8.45118	6.82961e-08	0.156868	0.162993	0.0671214	0.999995	0.714948
1558135_at	TAF11	2.69693	4.80363	2.1067	0.00812744	0.115753	Lymphocytes	0.151208	57574.6	85800	1.71895	8.43105	1.46983e-08	0.403168	0.815871	0.249874	0.999995	0.548871
1558147_a_at	BAIAP2-AS1	2.41362	2.29451	-0.119108	2.32597e-05	0.000520068	Lymphocytes	0.151208	57574.6	85800	1.72529	7.51705	1.57168e-07	0.021568	0.0546871	0.015845	0.999977	0.898603
1558166_at	MGC16275	2.31228	3.54103	1.22875	0.000902537	0.0396503	Lymphocytes	0.151208	57574.6	85800	1.73727	9.36737	1.62468e-08	0.134351	0.477505	0.131173	0.999999	0.614693
1558208_at	TARDBP	4.59788	2.57897	-2.01891	0.0144414	0.00571964	Lymphocytes	0.151208	57574.6	85800	1.83068	10.9037	7.87142e-07	0.53742	0.181359	0.185159	1	0.524931
1558215_s_at	UBTF	2.51979	4.67361	2.15382	0.00172061	0.158578	Lymphocytes	0.151208	57574.6	85800	1.74788	8.47291	1.4984e-07	0.185503	0.954941	0.2542	0.999995	0.556325
1558322_a_at	PAQR9	2.32814	-0.0779839	-2.32814	0.0165732	0.163517	Lymphocytes	0.151208	57574.6	85800	1.71716	7.3801	1.09744e-07	0.575722	0.969698	0.315462	0.999971	0.556325
1558356_at	UACA	2.13946	2.40627	0.266814	0.000333099	0.000521553	Lymphocytes	0.151208	57574.6	85800	1.77763	8.70184	6.25162e-07	0.0816198	0.0547651	0.0306618	0.999996	0.833775
1558392_at	SYNE2	3.599	1.97038	-1.62862	0.0125002	0.0193855	Lymphocytes	0.151208	57574.6	85800	1.77811	8.67944	6.58242e-07	0.499997	0.333882	0.187641	0.999996	0.548871
1558421_a_at	C14orf180	2.90855	2.15885	-0.749703	0.00238849	0.00606203	Lymphocytes	0.151208	57574.6	85800	1.75377	8.58186	1.88064e-07	0.21856	0.186709	0.0873591	0.999996	0.670547
1558431_at	NHLRC4	4.24181	2.46858	-1.77323	0.00257661	0.143569	Lymphocytes	0.151208	57574.6	85800	1.74112	7.19342	8.20335e-07	0.227004	0.908627	0.246507	0.999957	0.601084
1558450_at	A2M	2.77545	2.06449	-0.710956	0.000971934	0.0164727	Lymphocytes	0.151208	57574.6	85800	1.72101	7.72279	7.37835e-08	0.139421	0.307778	0.0920595	0.999984	0.702656
1558537_x_at	ZNF844	3.25598	2.16896	-1.08702	0.00047378	0.0520646	Lymphocytes	0.151208	57574.6	85800	1.74977	7.49885	7.91653e-07	0.0973414	0.547175	0.144958	0.999975	0.643315
1558574_at	LOC100508631	2.60885	2.31788	-0.29097	0.000361574	0.00239322	Lymphocytes	0.151208	57574.6	85800	1.72062	7.01393	3.14411e-07	0.085037	0.117313	0.0414846	0.999943	0.833775
1558608_a_at	PAPPA	2.63256	1.35504	-1.27752	0.000438551	0.0271989	Lymphocytes	0.151208	57574.6	85800	1.74273	11.9642	7.56636e-10	0.0936525	0.395485	0.106779	1	0.58069
1558628_at	RBFADN	2.60564	1.80433	-0.801312	0.000339924	0.0124454	Lymphocytes	0.151208	57574.6	85800	1.73409	10.7789	1.39561e-09	0.0824518	0.267522	0.0743409	1	0.656836
1558631_at	PPARA	2.98617	1.07452	-1.91165	0.0122421	0.10419	Lymphocytes	0.151208	57574.6	85800	1.71771	7.37726	1.15494e-07	0.494809	0.774047	0.259128	0.999971	0.572074
1558673_s_at	ZNF77	2.3537	2.11949	-0.234209	0.000223681	0.00143721	Lymphocytes	0.151208	57574.6	85800	1.72114	7.23461	2.04594e-07	0.0668843	0.0909108	0.0323735	0.999962	0.851445
1558680_s_at	PDE1A	2.17537	2.56061	0.385244	0.000232058	0.00522695	Lymphocytes	0.151208	57574.6	85800	1.72542	7.67496	1.16192e-07	0.0681251	0.173372	0.0501949	0.999982	0.796817
1558688_at	STX17-AS1	18.0589	11.6009	-6.45804	0.0505602	0.581358	Lymphocytes	0.151208	57574.6	85800	1.71741	11.154	8.3253e-11	1.00557	1.82842	0.578989	1	0.524931
1558693_s_at	GLMP	2.69507	8.05035	5.35528	0.0875512	0.376819	Lymphocytes	0.151208	57574.6	85800	1.73167	9.19756	1.2722e-08	1.32325	1.47205	0.58225	0.999998	0.524931
1558733_at	ZBTB38	1.797	7.28634	5.48934	0.0284721	0.223544	Lymphocytes	0.151208	57574.6	85800	1.71836	14.2223	9.21453e-13	0.754604	1.1338	0.385966	1	0.524931
1558795_at	LOC101928307	2.36093	0.974711	-1.38622	1.57065e-06	0.0499772	Lymphocytes	0.151208	57574.6	85800	1.76126	10.0138	4.57687e-08	0.00560465	0.536094	0.138431	1	0.591774
1558814_s_at	TMED5	2.34971	2.09023	-0.259482	5.81624e-07	0.00234314	Lymphocytes	0.151208	57574.6	85800	1.76095	8.65139	2.6638e-07	0.0034106	0.116079	0.029993	0.999996	0.833775
1558826_at	ZNF831	2.29743	3.36477	1.06733	0.00248032	0.0376863	Lymphocytes	0.151208	57574.6	85800	1.71964	7.55484	9.30204e-08	0.222722	0.465529	0.141278	0.999978	0.643315
1558919_a_at	SEC23IP	2.31671	2.60064	0.283932	0.000192213	0.0028278	Lymphocytes	0.151208	57574.6	85800	1.71929	7.30381	1.53308e-07	0.0620012	0.12752	0.0388744	0.999966	0.833775
1558953_s_at	CEP164	4.90135	10.0979	5.19652	0.0603169	0.567148	Lymphocytes	0.151208	57574.6	85800	1.71725	8.76544	6.33943e-09	1.09832	1.80594	0.592842	0.999997	0.524931
1559030_a_at	LOC286154	1.64735	3.10258	1.45523	0.0029618	0.0871821	Lymphocytes	0.151208	57574.6	85800	1.73016	7.27574	3.56883e-07	0.243381	0.708058	0.200012	0.999964	0.614693
1559186_at	PRKXP1	1.62753	2.93662	1.30908	0.00521236	0.00729345	Lymphocytes	0.151208	57574.6	85800	1.78314	10.917	7.26301e-08	0.322869	0.204796	0.119912	1	0.556325
1559204_x_at	KRAS	2.99346	1.36123	-1.63222	0.00124632	0.109018	Lymphocytes	0.151208	57574.6	85800	1.74727	7.73193	4.67773e-07	0.157879	0.791779	0.211101	0.999983	0.601084
1559214_at	FBXO22	2.28268	4.52459	2.24191	0.0120127	0.12568	Lymphocytes	0.151208	57574.6	85800	1.71716	8.19308	1.98541e-08	0.490151	0.850134	0.273635	0.999993	0.548871
1559228_at	CLU	3.48031	1.60391	-1.8764	0.00216208	0.011609	Lymphocytes	0.151208	57574.6	85800	1.72506	19.5046	9.48333e-15	0.207943	0.258376	0.0962031	1	0.524931
1559237_a_at	HHIPL1	2.35843	0.995646	-1.36279	6.33129e-07	0.036231	Lymphocytes	0.151208	57574.6	85800	1.76128	11.5626	7.50472e-09	0.00355841	0.456452	0.117861	1	0.572074
1559261_a_at	PKD1L2	2.16303	4.62674	2.46371	0.0238384	0.216429	Lymphocytes	0.151208	57574.6	85800	1.71737	6.68201	5.18393e-07	0.690474	1.11561	0.368708	0.999896	0.562388
1559263_s_at	ZC3H12D	8.45578	15.2607	6.80497	0.0381167	0.72271	Lymphocytes	0.151208	57574.6	85800	1.72263	11.3139	1.41507e-10	0.873106	2.03862	0.601471	1	0.524931
1559324_at	USP32P2	2.34971	1.44561	-0.904105	5.81624e-07	0.0211799	Lymphocytes	0.151208	57574.6	85800	1.76127	10.0326	4.47326e-08	0.0034106	0.348993	0.0901167	1	0.643315
1559399_s_at	ZCCHC10	-0.836793	5.3185	5.3185	0.119469	0.258863	Lymphocytes	0.151208	57574.6	85800	1.76147	8.80662	2.22113e-07	1.54574	1.22008	0.603921	0.999997	0.524931
1559439_s_at	C21orf58	2.75197	0.908726	-1.84325	0.000729392	0.102772	Lymphocytes	0.151208	57574.6	85800	1.75206	9.10087	7.92299e-08	0.120779	0.768763	0.202535	0.999998	0.562388
1559449_a_at	ZNF254	8.63583	3.51842	-5.11741	0.129959	0.239527	Lymphocytes	0.151208	57574.6	85800	1.76952	8.29478	6.98158e-07	1.61218	1.17363	0.616943	0.999993	0.524931
1559595_at	LOC728084	2.43615	2.20647	-0.229682	7.45407e-05	0.00229	Lymphocytes	0.151208	57574.6	85800	1.73093	7.10998	5.17994e-07	0.0386105	0.114755	0.0323042	0.999951	0.851445
1559620_at	LOC101927768	2.34971	1.81487	-0.534845	5.81624e-07	0.00949198	Lymphocytes	0.151208	57574.6	85800	1.76122	8.86469	2.02205e-07	0.0034106	0.233633	0.0603344	0.999997	0.746766
1559623_at	C11orf54	2.03049	2.61829	0.5878	0.000727464	0.0159402	Lymphocytes	0.151208	57574.6	85800	1.72495	6.68664	8.38634e-07	0.120619	0.302763	0.0879065	0.999896	0.746766
1559645_at	LINC00184	3.72157	0.40265	-3.31892	0.0549235	0.21471	Lymphocytes	0.151208	57574.6	85800	1.73511	7.3417	4.35298e-07	1.04806	1.11117	0.452064	0.999968	0.528217
1559705_s_at	PHKA2	3.26448	1.35663	-1.90786	0.00895948	0.0875801	Lymphocytes	0.151208	57574.6	85800	1.71717	8.24953	1.77026e-08	0.423302	0.709672	0.231268	0.999993	0.556325
1559747_at	SPG11	2.53233	2.30831	-0.22402	0.000146263	0.000653209	Lymphocytes	0.151208	57574.6	85800	1.73043	9.33872	8.91903e-09	0.0540849	0.0612888	0.0239883	0.999999	0.851445
1559822_s_at	MTDH	5.78197	10.8681	5.08616	0.0459289	0.328049	Lymphocytes	0.151208	57574.6	85800	1.71947	10.6559	2.63047e-10	0.958412	1.37349	0.477311	1	0.524931
1559870_at	LOC100129129	5.62309	3.13652	-2.48657	0.0105026	0.223954	Lymphocytes	0.151208	57574.6	85800	1.7245	7.52484	1.45646e-07	0.458308	1.13484	0.330448	0.999977	0.556325
1559930_at	LOC101928211	2.41114	2.29331	-0.117829	3.45994e-05	0.000612138	Lymphocytes	0.151208	57574.6	85800	1.72161	6.67544	6.96037e-07	0.0263053	0.0593307	0.0176511	0.999894	0.898603
1559980_at	ZNF7	2.7129	1.95453	-0.758374	0.00140966	0.00451945	Lymphocytes	0.151208	57574.6	85800	1.74311	10.8727	3.22018e-09	0.167906	0.161212	0.0697505	1	0.656836
1560031_at	FRMD4A	2.37179	2.3341	-0.0376933	3.93592e-06	1.1199e-05	Lymphocytes	0.151208	57574.6	85800	1.74842	10.4384	9.49123e-09	0.00887222	0.00802499	0.00361104	1	0.926979
1560078_at	LAMA3	2.83056	2.08739	-0.74317	0.000956403	0.00897946	Lymphocytes	0.151208	57574.6	85800	1.71725	9.95975	6.58886e-10	0.138302	0.227238	0.0746173	1	0.670547
1560108_at	NUB1	2.34962	0.747262	-1.60236	0.000280823	0.110756	Lymphocytes	0.151208	57574.6	85800	1.75778	7.71968	8.61508e-07	0.0749421	0.798065	0.207568	0.999983	0.601084
1560153_at	FRAS1	2.74699	2.31693	-0.430065	0.000935982	0.00298932	Lymphocytes	0.151208	57574.6	85800	1.74328	7.57194	4.80682e-07	0.136818	0.131112	0.0567972	0.999978	0.761209
1560198_at	LINC00523	3.51688	1.6486	-1.86828	0.00316105	0.159258	Lymphocytes	0.151208	57574.6	85800	1.73953	7.16035	7.94583e-07	0.251435	0.956987	0.26092	0.999955	0.591774
1560202_at	CSTF3-AS1	2.38626	2.32736	-0.0588968	1.41335e-05	0.00011896	Lymphocytes	0.151208	57574.6	85800	1.71778	6.71136	4.99368e-07	0.0168126	0.026155	0.00877569	0.999902	0.926979
1560286_s_at	LOC101928955	2.67602	1.70552	-0.970503	0.00326864	0.0123032	Lymphocytes	0.151208	57574.6	85800	1.73654	8.86679	3.39924e-08	0.255678	0.265989	0.109454	0.999997	0.632967
1560524_at	GRAPL	3.38786	2.57425	-0.813615	0.00290058	0.0114206	Lymphocytes	0.151208	57574.6	85800	1.73484	7.82036	1.78712e-07	0.240853	0.256271	0.104038	0.999986	0.670547
1560537_at	FGF13-AS1	2.34971	1.49912	-0.850595	5.81624e-07	0.0255874	Lymphocytes	0.151208	57574.6	85800	1.76128	8.5876	2.96653e-07	0.0034106	0.383591	0.0990492	0.999996	0.670547
1560553_at	TIAF1	2.49731	1.7032	-0.794113	0.000219732	0.0128329	Lymphocytes	0.151208	57574.6	85800	1.74184	10.7985	3.12636e-09	0.0662913	0.271655	0.0735395	1	0.656836
1560609_at	CRYZL1	2.91649	1.46651	-1.44998	0.00371702	0.0924498	Lymphocytes	0.151208	57574.6	85800	1.72714	6.936	5.74544e-07	0.272651	0.729135	0.209051	0.999934	0.622746
1560617_at	LOC100128198	2.47917	0.529901	-1.94927	0.00242378	0.133945	Lymphocytes	0.151208	57574.6	85800	1.74099	8.18353	1.47688e-07	0.220169	0.877644	0.238195	0.999992	0.572074
1560697_at	TRHDE-AS1	2.61242	2.00365	-0.608769	0.000820268	0.0117996	Lymphocytes	0.151208	57574.6	85800	1.71905	7.64169	7.38404e-08	0.128082	0.260488	0.0796642	0.999981	0.732781
1560794_at	LOC105376072	2.31122	2.00922	-0.301998	0.00020705	0.00395857	Lymphocytes	0.151208	57574.6	85800	1.72275	6.79086	5.85189e-07	0.0643497	0.150877	0.0444713	0.999914	0.833775
1560818_at	LINC00944	2.86564	2.10207	-0.763573	0.00141648	0.00779567	Lymphocytes	0.151208	57574.6	85800	1.72444	9.7476	2.35077e-09	0.168312	0.21173	0.0783344	0.999999	0.670547
1560827_at	LOC101928725	2.42897	0.954433	-1.47453	4.85568e-05	0.0500298	Lymphocytes	0.151208	57574.6	85800	1.75993	10.6173	1.98736e-08	0.0311626	0.536376	0.138881	1	0.572074
1560834_a_at	RMST	2.34971	2.03201	-0.317698	5.81624e-07	0.00376062	Lymphocytes	0.151208	57574.6	85800	1.76109	8.36336	4.01605e-07	0.0034106	0.147057	0.0379869	0.999994	0.815869
[truncated: 3,209 more rows]

## Sheet: monocytes
site	Gene	base	case	diff.est	mse.control	mse.case	cell	cell.sd	kappa.1	kappa.2	t.crit	t.stat	p.val.t	se1	se2	se.p	t.power	FDR
[truncated: 6,023 more rows]

[truncated: 2 more sheets: basophils, eosinophils]
