# Supplementary material for: Improving sensitivity of linear regression-based cell type-specific differential expression deconvolution with per-gene vs. global significance threshold
Source: BMC Bioinformatics. 2016 Oct 6;17(Suppl 13):334. doi: 10.1186/s12859-016-1226-z (PMC5073979; doi:10.1186/s12859-016-1226-z)
Supplement: Additional file 6: Table S6. — Functional enrichment analysis of LRCDE significant differentially expressed genes in kidney transplant dataset. “Category” – General functional category; “ID” - unique identifier of the functional category; “Name” – Category name; “Source” – Database reference; “p-value” - non-adjusted p-value; “q-value FDR B&H” – FDR-adjusted p-value; “Hit Count in Query List/Genome” – Number of differential genes/genes in the whole genome annotated with a functional category, respectively; “Hit in Query List” – Names of differentially expressed genes annotated with a functional category. (XLSX 246 kb) [file 12859_2016_1226_MOESM6_ESM.xlsx]

## Sheet: Neutrophils
Category	ID	Name	Source	p-value	q-value FDR B&H	Hit Count in Query List	Hit Count in Genome	Hit in Query List
GO: Molecular Function	GO:0005216	ion channel activity		1.71e-05	0.0187	70	424	KCNH7,ASIC1,PKD1L2,CLIC5,SLC24A4,SLC26A7,HCN2,CACNA1I,CACNA1A,CACNA1C,CACNA1D,CACNA1E,CLIC3,P2RX5,PDE2A,CALHM1,BEST3,CHRNA3,CHRNB3,CHRND,SLC24A2,FXYD1,FXYD3,CNGA1,CNGA4,CNGB3,TRPM6,DLG1,DLG4,SLC26A2,GJC1,CACNG8,CACNG6,KCNMB2,TRPM3,SCN4A,SCN8A,SCN9A,SCNN1A,SCNN1B,TRPV6,ASIC4,TMEM175,PEX5L,PIEZO2,NOX1,GABRA2,KCNH5,SLC26A1,ANO4,TPCN2,GRIK5,GRIN2A,GRIN2C,TRPV5,SCN11A,KCNH6,VDAC1,CATSPER3,KCNA2,KCNC4,…
GO: Molecular Function	GO:0005201	extracellular matrix structural constituent		1.74e-05	0.0187	21	78	MATN1,AMELX,AMELY,MUC4,BGN,COL1A1,COL3A1,COL4A3,COL5A1,COL9A2,COL12A1,VCAN,IMPG2,ELN,FBLN1,BCAN,TINAGL1,TECTB,HAPLN2,TUFT1,COL27A1
GO: Molecular Function	GO:0005261	cation channel activity		2.41e-05	0.0187	54	306	KCNH7,ASIC1,PKD1L2,SLC24A4,HCN2,CACNA1I,CACNA1A,CACNA1C,CACNA1D,CACNA1E,P2RX5,PDE2A,CALHM1,CHRNA3,CHRNB3,CHRND,SLC24A2,CNGA1,CNGA4,CNGB3,TRPM6,CACNG8,CACNG6,KCNMB2,TRPM3,SCN4A,SCN8A,SCN9A,SCNN1A,SCNN1B,TRPV6,ASIC4,TMEM175,PEX5L,PIEZO2,NOX1,KCNH5,TPCN2,GRIN2A,GRIN2C,TRPV5,SCN11A,KCNH6,CATSPER3,KCNA2,KCNC4,KCNH1,KCNJ5,KCNJ10,KCNJ15,KCNMA1,KCNQ3,CHRNA10,TMEM63C
GO: Molecular Function	GO:0022838	substrate-specific channel activity		5.01e-05	0.0291	70	438	KCNH7,ASIC1,PKD1L2,CLIC5,SLC24A4,SLC26A7,HCN2,CACNA1I,CACNA1A,CACNA1C,CACNA1D,CACNA1E,CLIC3,P2RX5,PDE2A,CALHM1,BEST3,CHRNA3,CHRNB3,CHRND,SLC24A2,FXYD1,FXYD3,CNGA1,CNGA4,CNGB3,TRPM6,DLG1,DLG4,SLC26A2,GJC1,CACNG8,CACNG6,KCNMB2,TRPM3,SCN4A,SCN8A,SCN9A,SCNN1A,SCNN1B,TRPV6,ASIC4,TMEM175,PEX5L,PIEZO2,NOX1,GABRA2,KCNH5,SLC26A1,ANO4,TPCN2,GRIK5,GRIN2A,GRIN2C,TRPV5,SCN11A,KCNH6,VDAC1,CATSPER3,KCNA2,KCNC4,…
GO: Biological Process	GO:0007507	heart development		1.37e-07	0.000994	100	593	ACACB,ACTC1,ACVR2B,MDM2,MECP2,MKL2,CC2D2A,TEAD2,PI16,KLK3,TCAP,ATM,ADAM19,ADAM15,PRDM1,BMP4,NFATC1,NFATC3,NKX3-1,FOXH1,NODAL,NOTCH1,CACNA1C,BAZ1B,TBX18,PAM,PAX3,DNAAF1,PCSK5,TMEM67,PDE2A,NOG,TRIP11,CHRNA3,COL3A1,COL5A1,POU4F1,POU6F1,CREB1,NCOR2,FOXP4,MAPK14,NEK8,VCAN,HDAC9,IFT172,PSKH1,ACE,PTN,PTPN11,TMEM65,ADIPOR2,DNM2,FAT4,RARB,DUSP6,GJC1,EDN1,SENP2,CALCRL,EP300,EPHA3,ERBB3,ERG,MECOM,FGF2,FGFR1…
GO: Biological Process	GO:0044708	single-organism behavior		2.25e-07	0.000994	87	500	ASIC1,MDK,ADCY1,MECP2,SHC3,NLGN4X,KMT2A,NLGN2,HIPK2,AR,SPTBN4,STS,BBS1,NQO2,NOS1,NPC1,CACNA1A,CACNA1C,CACNA1E,NTRK2,CASP1,CASR,CCK,NOG,CHRNA3,SLC24A2,PMCH,CHST10,OBP2B,CORT,CREB1,CRH,GIGYF2,MAPK10,CX3CR1,KMT2B,GIT2,PTGER3,PTN,DLG4,DNM1,DRD5,RASGRF1,SEZ6L2,EGFR,ABI2,EIF4E,EIF4EBP2,UBA6,EIF2AK4,EP300,EPHA4,EPHB2,ESR2,ATP8A1,SCN8A,SCN9A,FGF14,ATG7,NLGN4Y,CPEB3,CHD7,RGS14,SLC8A3,SHANK2,GHRL,PCDH17,GL…
GO: Biological Process	GO:0022610	biological adhesion		5.25e-07	0.00102	213	1542	ACHE,BCL11A,MFGE8,KITLG,NLGN4X,CD99,AGER,NLGN2,MMP14,AMELX,AMELY,ITGA10,GPAM,CASK,AOC3,FLCN,ATP1B2,MUC1,MUC4,ADAM15,AZGP1,BAD,CCDC88B,IL18R1,BMP4,BMX,DST,NF2,NFATC3,NODAL,NLRC3,NOTCH1,NOV,NRCAM,CLDN6,TBX18,CD2,CD3D,CD3G,CD247,CD6,SCARB1,CD47,CD48,PAK2,PAK3,PAX1,PCDH1,CDH4,PCDH7,CDH6,PCDH9,CDH8,CDH15,CDK6,CDSN,IL32,ADGRG1,VAMP3,DUSP26,ICOS,PIK3R2,PKNOX1,PLG,PCDH18,COL1A1,COL3A1,ROCK2,COL4A3,COL5A1…
GO: Biological Process	GO:0042391	regulation of membrane potential		5.75e-07	0.00102	71	391	KCNH7,ASIC1,MECP2,NLGN4X,KMT2A,NLGN2,SLC26A7,RANGRF,ATP1B2,BAD,HCN2,NDUFS1,CACNA1I,CACNA1A,CACNA1C,CACNA1D,CACNA1E,NRCAM,CASP1,CCK,P2RX5,CHRNA3,CHRND,FXYD1,CNGA1,CNGA4,CNR2,CNGB3,DCN,PTN,DLG1,DLG4,DMPK,SLC26A2,GJC1,EDN1,SLC25A36,CLDN19,KCNMB2,SCN4A,SCN8A,SCN9A,FGF14,PPP1R9A,PEX5L,PIEZO2,SLC34A1,IGSF9B,SOD1,KCNH5,GHRL,PRELID1,SPG20,SLC26A1,GNA11,TACR1,CUX2,TPCN2,GRIK5,GRIN2A,GRIN2C,AGRN,SCN11A,KCN…
GO: Biological Process	GO:2000026	regulation of multicellular organismal development		6.32e-07	0.00102	253	1893	GDF5,ACACB,ACHE,MATN1,LRTM1,BCL11A,ACVR2B,MDM2,MECP2,MKL2,KITLG,HIST1H4D,AGER,MIF,NLGN2,MMP14,AMELX,PI16,HIPK2,APCS,YBX3,LRRC4C,FUOM,KLK3,AR,FLCN,MDGA1,MYCN,BAD,NBN,FGF18,INPP4B,PRDM1,BMP1,BMP4,BMP6,NF2,NFIB,C1QC,NKX3-1,NODAL,RAB29,NOS1,NOTCH1,NOTCH3,CACNA1A,NRCAM,NTRK2,ROR2,CASP6,TBX18,CD2,OTX2,P2RX5,CBFA2T2,PAK3,PAX3,CDH4,CDK6,NOG,NUMBL,GPR173,ADGRG1,GPR55,PGF,CHRNA3,CLTC,TJP2,PLG,MAP4K4,WDR77,…
GO: Biological Process	GO:0050804	modulation of synaptic transmission		7.4e-07	0.00102	66	357	ASIC1,ACHE,MECP2,NLGN4X,KMT2A,NLGN2,PPFIA3,ATP2B2,NOS1,CACNA1A,NTRK2,CHRNA3,SLC24A2,CNR2,PMCH,MINK1,CREB1,CRH,SNCAIP,RAPGEF2,CX3CR1,SYT12,PTN,DLG4,DNM1,DMPK,RAB5A,DRD5,RASGRF1,TOR1A,EDN1,EDN3,CACNG8,EGFR,EIF4EBP2,EIF2AK4,EPHB2,DTNBP1,FGF14,NLGN4Y,PPP1R9A,CPEB3,SPG11,BCAN,RGS14,SLC8A3,SHANK2,IGSF9B,CLSTN2,PCDH17,STX3,SYT11,TACR1,CUX2,GRIK5,GRIN2A,GRM1,GRM8,PTPN5,HTR1B,SYDE1,LRRTM1,KCNC4,KCNJ10,KIT…
GO: Biological Process	GO:0060429	epithelium development		8.58e-07	0.00102	183	1296	FOXQ1,ACVR2B,CLIC5,KITLG,CC2D2A,MMP14,ALDOC,TEAD2,TCAP,AR,STS,ATM,ATP2B2,SLC4A5,ZDHHC21,MYCN,BAD,PRDM1,BNC1,BMP4,BMP6,NF2,NFATC3,NFIB,KLF5,CAPN5,NKX3-1,FOXH1,NODAL,NOTCH1,USP13,ROR2,NUMA1,CASP6,CASR,MAP7,RUNX3,LCE1B,TBX18,OTX2,CBFA2T2,PAX1,PAX3,DNAAF1,CDK6,TMEM67,CDSN,PDE2A,PDE4D,NOG,PTER,PGF,TFCP2L1,TPP1,EDARADD,CLTC,TJP2,TOLLIP,SPDEF,WDR77,PLXNA2,ROCK2,COL5A1,CLDN3,CREB1,KIF20B,NCOR2,FOXP4,PPP2…
GO: Biological Process	GO:0007155	cell adhesion		1.01e-06	0.00102	210	1530	ACHE,BCL11A,MFGE8,KITLG,NLGN4X,CD99,AGER,NLGN2,MMP14,AMELX,AMELY,ITGA10,GPAM,CASK,AOC3,FLCN,ATP1B2,MUC1,MUC4,ADAM15,AZGP1,BAD,CCDC88B,IL18R1,BMP4,BMX,DST,NF2,NFATC3,NODAL,NLRC3,NOTCH1,NOV,NRCAM,CLDN6,TBX18,CD2,CD3D,CD3G,CD247,CD6,CD47,CD48,PAK2,PAK3,PAX1,PCDH1,CDH4,PCDH7,CDH6,PCDH9,CDH8,CDH15,CDK6,CDSN,IL32,ADGRG1,VAMP3,DUSP26,ICOS,PIK3R2,PKNOX1,PLG,PCDH18,COL1A1,COL3A1,ROCK2,COL4A3,COL5A1,COL6A1…
GO: Biological Process	GO:0072358	cardiovascular system development		1.16e-06	0.00102	154	1058	ACACB,RHOJ,ACTC1,ACVR2B,MDM2,MECP2,MFGE8,MKL2,CC2D2A,MMP14,TEAD2,PI16,HIPK2,KLK3,TCAP,FLCN,ATM,BECN1,ADAM19,ADAM15,FGF18,NDUFS6,PRDM1,BMP4,NFATC1,NFATC3,SGPL1,KLF5,NKX3-1,FOXH1,NODAL,NOTCH1,NOTCH3,NOV,CACNA1C,NRCAM,NTRK2,BAZ1B,TBX18,PAM,PAX3,DNAAF1,PCSK5,TMEM67,PDE2A,NOG,ADGRG1,TRIP11,PGF,CHRNA3,PKNOX1,PLG,COL1A1,COL3A1,ROCK2,COL4A3,COL5A1,POU4F1,POU6F1,CREB1,NCOR2,FOXP4,MAPK14,NEK8,VCAN,PRKD1,RA…
GO: Biological Process	GO:0072359	circulatory system development		1.16e-06	0.00102	154	1058	ACACB,RHOJ,ACTC1,ACVR2B,MDM2,MECP2,MFGE8,MKL2,CC2D2A,MMP14,TEAD2,PI16,HIPK2,KLK3,TCAP,FLCN,ATM,BECN1,ADAM19,ADAM15,FGF18,NDUFS6,PRDM1,BMP4,NFATC1,NFATC3,SGPL1,KLF5,NKX3-1,FOXH1,NODAL,NOTCH1,NOTCH3,NOV,CACNA1C,NRCAM,NTRK2,BAZ1B,TBX18,PAM,PAX3,DNAAF1,PCSK5,TMEM67,PDE2A,NOG,ADGRG1,TRIP11,PGF,CHRNA3,PKNOX1,PLG,COL1A1,COL3A1,ROCK2,COL4A3,COL5A1,POU4F1,POU6F1,CREB1,NCOR2,FOXP4,MAPK14,NEK8,VCAN,PRKD1,RA…
GO: Cellular Component	GO:0045202	synapse		3.33e-09	3.31e-06	140	870	MAP1A,ASIC1,ACHE,MDM2,MECP2,NLGN4X,NLGN2,BCAS1,LRRC4C,PPFIA3,CASK,ARRB1,MTHFR,ATP2B1,ATP2B2,HCN2,NF2,NOS1,CACNA1A,CACNA1C,NRCAM,NTRK2,GRASP,CCK,USP14,CDH8,DCLK1,CDH15,PDE2A,CHRM1,CHRNA3,CHRNB3,CHRND,VAMP3,OTOF,CLTC,STRN4,CNGA1,CABP1,PACSIN1,MINK1,SNCAIP,RAPGEF2,MAPK10,ARHGAP32,HDAC4,LZTS3,SYT12,CYP19A1,DDC,PTN,DES,NTM,PVALB,DLG1,TLN2,DLG4,DNM1,RAB5A,DNM2,DRD5,DSCAM,DTNA,TOR1A,USH1C,RGS12,PRIMA1,C…
GO: Cellular Component	GO:0097060	synaptic membrane		3.6e-07	0.000146	58	298	ACHE,NLGN4X,NLGN2,LRRC4C,CASK,ARRB1,ATP2B1,NTRK2,GRASP,PDE2A,CHRM1,CHRNA3,CHRNB3,CHRND,OTOF,CABP1,MINK1,SNCAIP,ARHGAP32,LZTS3,DLG1,DLG4,DNM2,CACNG8,EPB41L1,EPHA4,ERBB3,DTNBP1,F2R,USP48,SEMA4B,NLGN4Y,ADGRL1,NBEA,RGS14,SHANK2,GABRA2,ERC1,DDN,CLSTN2,STX3,SYT11,GRIK5,GRIN2A,GRIN2C,GRM1,GRM8,SYNPO,SYDE1,KLHL17,ANKS1B,LRRTM1,KCNA2,KCNH1,KCNMA1,CHRNA10,GLRA3,SSPN
GO: Cellular Component	GO:0098590	plasma membrane region		4.4e-07	0.000146	152	1041	ACHE,ADCYAP1R1,NLGN4X,AGER,NLGN2,ATP6V0D2,MPZ,CYP4F2,LRRC4C,CASK,ARRB1,SLC26A7,RANGRF,ATP1B2,MUC1,ATP2B1,ATP2B2,SLC4A5,ABCC3,MYO1D,BBS1,RGS9,HCN2,BMX,DST,NF2,FGD5,NOS1,NOTCH1,CACNA1C,CACNA1D,S100G,NTRK2,CASR,MAP7,GRASP,CLDN6,SLC22A18,SCARB1,SNTG1,CDH15,TMEM67,PDE2A,PDE4A,PDE4D,PDE6G,CHRM1,CHRNA3,CHRNB3,CHRND,VAMP3,OTOF,NPC1L1,FXYD1,CNGA1,CNGA4,CABP1,PACSIN1,MINK1,CLDN4,CLDN3,SLC22A12,SNCAIP,PTRF,…
GO: Cellular Component	GO:0098589	membrane region		6.06e-07	0.000151	178	1267	ACHE,ADCY1,ADCYAP1R1,NLGN4X,AGER,NLGN2,ATP6V0D2,MPZ,CYP4F2,LRRC4C,CASK,ARRB1,SLC26A7,RANGRF,ATP1B2,MDGA1,MUC1,ATP2B1,ATP2B2,SLC4A5,ABCC3,MYO1D,BBS1,RGS9,HCN2,BMX,DST,NF2,FGD5,NOS1,NOTCH1,NPC1,CACNA1C,CACNA1D,S100G,NTRK2,CASR,FCHO2,MAP7,GRASP,CLDN6,SLC22A18,CD2,SCARB1,CD48,SNTG1,CD79A,CDH15,TMEM67,PDE2A,PDE4A,PDE4D,PDE6G,CHRM1,TRIP11,CHRNA3,CHRNB3,CHRND,VAMP3,EPS15L1,OTOF,AHNAK,NPC1L1,CLTC,FXYD1,C…
GO: Cellular Component	GO:0097458	neuron part		9.76e-07	0.000194	209	1545	DPF1,MAP1A,ASIC1,ACHE,MAX,NDRG2,ADCYAP1R1,CLIC5,NLGN4X,AGER,NLGN2,ALDOC,ADCY4,PPFIA3,AR,KHSRP,CASK,SPTBN4,ARRB1,MTHFR,LYNX1,BECN1,ATP2B1,ATP2B2,MYO1D,KIF1A,RGS9,HCN2,BDKRB1,DST,NF2,NFIB,NOS1,NOV,CACNA1A,CACNA1C,CACNA1D,CACNA1E,NRCAM,NTRK2,NUMA1,CASP1,CASR,CCK,OTX2,PAM,PCDH9,CDH8,DCLK1,PDE2A,PDE6G,CHRM1,CHRNA3,CHRNB3,VAMP3,OTOF,CLU,CLTC,STRN4,CNGA1,CNGA4,PLK3,CNR2,PNOC,SLC31A1,PACSIN1,MINK1,TBX21,…
GO: Cellular Component	GO:0031226	intrinsic component of plasma membrane		1.57e-06	0.000258	227	1714	KCNH7,ASIC1,MC5R,ACVR2B,ADCY1,ADCYAP1R1,ESYT2,NLGN4X,SLC24A4,CD99,AGER,KIAA1324,NLGN2,MMP14,MMP16,MPZ,ITGA10,MSR1,SLC26A7,ATP1B2,MDGA1,MUC1,MUC4,ATP2B1,ATP2B2,SLC4A5,ABCC3,TNFRSF11A,TNFRSF10D,HCN2,BDKRB1,SLCO1C1,NKG7,C7,NOTCH1,NOTCH3,NPC1,CACNA1D,NRCAM,NTRK2,ROR2,TM4SF5,CASR,TAAR5,SLC22A18,CD2,CD3G,CD6,P2RX5,SCARB1,CD47,CD48,PAM,CD79A,PCDH1,CDH4,SLC16A7,PCDH7,PCDH9,DCLK1,CALHM1,BEST3,ADGRG1,GPR55…
GO: Cellular Component	GO:0043005	neuron projection		1.82e-06	0.000258	167	1194	ASIC1,ACHE,MAX,NDRG2,ADCYAP1R1,NLGN4X,AGER,NLGN2,ALDOC,ADCY4,AR,KHSRP,CASK,SPTBN4,ARRB1,MTHFR,LYNX1,BECN1,ATP2B1,ATP2B2,MYO1D,KIF1A,HCN2,BDKRB1,DST,NF2,NFIB,NOS1,NOV,CACNA1A,CACNA1C,CACNA1D,NRCAM,NTRK2,NUMA1,CASP1,CASR,CCK,OTX2,PAM,PCDH9,CDH8,PDE2A,CHRM1,CHRNA3,CHRNB3,VAMP3,CLU,CLTC,STRN4,CNGA1,PLK3,CNR2,PNOC,PACSIN1,MINK1,POU4F1,CREB1,CRH,KIF20B,RAPGEF2,MAPK8,MAPK10,CX3CR1,ARHGAP32,LZTS3,CYP19A1…
GO: Cellular Component	GO:0030054	cell junction		2.47e-06	0.000307	167	1200	ACHE,S100A14,ACTC1,ADCYAP1R1,NLGN4X,ARHGAP31,CD99,NLGN2,MMP14,CDC42BPA,YBX3,LRRC4C,CASK,SPTBN4,RANGRF,FLCN,ATP2B1,ATP2B2,ADAM15,RPL10A,DST,NF2,CAPN5,NMT1,NOTCH1,NOV,GRASP,CLDN6,CD2,PCBP2,PCDH1,PCDH9,CDSN,CHRM1,CHRNA3,CHRNB3,CHRND,VAMP3,OTOF,PIK3R2,AHNAK,CLTC,TJP2,CABP1,EPB41L4B,PACSIN1,MINK1,CLDN4,CLDN3,PPIA,AKAP12,PRKD1,CTNNA1,RAPGEF2,FBLIM1,ARHGAP32,ARHGAP24,LZTS3,SYT12,GIT2,DDB2,TWF1,FOCAD,DES…
GO: Cellular Component	GO:0005887	integral component of plasma membrane		6.74e-06	0.000746	216	1651	KCNH7,ASIC1,MC5R,ACVR2B,ADCY1,ADCYAP1R1,ESYT2,NLGN4X,SLC24A4,CD99,AGER,KIAA1324,NLGN2,MMP14,MMP16,MPZ,ITGA10,MSR1,SLC26A7,ATP1B2,MUC1,MUC4,ATP2B1,ATP2B2,SLC4A5,ABCC3,TNFRSF11A,TNFRSF10D,HCN2,BDKRB1,SLCO1C1,NKG7,C7,NOTCH1,NOTCH3,NPC1,CACNA1D,NRCAM,NTRK2,ROR2,TM4SF5,CASR,TAAR5,SLC22A18,CD2,CD3G,CD6,P2RX5,SCARB1,CD47,CD48,PAM,CD79A,PCDH1,CDH4,SLC16A7,PCDH7,PCDH9,DCLK1,CALHM1,BEST3,ADGRG1,GPR55,CHRM1…
GO: Cellular Component	GO:0036477	somatodendritic compartment		8.95e-06	0.000891	125	867	ASIC1,ACHE,MAX,NLGN4X,AGER,NLGN2,ADCY4,AR,KHSRP,CASK,SPTBN4,ARRB1,LYNX1,BECN1,ATP2B1,ATP2B2,MYO1D,KIF1A,HCN2,NOS1,NOV,CACNA1A,CACNA1C,CACNA1D,CACNA1E,NTRK2,NUMA1,CASR,CCK,PAM,PDE2A,CHRM1,CHRNA3,CLU,STRN4,CNGA4,PLK3,CNR2,PNOC,SLC31A1,MINK1,TBX21,CRH,SNCAIP,RAPGEF2,MAPK8,MAPK10,CX3CR1,ARHGAP32,LZTS3,CYP19A1,PTGER3,DDC,PVALB,DHODH,DLG4,RAB5A,DRD5,RASGRF1,SEZ6L2,RGS12,RHEB,EFNA2,ABI2,EPHA4,HNRNPR,EPH…
Domain	IPR010993	Sterile_alpha_motif_homology	InterPro	1.5e-05	0.0243	28	117	CASKIN1,PPFIA3,SAMD14,LRSAM1,SAMD13,TFCP2L1,SPDEF,EHF,RAD51B,PHC2,ELF3,EPHA1,EPHA3,EPHA4,EPHA8,EPHB2,CNKSR1,ERG,ETS2,ETV6,PPP1R9A,SHANK2,SAMD3,ZCCHC14,KAZN,ARAP3,GAREM2,ANKS1B
Domain	PF00520	Ion_trans	Pfam	1.83e-05	0.0243	27	112	KCNH7,HCN2,CACNA1I,CACNA1A,CACNA1C,CACNA1D,CACNA1E,CNGA1,CNGA4,CNGB3,TRPM6,TRPM3,SCN4A,SCN8A,SCN9A,TRPV6,KCNH5,TPCN2,TRPV5,SCN11A,KCNH6,CATSPER3,KCNA2,KCNC4,KCNH1,KCNMA1,KCNQ3
Domain	IPR005821	Ion_trans	InterPro	1.83e-05	0.0243	27	112	KCNH7,HCN2,CACNA1I,CACNA1A,CACNA1C,CACNA1D,CACNA1E,CNGA1,CNGA4,CNGB3,TRPM6,TRPM3,SCN4A,SCN8A,SCN9A,TRPV6,KCNH5,TPCN2,TRPV5,SCN11A,KCNH6,CATSPER3,KCNA2,KCNC4,KCNH1,KCNMA1,KCNQ3
Domain	IPR013761	SAM_type	InterPro	2.67e-05	0.0243	26	108	CASKIN1,PPFIA3,SAMD14,LRSAM1,SAMD13,SPDEF,CSNK2A1,EHF,PHC2,ELF3,EPHA1,EPHA3,EPHA4,EPHA8,EPHB2,CNKSR1,ERG,ETS2,ETV6,PPP1R9A,SHANK2,SAMD3,ZCCHC14,KAZN,ARAP3,ANKS1B
Domain	G3DSA:1.10.150.50	SAM_type	Gene3D	2.67e-05	0.0243	26	108	CASKIN1,PPFIA3,SAMD14,LRSAM1,SAMD13,SPDEF,CSNK2A1,EHF,PHC2,ELF3,EPHA1,EPHA3,EPHA4,EPHA8,EPHB2,CNKSR1,ERG,ETS2,ETV6,PPP1R9A,SHANK2,SAMD3,ZCCHC14,KAZN,ARAP3,ANKS1B
Domain	IPR011993	PH_type	InterPro	3.38e-05	0.0243	64	376	SHC3,OSBPL10,CDC42BPA,RANBP3,SPTBN4,GAB3,ARHGAP27,ARHGAP42,KIF1A,AGAP11,BMX,NF2,FGD5,DOK2,SNTG1,NUMBL,PLEKHA5,ROCK2,EPB41L4B,PRKD1,ARHGAP24,PTPN4,PTPN14,TLN2,DNM1,DNM2,RASGRF1,RGS12,PLEKHG4B,PLEKHA2,EPB41L1,CNKSR1,NET1,OBSCN,ACAP3,AGAP2,GULP1,PHLDB3,PLCD3,FRMD4A,SNTB1,GAB1,NUP50,SPTBN1,ARHGEF16,FGD4,TBC1D1,PLCB1,PHLPP1,MCF2L,ARHGEF28,ARHGEF12,PTPN21,CMIP,ARAP3,TLN1,AKAP13,ACAP2,TRIO,PHLDA3,OSBP2,…
Domain	G3DSA:2.30.29.30	PH_type	Gene3D	3.38e-05	0.0243	64	376	SHC3,OSBPL10,CDC42BPA,RANBP3,SPTBN4,GAB3,ARHGAP27,ARHGAP42,KIF1A,AGAP11,BMX,NF2,FGD5,DOK2,SNTG1,NUMBL,PLEKHA5,ROCK2,EPB41L4B,PRKD1,ARHGAP24,PTPN4,PTPN14,TLN2,DNM1,DNM2,RASGRF1,RGS12,PLEKHG4B,PLEKHA2,EPB41L1,CNKSR1,NET1,OBSCN,ACAP3,AGAP2,GULP1,PHLDB3,PLCD3,FRMD4A,SNTB1,GAB1,NUP50,SPTBN1,ARHGEF16,FGD4,TBC1D1,PLCB1,PHLPP1,MCF2L,ARHGEF28,ARHGEF12,PTPN21,CMIP,ARAP3,TLN1,AKAP13,ACAP2,TRIO,PHLDA3,OSBP2,…
Gene Family	CA	Carbonic anhydrases	genenames.org	0.000198	0.0146	6	17	CA5BP1,CA3,CA8,CA12,CA5B,CA14
Gene Family	CDH	Cadherins	genenames.org	0.000324	0.0146	8	33	CDH4,CDH6,CDH8,CDH15,DSG3,CDH22,CDH26,CDH19
Gene Family	FOX	Forkhead box genes	genenames.org	0.00045	0.0146	9	43	FOXQ1,FOXH1,FOXN3,FOXP4,FOXJ1,FOXJ3,FOXJ2,FOXN4,FOXP2
Gene Family	PDE	Phosphodiesterase Genes	genenames.org	0.000719	0.0174	6	21	PDE2A,PDE4A,PDE4D,PDE6G,PDE7A,PDE10A
Gene Family	TNRC	Trinucleotide (CAG) repeat containing genes	genenames.org	0.000916	0.0178	4	9	TNRC6C,GIGYF2,TNRC18,CELF3
Gene Family	ZFYVE	Zinc fingers, FYVE type	genenames.org	0.00121	0.019	7	31	WDFY1,WDFY4,MTMR3,FGD5,FYCO1,RBSN,FGD4
Gene Family	NFAT	NFAT Gene Family	genenames.org	0.00153	0.019	3	5	NFATC1,NFATC2,NFATC3
Gene Family	CACN	Calcium channels	genenames.org	0.00176	0.019	5	17	CACNA1I,CACNA1A,CACNA1C,CACNA1D,CACNA1E
Gene Family	KLK	Kallikreins	genenames.org	0.00176	0.019	5	17	KLK3,KLK4,KLK11,KLK14,KLK1
Gene Family	FANC	Fanconi anemia, complementation groups	genenames.org	0.0022	0.0213	4	11	FANCM,FANCD2,FANCB,FANCG
Coexpression	M7140	Genes up-regulated in macrophages by P.gingivalis FimA pathogen.	MSigDB C2: CGP Curated Gene Sets (v5.1)	4.27e-11	3.08e-07	96	539	RHOJ,ASIC1,BCL11A,ADCY1,FLJ45513,KITLG,ARHGAP31,CC2D2A,KMT2A,TEAD2,HIPK2,STXBP6,ATP2B1,ATP2B2,LOC283140,ZDHHC21,ADAM20,NBN,DCST2,KLF5,NKX3-1,HERC1,PAPPA,TMEM67,WDR66,CARD10,RAB3GAP2,KXD1,C12orf66,C4orf33,PLK3,COL3A1,COL5A1,MDFIC,DDX49,RAPGEF2,DRC3,CYP2C9,ADAM3A,DGKG,ZEB2,COMMD4,IMPG2,RARB,DSCAM,EDN1,FSD1L,EGFR,TMLHE,EIF4E,RORA,CFAP69,SVEP1,SPON1,FGA,CCL4,H2AFY2,TRIM36,C1orf61,PIF1,GULP1,SEMA6C,NO…
Coexpression	M19025	Up-regulated genes distinguishing in multiple myeloma (MM) samples with higher expression of TACI [GeneID=23495].	MSigDB C2: CGP Curated Gene Sets (v5.1)	5.43e-11	3.08e-07	79	411	ABO,ADAM11,ADARB1,RHPN1,MMP14,AMELX,PI16,APOC2,PPFIA3,KHSRP,ARRB1,SAMD14,AZGP1,NDUFB7,CACNA1I,CAPN5,NOS1,PCDH1,CEP170B,LARGE1,GNG2,PIK3R2,PLEKHA5,FXYD3,CNR2,SPEF1,PTGES,PRR15L,POU2F2,MAPK14,MAPK10,SZRD1,TMEM63A,B3GNT4,SYT12,SPAG8,CASZ1,PTPRS,DRD5,DUSP1,GTDC1,PQBP1,SEZ6L2,RGS12,EGFR,MMRN2,NIPAL2,EPB41L1,TMEM40,RPL18,OLAH,RPL37A,CTRB2,RRBP1,F7,TRPM3,SCNN1A,C1orf61,FMO2,PKNOX2,SLC6A13,SHANK2,ZNF335,…
Coexpression	M12921	Genes up-regulated in brain from patients with Alzheimer's disease.	MSigDB C2: CGP Curated Gene Sets (v5.1)	1.51e-10	5.7e-07	227	1690	MATN2,MAX,MAZ,KITLG,KMT2A,MMP16,RANBP3,AOC2,ITGA10,HIPK2,CGGBP1,KHSRP,CASK,ARHGAP1,KLF7,RNASET2,TRAK2,MUC1,MYCN,AZGP1,BAD,RIOK3,RGS9,FGF18,BGN,DST,NFATC1,NFATC3,NFIB,SGPL1,KLF5,NFX1,NKTR,C7,NPC1,CACNA1A,USP13,CALD1,NUMA1,CASP6,MAP7,USP10,RABEP1,PABPC3,SCARB1,PAK2,CDH4,PCDH9,LARGE1,PCSK5,PDE4D,ADGRG1,FOXN3,VAMP3,PHKA2,FAM60A,CLU,PGLS,TJP2,PLEKHA5,METTL7A,NENF,COL4A3,PPDPF,CPM,IER2,PPP1R1A,NCOR2,PP…
Coexpression	M19062	Genes up-regulated in nasopharyngeal carcinoma (NPC) compared to the normal tissue.	MSigDB C2: CGP Curated Gene Sets (v5.1)	8.04e-10	2.28e-06	236	1805	MAOB,MAP1A,ASIC1,EFHB,NDRG2,ADH6,CLIC5,SLC24A4,TMEM72,OSBPL10,CC2D2A,MICAL3,TTLL10,LRRC34,FAM131A,BCAS1,SEC14L3,MSRA,YIF1B,STS,LOC115110,MKX,CCDC181,MUC1,MUC4,MYO1D,TTLL9,KIAA2022,TNFRSF10D,SERTAD4-AS1,PEX11A,DCAF5,NFATC1,KLF5,GATS,NFX1,CACNA1I,CAPN5,C7,CA12,CLIC3,SLC22A18,MAP3K13,DNAAF1,PCDH1,SLC16A7,PCDH9,CEP170B,PCSK5,TMEM67,WDR66,ANKRD37,FOXN3,ALS2CL,ZDHHC1,NR2F2-AS1,CHRNA3,DUSP26,SERPINB6,PI…
Coexpression	M1676	Genes whose expression negatively correlated with that of SMARCA2 [GeneID=6595] in prostate cancer samples.	MSigDB C2: CGP Curated Gene Sets (v5.1)	1.55e-09	3.52e-06	68	356	DPF1,GDF5,MAP1A,TM6SF2,MFNG,KHSRP,ARSF,MYBL2,ADAM20,BMP1,BMP6,NFATC1,NHLH1,CA12,TM4SF5,PDE6G,CENPA,CHRNA3,CHRND,SLC24A2,SPDEF,NENF,COL6A1,POU2F2,CNGB3,B3GNT4,CYP2A6,CYP2C9,SYT12,PTN,PVT1,HRASLS2,DNM1,DNM2,DSCAM,USH1C,EDIL3,RHO,KLHDC8A,MEG3,RRBP1,SOCS7,FBLN1,SCN4A,FGA,ASIC4,ENOX2,DPYSL4,BCAN,TCL6,SLC6A13,NOX1,ZNF335,PRDM14,SPTB,DDN,ATP10B,GLP1R,GPR12,TG,AP4S1,HK2,TYR,OSBP2,VDR,RSPH6A,ACTL8,KCNJ10
Coexpression	M1884	Genes up-regulated in vascular smooth muscle cells (VSMC) by MAPK8 (JNK1) [GeneID=5599].	MSigDB C2: CGP Curated Gene Sets (v5.1)	3.3e-09	6.24e-06	179	1305	DPF1,A2M,KCNH7,MAOB,ACHE,ACVR2B,MDM2,MECP2,SHC3,ADCYAP1R1,KITLG,AGER,MIF,NLGN2,GPAM,CYP4F2,MTHFR,PNCK,ATP1B2,MUC1,MUC4,ATP2B1,ATP2B2,AZGP1,RGS9,NDUFB8,CFB,NF2,C1QC,NOS1,NOTCH1,CA3,CACNA1A,CACNA1C,CACNA1D,S100G,NRCAM,NTRK2,CASP6,CBS,CCK,CD3D,MTMR7,CD3G,CD247,RABEP1,PAK3,PCSK7,CDC25A,DNAAF1,CDH8,PDE2A,PDE4A,PDE4D,CHRM1,PHB,SERPINA1,GRHPR,PIGR,SLC24A2,STRN4,PLG,FXYD1,CNGA1,RAB26,PNOC,STX8,CHST10,EPB…
Coexpression	M2129	Genes up-regulated in confluent IMR90 cells (fibroblast) after knockdown of RB1 [GeneID=5925] by RNAi.	MSigDB C2: CGP Curated Gene Sets (v5.1)	6.25e-09	1.01e-05	93	566	GDF5,MAP1A,RHOJ,MATN2,AS3MT,ACTG2,MDK,MFGE8,CD99,ARHGAP1,ARRB1,KLF7,STXBP6,ADAM19,BGN,BMP4,C7,SPOCD1,CBS,CDH6,IL32,CARD10,CLU,PIK3R2,AHNAK,TJP2,METTL7A,COL1A1,COL3A1,COL5A1,COL6A1,CPM,CROT,SPATS2L,SCUBE3,PTRF,FCRL5,PSG5,SYTL2,PSMB9,DCN,TRIM14,PTN,RHBDL2,ARNT2,RARRES1,RBP1,CCDC53,TSPAN5,ARL4C,STEAP3,RASSF4,EPHA4,EPHB2,KCNMB2,RPL37A,LARP6,MECOM,F2RL1,S100A4,FBLN1,SCN9A,CXXC5,POSTN,RAD51AP1,SLC7A1,F…
Coexpression	20220088-SuppTable1	Human Immune_Allen10_2900genes	GeneSigDB	9.32e-09	1.27e-05	230	1798	ZNF93,KCNH7,FOXQ1,ACACB,MAOA,S100A14,BCL11A,MDM2,PM20D2,ADH6,ESYT2,MKL2,MIF,ZNF398,ALDH2,ARHGAP23,SNX24,YBX3,AR,CASK,YIF1B,KLF7,STC2,RNASET2,ANKRD11,EIF4G3,ATP2B1,ABCC3,BCAT1,TNFRSF10D,INPP4B,DST,NFIB,KLF5,NFX1,C1QC,NOTCH3,CA12,CALD1,NRCAM,CASP6,ADCK2,CD2,CD47,PAM,CDSN,PDE7A,CENPA,FOXN3,SQRDL,SERPINA1,TFCP2L1,PIK3R2,AHNAK,PITPNA,CCSER2,KCTD15,TJP2,TOLLIP,FXYD3,NENF,USP49,COL6A1,EPB41L4B,MINK1,PTG…
Coexpression	15374961-TableS2	Human Brain_Freije04_595genes	GeneSigDB	1e-08	1.27e-05	81	474	RHOJ,BCL11A,NDRG2,FAM110B,STXBP6,ATP2B2,ABCC3,BCAT1,CFB,BGN,NEK2,C7,SPOCD1,CA12,CACNA1E,NTRK2,CBS,TMSB10,AURKB,CDK6,CHRM1,SQRDL,CKS2,SERPINA1,TJP2,FXYD1,COL1A1,COL3A1,COL5A1,COL12A1,PACSIN1,AKAP12,NKAIN4,VCAN,PTRF,HDAC4,DCN,DTNA,RBP1,GJC1,ARL4C,LATS2,MICALL2,KLHDC8A,STEAP3,CALCRL,RASSF4,EPHA3,NET1,APC2,MEG3,S100A4,FBLN1,SPON1,BCAN,ZHX2,PEX5L,SLC7A1,FRZB,FUCA1,AHNAK2,ATP8A2,STAT6,STAB1,GOLIM4,ZEB1…
Coexpression	18537972-TableS2	Human Leukemia_San Jose-Eneriz08_1151genes	GeneSigDB	1.51e-08	1.71e-05	138	962	ACACB,MAOA,ACHE,MDM2,C1QTNF3,DOCK6,AMELY,CDC42BPA,BCAS1,FCN3,TRAK2,ATP1B2,MUC1,MUC4,SLC4A5,ATP5G3,MYO1D,CFB,BMP6,NFATC1,BUD31,CALD1,NTRK2,CCK,USP14,MTMR7,IL1RL1,CDK6,PDE4A,GPR173,CARD10,PFKFB4,WIZ,PIK3R2,COL3A1,A1CF,COX5B,MINK1,POU2F2,KIF20B,SNCAIP,ATRNL1,FAM53B,GREB1,CUX1,DNAJB12,CYP2A6,PCDHA9,ZSCAN12,HDAC4,APTX,TRIM14,PTN,DES,PTPN4,DNM1,DMPK,DMWD,TTC38,ATN1,RBBP6,RBP1,RGS12,ELF3,HNRNPR,CNKSR1,Z…
Coexpression Atlas	GSM605894_500	alpha beta T cells, T.8Eff.Sp.OT1.d15.LisOva, CD8+ CD45.1+, Spleen, avg-3	Immgen.org, GSE15907	1.98e-10	9.95e-07	74	376	AS3MT,ESYT2,POGK,AR,GAB3,ATP2B1,IL18R1,PRDM1,NFATC2,NFATC3,NKG7,NLRC3,RUNX3,CD2,CD3D,CD3G,CD247,CD6,CD48,PDE2A,PDE7A,SERPINB9,ICOS,AHNAK,CHST10,TBX21,CPM,IFITM10,CROT,PRF1,CX3CR1,SYTL2,PTPN22,ZEB2,PTPN4,PVT1,NR1D2,DOCK2,CCDC88C,ARL4C,RORA,PEAK1,RASGRP2,ZDHHC2,F2R,S100A4,DOCK5,NLRC5,SLA2,CCL5,USP48,CHD7,DZIP1,DENND4C,LAT,CXCR6,SLC20A1,SAMD3,SNTB1,KIF21B,SPN,HOPX,GATA3,HCST,ACSBG1,SYT11,SLC9A7,GZMA…
Coexpression Atlas	GSM605891_500	alpha beta T cells, T.8Eff.Sp.OT1.d10.LisOva, CD8+ CD45.1+, Spleen, avg-3	Immgen.org, GSE15907	5.19e-10	1.3e-06	72	369	AS3MT,ESYT2,POGK,AR,GAB3,ATP2B1,IL18R1,PRDM1,NFATC2,NFATC3,NKG7,NLRC3,RUNX3,CD2,CD3D,CD3G,CD247,CD6,CD48,PDE2A,PDE7A,SERPINB9,ICOS,AHNAK,TBX21,CPM,IFITM10,CROT,PRF1,CX3CR1,SYTL2,PTPN22,ZEB2,PTPN4,DOCK2,CCDC88C,ARL4C,RORA,PEAK1,RASGRP2,ZDHHC2,F2R,S100A4,DOCK5,NLRC5,SLA2,CCL5,USP48,CHD7,DENND4C,LAT,CXCR6,SLC20A1,SAMD3,SNTB1,SORL1,KIF21B,SPN,HOPX,GATA3,HCST,ACSBG1,SYT11,SLC9A7,ARHGEF12,GZMA,CA5B,HLA…
Coexpression Atlas	GSM538389_500	alpha beta T cells, T.8Eff.Sp.OT1.d6.VSVOva, CD8+ CD45.1+, Spleen, avg-3	Immgen.org, GSE15907	9.62e-10	1.61e-06	72	374	HIST1H2AK,ESYT2,HIST1H2BH,MKI67,POGK,AR,GAB3,ATP2B1,ADAM19,IL18R1,PRDM1,NFATC3,NKG7,NLRC3,RUNX3,CCNA2,CD2,CD3D,CD3G,CD247,CD6,CD48,AURKB,SERPINB9,ICOS,AHNAK,TBX21,POU6F1,CPM,IFITM10,PRF1,CTLA4,CX3CR1,SYTL2,PTPN22,PTPN4,DOCK2,CCDC88C,ARL4C,RORA,RASGRP2,ZDHHC2,F2R,FAAH,S100A4,DOCK5,NLRC5,SLA2,CCL5,CHD7,DENND4C,LAT,CXCR6,SAMD3,SNTB1,KIF21B,SPN,HOPX,GATA3,GGT1,HCST,ACSBG1,SYT11,SLC9A7,GZMA,CA5B,TOP2A…
Coexpression Atlas	GSM538385_500	alpha beta T cells, T.8Eff.Sp.OT1.d15.VSVOva, CD8+ CD45.1+, Spleen, avg-2	Immgen.org, GSE15907	2.93e-09	3.68e-06	69	361	ESYT2,POGK,AR,GAB3,ATP2B1,IL18R1,INPP4B,PRDM1,NFATC2,NFATC3,NKG7,NLRC3,RUNX3,CD2,CD3D,CD3G,CD247,CD6,PDE2A,PDE7A,ICOS,AHNAK,TBX21,POU6F1,CPM,IFITM10,PRF1,ADAMTS14,CX3CR1,SYTL2,PTPN22,PTPN4,PVT1,NR1D2,DOCK2,CCDC88C,ARL4C,RORA,RASGRP2,ZDHHC2,F2R,FAAH,S100A4,DOCK5,NLRC5,CCL5,USP48,CHD7,DENND4C,LAT,CXCR6,SLC20A1,SAMD3,SNTB1,SORL1,KIF21B,SPN,HOPX,GATA3,HCST,ACSBG1,SYT11,SLC9A7,GZMA,CA5B,HLA-A,TRIO,KLR…
Coexpression Atlas	GSM538401_500	alpha beta T cells, T.8Mem.Sp.OT1.d106.VSVOva, CD8+ CD45.1+, Spleen, avg-2	Immgen.org, GSE15907	5.95e-09	5.56e-06	69	367	ESYT2,POGK,AR,GAB3,ATP2B1,IL18R1,INPP4B,PRDM1,NFATC3,NKG7,NLRC3,RUNX3,CD2,CD3D,CD3G,CD247,CD6,PDE2A,PDE7A,ICOS,AHNAK,CHST10,TBX21,POU6F1,IFITM10,PRF1,CTLA4,CX3CR1,SYTL2,PTPN22,PTPN4,PVT1,NR1D2,CCDC88C,ARL4C,RORA,PEAK1,ZDHHC2,RPS3,F2R,F2RL1,FAAH,S100A4,DOCK5,NLRC5,SLA2,CCL5,USP48,CHD7,DZIP1,DENND4C,LAT,CXCR6,SLC20A1,SAMD3,SNTB1,SORL1,SPN,HOPX,GATA3,HCST,ACSBG1,SLC9A7,CA5B,HLA-A,TRIO,GBP6,KLRD1,RCN3
Coexpression Atlas	GSM605907_500	alpha beta T cells, T.8Mem.Sp.OT1.d45.LisOva, CD8+ CD45.1+, Spleen, avg-2	Immgen.org, GSE15907	6.64e-09	5.56e-06	71	383	AS3MT,POGK,AR,GAB3,ATP2B1,IL18R1,INPP4B,PRDM1,NFATC3,NKG7,NLRC3,CD2,CD3D,CD3G,CD247,CD6,CD48,PDE2A,PDE7A,SERPINB9,ICOS,AHNAK,RHOF,CHST10,TBX21,CPM,IFITM10,CROT,PRF1,CX3CR1,SYTL2,PTPN22,ZEB2,PTPN4,NR1D2,CCDC88C,ARL4C,RORA,PEAK1,ZDHHC2,RPS3,F2R,FAAH,S100A4,DOCK5,NLRC5,CCL4,SLA2,CCL5,USP48,CHD7,DZIP1,DENND4C,LAT,CXCR6,SLC20A1,SAMD3,SNTB1,SPN,HOPX,GATA3,HCST,ACSBG1,SYT11,SLC9A7,GZMA,CA5B,HLA-A,IL12RB…
Coexpression Atlas	GSM538392_500	alpha beta T cells, T.8Eff.Sp.OT1.d8.VSVOva, CD8+ CD45.1+, Spleen, avg-3	Immgen.org, GSE15907	1.04e-08	6.96e-06	71	387	ESYT2,POGK,AR,GAB3,ATP2B1,IL18R1,INPP4B,PRDM1,NFATC2,NFATC3,NKG7,NLRC3,RUNX3,CD2,CD3D,CD3G,CD247,CD6,CD48,PDE2A,PDE7A,ICOS,AHNAK,TBX21,POU6F1,CPM,IFITM10,CROT,PRF1,FAM53B,ADAMTS14,CX3CR1,SYTL2,PTPN22,PTPN4,DOCK2,CCDC88C,ARL4C,RORA,PEAK1,RASGRP2,ZDHHC2,F2R,FAAH,S100A4,DOCK5,NLRC5,SLA2,CCL5,USP48,CHD7,DENND4C,LAT,CXCR6,SLC20A1,SAMD3,SNTB1,SORL1,KIF21B,SPN,HOPX,GATA3,HCST,ACSBG1,SYT11,SLC9A7,GZMA,CA…
Coexpression Atlas	GSM605901_500	alpha beta T cells, T.8Eff.Sp.OT1.d8.LisOva, CD8+ CD45.1+, Spleen, avg-3	Immgen.org, GSE15907	1.11e-08	6.96e-06	70	380	AS3MT,ESYT2,POGK,GAB3,ATP2B1,IL18R1,PRDM1,NFATC3,NKG7,NLRC3,RUNX3,CD2,CD3D,CD3G,CD247,CD6,CD48,PDE7A,SERPINB9,ICOS,AHNAK,RHOF,TBX21,CPM,IFITM10,CROT,PRF1,CX3CR1,SYTL2,PTPN22,ZEB2,PTPN4,DOCK2,CCDC88C,ARL4C,RORA,PEAK1,RASGRP2,ZDHHC2,F2R,S100A4,DOCK5,NLRC5,SLA2,CCL5,USP48,CHD7,DENND4C,LAT,CXCR6,SLC20A1,SAMD3,SNTB1,KIF21B,SPN,HOPX,GATA3,ACSBG1,SYT11,SLC9A7,ARHGEF12,GZMA,CA5B,HLA-A,TRIO,SMYD1,CDC20B,I…
Coexpression Atlas	GSM476681_500	gamma delta T cells, Tgd.vg2-.act.Sp, TCRd+ Vg2- CD44+, Spleen, avg-3	Immgen.org, GSE15907	1.85e-08	1.03e-05	69	377	ESYT2,AOAH,AR,GAB3,IL18R1,INPP4B,NFATC3,NKG7,NLRC3,DOK2,RUNX3,CD2,CD3D,CD3G,CD247,CD6,CD79A,PDE2A,PDE7A,GPR55,ICOS,AHNAK,TBX21,POU2AF1,POU6F1,IFITM10,PRF1,HDAC4,SYTL2,PTPN22,ACE,CABLES1,FAM78B,ARL4C,RASGRP1,PEAK1,F2R,FAAH,NLRC5,SLA2,CCL5,AGAP2,ADGRL1,DZIP1,LAT,CXCR6,SAMD3,SNTB1,KIF21B,CD244,SPN,HOPX,ATP8A2,GATA3,GRAMD4,ACSBG1,SYT11,ARAP3,TRIO,BACH2,SYDE1,IL12RB1,IL12RB2,TNFRSF9,GBP6,KIT,KLRD1,RCN…
Coexpression Atlas	GSM538329_500	alpha beta T cells, NKT.4-.Sp, TCRbeta+ aGalCer tet+ CD4-, Spleen, avg-3	Immgen.org, GSE15907	4.51e-08	2.26e-05	62	332	ESYT2,GAB3,ADAM19,IL18R1,INPP4B,PRDM1,NFATC2,NKG7,NLRC3,DOK2,RUNX3,CD2,CD3D,CD3G,CD247,CD6,PDE2A,PDE7A,SERPINB9,ICOS,AHNAK,CHST10,TBX21,CPM,IFITM10,CROT,PRF1,FAM53B,TRPM6,SYTL2,PTPN22,DUSP1,RASGRP1,RORA,PEAK1,CHDH,F2R,FAAH,DOCK5,NLRC5,CCL5,ADGRL1,CHD7,DZIP1,DENND4C,LAT,CXCR6,SAMD3,HOPX,ATP8A2,GATA3,ACSBG1,ABCB9,GZMA,TRIO,IL12RB1,IL12RB2,GBP6,ZBTB38,ANTXR2,KLRD1,MAF
Computational	GNF2_RAB7L1	Neighborhood of RAB7L1	MSigDb: C4 - CGN: Cancer Gene Neighborhood	1.55e-06	0.00076	14	30	ABHD17A,NKG7,RAB29,RUNX3,CD247,PRF1,PTPN4,RARRES3,ARL4C,BTN3A3,CCL4,GZMH,GZMA,KLRD1
Computational	GNF2_PTPN4	Neighborhood of PTPN4	MSigDb: C4 - CGN: Cancer Gene Neighborhood	1.8e-06	0.00076	18	47	ABHD17A,MATK,NKG7,RAB29,RUNX3,CD247,ADGRG1,TBX21,PRF1,PTPN4,RARRES3,ARL4C,RORA,BTN3A3,CCL4,GZMH,GZMA,KLRD1
Computational	GNF2_IL2RB	Neighborhood of IL2RB	MSigDb: C4 - CGN: Cancer Gene Neighborhood	3.03e-06	0.00085	17	44	ABHD17A,MATK,NKG7,RAB29,RUNX3,CD247,ADGRG1,TBX21,PRF1,CX3CR1,PTPN4,ARL4C,CCL4,CD244,GZMH,GZMA,KLRD1
Computational	GNF2_CD7	Neighborhood of CD7	MSigDb: C4 - CGN: Cancer Gene Neighborhood	8.49e-06	0.00179	15	38	ABHD17A,NKG7,RUNX3,CD247,TBX21,PRF1,PTPN4,RARRES3,ARL4C,RORA,BTN3A3,CCL4,GZMH,GZMA,KLRD1
Computational	GNF2_MATK	Neighborhood of MATK	MSigDb: C4 - CGN: Cancer Gene Neighborhood	1.57e-05	0.00264	11	23	ABHD17A,MATK,NKG7,CD247,PRF1,PTPN4,ARL4C,BTN3A3,GZMH,GZMA,KLRD1
Computational	GNF2_ZAP70	Neighborhood of ZAP70	MSigDb: C4 - CGN: Cancer Gene Neighborhood	0.000244	0.0343	10	25	MATK,NKG7,CD247,PTPN4,RARRES3,ARL4C,RASGRP1,RORA,BTN3A3,GZMA
MicroRNA	CACCAGC,MIR-138:MSigDB	CACCAGC,MIR-138:MSigDB	MSigDB	7.6e-07	0.00223	43	200	KCNH7,BCL11A,ADCY1,KLF11,MUC4,BMP1,GATS,CACNA1E,BAZ1B,USP10,CBFA2T2,PAPPA,CLK3,ROCK2,EPB41L4B,HDAC4,LZTS3,MYEF2,WHSC1L1,MSI2,PTPN11,NTM,JOSD1,AMMECR1,DSCAM,ARL4C,EPHA4,EPHA8,NBEA,ST3GAL3,FRMD4A,TSR1,SLC20A1,CORIN,SPTB,ZCCHC14,GLI2,YDJC,ABCB9,RAVER1,MEAF6,KCNMA1,KAT6A
MicroRNA	hsa-miR-1913:mirSVR_lowEffct	hsa-miR-1913:mirSVR_nonconserved_lowEffect-0.1-0.5	MicroRNA.org	1.33e-06	0.00223	230	1735	MAP1A,ASIC1,MATN1,MATN2,MAX,ACTC1,MBD6,MDK,CSMD2,NDRG2,ADARB1,MFNG,MGAT3,SNX32,KMT2A,MICAL3,BAHCC1,AMD1,POGK,AOAH,MYOM3,ITGA10,GPAM,ZDBF2,KLK3,ARHGAP1,STS,GAB3,TRAK2,CCDC181,MDGA1,TTLL9,CDS2,TNFRSF11A,TNFRSF10D,NDUFB2,BNC1,TRAF3IP2-AS1,KLF5,C1RL-AS1,CACNA1I,NKX3-1,NMT1,NLRC3,CACNA1C,NUMA1,ADCK2,OAZ2,ZNF800,CD247,CD6,PAX3,STH,CDC25A,PCBP2,CDH6,CDH15,PDE4A,PDE7A,BEST3,CHD4,CHGA,ALS2CL,PGF,INIP,PHB,…
MicroRNA	hsa-miR-1827:PITA	hsa-miR-1827:PITA_TOP	PITA	3.67e-06	0.0041	50	261	MAP1A,ASIC1,MBD6,MECP2,KMT2A,KHSRP,EIF4G3,NFIB,CACNA1E,FCHO2,PA2G4,CD47,CD79A,WIZ,EDARADD,MAP4K4,PLXNA2,LETMD1,CREB1,PSKH1,ELMSAN1,AMMECR1L,SH3TC2,RARB,MEGF9,EPHA4,EPHA8,ERF,CPEB3,FRMD4A,KIF21B,PALD1,GPR162,ASTN2,MCF2L,TCF4,DNAJC16,FAF1,CELF3,TPM3,BACH2,GIGYF1,SLC35A2,CCDC136,NDST1,YWHAZ,IBA57,INSM1,KY,PIANP
MicroRNA	hsa-miR-324-3p:mirSVR_lowEffct	hsa-miR-324-3p:mirSVR_nonconserved_lowEffect-0.1-0.5	MicroRNA.org	6.59e-06	0.00551	246	1917	ACACB,MAP1A,ASIC1,MATN1,MAX,ACTC1,MBD6,MDK,CSMD2,NDRG2,ADARB1,MFNG,MGAT3,SNX32,KMT2A,MICAL3,BAHCC1,AMD1,POGK,AOAH,MYOM3,GPAM,ZDBF2,PPFIA3,KLK3,STK16,SPTBN4,ARHGAP1,STS,GAB3,TRAK2,CCDC181,MDGA1,TTLL9,AZGP1,CDS2,TNFRSF11A,TNFRSF10D,NDUFB2,BNC1,NFATC3,TRAF3IP2-AS1,KLF5,C1RL-AS1,CACNA1I,NKX3-1,NMT1,NLRC3,CACNA1C,NUMA1,ADCK2,OAZ2,ZNF800,CD247,CD6,IL1RL1,PAX3,STH,CDC25A,CDH6,CDH15,PDE4A,PDE7A,BEST3,CHD…
MicroRNA	miR-138:PicTar	miR-138:PicTar	PicTar	9.86e-06	0.00581	70	421	MAX,BCL11A,ADCY1,MECP2,KLF11,GATS,CACNA1E,USP10,PA2G4,CBFA2T2,PAPPA,CLK3,PLK3,ROCK2,SPEF1,EPB41L4B,MINK1,POU2F2,FOXP4,CSNK1G2,HDAC4,NEK9,ZEB2,MYEF2,WHSC1L1,MSI2,NTM,ARNT2,JOSD1,CRYZL1,TTC38,DSCAM,LSM12,ARL4C,KLHDC8A,UBA6,EPB41L1,EPHA4,EPHA8,ANKRD13B,ESR1,ATG7,ADGRL1,NBEA,ST3GAL3,ZHX2,AKT1S1,PKNOX2,MED19,PIEZO2,TSR1,SLC20A1,CORIN,MEGF11,SLX4,ERC1,GLI2,ZBTB47,ABCB9,ZNRF1,HRH3,RAVER1,ADAMTS19,KLF12,…
MicroRNA	hsa-miR-219-1-3p:mirSVR_lowEffct	hsa-miR-219-1-3p:mirSVR_nonconserved_lowEffect-0.1-0.5	MicroRNA.org	1.04e-05	0.00581	219	1687	AMER1,ACACB,MAOB,AS3MT,WFDC8,ADAM11,CSMD2,TM6SF2,ADARB1,ADH6,MKL2,CLIC5,ARHGAP31,OSBPL10,CC2D2A,MICAL3,AMD1,MPZ,MRPL42,ITGA10,CPS1-IT1,KLF7,STC2,LINC00173,ANKRD11,ATP2B2,KIF1A,TNFRSF11A,NDUFS1,FGF18,BGN,NF2,NFATC3,BUD31,NFYA,NHLH1,FGD5,NKX3-1,C7,NOS1,ZNF681,NOV,CACNA1A,USP13,NTRK2,MAP7,LCE1B,CLDN6,USP10,ZNF800,P2RX5,CDC25A,CDH8,PDE4A,VPS13A-AS1,CHRNA3,VAMP3,MID1IP1,PIGR,DDA1,CLTC,CCSER2,TJP2,PLEK…
MicroRNA	hsa-miR-137:TargetScan	hsa-miR-137:TargetScan	TargetScan	2.15e-05	0.00796	122	857	ABHD17A,MAX,BCL11A,MBD6,ADCY1,MECP2,RNF150,AGO4,NLGN4X,ARHGAP31,KMT2A,KLF11,CDC42BPA,HIPK2,GPAM,YBX3,ZDHHC21,MYO1D,ADAM15,PRDM1,NFATC1,NFIB,SGPL1,CACNA1I,NOTCH1,NPC1,CACNA1C,DIRAS1,FCHO2,MAP3K13,PCDH9,DCLK1,CDK6,PDE4A,PDE4D,FOXN3,CHGA,PFKFB4,ZDHHC1,PITPNA,PLEKHA5,PLXNA2,COL5A1,CHST10,STXBP5L,POLR2C,FOXP4,LRRN3,GREB1,SZRD1,DNAJB12,SERBP1,LZTS3,DGKG,GIT2,PTBP1,PTN,DUS2,COCH,AMMECR1,GJC1,EDIL3,SEZ6L…
MicroRNA	hsa-miR-4271:mirSVR_highEffct	hsa-miR-4271:mirSVR_nonconserved_highEffect-0.5	MicroRNA.org	2.17e-05	0.00796	147	1071	MAP1A,ASIC1,MAX,MAZ,S100A14,EMILIN3,MBD6,MDK,ADH6,AGO4,SNX32,CC2D2A,KMT2A,MMP11,WDFY1,PI16,MRPL42,CBX4,ARHGAP27,EIF3H,TTLL9,CLEC12A,BMP1,NOTCH3,CA12,CALD1,NUMA1,TBX18,CBFA2T2,CD48,LARGE1,PCSK5,CDSN,BEST3,ALS2CL,INIP,CLK3,TJP2,PNOC,DDX49,MINK1,IGDCC3,SNCAIP,MAPK10,SZRD1,DRC3,FAM122A,DNAJB12,SART3,ARHGAP24,PCDHA9,LZTS3,PTPN22,FYCO1,PTGER3,NEK9,DGCR5,COCH,DHCR7,ALDH18A1,JOSD1,DMWD,ADIPOR2,RARB,RASGR…
MicroRNA	hsa-miR-139-3p:mirSVR_lowEffct	hsa-miR-139-3p:mirSVR_nonconserved_lowEffect-0.1-0.5	MicroRNA.org	2.45e-05	0.00796	75	472	CSMD2,ADARB1,LINC01020,RNF150,CD99,TTLL10,TMEM108,ATP1B2,ADAM19,AGAP11,NDUFS1,ZNF429,ERICH1-AS1,MAP7,CBS,SAMD13,DNAAF1,C16orf52,PDK1,CALHM1,CLK3,FXYD1,MPDU1,FSD1,MAPK14,SF3B5,TRPM6,ZFP42,PTBP1,WHSC1L1,JOSD1,DNASE1,DUSP15,OGFOD3,EDN1,ASB13,TMEM57,PEAK1,TACO1,SPNS2,F7,OBFC1,FANCD2,ATRAID,FOSL2,FPGS,HKDC1,ARMC9,AKT1S1,SCUBE1,UNC80,GAB1,CLSTN2,GCSH,GGT7,CENPBD1,RPRD2,CUX2,NAT16,LOC441204,ZNRF1,TTC9,S…
MicroRNA	hsa-miR-3184:mirSVR_lowEffct	hsa-miR-3184:mirSVR_nonconserved_lowEffect-0.1-0.5	MicroRNA.org	2.61e-05	0.00796	239	1891	DPF1,ABO,MAOB,TUSC5,ACHE,AS3MT,ADAM11,PKD1L2,CSMD2,ADH6,RHPN1,SNX32,ARHGAP31,CD99,KIAA1324,ZNF398,KMT2A,ZNF282,TICRR,SLC25A6,PI16,PHF12,ITGA10,PATE1,TNRC6C,CPS1-IT1,ARHGAP1,ARRB1,COMMD9,AOC3,LRRC61,ARHGAP27,EIF3H,ATP2B2,MYBL2,MYO1D,KIAA2022,RGS9,FAM205BP,TNFRSF10D,BGN,LCN10,BMP1,SP8,NF2,NFATC1,OTOGL,NKG7,CAPN5,TMEM86A,ZNF429,CASR,GRASP,KRT75,CBFA2T2,PAK3,PCBP2,NUMBL,PDK1,CARD10,CHRND,PHKA2,CACTIN…
Drug	6363_DN	PF-01378883-00 [351320-41-7]; Down 200; 10uM; MCF7; HT_HG-U133A	Broad Institute CMAP	1.7e-12	3.82e-08	52	198	MAOA,MDM2,MMP11,HIPK2,KHSRP,MTHFR,MUC4,ADAM20,FGF18,CAPN5,CALD1,NTRK2,TM4SF5,ADCK2,PAX1,PCDH1,ICOS,COL6A1,PPP2R1B,B3GNT4,PTPN22,OR2B6,PTGER3,NXPE3,BANK1,RHO,RRBP1,SPON1,FGL1,AGAP2,FOXJ1,FOSL2,PHF7,GAB1,CD244,TMEM8B,SIGLEC8,ZC3H13,SPTBN1,ACSBG1,SYT11,ZEB1,ARHGEF28,C10orf10,SIRT5,SLC7A8,BRF1,UROD,STMN4,KCNA2,ACTL8,LIM2
Drug	2467_UP	Omeprazole [73590-58-6]; Up 200; 11.6uM; HL60; HT_HG-U133A	Broad Institute CMAP	1.7e-12	3.82e-08	52	198	MMP16,ARHGAP1,ADAM19,NF2,NFATC1,NFKBIB,NOV,NRCAM,CASR,CD79A,PCSK5,PDE4D,SLC24A2,COL4A3,ABCG1,CNGB3,PRLR,ZMIZ2,SEZ6L2,ELF3,CFAP69,EPHA1,RASGRP2,RPS3,ESR1,RRBP1,FGFR1,AGAP2,PHF7,ARMC9,SLC5A2,PKNOX2,SLC15A1,GAB1,SPTB,PLCB1,TACR1,WWC1,SFN,IFT27,RBPMS,TEAD3,TG,TGM2,BRF1,HRH3,UBE3A,ZBTB38,STMN4,KCNJ5,TBX10,KIT
Drug	2712_UP	Sulfameter [651-06-9]; Up 200; 14.2uM; HL60; HT_HG-U133A	Broad Institute CMAP	6.13e-12	9.21e-08	51	198	ZNF93,MMP14,YIF1B,STS,MTHFR,SAMD14,ADAM19,KIF1A,ADAM20,BDKRB1,FGF18,NOTCH3,SNTG1,DNAAF1,CDH6,CARD10,CHRNB3,RAB26,CLDN3,NCOR2,RBFOX1,CNNM2,DCN,PTGER3,DMP1,ATN1,RGS12,KLHDC8A,RORA,RASGRP2,APC2,TFDP3,AGAP2,ARMC9,PKNOX2,SHANK2,GABRA2,SPARC,GAS1,STAB1,PLCB1,TACR1,RBPMS,ARHGAP35,CA5B,TPH1,UBE2B,VAV2,NDST1,KCNJ15,LMNA
Drug	3700_DN	Merbromin [129-16-8]; Down 200; 5uM; PC3; HT_HG-U133A	Broad Institute CMAP	2.16e-11	2.4e-07	50	198	MMP14,DOCK6,MUC1,NFYA,CD3D,SNTG1,A1CF,GDPD3,NCOR2,VCAN,CUZD1,PCDHA9,PTN,COMMD4,NR2E3,ATN1,RARRES3,DTNA,PQBP1,CFAP69,MRM1,RPS28,RRBP1,FABP3,SCN8A,FGFR1,CEP162,DZIP1,PIAS4,PKNOX2,PARVA,GABRA2,DCTN5,SPN,SPTB,GBP2,MAST4,ACSBG1,PTPN21,ARHGAP35,ABCB9,BAZ2A,MTHFSD,ID4,IDUA,SYDE1,KCNJ5,KHK,CHRNA10,RCN3
Drug	6639_DN	Lasalocid sodium salt [25999-20-6]; Down 200; 6.6uM; PC3; HT_HG-U133A	Broad Institute CMAP	2.78e-11	2.4e-07	49	193	ARHGAP1,CACNA1I,SCARB1,PAK3,PCDH7,SERPINA1,WIZ,PIGC,TMEM259,CNGA1,COL9A2,MINK1,PRR15L,NCOR2,PRF1,CUZD1,TMEM63A,B3GNT4,ZSCAN12,DUS2,ZMIZ2,TTC38,EDIL3,CWF19L1,EPHB2,ZNF219,ESR1,MRM1,F7,C1orf61,CEP162,BCAN,NOX1,PCNX1,DDN,MAPK8IP3,TINAGL1,TCF4,ABCB9,BAZ2A,TRIO,NDST1,IDUA,SLC30A5,IL1RAP,KCNMA1,KRAS,TM4SF1,ELL
Drug	3044_UP	3-Acetylcoumarin [3949-36-8]; Up 200; 21.2uM; HL60; HT_HG-U133A	Broad Institute CMAP	3.2e-11	2.4e-07	50	200	MAOA,KLK3,MTHFR,ATP2B2,KLF5,NFKBIB,NOTCH3,CALD1,CASR,CD6,CD79A,PAPPA,CHRNB3,PKNOX1,FXYD3,COL1A1,COL3A1,COL6A1,PTGES,CCDC57,RIBC2,ACE,DMP1,TRAPPC9,NR2E3,DSCAM,DUSP1,EDN3,ELN,ERBB3,SVEP1,FAM92A1,SCNN1B,ARMC9,SIGLEC8,ATP10B,ARHGEF16,ST14,ASTN2,GNA11,TACR1,NR2F2,HRH3,SEZ6L,DDAH1,HOXD10,VAV2,HTR1B,PAX8,KMT2D
Drug	4810_UP	Isoquinoline, 6,7-dimethoxy-1-methyl-1,2,3,4-tetrahydro, hydrochloride; Up 200; 16.4uM; MCF7; HT_HG-U133A	Broad Institute CMAP	8.96e-11	4.49e-07	49	199	KIAA1324,YIF1B,ABCC3,FGF18,BGN,NFX1,CACNA1A,CALD1,CASP1,DOK2,RUNX3,CD6,TRIP11,CHRNA3,EPS15L1,TMEM59L,COL1A1,COL4A3,PACSIN1,MINK1,CRYGC,NCOR2,VCAN,PTPRS,ATN1,HBEGF,HUWE1,C14orf105,ELN,CPQ,PHF7,ZC3H13,MAPK8IP3,GLI2,C10orf10,GRIN2C,GRM1,GPR161,GZMA,TSKS,SCN11A,OSBP2,SPPL2B,ACTL8,PAX8,KCNH1,KCNJ5,KLRD1,LIM2
Drug	4695_DN	Clemizole hydrochloride [1163-36-6]; Down 200; 11uM; MCF7; HT_HG-U133A	Broad Institute CMAP	8.96e-11	4.49e-07	49	199	MAX,MDM2,RANBP3,ATM,TNFRSF11A,KLF5,NFKBIB,NFYA,CA12,NUMA1,BAZ1B,ADCK2,CD47,CDC25A,SLC16A7,PKNOX1,CPM,GREB1,CEP104,DNAJB12,USP34,DBT,TRIM14,DHODH,SLC26A2,ARL4C,SLC25A36,NIPAL2,TMC5,RPL31,RPS2,S100A4,DOCK5,FGFR1,GINS4,TGS1,TM7SF3,MBOAT2,ACAD10,AKAP13,TNFAIP1,TPD52,EID1,IL17RA,NDST1,MTERF4,SSPN,LPP,TM4SF1
Drug	2454_UP	Glycocholic acid [475-31-0]; Up 200; 8.6uM; HL60; HT_HG-U133A	Broad Institute CMAP	8.96e-11	4.49e-07	49	199	MAOA,DOCK6,RANBP3,FAM131A,STS,FLCN,MYCN,KIF1A,NFYA,PDE2A,CHRNA3,ROCK2,EPB41L4B,POU2F2,PPP2R1B,CROT,MAPK14,CTRL,ZNF646,ARHGAP32,PTPN22,NEK9,ZMIZ2,KHDRBS2,EIF1,MAGIX,MRM1,TFDP3,RPS28,FZR1,SMR3A,SLC7A1,NOX1,KDM4B,SPN,SIGLEC8,B4GALT1,GLP1R,WWC1,CUX2,TPPP,TNFAIP1,TPM3,TRIO,HNF4A,VAV2,IL12RB1,SPPL2B,KCNJ5
Drug	5610_UP	Carbetapentane citrate [23142-01-0]; Up 200; 7.6uM; MCF7; HT_HG-U133A	Broad Institute CMAP	1.16e-10	5.24e-07	48	194	DPF1,A2M,MAP1A,MGAT3,MUC4,FGF18,BGN,PAX3,PDE4A,CHRNA3,CHRND,PLG,POU6F1,HES2,PPP1R1A,CRYGC,LRRN3,MAPK10,NEK9,HUWE1,RGS12,EIF4EBP2,CFAP69,TFDP3,CD209,FABP3,ZNF771,SPON1,SCN8A,SMR3A,PHF7,SLC5A2,PKNOX2,SLC7A1,FBXO21,PPP1R17,GIPR,ZEB1,GRM1,SIRT5,TGM2,FAM107A,SCN11A,HOXA11,OSBP2,EFCAB6,PAX8,CHRNA10
Disease	umls:C0178874	Tumor Progression	DisGeNET BeFree	5.58e-07	0.00211	247	1969	MAX,MAZ,S100A14,MDK,MDM2,MFGE8,KITLG,CD99,AGER,MKI67,KMT2A,MMP11,MMP14,MMP16,HIPK2,APOC2,BCAS1,KLK3,AR,MSR1,ARHGAP1,ARRB1,ARSA,STS,ARSF,STC2,ATM,BECN1,MUC1,MUC4,MYBL2,ATP5E,MYCN,ADAM15,INPP4B,BGN,BMP4,BMP6,NEK2,PELO,NF2,NFATC1,NFATC2,KLF5,NKX3-1,NOS1,NOTCH1,NOTCH3,NOV,CA12,NRCAM,NTRK2,CASR,RUNX3,ANGPTL1,SLC22A18,OTX2,P2RX5,CD47,PAM,TMSB10,CDC25A,CDH6,CDH15,AURKB,CDK6,CDKN2B,IL32,NOG,PDK1,ADGRG1,G…
Disease	umls:C0029925	Ovarian Carcinoma	DisGeNET BeFree	6.86e-07	0.00211	247	1974	FOXQ1,ABO,ACHE,S100A14,MDK,MDM2,ADCYAP1R1,MGAT3,KITLG,MIF,KIAA1324,MKI67,ZNF398,KMT2A,MMP14,KLF11,RANBP3,HIPK2,APOC2,KLK3,FCN3,AR,MSR1,ARRB1,STS,STC2,MTHFR,RNASET2,ATM,BECN1,MUC1,MUC4,MYCN,ADAM19,BAD,NBN,INPP4B,BMP4,NEK2,DST,KLF5,NFKBIB,BUD31,CAPN5,NQO2,NOTCH1,NOTCH3,NOV,NTRK2,CLIC3,CASP10,CASR,DOK2,RUNX3,CBS,CCK,CCNA2,CD247,CD47,PAK2,PAPPA,TMSB10,CDC25A,CDH6,PCDH9,AURKB,CDK6,CDKN2B,GPR55,CHD4,PH…
Disease	umls:C0004153	Atherosclerosis	DisGeNET Curated	8.38e-07	0.00211	139	993	ABO,MAOA,MAZ,AS3MT,MDM2,MFGE8,AGER,MIF,KMT2A,ALDH2,MMP11,MMP14,APOC2,AR,MSR1,STS,MTHFR,ATM,BECN1,MUC1,ADAM15,NDUFA2,TNFRSF11A,BGN,BID,BMP4,NOS1,NOV,NPC1,CALD1,CASP1,CASR,CBS,CCNA2,SCARB1,PAK3,PAPPA,TMSB10,IL1RL1,PCSK5,CDKN2B,IL32,PDE4D,GPR55,PGF,SERPINA1,ICOS,CLU,KCTD15,PLG,CNR2,PON3,PPIA,CREB1,ABCG1,MAPK14,PRF1,VCAN,CTLA4,CX3CR1,PROC,TRPM6,HDAC9,CYP2C8,ARHGAP24,CYP2C9,CYP2E1,PSMC5,PTPN22,DCN,ACE…
Disease	umls:C0036341	Schizophrenia	DisGeNET Curated	1.89e-06	0.00317	195	1514	ABO,MAOA,MAOB,ACHE,MC5R,AS3MT,BCL11A,MDK,CSMD2,ADARB1,MECP2,ADCYAP1R1,MFGE8,NLGN4X,CD99,MIF,KMT2A,NLGN2,ALDH2,AR,SEC14L3,MSRA,ARSA,SLC26A7,MTHFR,ATM,MDGA1,BECN1,MUC1,RGS9,NDUFA2,IL18R1,NDUFS1,CFB,BID,BMP6,NFATC3,KLF5,NQO2,NOS1,NOTCH3,DAOA,CACNA1A,CACNA1C,NRCAM,NTRK2,MAP7,CBS,CCK,OTX2,P2RX5,CD48,PAK2,PAK3,TMSB10,STH,LARGE1,CDSN,PDE4A,PDE4D,NUMBL,CHD4,CHGA,ALS2CL,CHRM1,ZDHHC8,CHRNA3,PHB,SERPINA1,CL…
Disease	umls:C0001418	Adenocarcinoma	DisGeNET Curated	2.9e-06	0.00317	192	1496	FOXQ1,MAX,MDK,MDM2,CD99,AGER,MKI67,KMT2A,ALDH2,MMP14,APOC2,KLK3,AR,STS,MTHFR,ATM,SAMD14,BECN1,MUC1,MUC4,MYCN,ABCC3,ADAM15,AZGP1,BAD,BMP4,DST,NHLH1,NKX3-1,NOS1,NOTCH1,NOTCH3,CA8,NPC1,RUNX3,CLDN6,CCK,USP14,SLC22A18,PA2G4,PAM,CDC25A,DCLK1,AURKB,CDK6,IL32,CENPA,CHGA,PGD,PGF,PHB,SERPINA1,PIGR,CLU,SPDEF,PLG,A1CF,PTGES,FSD1,CLDN4,CLDN3,SYCE1L,CRYGC,KLK4,MAPK14,PRF1,PRKD1,CTLA4,PRLR,PROC,CYP2A6,ARHGAP24,…
Disease	umls:C0014175	Endometriosis	DisGeNET Curated	2.9e-06	0.00317	98	659	MAOA,MAOB,MDK,KITLG,MIF,MMP14,KLF11,AR,STS,STC2,MUC1,MUC4,BDKRB1,BMP4,NOS1,NOTCH1,NTRK2,RUNX3,CCNA2,PAPPA,PHB,PLG,METTL7A,PTGES,CLDN4,CLDN3,CPM,CREB1,CRH,MAPK14,PRF1,CHD5,VCAN,CTLA4,GREB1,MAPK8,PRLR,CYP19A1,PTPN22,DCN,ACE,PTN,PTPN11,NR1D2,RARB,HBEGF,DUSP1,RBP1,ABCB6,RASGRP1,EGFR,TSHZ1,EIF1,EPHB2,ESR1,ESR2,F2R,F2RL1,S100A4,FBLN1,FGA,FGF2,CCL5,FGFR1,FKBP4,FMO2,ZHX2,PLCD3,SLC20A1,HPSE,STAT6,PLCB1,AS…
Disease	umls:C0239946	Fibrosis, Liver	DisGeNET BeFree	3.45e-06	0.00317	57	327	TM6SF2,MECP2,MIF,ALDH2,MMP14,MTHFR,ATM,ATP5G3,NDUFA2,CCNA2,PCSK7,TMEM67,SERPINA1,CLU,CLTC,CNR2,COL1A1,STXBP5L,MAPK14,CX3CR1,CYP2E1,PTBP1,DCN,ACE,ZEB2,DHCR7,NR1D2,HBEGF,EGFR,ETV6,F2R,F2RL1,S100A4,FASN,FGF2,CCL4,CCL5,SDC2,SHH,IL23A,GDE1,NOX1,CXCR6,SOD1,SPARC,SPINT1,ST14,RBMS3,ZEB1,STMN2,TFR2,TGM2,HABP2,HNF4A,IL17RA,VDR,LEP
Disease	umls:C1140680	Malignant neoplasm of ovary	DisGeNET Curated	3.59e-06	0.00317	224	1799	ABO,ACHE,S100A14,MDK,MDM2,MGAT3,KITLG,MIF,ZNF398,KMT2A,MMP14,KLF11,RANBP3,HIPK2,APOC2,KLK3,FCN3,AR,MSR1,ARRB1,STS,STC2,MTHFR,RNASET2,ATM,BECN1,MUC1,MUC4,MYCN,ADAM19,BAD,NBN,INPP4B,BMP4,NEK2,DST,KLF5,NFKBIB,BUD31,CAPN5,NQO2,NOTCH1,NOTCH3,NOV,NTRK2,CLIC3,CASP10,CASR,DOK2,RUNX3,CBS,CCK,CCNA2,CD47,PAK2,PAPPA,TMSB10,CDC25A,CDH6,PCDH9,AURKB,CDK6,CDKN2B,GPR55,CHD4,PHB,CLU,PIK3R2,SPDEF,PLG,SERTAD1,A1CF,S…
Disease	umls:C0003850	Arteriosclerosis	DisGeNET Curated	3.77e-06	0.00317	134	976	ABO,MAOA,MAZ,AS3MT,MDM2,MFGE8,AGER,MIF,KMT2A,ALDH2,MMP11,MMP14,APOC2,AR,MSR1,STS,MTHFR,ATM,BECN1,MUC1,ADAM15,NDUFA2,TNFRSF11A,BGN,BID,BMP4,NOS1,NOV,CALD1,CASP1,CASR,CBS,CCNA2,SCARB1,PAK3,PAPPA,TMSB10,IL1RL1,PCSK5,CDKN2B,IL32,PDE4D,GPR55,PGF,SERPINA1,ICOS,CLU,KCTD15,PLG,CNR2,PON3,PPIA,CREB1,ABCG1,MAPK14,PRF1,VCAN,CTLA4,CX3CR1,TRPM6,HDAC9,CYP2C8,ARHGAP24,CYP2C9,CYP2E1,PSMC5,PTPN22,DCN,ACE,PTGER3,PT…
Disease	umls:C0007102	Malignant tumor of colon	DisGeNET BeFree	5.1e-06	0.00357	214	1714	MDK,MDM2,NDRG2,MIF,KMT2A,MMP14,MPZ,RANBP3,HIPK2,APOC2,AR,ARSA,STS,MTHFR,ATM,BECN1,MUC1,MUC4,ATP2B2,MYCN,ABCC3,AZGP1,BAD,TNFRSF10D,FGF18,BGN,BMP1,BMP4,NFATC1,NFATC2,KLF5,MTMR3,NOTCH1,CA8,CALD1,NRCAM,NTRK2,CASP6,CASP10,CASR,RUNX3,CBS,CCNA2,USP10,P2RX5,CDC25A,AURKB,CDK6,CDKN2B,IL32,NOG,GPR55,SERPINB6,PIGR,CLU,SPDEF,PLG,SERTAD1,OBP2A,PTGES,FSD1,NCOR2,PPP2R1B,KLK4,MAPK14,PRB1,ATRNL1,CSNK2A1,PRKD1,CTNN…

## Sheet: Lymphocytes
Category	ID	Name	Source	p-value	q-value FDR B&H	Hit Count in Query List	Hit Count in Genome	Hit in Query List
GO: Molecular Function	GO:0044822	poly(A) RNA binding		1.363e-12	3.999e-09	289	1182	RBM10,ADARB1,ISY1,SCAF4,XPO5,HIST1H4D,NUFIP2,KIAA1324,DHX16,SORBS2,APEH,KHSRP,JRK,EIF3A,EIF3C,EIF3D,EIF3H,EIF4G3,ATP5A1,ATP5C1,KCTD12,EDF1,DDX18,EIF2S2,ZNF598,NUDT16,CAST,RPL14,USP10,CDKN2A,CFAP65,CIRBP,CACTIN,CLNS1A,DDX23,RPL36,FAM98A,ZC3H18,NGDN,FAM32A,RPS19BP1,SAFB2,CTNNA1,CCDC9,CHTOP,AQR,SECISBP2L,SART3,PRPF31,SERBP1,TES,BCLAF1,SREK1,MYEF2,DHX8,MSI2,DIAPH1,THRAP3,HNRNPDL,DXO,MRPL54,DUT,HUWE1,…
GO: Molecular Function	GO:0003723	RNA binding		2.699e-09	3.958e-06	360	1632	RBM10,MIF4GD,ACTN1,ADARB1,ISY1,SCAF4,AARS2,XPO5,HIST1H4D,NUFIP2,KIAA1324,DHX16,SORBS2,APEH,METTL14,KHSRP,JRK,RNASET2,CAPRIN2,EIF3A,EIF3C,EIF3D,EIF3F,EIF3H,EIF4G3,RNASEH1,ATP5A1,ATP5C1,KCTD12,EDF1,RNMT,SYNJ2,DDX18,EIF2B4,EIF2B2,EIF2B5,EIF2S2,ZNF598,NUDT16,CAST,CARS,RPL14,USP10,CDKN2A,CFAP65,CIRBP,SCAF1,CACTIN,LONP1,CLNS1A,DDX23,RPL36,FAM98A,ZC3H18,SIN3A,PARS2,NGDN,FAM32A,RPS19BP1,SAFB2,CTNNA1,CCDC…
GO: Molecular Function	GO:0044877	macromolecular complex binding		8.131e-07	0.000795	343	1626	NCOA3,AMER1,RBM10,ACTN1,ACTN2,ACVR1B,ACVR2B,MBD6,BAP1,EOMES,ADORA1,AP2A1,HIST1H3C,C1QTNF1,UXT,STX7,KIF17,KLC3,BAHCC1,TICRR,ADCY4,KIF6,IRS4,PHF12,ANXA6,AIRE,IKBKAP,GAS7,APOE,AR,CASK,ARRB1,EIF3C,ATM,RIPK1,ADAM18,HCN2,MLKL,WISP1,DST,LDB1,PYGO2,MALSU1,CAPG,CAPZB,DOK2,CREB3L1,USP14,CD3G,CD44,EXO1,CD63,CD81,ARHGEF2,ADGRG1,HMGN3,SRPRB,KIF3B,SUN2,RECQL5,VAX2,COL3A1,LETMD1,H2AFY,SIN3A,CLOCK,CREBBP,KIF20B,…
GO: Molecular Function	GO:0019899	enzyme binding		1.505e-06	0.0009181	397	1929	A2M,NRIP1,ACVR1B,FMNL2,HIST1H2AK,KIDINS220,AP2A1,XPO5,AKT2,MICAL3,ALB,CUL4A,ANK1,FGD2,RANBP3,ZBTB4,APBB2,IKBKAP,ALS2,BLZF1,AR,ARHGDIB,RHOH,ARRB1,PHACTR4,EIF3A,ATP1B2,ATP2A2,ATP2B4,ATP6V0A1,RIPK1,BAD,TNFRSF10A,BCR,CCNK,PRDM1,MLKL,LDB1,SQSTM1,PPP1R35,CACNB4,DIRAS1,CAST,CASP2,CASQ2,DOK2,CAV2,RUNX3,CBLB,CCNA2,CCND2,CD2,LATS1,CD6,CD44,CD70,MAP3K13,ARHGEF2,RASSF9,CDC25A,CDC25B,CDC34,CDH1,CDH5,HACD1,CDK…
GO: Molecular Function	GO:0008092	cytoskeletal protein binding		1.565e-06	0.0009181	201	886	ACTC1,ACTN1,ACTN2,FMNL2,MICAL3,UXT,KIF17,KLC3,KIF6,VPS18,SORBS2,ANK1,GAS7,APOE,AQP2,PDLIM4,RHOA,PHACTR4,MYH13,DST,AGBL1,CAPG,CAPN2,CAPZB,HIP1R,PKD2L1,TMSB10,ARHGEF2,CDH1,CDK5,MAGI1,KIF3B,SUN2,MAPK8IP1,KIF20B,FEZ1,MICAL2,SIPA1L1,DYNLL2,CTNNA1,CEP57,NEXN,PHACTR2,TRAF3IP1,DAG1,AIF1L,SPAG8,HDGFRP3,DES,DIAPH1,DIAPH2,WDR1,DNM2,BCL2L11,DYRK1A,TOR1A,TPGS1,USH1C,ARPC5,ARPC1B,ARL4C,LRPPRC,EGFR,EML1,EPB41,E…
GO: Molecular Function	GO:0003713	transcription coactivator activity		8.478e-06	0.004145	82	310	NCOA3,NRIP1,ACTN1,ACTN2,ARID1B,ARNT,EDF1,PER2,CD3D,DYRK1B,MED23,MED26,MED27,MED7,WWTR1,CREBBP,HINFP,GMEB2,THRAP3,PQBP1,ING4,MTDH,ESRRB,SCAND1,CITED2,USP21,MAML2,GATA3,SUB1,RIPK3,GTF2A1,PMF1,PARK7,HMGA1,HELZ2,JUNB,MEF2A,MNT,HIPK2,BRD7,MYOD1,SFR1,NFATC4,NFKB2,NFYC,PML,PPARD,RAN,KDM5A,JADE1,RXRB,GLMP,TFEC,SIX3,ATF6,CCAR1,SMARCA4,SMARCE1,KDM1A,MYT1L,SOX4,SOX10,SP4,SP100,DCAF6,PPRC1,LPIN1,TAF11,WWC1,T…
GO: Molecular Function	GO:0003712	transcription cofactor activity		3.286e-05	0.0122	131	564	NCOA3,NRIP1,ACTN1,ACTN2,ARID1B,UXT,PHF12,AIRE,ARNT,EDF1,LDB1,PER2,SQSTM1,FOXH1,CD3D,DYRK1B,TRIP13,CDYL,MED23,MED26,MED27,MED7,WWTR1,SIN3A,CREBBP,HINFP,NCOR2,CTBP1,HDAC4,GMEB2,THRAP3,PQBP1,HEYL,ING4,MTDH,ERF,SAP18,ESRRB,SCAND1,PHF21A,CITED2,USP21,TAF9B,MAML2,GATA3,SUB1,RIPK3,GTF2A1,PMF1,HDAC1,SMYD1,PARK7,HMGA1,HSBP1,IFI16,HELZ2,JUNB,LOXL2,MECP2,MEF2A,MAP3K10,MNT,HIPK2,BRD7,MYOD1,SFR1,RCOR2,NFATC4,…
GO: Molecular Function	GO:0000989	transcription factor activity, transcription factor binding		3.326e-05	0.0122	140	610	NCOA3,NRIP1,ACTN1,ACTN2,EOMES,ARID1B,UXT,PHF12,AIRE,ARNT,EDF1,LDB1,PER2,SQSTM1,FOXH1,TAF1B,CD3D,DYRK1B,TRIP13,CDYL,MED23,MED26,MED27,MED7,WWTR1,SIN3A,CLOCK,CREBBP,HINFP,NCOR2,CTBP1,HDAC4,GMEB2,THRAP3,PQBP1,HEYL,ING4,MTDH,ERF,SAP18,ESRRB,SCAND1,PHF21A,CITED2,USP21,TAF9B,MAML2,GATA3,SUB1,RIPK3,WWP2,GTF2A1,PMF1,HDAC1,SMYD1,PARK7,HMGA1,HSBP1,IFI16,HELZ2,JUNB,LOXL2,MECP2,MEF2A,MAP3K10,MNT,HIPK2,BRD7,M…
GO: Molecular Function	GO:0000988	transcription factor activity, protein binding		4.638e-05	0.01511	140	614	NCOA3,NRIP1,ACTN1,ACTN2,EOMES,ARID1B,UXT,PHF12,AIRE,ARNT,EDF1,LDB1,PER2,SQSTM1,FOXH1,TAF1B,CD3D,DYRK1B,TRIP13,CDYL,MED23,MED26,MED27,MED7,WWTR1,SIN3A,CLOCK,CREBBP,HINFP,NCOR2,CTBP1,HDAC4,GMEB2,THRAP3,PQBP1,HEYL,ING4,MTDH,ERF,SAP18,ESRRB,SCAND1,PHF21A,CITED2,USP21,TAF9B,MAML2,GATA3,SUB1,RIPK3,WWP2,GTF2A1,PMF1,HDAC1,SMYD1,PARK7,HMGA1,HSBP1,IFI16,HELZ2,JUNB,LOXL2,MECP2,MEF2A,MAP3K10,MNT,HIPK2,BRD7,M…
GO: Molecular Function	GO:0001067	regulatory region nucleic acid binding		5.455e-05	0.016	188	866	NCOA3,NRIP1,EOMES,BAHCC1,KLF11,PHF12,ZBTB4,AIRE,AR,ARNT,ARRB1,PRDM1,LDB1,PER2,KLF9,KLF5,FOXH1,FOXK1,TAF1B,RUNX3,CREB3L1,CDX4,CEBPG,LONP1,VAX2,H2AFY,SIN3A,CLOCK,CREBBP,ATF6B,TIPARP,HINFP,NCOR2,ZNF718,HDAC4,GMEB2,ELMSAN1,MAFB,DMRT1,THRAP3,NR1D2,E2F2,BCL6B,HEYL,MLXIPL,AGO1,ELF4,ELK1,ZNF639,ERBB4,ZNF219,ESR1,ESRRB,ETS2,ETV4,PHF21A,ZBTB7A,FOXC1,FOXC2,FOXO3,SARNP,KLF1,XRCC6,SALL3,GATA1,GATA3,GATA6,SIX4…
GO: Biological Process	GO:1902582	single-organism intracellular transport		3.004e-11	3.111e-07	414	1849	GDF5,ACACB,SCYL1,ACTN2,BAP1,ADORA1,AP2A1,XPO5,AGT,AKT2,C1QTNF3,UXT,EEA1,KIF17,KLC3,DOC2B,VPS18,ANK1,SLC25A6,RANBP3,ALS2,BLZF1,RHOA,LRRC46,VAMP8,VAMP4,ATP2A2,ATP2B4,ATP5A1,ATP5C1,ATP5G2,ATP5G3,AUP1,BAD,BBS1,BDKRB1,CD84,BMP7,BSG,SQSTM1,MCM3AP,CACNA1G,RAB29,AP3D1,PTTG1IP,CACNA1A,CACNG1,SLC25A20,TRPA1,F2RL3,CASQ2,RPL14,CBLB,SYT7,SEC22C,SYNGR2,SYNGR1,CD63,RASSF9,CDH1,CDK5,CDKN2A,COPB2,CHGA,SRPRB,VAMP3…
GO: Biological Process	GO:0051173	positive regulation of nitrogen compound metabolic process		2.277e-10	1.179e-06	427	1944	NCOA3,NRIP1,ACVR1B,ADARB1,ADCY9,EOMES,ARID1B,AGER,AGT,ZNF398,AKT2,TEAD2,ADCY4,AIRE,APOE,AR,CASK,ARNT,ARRB1,CAPRIN2,ATM,EIF4G3,EDF1,RIPK1,BAG1,CCNK,CD84,BMP2,BMP7,LDB1,SQSTM1,KLF9,KLF5,EIF2B5,C3AR1,FOXH1,MYRF,FOXK1,NUDT16,CALCB,CALCR,TMPRSS6,RUNX3,CREB3L1,CCNA2,CCNH,CD3D,TNFRSF8,DYRK1B,CD81,MAP3K13,ARHGEF2,CDH1,AURKB,CDKN2A,CDX4,CEBPG,CHGA,HMGN3,CIRBP,CLU,SPDEF,PARM1,COL1A1,COMT,NELFB,WWTR1,SIN3A,…
GO: Biological Process	GO:0045935	positive regulation of nucleobase-containing compound metabolic process		4.473e-10	1.544e-06	404	1832	NCOA3,NRIP1,ACVR1B,ADARB1,ADCY9,EOMES,ARID1B,AGER,AGT,ZNF398,AKT2,TEAD2,ADCY4,AIRE,APOE,AR,CASK,ARNT,ARRB1,CAPRIN2,ATM,EDF1,RIPK1,BAG1,CCNK,CD84,BMP2,BMP7,LDB1,SQSTM1,KLF9,KLF5,C3AR1,FOXH1,MYRF,FOXK1,NUDT16,CALCB,CALCR,TMPRSS6,RUNX3,CREB3L1,CCNA2,CCNH,CD3D,TNFRSF8,DYRK1B,CD81,MAP3K13,ARHGEF2,CDH1,AURKB,CDKN2A,CDX4,CEBPG,CHGA,HMGN3,CLU,SPDEF,PARM1,COL1A1,NELFB,WWTR1,SIN3A,CLOCK,CREBBP,ATF6B,CRH,HI…
GO: Biological Process	GO:0010628	positive regulation of gene expression		6.576e-10	1.703e-06	414	1890	NCOA3,NRIP1,ACTC1,ACVR1B,ADARB1,EOMES,ARID1B,HIST1H3C,HIST1H4D,AGER,AGT,ZNF398,AKT2,C1QTNF1,ALOX12B,TEAD2,AIRE,AR,CASK,ARNT,ARRB1,CAPRIN2,EIF4G3,EDF1,RIPK1,BAG1,CCNK,PRDM1,CD84,BMP2,BMP7,LDB1,SQSTM1,KLF9,KLF5,EIF2B5,FOXH1,MYRF,FOXK1,TMPRSS6,TAF1B,RUNX3,CREB3L1,CCNA2,CCNH,CD3D,TNFRSF8,DYRK1B,CD44,CD81,MAP3K13,ARHGEF2,CDH1,CDKN2A,CDX4,CEBPG,HMGN3,CIRBP,CLU,SPDEF,MED23,COL1A1,POLR1A,POLR1C,NELFB,WWT…
GO: Biological Process	GO:0031399	regulation of protein modification process		1.263e-09	2.616e-06	403	1841	GDF5,AMER1,ACVR1B,ACVR2B,ADARB1,ADCY9,ADORA1,ADRA2C,KIDINS220,GRK3,AGER,AGT,OSBPL8,AKT2,C1QTNF1,C1QTNF3,BCAR3,ALOX12B,ADCY4,FGD2,C6orf89,LEMD2,IKBKAP,ALS2,APOE,CDC14B,CDK10,AR,RHOA,ZFYVE28,ARNT,ARRB1,CAPRIN2,EIF3A,ATM,HAMP,EIF4G3,ATP2B4,RIPK1,PELI3,BAG1,TNFRSF10A,CCNK,BDKRB1,FGF18,BGN,CD84,BMP1,BMP2,BMP7,PYGO2,PER2,SQSTM1,C5,PPP1R35,NLRC3,LDLRAD4,PTTG1IP,DIRAS1,CTDSP1,CAV2,MAP3K6,CCK,CCNA2,CCND2,…
GO: Biological Process	GO:0010557	positive regulation of macromolecule biosynthetic process		2.564e-09	3.774e-06	389	1777	NCOA3,NRIP1,ACVR1B,EOMES,ARID1B,AGER,AGT,ZNF398,AKT2,TEAD2,AIRE,AR,CASK,ARNT,ARRB1,CAPRIN2,ATM,EIF4G3,EDF1,RIPK1,BAG1,CCNK,CD84,BMP2,BMP7,LDB1,SQSTM1,KLF9,KLF5,EIF2B5,C3AR1,FOXH1,MYRF,FOXK1,TMPRSS6,RUNX3,CREB3L1,CCNA2,CCNH,CD3D,TNFRSF8,DYRK1B,TNFRSF13C,CD81,MAP3K13,ARHGEF2,CDH1,AURKB,CDKN2A,CDX4,CEBPG,HMGN3,CIRBP,CLU,SPDEF,PARM1,COL1A1,NELFB,WWTR1,SIN3A,CLOCK,CREBBP,ATF6B,HINFP,NCOR2,CSF2,MICAL2,…
GO: Biological Process	GO:0031328	positive regulation of cellular biosynthetic process		2.762e-09	3.774e-06	416	1921	NCOA3,NRIP1,ACVR1B,ADCY9,EOMES,ARID1B,AGER,AGT,ZNF398,AKT2,TEAD2,ADCY4,AIRE,APOA4,APOE,AR,CASK,ARNT,ARRB1,CAPRIN2,ATM,EIF4G3,EDF1,RIPK1,BAG1,CCNK,CD84,BMP2,BMP7,LDB1,SQSTM1,KLF9,KLF5,EIF2B5,C3AR1,FOXH1,MYRF,FOXK1,CALCB,CALCR,TMPRSS6,RUNX3,CREB3L1,CCNA2,CCNH,CD3D,TNFRSF8,DYRK1B,TNFRSF13C,CD81,MAP3K13,ARHGEF2,CDH1,AURKB,CDKN2A,CDX4,CEBPG,HMGN3,CIRBP,MID1IP1,CLU,SPDEF,PARM1,COL1A1,NELFB,WWTR1,SIN3A,…
GO: Biological Process	GO:0009891	positive regulation of biosynthetic process		2.915e-09	3.774e-06	423	1959	NCOA3,NRIP1,ABHD6,ACVR1B,ADCY9,EOMES,ARID1B,AGER,AGT,ZNF398,AKT2,TEAD2,ADCY4,AIRE,APOA4,APOE,AR,CASK,ARNT,ARRB1,CAPRIN2,ATM,EIF4G3,EDF1,RIPK1,BAG1,CCNK,CD84,BMP2,BMP7,LDB1,SQSTM1,KLF9,KLF5,EIF2B5,C3AR1,FOXH1,MYRF,FOXK1,CALCB,CALCR,TMPRSS6,RUNX3,CREB3L1,CCNA2,CCNH,CD3D,TNFRSF8,DYRK1B,TNFRSF13C,CD81,MAP3K13,ARHGEF2,CDH1,AURKB,CDKN2A,CDX4,CEBPG,HMGN3,CIRBP,CLCN3,MID1IP1,CLU,SPDEF,PARM1,COL1A1,NELFB,…
GO: Biological Process	GO:0051254	positive regulation of RNA metabolic process		3.767e-09	4.335e-06	353	1593	NCOA3,NRIP1,ACVR1B,ADARB1,EOMES,ARID1B,AGER,AGT,ZNF398,AKT2,TEAD2,AIRE,AR,CASK,ARNT,ARRB1,CAPRIN2,EDF1,RIPK1,BAG1,CCNK,CD84,BMP2,BMP7,LDB1,SQSTM1,KLF9,KLF5,FOXH1,MYRF,FOXK1,TMPRSS6,RUNX3,CREB3L1,CCNA2,CCNH,CD3D,TNFRSF8,DYRK1B,CD81,MAP3K13,ARHGEF2,CDH1,CDKN2A,CDX4,CEBPG,HMGN3,CLU,SPDEF,COL1A1,NELFB,WWTR1,SIN3A,CLOCK,CREBBP,ATF6B,HINFP,MICAL2,HDAC4,BCLAF1,SPAG8,TRIM14,ZEB2,MAFB,DMRT1,THRAP3,TRAPPC9…
GO: Biological Process	GO:0015031	protein transport		8.303e-09	8.601e-06	418	1948	GDF5,SNX21,ACVR2B,BAP1,ADORA1,ADRA2C,GRK3,AP2A1,XPO5,AGT,AKT2,C1QTNF3,STX7,KIF17,KLC3,DOC2B,VPS18,ANK1,SLC25A6,RANBP3,APOE,BLZF1,ARL4D,CASK,RHOA,LRRC46,ARRB1,VAMP8,VAMP4,ATP6V1C1,ATP6V0A1,AUP1,AZGP1,LRSAM1,BAD,BBS1,CD84,BMP7,PER2,BSG,MCM3AP,AP1G2,C5,RAB29,AP3D1,PTTG1IP,CACNA1A,TRPA1,CALCR,ATP6V0E1,CASP1,RPL14,CBLB,SYT7,CCKAR,CD2,CD3G,SEC22C,CD14,SYNGR2,SYNGR1,CD63,ARHGEF2,RASSF9,CDH1,CDK5,CDKN2A,…
GO: Cellular Component	GO:0031975	envelope		1.933e-08	1.847e-05	265	1174	ACACB,KIAA1161,BRAP,OSBPL8,AK2,ALOX5,PTPMT1,SLC25A6,LEMD2,APEH,APOE,CDC14B,STS,PLA2G4C,ASL,ATP5A1,ATP5C1,ATP5G2,ATP5G3,CDS2,BAD,DST,SYNJ2,MCM3AP,SLC25A20,CAV2,CCND2,CERS5,P2RX6,SQRDL,GTF3C3,CLU,SUN2,MAPK8IP1,LETMD1,COX4I1,COX5B,COX6C,COX8A,COX15,CPT1A,CPT2,HIGD1A,CSE1L,NSMF,CST3,FAM169A,IPO13,CYBB,CYC1,ROMO1,SNPH,MTG2,DAG1,SCRN1,AK3,DMPK,BCL2L11,DTYMK,MRPL54,TOR1A,ABCB6,DNM1L,MRPS16,SNUPN,PPIF,LR…
GO: Cellular Component	GO:0031967	organelle envelope		3.006e-08	1.847e-05	263	1169	ACACB,KIAA1161,BRAP,OSBPL8,AK2,ALOX5,PTPMT1,SLC25A6,LEMD2,APEH,APOE,CDC14B,STS,PLA2G4C,ASL,ATP5A1,ATP5C1,ATP5G2,ATP5G3,CDS2,BAD,DST,SYNJ2,MCM3AP,SLC25A20,CAV2,CCND2,CERS5,P2RX6,SQRDL,GTF3C3,CLU,SUN2,MAPK8IP1,LETMD1,COX4I1,COX5B,COX6C,COX8A,COX15,CPT1A,CPT2,HIGD1A,CSE1L,NSMF,CST3,FAM169A,IPO13,CYBB,CYC1,ROMO1,SNPH,MTG2,SCRN1,AK3,DMPK,BCL2L11,DTYMK,MRPL54,TOR1A,ABCB6,DNM1L,MRPS16,SNUPN,PPIF,LRPPRC,…
GO: Cellular Component	GO:0030529	intracellular ribonucleoprotein complex		2.392e-07	7.35e-05	176	745	BTBD6,DGCR14,ISY1,NUFIP2,CCDC97,DHX16,KHSRP,JRK,EIF3A,EIF3C,EIF3D,EIF3F,EIF3H,SQSTM1,RPL14,CIRBP,CACTIN,DDX23,RPL36,CLOCK,NGDN,GEMIN4,SF3B5,AQR,SART3,PRPF31,FBLL1,MTG2,SREK1,DHX8,MSI2,RPS6KL1,HNRNPDL,MRPL54,DYRK1A,MRPS16,PQBP1,LRPPRC,UTP18,AGO1,G3BP1,RPL26L1,EIF4E,ELAVL4,MRTO4,HNRNPR,MRPS31,CWC27,FBL,MRPL10,MRPL35,WAC,MEX3A,EMG1,PPIE,EIF3M,YTHDF2,SYNCRIP,UTP23,NAA38,PABPC1,TBL3,LARP7,DIEXF,RBMX2,…
GO: Cellular Component	GO:1990904	ribonucleoprotein complex		2.392e-07	7.35e-05	176	745	BTBD6,DGCR14,ISY1,NUFIP2,CCDC97,DHX16,KHSRP,JRK,EIF3A,EIF3C,EIF3D,EIF3F,EIF3H,SQSTM1,RPL14,CIRBP,CACTIN,DDX23,RPL36,CLOCK,NGDN,GEMIN4,SF3B5,AQR,SART3,PRPF31,FBLL1,MTG2,SREK1,DHX8,MSI2,RPS6KL1,HNRNPDL,MRPL54,DYRK1A,MRPS16,PQBP1,LRPPRC,UTP18,AGO1,G3BP1,RPL26L1,EIF4E,ELAVL4,MRTO4,HNRNPR,MRPS31,CWC27,FBL,MRPL10,MRPL35,WAC,MEX3A,EMG1,PPIE,EIF3M,YTHDF2,SYNCRIP,UTP23,NAA38,PABPC1,TBL3,LARP7,DIEXF,RBMX2,…
GO: Cellular Component	GO:0005768	endosome		3.625e-07	8.911e-05	191	826	SNX21,ADRA2C,KIDINS220,AP2A1,OSBPL1A,KIAA1324,OSBPL11,AKT2,EEA1,STX7,WDFY1,VPS18,FGD2,ANXA6,ALS2,APOA4,APOE,AQP2,RHOA,ZFYVE28,ARSA,STS,SLC26A7,AOC3,CHID1,VAMP8,VAMP4,ATP6V0A1,SQSTM1,AP1G2,AP3D1,LDLRAD4,ATP6V0E1,CCKAR,USP10,USP8,CD14,CD63,RASSF9,CDH1,CFTR,VAMP3,CLCN3,CLCN5,CLN3,SUN2,CLTA,PARM1,RNF32,STX8,GOSR2,ABCG1,CNTNAP2,CST3,APPL1,CTNS,RAPGEF2,CTSH,GGA1,ARHGAP32,GAPVD1,ZFYVE16,VPS33B,FIG4,DIAP…
GO: Cellular Component	GO:0019866	organelle inner membrane		6.307e-07	0.0001248	138	564	AK2,PTPMT1,SLC25A6,LEMD2,ATP5A1,ATP5C1,ATP5G2,ATP5G3,CDS2,SLC25A20,CAV2,P2RX6,SQRDL,SUN2,COX4I1,COX5B,COX6C,COX8A,COX15,CPT1A,CPT2,HIGD1A,FAM169A,CYC1,ROMO1,MTG2,MRPL54,ABCB6,MRPS16,PPIF,LRPPRC,ATAD3B,TIMM10B,COQ4,COQ7,MRPS31,ETFDH,MRPL10,ECSIT,MRPL35,TIMM17A,FGR,ATP5H,MRPL48,YME1L1,ACSL5,MRPL43,GHRHR,MRPS30,USMG5,HADHA,C19orf70,PARK7,PHB2,TMEM201,MRPL58,IDH2,NDUFA11,ITPR1,CHCHD1,LETM1,SFXN1,SMAD…
GO: Cellular Component	GO:0010008	endosome membrane		7.107e-07	0.0001248	104	399	SNX21,AP2A1,KIAA1324,OSBPL11,EEA1,STX7,VPS18,FGD2,ANXA6,AQP2,ZFYVE28,SLC26A7,VAMP8,ATP6V0A1,AP1G2,AP3D1,LDLRAD4,ATP6V0E1,USP8,CD14,CD63,CFTR,CLCN3,CLCN5,SUN2,CLTA,PARM1,STX8,GOSR2,APPL1,GGA1,ARHGAP32,ZFYVE16,VPS33B,FIG4,ABCB6,EGFR,EPHA8,ZDHHC2,EPS15,ERBB2,DTNBP1,SPG21,ANTXR1,TAB1,RAB14,SNX5,VPS4A,GOLIM4,SPPL2A,HLA-A,HLA-DOA,HLA-DPB1,HLA-F,COMMD1,MMGT1,MICALL1,INSR,IRAK1,PIKFYVE,LLGL1,LAMTOR2,MYD8…
GO: Cellular Component	GO:0005739	mitochondrion		1.611e-06	0.0002475	364	1769	C21orf33,ACAA1,ACACB,ACADSB,ACAT2,ACOX1,ABHD6,METAP1D,ADSL,AARS2,AK2,ALDH2,ALDH1B1,GNPAT,PTPMT1,SLC25A6,ANXA6,LIPF,RHOA,ASL,CAPRIN2,ALDH4A1,RNASEH1,VAMP8,ATP5A1,ALDH7A1,ATP5C1,ATP5G2,ATP5G3,RIPK1,CDS2,BAD,BAG1,DCAF5,ALKBH1,SYNJ2,BSG,BTD,MALSU1,C21orf2,SLC25A20,CASP1,CASP2,ADCK2,FIBP,CDKN2A,SQRDL,LONP1,CLU,CLN3,MAPK8IP1,LETMD1,COMT,COX4I1,COX5B,BAG5,COX6C,COX8A,COX15,H6PD,CPT1A,CPT2,PARS2,HIGD1A,A…
GO: Cellular Component	GO:0030055	cell-substrate junction		3.771e-06	0.0004822	102	403	ACTC1,ACTN1,ACTN2,ARHGAP31,SORBS2,PPFIBP1,ANXA6,CASK,RHOA,DST,BSG,CAPN5,CAPN2,CAV2,CD44,CD81,ARHGEF2,CDH1,SCARF2,PDLIM7,SLC9A3R2,BCAR1,MDC1,CTNNA1,NEXN,TES,NEURL2,DAG1,AIF1L,GIT2,MRC2,DNM2,ARPC5,ARPC1B,G3BP1,EGFR,CTTN,DLC1,FLNC,FLT1,HACD3,PABPC1,HCK,HMGA1,ICAM1,ITGB4,KIF22,KRAS,LAMA3,CD99,GIT1,RPL10A,NRAP,PIK3R2,PI4KA,AHNAK,PPIA,PRKAR2A,MAPK1,PTK2,PTK7,PTPRC,PVR,RAC1,RAC2,RALA,PEAK1,RPL18,RPL19,R…
GO: Cellular Component	GO:0030054	cell junction		4.336e-06	0.0004822	256	1200	NRIP1,S100A14,ACTC1,ACTN1,ACTN2,PLEKHG5,ARHGAP31,AKR1B1,SORBS2,PPFIBP1,ANXA6,KCNAB2,CASK,RHOA,ATP2A2,ATP2B2,SLC2A11,KCTD12,ADGRB1,BCR,DST,BSG,CAPN5,CAPN2,CAPZB,CAV2,SYT7,CD2,P2RX6,SYNGR1,CD44,CD53,CD81,ARHGEF2,CDH1,CDH5,CDK5,MAGI1,SCARF2,PDLIM7,SYNPR,CHRNA2,CHRNB2,CHRND,VAMP3,SLC9A3R2,TJP2,CABP1,COL13A1,BCAR1,TRAF4,NSMF,CSK,SIPA1L1,MDC1,RIMS4,CTNNA1,CTNND2,RAPGEF2,NEXN,ARHGAP32,SNPH,TES,NEURL2,SY…
Human Phenotype	HP:0001252	Muscular hypotonia		4.135e-06	0.01437	154	715	AMER1,DGCR14,ACADSB,ACAT2,RBM10,ACOX1,BRWD3,PTCHD1,ARID1B,ADSL,ARHGAP31,AGA,CC2D2A,GNPAT,IKBKAP,AR,ARSA,ATP5A1,ALDH7A1,BMP1,BTD,EIF2B4,EIF2B2,EIF2B5,SLC25A20,SLC7A7,CHRND,SNAP29,LONP1,COL1A1,POC1A,ADAMTS2,COX15,CPT1A,CREBBP,PREPL,CTNND2,CEP57,SEMA3E,ATPAF2,HDAC4,PTDSS1,DAG1,ZEB2,VPS33B,FIG4,AMMECR1,DMPK,DNM2,DGCR2,DRD2,SLC26A2,TOR1A,DNM1L,ECHS1,MLXIPL,LRPPRC,TRNT1,COQ4,ELN,ERCC6,ERF,ETFB,ETFDH,MB…
Human Phenotype	HP:0001508	Failure to thrive		1.492e-05	0.02594	97	417	AMER1,ACAA1,RBM10,AARS2,GNPAT,AQP2,ASL,ATP5A1,SLC7A7,CD3D,CD3G,CFTR,SNAP29,TJP2,COL6A1,COX15,CREBBP,PREPL,TTC37,IL21R,CTBP1,ATPAF2,EARS2,PTDSS1,VPS33B,DNM1L,LRPPRC,EGFR,ERCC6,CCL26,FGFR1,ARFGEF2,RBCK1,STAMBP,G6PC3,GALE,JAGN1,GATA6,GLI3,SERAC1,HADHA,COX14,B4GALT7,ELAC2,SLC34A3,NDUFA11,IKBKB,PDX1,KCNJ6,KRAS,LAMA3,LCK,LETM1,LIPA,MECP2,MPV17,MTR,MVK,MYH3,KIAA2022,NDUFA9,NDUFA10,NDUFB9,NDUFS1,NDUFS2,N…
Mouse Phenotype	MP:0000203	abnormal circulating aspartate transaminase level		1.337e-06	0.009343	40	101	ABHD17A,ACAA1,ANK1,ASL,BCR,COL1A1,H6PD,CRH,RNF7,CELSR1,CTSO,SLC38A10,DLG4,DNM1L,AGO1,EPB41,PHF20,BPNT1,IQGAP2,GPAT3,USMG5,HNRNPD,INSR,ATXN3,MPV17,MYD88,NDUFS3,NOS2,PITPNA,PRF1,UACA,LRRK1,TRIM27,PI4K2A,GLMP,TYSND1,STK3,HNF1A,TNFAIP3,TNFRSF1A
Pathway	PW:0000034	oxidative phosphorylation	Pathway Ontology	3.318e-06	0.007797	23	52	ATP12A,ATP5A1,ATP5C1,ATP5G2,ATP5G3,COX4I1,COX5B,COX6C,COX15,CYC1,NDUFA3,NDUFA8,NDUFA9,NDUFAB1,NDUFB4,NDUFB7,NDUFB8,NDUFB9,NDUFB10,NDUFS2,NDUFS3,SDHB,SDHC
Pathway	138060	Thromboxane A2 receptor signaling	BioSystems: Pathway Interaction Database	1.319e-05	0.007797	20	45	GRK3,RHOA,EGFR,FGR,GNB5,FYN,GNB1,HCK,ICAM1,LCK,GNG2,PRKCA,PRKCE,MAPK11,PTGDR,PTGIR,RAC1,ROCK1,TGM2,YES1
Pathway	477135	Metabolism	BioSystems: REACTOME	1.616e-05	0.007797	324	1575	A2M,NCOA3,ACAA1,ACACB,ACADSB,ACOX1,ADCY9,ADH4,ADRA2C,ADSL,AGT,AK1,AK2,C1QTNF3,ALB,ALDH2,AKR1B1,ALOX5,ALOX12B,GNPAT,TEAD2,ADCY4,PTPMT1,SLC25A6,NDST2,APOA4,CYP4F2,APOE,APRT,ARSA,STS,PLA2G4C,ASL,ALDH4A1,ATP5A1,ALDH7A1,ATP5C1,B4GALT4,CDS2,PEX11A,BGN,BMP1,SYNJ2,BSG,BTD,SLC5A6,GPC2,CACNA1A,SLC25A20,NUDT16,CERS5,CD44,SQRDL,ENOPH1,GRHPR,CIAO1,FADS2,PLA2G4F,MED23,MED26,MED27,MED7,PCYT1B,SUMF2,COMT,COX4I1,…
Pathway	P00049	Parkinson disease	PantherDB	1.715e-05	0.007797	31	87	GRK3,STX7,CASK,CSK,CSNK1G2,CSNK2A2,TOR1A,ELK1,STUB1,FGR,FYN,SFN,TOR2A,GPR37,HCK,UBE2J2,LCK,MAPK15,SEPT4,MAPK1,PSMA3,PSMA5,PSMA7,PSMB1,PSMB3,PSMB10,UBE2L3,UCHL1,YES1,YWHAB,YWHAZ
Pathway	105749	Ubiquitin Mediated Degradation of Phosphorylated Cdc25A	BioSystems: REACTOME	1.87e-05	0.007797	22	53	ATM,CDC25A,PSMA3,PSMA5,PSMA7,PSMB1,PSMB3,PSMB4,PSMB8,PSMB9,PSMB10,PSMC1,PSMC2,PSMC5,PSMD1,PSMD4,PSMD8,PSMD11,PSMD13,PSME1,RPS27A,UBC
Pathway	105747	p53-Independent G1/S DNA damage checkpoint	BioSystems: REACTOME	1.87e-05	0.007797	22	53	ATM,CDC25A,PSMA3,PSMA5,PSMA7,PSMB1,PSMB3,PSMB4,PSMB8,PSMB9,PSMB10,PSMC1,PSMC2,PSMC5,PSMD1,PSMD4,PSMD8,PSMD11,PSMD13,PSME1,RPS27A,UBC
Pathway	105748	p53-Independent DNA Damage Response	BioSystems: REACTOME	1.87e-05	0.007797	22	53	ATM,CDC25A,PSMA3,PSMA5,PSMA7,PSMB1,PSMB3,PSMB4,PSMB8,PSMB9,PSMB10,PSMC1,PSMC2,PSMC5,PSMD1,PSMD4,PSMD8,PSMD11,PSMD13,PSME1,RPS27A,UBC
Pathway	105744	Stabilization of p53	BioSystems: REACTOME	2.659e-05	0.009698	22	54	ATM,MDM2,PSMA3,PSMA5,PSMA7,PSMB1,PSMB3,PSMB4,PSMB8,PSMB9,PSMB10,PSMC1,PSMC2,PSMC5,PSMD1,PSMD4,PSMD8,PSMD11,PSMD13,PSME1,RPS27A,UBC
Pathway	83098	Parkinson's disease	BioSystems: KEGG	3.095e-05	0.01003	41	131	SLC25A6,ATP5A1,ATP5C1,ATP5G2,ATP5G3,COX4I1,COX5B,COX6C,COX8A,CYC1,PPIF,ATP5H,UBE2J1,GPR37,PARK7,NDUFA11,UBE2J2,NDUFA3,NDUFA8,NDUFA9,NDUFA10,NDUFAB1,NDUFB1,NDUFB4,NDUFB7,NDUFB8,NDUFB9,NDUFB10,NDUFS1,NDUFS2,NDUFS3,NDUFV1,CYCS,UQCR10,SDHB,SDHC,NDUFA12,UBA1,UBE2L3,UCHL1,PINK1
Pathway	187212	Destabilization of mRNA by AUF1 (hnRNP D0)	BioSystems: REACTOME	3.733e-05	0.01006	22	55	PABPC1,HNRNPD,PSMA3,PSMA5,PSMA7,PSMB1,PSMB3,PSMB4,PSMB8,PSMB9,PSMB10,PSMC1,PSMC2,PSMC5,PSMD1,PSMD4,PSMD8,PSMD11,PSMD13,PSME1,RPS27A,UBC
Interaction	int:NTRK1	NTRK1 interactions		2.934e-14	3.783e-10	472	1955	ACAT2,SCYL1,ACTN1,ACVR1B,FMNL2,ESYT2,KIDINS220,GRK3,ADSL,AP2A1,AARS2,XPO5,OSBPL8,OSBPL11,AK2,ALDH2,ALDH1B1,AKR1B1,GNPAT,DHX16,VPS18,SLC25A6,PPFIBP1,RANBP3,ANXA6,IKBKAP,APEH,KHSRP,CASK,EIF3A,EIF3C,EIF3D,EIF3F,EIF3H,ATP12A,EIF4G3,ATP2A2,ATP5A1,ATP5C1,ATP6V0A1,RNMT,AUP1,BCR,BSG,SQSTM1,DDX18,EIF2B4,EIF2B5,EIF2S2,TIMELESS,ZNF598,AP3D1,FOXK1,CAPN2,CAPZB,CARS,HIP1R,RPL14,CBLB,USP14,USP10,USP8,NEMF,ARHGE…
Interaction	int:MRPL58	MRPL58 interactions		2.186e-08	0.0001409	79	244	ALDH2,SLC25A6,ATP5A1,ATP5C1,MALSU1,RPL14,LONP1,COX4I1,CPT2,PARS2,CYC1,HNRNPDL,MRPL54,MRPS16,LRPPRC,ATAD3B,MRPS31,MRPL10,ATP5H,SYNCRIP,IGF2BP2,MRPL48,YME1L1,MRPL43,MRPS30,RBMS3,MCAT,CECR5,ERLIN2,HADHA,PHB2,HNRNPU,MRPL58,KARS,CHCHD1,LETM1,SFXN1,MRPL18,MRPL15,NDUFA9,NDUFB7,NDUFS1,NDUFS2,NDUFS3,NDUFV1,OXA1L,PDK3,PHB,MRPS21,MRPL50,MRPL55,POLRMT,MRPL16,ALDH18A1,PTCD3,MRPL20,MRPL23,MRM1,RPS15,SIKE1,DHX3…
Interaction	int:MAPK14	MAPK14 interactions		3.468e-08	0.000149	76	234	NCOA3,CCDC97,EEA1,MKNK1,ARRB1,ATM,SQSTM1,FOXK1,DYRK1B,CDC25A,CDC25B,RECQL4,BCAR1,CSNK1G2,CSNK2A2,ELMSAN1,MYEF2,AMMECR1L,WDR1,DUSP2,DUSP6,DUSP7,EGFR,ELK1,EPB42,EPS15,CCDC8,ERF,ESR1,TAB1,GATA3,GRB2,DUSP10,HDAC1,HOXA10,IKBKB,PDX1,IRAK1,JUNB,KIF22,SMAD7,MAZ,MBP,MEF2A,MEF2D,MAP3K10,MYOD1,NEB,NFATC1,NFATC4,NKTR,PLG,PML,MAPK1,MAPK11,MAP2K7,PTPN7,SLX4IP,USP47,TMEM63B,SCN8A,CEP164,ATF6,SLC12A2,TPX2,RRP1B,…
Interaction	int:RPL10	RPL10 interactions		1.968e-07	0.0006342	98	337	NUFIP2,SLC25A6,LEMD2,EIF3A,EIF3C,EIF3F,DDX18,EIF2B4,EIF2B2,ZNF598,RPL14,USP10,NEMF,AURKB,SCAF1,RPL36,TTC37,PRPF31,SERBP1,G3BP1,TFB1M,RPL26L1,UBAC2,MRTO4,ERCC6,FBL,ESR1,CNTROB,TUBGCP3,NIP7,EMG1,NOL7,TAB1,YTHDF2,SYNCRIP,TRMT112,UTP23,PABPC1,C14orf166,MRPL48,FYN,POP4,ZAK,PHAX,IMP4,APOBEC3C,SFN,HCK,HNRNPU,IFI16,ILF3,KIF22,UHRF1,RPL10A,NF2,NTHL1,NVL,PACSIN3,POLRMT,GTPBP2,PRKCA,TEX10,RBM3,RBM28,RPL15,R…
Interaction	int:RNF2	RNF2 interactions		1.181e-06	0.003045	188	768	AARS2,EEA1,ZNF687,AR,KHSRP,EIF3A,EIF3D,EIF3F,ATP2A2,ATP5C1,DDX18,EIF2S2,RPL14,CDH1,AURKB,CDKN2A,COPB2,CIRBP,FAM60A,MED23,RPL36,POLR1A,COMT,COPB1,ATL3,H2AFY,CPT1A,NGDN,CSE1L,CSNK2A2,RPS19BP1,CHTOP,AQR,SART3,BCLAF1,PTDSS1,TRIM14,MYEF2,MSI2,THRAP3,DYNC1I2,THOC1,HNRNPDL,ABCB6,RAD50,LRPPRC,UTP18,G3BP1,SUGP2,KCTD10,MRTO4,MTDH,HNRNPR,DCAF7,AKAP8,FBL,SAP18,ESRRB,PCGF3,PHF21A,TUBA1B,NOL7,YTHDF2,SYNCRIP,UB…
Interaction	int:MOV10	MOV10 interactions		1.447e-06	0.003109	234	994	ACAT2,RBM10,S100A14,ISY1,XPO5,CCDC97,TEAD2,KNSTRN,PPFIBP1,RANBP3,AOC2,APEH,MKNK1,GATAD1,ATP5A1,B4GALT4,ATP5G3,ATP6V1C1,EDF1,SRRD,PYGO2,SQSTM1,SYT7,ARHGEF2,CDKN2A,MAGI1,SQRDL,ENOPH1,CIRBP,KIF3B,GRHPR,COL7A1,LETMD1,POLR1A,COPB1,COX5B,ZC3H18,CPT1A,ATF6B,HINFP,SAFB2,ESPL1,CHTOP,SZRD1,CYC1,DDX59,TES,SYT12,BCLAF1,GIT2,GMEB2,DHX8,NSDHL,DES,WDR1,DNA2,TRAPPC9,DTYMK,DYRK1A,E2F2,ECHS1,ARPC1B,LRPPRC,AGO1,SUG…
Interaction	int:MRPL12	MRPL12 interactions		2.196e-06	0.004044	27	62	ACOX1,AK2,RNASET2,RPL14,MRPL10,UFM1,MRPS30,HNRNPD,MRPL58,ILF3,MLLT1,MRPL15,MRPL50,RARG,RBM3,RPL18,RPL19,MRPL23,RPS2,CAND1,MRPS27,TARDBP,TMEM9,SRRM2,UBC,MRPL41,MRPL9
Interaction	int:SMURF1	SMURF1 interactions		3.761e-06	0.005621	88	313	RBM10,ACVR1B,ARHGAP31,APBB2,ARL4D,RHOA,EIF3A,EIF3H,CDKL1,SQSTM1,LDLRAD4,RUNX3,LATS1,PDLIM7,CIRBP,CLNS1A,TRAF4,CSNK2A2,PRPF31,ARHGAP32,BCLAF1,HDGFRP3,PARD6A,THRAP3,LRPPRC,DUSP13,STUB1,ESR1,ECSIT,FBXO30,FZR1,FASN,ANAPC5,SYNCRIP,DCTN2,CCT7,CCT4,XRCC6,SUB1,SPIN1,PWP1,RBM17,HNRNPA2B1,HNRNPD,HNRNPU,JUNB,SMAD1,SMAD7,MAP1B,MAT2A,MDM2,MYD88,NUMA1,SASH3,FBXL15,PPP2R2A,PSMC5,PTCH1,ELP3,CCDC88C,ROCK1,RPL31,R…
Interaction	int:CD4	CD4 interactions		3.924e-06	0.005621	37	100	ANXA6,KCNAB2,EIF3C,EIF3D,ATP5A1,TNFRSF10A,CD2,CD5,CD44,CD53,CD81,LRPPRC,DHRS2,EPS15,STUB1,SPG21,SIVA1,MYL12A,LAT,HNRNPA2B1,HNRNPD,IL16,INPPL1,LCK,LGALS1,ABCB1,PHB,PIK3R1,PI4KA,PTPRC,RPL18,RPLP0,RPLP1,RPS12,RPS19,SSRP1,ZAP70
Interaction	int:SOS1	SOS1 interactions		4.499e-06	0.0058	29	71	BCR,EGFR,ERBB2,ERBB3,ESR1,FGFR1,FGR,SNX9,LAT,FYN,GAB1,FRS2,GRB2,HCK,HDLBP,LCK,NF2,PACSIN3,PIK3R1,PIK3R2,PLCG1,MAPK1,EPS8L1,LRRK1,RRAS,SPTAN1,TNFRSF1A,EPS8L2,ZAP70
Cytoband	16p13.3	16p13.3		3.351e-06	0.003285	49	256	ADCY9,CASKIN1,CRAMP1,FAM173A,ZNF598,BAIAP3,NLRC3,CCNF,IL32,SLC9A3R2,RAB26,CREBBP,ZNF500,OR1F2P,STUB1,NUDT16L1,TBL3,SLX4,GNG13,GNPTG,HAGH,HBM,HBQ1,IGFALS,NDUFB10,NTHL1,LOC652276,METRN,PGP,NHLRC4,C16orf91,KREMEN2,HCFC1R1,TMEM204,RPS2,CEMP1,LUC7L,CHTF18,MAPK8IP3,RHBDF1,ERVK13-1,MMP25,SRRM2,TPSAB1,PDIA2,ZNF75A,ZNF174,USP7,RHOT2
Cytoband	19p13.3	19p13.3		6.186e-06	0.003285	47	247	ABHD17A,REXO1,RANBP3,KHSRP,HCN2,BSG,AP3D1,DIRAS1,CAPS,CDC34,ZNF77,CIRBP,CACTIN,RPL36,CSNK1G2,SAFB2,MRPL54,TPGS1,ADGRE1,APC2,THEG,ZBTB7A,FZR1,DOT1L,FUT3,FUT6,LSM7,C19orf70,ATCAY,NDUFA11,MLLT1,MBD3,UHRF1,MIER2,POLR2E,POLRMT,FSD1,PTBP1,ONECUT3,MIR7-3HG,RPS15,HSD11B1L,PLIN5,IZUMO4,SCAMP4,STK11,TCF3
Cytoband	16q22.1	16q22.1		3.071e-05	0.01087	26	114	CES2,FUK,CDH1,CDH5,CTRL,PARD6A,DYNC1LI2,MTSS1L,NIP7,FAM96B,VPS4A,WWP2,HAS3,TMEM208,EXOC3L1,PSKH1,PSMB10,FAM65A,ELMO3,FBXL8,DDX28,SNTB2,TERF2,IL34,EDC4,GFOD2
Transcription Factor Binding Site	V$AP2ALPHA_01	V$AP2ALPHA_01		4.138e-05	0.02536	59	195	ADRA2C,TEAD2,GAS7,CDC14A,EIF3A,LDB1,MAP3K6,CREB3L1,CIAO1,NSMF,MAFB,DMPK,HNRNPDL,DGCR2,DRD2,DSCAM,LHX6,ERF,ETV4,ATP5H,YTHDF2,SEMA6C,CIB1,CXXC5,PABPC1,NDST1,LTA,SMAD7,MAP1B,MAP4,MFNG,MAP3K11,TMEM208,RCOR2,NFATC3,NFIB,NOTCH3,PAK3,DLL4,PPARD,PPP2R5B,PTGIR,PTMA,PTPRG,RARG,RXRB,ATF5,NACC1,SIX1,SLC6A11,SOX10,SP4,ADGRL3,JADE2,CBX6,UBTF,LRP8,BAG6,SLC25A28
Gene Family	RNF	RING-type zinc fingers	genenames.org	2.625e-08	3.307e-06	46	213	BRAP,CBLB,RNF32,RNF166,RNF7,TRAF4,TRIM10,TRIM17,RNF41,RNF181,BFAR,PCGF3,MEX3A,TRIM38,PCGF5,TRIM3,RBCK1,TRIM63,ZNRF1,TRIM5,RNF207,UHRF1,PML,TRIM44,BIRC7,RNF43,MARCH1,RNF31,TRIM68,TRIM27,RING1,RNF122,TRIM36,RNF34,TRIM45,RNF130,DTX4,RNF175,CBLC,CNBP,RAD18,RNF113A,RNF103,TRIM8,TRIM15,TRIM54
Gene Family	MRPL	Mitochondrial ribosomal protein L genes	genenames.org	5.912e-06	0.0002317	16	50	MRPL54,MRPL10,MRPL35,MRPL48,MRPL43,MRPL18,MRPL15,MRPL50,MRPL55,MRPL16,MRPL20,MRPL23,MRPL41,MRPL36,MRPL32,MRPL9
Gene Family	TRIM	Tripartite motif-containing family	genenames.org	6.026e-06	0.0002317	19	67	TRIM14,TRIM10,TRIM17,TRIM38,TRIM3,TRIM63,TRIM5,TRIM50,PML,TRIM44,TRIM68,TRIM27,TRIM62,TRIM36,TRIM45,TRIM29,TRIM8,TRIM15,TRIM54
Gene Family	PSM	Proteasome (prosome, macropain) subunit genes	genenames.org	7.357e-06	0.0002317	18	62	PSMA3,PSMA5,PSMA7,PSMB1,PSMB3,PSMB4,PSMB8,PSMB9,PSMB10,PSMC1,PSMC2,PSMC5,PSMD1,PSMD4,PSMD8,PSMD11,PSMD13,PSME1
Gene Family	CD	CD molecules	genenames.org	1.061e-05	0.0002674	48	276	ABCB1, ACKR1, BSG, CCR1, CCR8, CD14, CD2, CD209, CD244, CD247, CD276, CD3D, CD3G, CD44, CD48, CD5, CD53, CD6, CD81, CD84, CD99, CDH1, CDH5, ERBB2, FCGR2A, FCGR3B, FCRL5, FGFR1, FUT3, GYPB, GYPC, ICAM1, IFITM1, IL6ST, IL9R, ITGAE, KIR3DL1, KLRD1, LAIR1, LIFR, MELTF, MRC2, NCR2, PTGFRN, PVR, SIGLEC7, TNFRSF10A, TNFSF13B
Gene Family	ZFYVE	Zinc fingers, FYVE type	genenames.org	5.905e-05	0.00124	11	31	EEA1,WDFY1,FGD2,WDFY4,ZFYVE28,ZFYVE16,FGD5,FYCO1,RUFY1,RUFY3,RBSN
Gene Family	EMID	EMI domain containing genes	genenames.org	0.00012	0.002161	5	7	EMILIN3,EMILIN2,EMILIN1,MMRN2,EMID1
Gene Family	ALKB	Alkylation repair homologs	genenames.org	0.0002957	0.004657	5	8	ALKBH1,ALKBH6,ALKBH4,ALKBH5,ALKBH3
Gene Family	NFAT	NFAT Gene Family	genenames.org	0.000338	0.004733	4	5	NFATC1,NFATC2,NFATC3,NFATC4
Gene Family	ALDH	Aldehyde dehydrogenases	genenames.org	0.001053	0.01327	7	19	ALDH2,ALDH3A1,ALDH1B1,ALDH3B1,ALDH4A1,ALDH7A1,ALDH18A1
Coexpression	17023574-TableS1	Human BoneMarrow_Zhan07_2181genes	GeneSigDB	7.083e-28	8.256e-24	406	1663	ABHD17A,ZNF512B,UXT,CRAMP1,TPST2,PTPMT1,SLC25A6,IKBKAP,IFITM1,MKNK1,CHID1,EIF3F,EIF3H,ATP5C1,ATP5G2,EDF1,AUP1,BAG1,MLKL,DST,TMEM50B,SLC25A20,NUDT16,CAPN2,CAST,CARS,RPL14,CCNA2,CCNH,USP8,SEC22C,CD53,TMSB10,ARHGEF2,BUB3,PTER,HMGN3,SNAP29,CIRBP,KIF3B,GRHPR,CLNS1A,TJP2,MED26,RPL36,COPB1,COX4I1,COX5B,NELFB,COX6C,COX8A,NSL1,CREBBP,TMEM87A,PREPL,TIPARP,NCOR2,RNF7,FAM32A,CSK,SOCS5,MDC1,CST3,FCRL5,NEXN,SE…
Coexpression	15474998-tableS1c	Mouse StemCell_Lindmark04_2514genes	GeneSigDB	1.595e-25	6.541e-22	451	1951	ACOX1,ADARB1,ADSL,AK1,AK2,ALDH2,STX7,TEAD2,ANXA6,APOE,APRT,CASK,RHOA,ARHGDIB,ARNT,ARSA,EIF3A,EIF3C,EIF3D,HAMP,VAMP8,ATP5A1,ALDH7A1,ATP5C1,ATP5G2,ATP6V1C1,ATP6V0A1,AZGP1,ADGRB1,LDB1,BTD,KLF9,DDX18,EIF2B4,EIF2B5,C1QC,C3AR1,PTTG1IP,NSMCE1,TAF1B,CAPN2,CLIC3,CAPZB,CARS,CASP2,SLC7A7,MAP3K6,CCNA2,CCNF,USP10,USP8,CD2,CD3G,CD247,TNFRSF8,SYNGR1,CD44,CD48,CD53,CD79B,CD81,TMSB10,BUB3,CDC25A,CDC34,CDH4,AURKB,…
Coexpression	M12921	Genes up-regulated in brain from patients with Alzheimer's disease.	MSigDB C2: CGP Curated Gene Sets (v5.1)	1.683e-25	6.541e-22	403	1690	NCOA3,DGCR14,ACAA1,RBM10,ACVR1B,SCAF4,BRAP,OSBPL11,AIM1,AK1,AK2,CUL4A,RANBP3,AOC2,CDC14A,CDK10,KHSRP,PDLIM4,CASK,JRK,RNASET2,KCNK5,DCBLD2,EDF1,AZGP1,BAD,BAG1,FGF18,BGN,CD84,DST,PER2,KLF9,KLF5,DDX18,EIF2B5,C1S,CACNA1G,TIMELESS,C5,MYRF,LDLRAD4,PTTG1IP,C21orf2,CACNA1A,ATP6V0E1,CAST,HIP1R,CASP6,CTDSP1,CBLB,USP10,LATS1,CD44,CDC25B,CDC34,CDH4,ADGRG1,HMGN3,VAMP3,LONP1,FAM60A,KIF3B,CLU,SUN2,TJP2,ARMC8,CO…
Coexpression	19843711-TableS1	Human Kidney_Sallustio10_2134genes_DiscriminatedARPCsFromRPTEC/MSC	GeneSigDB	1.599e-22	4.659e-19	392	1688	NRIP1,RBM10,ACTC1,ACTN1,ACVR1B,ADARB1,AK1,AK2,C1QTNF3,AKR1B1,ANK1,SLC25A6,POGK,APEH,IFITM1,APOE,CDC14B,PDLIM4,STS,RNASET2,EIF3A,EIF3C,EIF3D,VAMP8,ATP2A2,DCBLD2,ATP2B4,ATP5A1,ATP5C1,B4GALT4,ATP5G3,KCTD12,CFB,BGN,PER2,BSG,SQSTM1,KLF9,DDX18,MCM3AP,EIF2S2,AP1G2,C1S,RAB29,PTTG1IP,CAPG,CAST,CAPZB,CARS,HIP1R,CASP6,RPL14,SLC7A7,CBLB,CCKAR,CCND2,USP10,SYNGR2,CD44,CD81,REPS2,CDC25B,SLC16A7,IL32,CEBPG,ADGRG…
Coexpression	19843711-TableS2	Human Kidney_Sallustio10_2134genes_CompleteListAnalysis	GeneSigDB	7.302e-22	1.702e-18	387	1674	NRIP1,RBM10,ACTC1,ACTN1,ACVR1B,ADARB1,AK1,AK2,C1QTNF3,AKR1B1,ANK1,SLC25A6,POGK,APEH,IFITM1,APOE,CDC14B,PDLIM4,STS,RNASET2,EIF3A,EIF3C,EIF3D,VAMP8,ATP2A2,DCBLD2,ATP2B4,ATP5A1,ATP5C1,B4GALT4,ATP5G3,KCTD12,CFB,BGN,PER2,BSG,SQSTM1,KLF9,DDX18,MCM3AP,EIF2S2,AP1G2,C1S,RAB29,PTTG1IP,CAPG,CAST,CAPZB,CARS,HIP1R,CASP6,RPL14,SLC7A7,CBLB,CCND2,USP10,SYNGR2,CD44,CD81,REPS2,CDC25B,SLC16A7,IL32,CEBPG,ADGRG1,SQRD…
Coexpression	17676974-TableS2	Mouse StemCell_Chambers07_1521genes	GeneSigDB	2.187e-21	4.249e-18	270	1059	ABHD6,SCYL1,METAP1D,ACVR2B,REXO1,ADCY9,ANXA9,CARNS1,CRAMP1,DHX16,TEAD2,VPS18,RANBP3,ANXA6,LEMD2,NDST2,KCNAB2,CAPRIN2,FAM173A,RNASEH1,VAMP8,VAMP4,EDF1,AUP1,BMP1,LDB1,MCM3AP,EIF2B4,EIF2B2,AP1G2,TIMELESS,NSMCE1,CACNA1A,CAPG,HIP1R,CASP6,RPL14,CCND2,TNFRSF13C,CD79B,CDK5,GTF3C5,TBCB,CLCN5,RECQL4,PEX16,MAP4K4,COMT,COX4I1,COX5B,ZC3H18,NGDN,PITPNM1,NCOR2,CSNK1G2,CSNK2A2,SAFB2,SF3B5,AQR,ATPAF2,CYC1,TMEM219…
Coexpression	16872506-SuppTable1	Human Leukemia_Yukinawa06_2000genes	GeneSigDB	8.996e-21	1.498e-17	352	1505	NCOA3,ACAA1,S100A14,SNX21,ADORA1,AK2,ALDH2,UXT,ALDH1B1,WDFY1,GNPAT,ADCY4,POGK,APEH,IFITM1,APRT,PDLIM4,SLC26A7,EIF3C,ATM,EIF3D,ATP2A2,ATP5A1,ATP5C1,EDF1,BBS1,BCR,TSC22D1,PYGO2,SQSTM1,SLC5A6,MCM3AP,EIF2S2,C1QC,NUDT16,CAPG,CARS,CASP1,RPL14,CD14,SYNGR2,CD63,CD81,TMSB10,AURKB,CDKN2A,ADGRG1,SQRDL,CIRBP,LONP1,CLN3,CLTA,CLTB,COL1A1,COL3A1,LETMD1,COMT,COX4I1,COX5B,COX6C,COX8A,SPAG7,CPT2,HIGD1A,NCOR2,RNF7,…
Coexpression	17210682-SuppTable2	Human Colon_Grade07_1950genes	GeneSigDB	2.182e-18	3.18e-15	351	1549	RBM10,S100A14,HIST1H2AK,ESYT2,AARS2,AGT,FBXO32,ZNF687,TPST2,STIM2,KIAA1522,RANBP3,AOC2,AIRE,IFITM1,KHSRP,CASK,ARHGDIB,CHID1,EIF3D,EIF3H,SLC2A11,ATP6V0A1,AUP1,ADGRB1,TNFRSF10A,HCN2,BGN,PRDM1,PYGO2,BTD,EIF2B5,GATS,AP1G2,ZNF598,AP3D1,TMEM50B,NSMCE1,TMPRSS6,CAPZB,RPL14,USP10,SYNGR2,SYNGR1,CD44,FIBP,CD63,CD81,TMSB10,ARHGEF2,CDC25B,CDKN2A,ADGRG1,LONP1,GRHPR,ASB6,TBC1D22A,CLK2,DDX23,ANKRD40,IL27RA,RPL36…
Coexpression	M4467	Genes down-regulated in comparison of neutrophils versusl monocytes.	MSigDB C7: Immunologic Signatures (v5.1)	2.301e-17	2.98e-14	78	200	NRIP1,GNPAT,EIF3A,EIF3D,ATP5G3,KCTD12,AUP1,CAPN2,SLC7A7,CD44,TMSB10,SLC16A7,TTC37,VCAN,CTSH,AQR,CYBB,CYC1,MAFB,DUSP3,CXorf40A,DNM1L,UTP18,METTL9,ESD,AKR1A1,TMEM147,TIMM17A,EIF3M,SYNCRIP,CCT4,C14orf166,TRAPPC2L,RUVBL2,IMP4,GNS,PWP1,GSTP1,PARK7,HNRNPA2B1,HNRNPD,IDH3B,IL10RA,KARS,KTN1,LGALS1,LGALS8,MAT2A,MGST3,NDUFA9,NDUFAB1,NDUFS1,NMT1,NONO,MRPL57,AHNAK,RIN2,PSMC5,PTPN2,PIH1D1,MCUB,RAN,RBM3,RECQL,N…
Coexpression	M2228	Genes down-regulated in erythroid progenitor cells from fetal livers of E13.5 embryos with KLF1 [GeneID=10661] knockout compared to those from the wild type embryos.	MSigDB C2: CGP Curated Gene Sets (v5.1)	7.694e-16	8.969e-13	415	1972	TSR2,RBM10,ACTN1,ACVR1B,MBD6,ESYT2,ARID1B,KIDINS220,GRK3,XPO5,OSBPL11,AK2,ALDH2,ALDH3B1,AKR1B1,ALOX5,CRAMP1,STIM2,C6orf89,KCNAB2,IKBKAP,IFITM1,CST7,WDFY4,METTL14,ARHGDIB,EIF3C,EIF4G3,VAMP4,MTMR9,KCTD12,RNMT,RIPK1,BCR,ALKBH1,MCM3AP,TIMELESS,FOXK1,TMEM50B,CAPG,CAST,CAPZB,HIP1R,CCND2,CERS5,CCNH,SEC22C,SYNGR2,CD44,CD48,CD53,BUB3,CDC25A,HACD1,XPR1,COPB2,TRIP13,INIP,VAMP3,TBCB,CACTIN,FAM60A,ABRACL,CLN3…
Coexpression Atlas	GSM605894_500	alpha beta T cells, T.8Eff.Sp.OT1.d15.LisOva, CD8+ CD45.1+, Spleen, avg-3	Immgen.org, GSE15907	3.478e-11	1.784e-07	108	376	EOMES,ESYT2,AIM1,TPST2,POGK,ANXA6,CST7,CDC14B,AR,ARL4D,KCNK5,GAB3,ATP2B4,PRDM1,BAIAP3,NLRC3,CAPN2,RUNX3,CD2,CD3D,CD3G,CD247,CD5,CD6,CD48,CDC25B,IL27RA,RNF166,CPM,PCED1B,CX3CR1,ZEB2,HDGFRP3,HS3ST3B1,NR1D2,ARL4C,RASGRP2,ZDHHC2,B3GNT5,KLF3,PHF21A,BIN2,ZDHHC18,NEBL,LAT,MAML2,FYN,CYTH4,IQGAP2,HOPX,GATA3,HCST,ZGPAT,APOBEC2,CECR5,GZMA,CA5B,B4GALT7,HLA-A,ID2,ZFHX2,KLRD1,LCK,LFNG,LGALS1,NFATC2,NFATC3,NKG7…
Coexpression Atlas	Facebase_RNAseq_e8.5_Hind Brain Neural Epithelium_2500_K2	FacebaseRNAseq_e8.5_Hind Brain Neural Epithelium_top-relative-expression-ranked_2500_k-means-cluster#2	FaceBase_RNAseq	1.179e-10	2.406e-07	217	933	ABHD17A,C8orf59,MIF4GD,ACTC1,ACTN1,ACVR2B,ISY1,NUFIP2,IKBKAP,KHSRP,ARRB1,DCBLD2,EDF1,ADAM19,DDX18,PPP1R35,ZNF598,ATP6V0E1,CAPZB,RPL14,CCNF,ARHGEF2,CDC34,CDH5,PDLIM7,ENOPH1,TBCB,CACTIN,LONP1,ABRACL,GRHPR,CLNS1A,FAM19A5,MED26,RPL36,POLR1A,COX4I1,COX8A,BCAR1,HIGD1A,CSK,CSNK2A2,RPS19BP1,GEMIN4,CTNNA1,SF3B5,EMC6,ROMO1,DCTD,B3GAT3,WDR1,AMMECR1,THOC1,DTYMK,TMED5,MRPL54,DUT,DERL2,EXOSC1,TPGS1,LSM12,FEM1B…
Coexpression Atlas	gudmap_developingGonad_e11.5_testes_1000	DevelopingGonad_e11.5_testes_emap-3226_top-relative-expression-ranked_1000	Gudmap Mouse MOE430.2	1.916e-10	2.406e-07	199	843	NRIP1,ACTN1,KIDINS220,AK2,ANXA6,IFITM1,CASK,EIF3A,EIF3C,ATP5G2,EDF1,BMP1,LDB1,BSG,MYRF,NEUROD4,CAPZB,TMSB10,ARHGEF2,SRPRB,VAMP3,SCAF1,CLNS1A,FADS2,MED27,ANKRD40,RASAL2,COL1A1,MAPK8IP1,TP53I11,COX8A,COX15,TIPARP,TRAF4,SART3,ARHGAP32,BCLAF1,DAG1,DBI,SREK1,CDCA2,DGCR2,TPRKB,DNM1L,RBM6,CHCHD2,ELAVL4,TSHZ1,CTTN,HNRNPR,SAP18,SCAND1,CITED2,FZR1,MEX3A,FGFR1,ANAPC5,FOXC1,SYNCRIP,FOXC2,ISYNA1,CXXC5,ANAPC11…
Coexpression Atlas	gudmap_developingGonad_e11.5_testes and mesonephros_1000	DevelopingGonad_e11.5_testes and mesonephros_emap-3226_top-relative-expression-ranked_1000	Gudmap Mouse MOE430.2	2.133e-10	2.406e-07	199	844	NRIP1,ACTC1,KIDINS220,AK2,RGS5,ANXA6,CASK,TMEM108,EIF3A,EIF3C,ATP5G2,EDF1,ADAM19,BMP1,LDB1,BSG,MYRF,CAPZB,TMSB10,ARHGEF2,SRPRB,VAMP3,CLNS1A,FADS2,MED27,RASAL2,COL1A1,MAPK8IP1,COX8A,COX15,TRAF4,SAFB2,SF3B5,SART3,ARHGAP32,BCLAF1,SCRN1,DBI,SREK1,SLC38A10,TMED5,TPRKB,DNM1L,RBM6,CHCHD2,ELAVL4,TSHZ1,CTTN,HNRNPR,DCAF7,ZDHHC2,SAP18,SCAND1,WAC,CITED2,FZR1,MEX3A,FGFR1,ANAPC5,FOXC1,SYNCRIP,FOXC2,HACD3,ANAPC…
Coexpression Atlas	gudmap_RNAseq_e15.5_Endothelial_2500_K1	gudmap_RNAseq_e15.5_Endothelial_2500_K1	Gudmap RNAseq	2.346e-10	2.406e-07	298	1378	ABHD17A,ABHD6,ADARB1,PLEKHG5,HIST1H2AK,HIST1H4D,ARHGAP31,AK2,BAHCC1,TPST2,ADCY4,STIM2,PPFIBP1,ANXA6,GAS7,FAM131A,RHOA,ARSA,YIF1B,LINC00116,FAM173A,VAMP8,ATP2B4,ATP5C1,ATP5G2,ATP5G3,ADAM19,BAD,ZSCAN25,WISP1,APLN,BTD,NLRC3,LDLRAD4,NSMCE1,ATP6V0E1,F2RL3,HIP1R,SLC7A7,SYNGR2,CD81,TMSB10,ARHGEF2,CDH5,NREP,SQRDL,CIRBP,SCAF1,CIAO1,CLTA,PEX16,KCNK6,RPL36,COX5B,TP53I11,ATL3,COX8A,BCAR1,ATF6B,ABCG1,CELSR1,V…
Coexpression Atlas	gudmap_RNAseq_e15.5_Mesangium_2500_K2	gudmap_RNAseq_e15.5_Mesangium_2500_K2	Gudmap RNAseq	3.115e-10	2.492e-07	283	1299	TSR2,EMILIN3,KIAA1161,AK2,BAHCC1,TEAD2,ANXA6,IFITM1,FAM173A,CHID1,EIF3D,RNASEH1,ATP5A1,ALDH7A1,ATP5C1,ATP5G2,ATP5G3,KCTD12,ADAM19,BAD,FGF18,WISP1,BMP1,SQSTM1,MYRF,NSMCE1,S100G,TM4SF5,RPL14,SYT7,CREB3L1,CD63,CDH4,CFTR,NREP,CIRBP,TBCB,SCAF1,ABRACL,GRHPR,CLU,CIAO1,CLTA,MAPK8IP1,RPL36,ADAMTS2,COX5B,COX6C,ATF6B,MAD2L1BP,ZBTB46,CSK,RPS19BP1,CFAP61,CHTOP,SF3B5,SZRD1,EMC6,ROMO1,PHF19,BRINP1,AIF1L,DCTD,SE…
Coexpression Atlas	GSM605901_500	alpha beta T cells, T.8Eff.Sp.OT1.d8.LisOva, CD8+ CD45.1+, Spleen, avg-3	Immgen.org, GSE15907	3.402e-10	2.492e-07	106	380	EOMES,ESYT2,AIM1,TPST2,POGK,ANXA6,KCNAB2,CST7,CDC14B,ARL4D,KCNK5,GAB3,ATP2B4,PRDM1,BAIAP3,NLRC3,CAPN2,RUNX3,CD2,CD3D,CD3G,CD247,CD5,CD6,CD48,CDC25B,IL27RA,RNF166,CPM,CX3CR1,ZEB2,E2F2,ARL4C,RASGRP2,ZDHHC2,B3GNT5,KLF3,PHF21A,CITED2,BIN2,ZDHHC18,NEBL,ARL6IP5,LAT,MAML2,FYN,IQGAP2,HOPX,GATA3,ZGPAT,APOBEC2,CECR5,GZMA,CA5B,B4GALT7,HLA-A,SMYD1,ID2,KLRD1,LAIR1,LCK,LFNG,LGALS1,NFATC3,NKG7,ABCB1,SERPINB9,AH…
Coexpression Atlas	gudmap_RNAseq_e15.5_Endothelial_2500	gudmap_RNAseq_e15.5_Endothelial_2500	Gudmap RNAseq	4.856e-10	3.113e-07	377	1829	ABHD17A,ABHD6,ADARB1,PLEKHG5,HIST1H2AK,HIST1H4D,ARHGAP31,DEFB124,AK2,ALDH3B1,EXOC3L2,BAHCC1,TPST2,ADCY4,STIM2,ARHGAP23,PI16,PPFIBP1,ANXA6,GAS7,FAM131A,RHOA,ARRB1,ARSA,YIF1B,LINC00116,FAM173A,VAMP8,ATP2B4,ATP5C1,ATP5G2,ATP5G3,ADAM19,BAD,ZSCAN25,PRDM1,MLKL,WISP1,APLN,BTD,SQSTM1,NLRC3,LDLRAD4,NSMCE1,ATP6V0E1,F2RL3,HIP1R,CAV2,SLC7A7,SYT7,SYNGR2,CD81,TMSB10,ARHGEF2,RASSF9,CDH5,NREP,SQRDL,CIRBP,SLC9A3R…
Coexpression Atlas	gudmap_RNAseq_p2_CD2APMEISWT_2500	gudmap_RNAseq_p2_CD2APMEISWT_2500	Gudmap RNAseq	9.727e-10	5.201e-07	374	1822	SNX21,ADORA1,ESYT2,ARHGAP31,DEFB124,AK1,C1QTNF1,MICAL3,ALDH2,FBXO32,BCAR3,ALDH3B1,EXOC3L2,ADCY4,SORBS2,ARHGAP23,PI16,RGS5,PPFIBP1,ZBTB4,APBB2,FAM131A,APOE,KLK3,AR,ARHGDIB,ARRB1,AOC3,LINC00116,FAM173A,VAMP8,ATP1B2,DCBLD2,AUP1,CDS2,BAD,PCMTD1,CFB,BGN,MLKL,BMX,BTD,SQSTM1,KLF9,C1S,CAPN5,RAB29,LDLRAD4,PTTG1IP,TMEM50B,ZNF697,CACNA1A,S100G,ATP6V0E1,CAPG,CAPN2,CAST,CAV2,CBLB,MAP3K6,CD14,SYNGR2,CD53,CD63,…
Coexpression Atlas	gudmap_developingGonad_P2_testes_1000_k2	DevelopingGonad_P2_testes_emap-30171_k-means-cluster#2_top-relative-expression-ranked_1000	Gudmap Mouse MOE430.2	1.067e-09	5.201e-07	98	349	AK2,EIF3A,EIF3C,BMP1,LDB1,BSG,CAPZB,TMSB10,SRPRB,VAMP3,RASAL2,COX15,ARHGAP32,SCRN1,DBI,SLC38A10,TPRKB,DNM1L,RBM6,CHCHD2,CTTN,HNRNPR,SAP18,SCAND1,WAC,FGFR1,ANAPC5,ANAPC11,SARNP,YKT6,ZFR,GATA6,EHMT2,GLE1,SPIN1,SF3A3,FAF1,NISCH,HADHA,TGIF2,CADM4,HSBP1,NDST1,KLC1,LMAN1,SMAD1,MAF,IER5L,NNAT,POLE3,ERI3,SEC61A1,EXOSC10,PPP2R5E,PSAP,PSMD4,PSMD11,RPP25,PTMS,PURB,PEX19,BRD2,RPS15,MEG3,RRM1,SEPW1,SFPQ,SFRP1…
Computational	MORF_DAP3	Neighborhood of DAP3	MSigDb: C4 - CGN: Cancer Gene Neighborhood	1.043e-05	0.009018	60	179	C21orf33,ATP5G3,EIF2B4,EIF2B5,CAPZB,FIBP,BUB3,CLNS1A,COX4I1,COX5B,NELFB,COX8A,CTBP1,VGLL4,CYC1,HUWE1,ARPC5,LRPPRC,TMEM147,LYPLA1,HAX1,ANAPC5,CCT7,TBL3,TRAPPC3,AHCYL1,SERP1,RUVBL2,JTB,PARK7,PHB2,IDH3B,KARS,NDUFS3,NDUFV1,NONO,OXA1L,PGK1,PIN1,POLR2H,PSMB1,PSMB3,PSMB4,PSMD8,RAN,MRPL23,DNAJC8,SNRPA,XPO7,DNPEP,CCT3,TUFM,UBE2L3,XRCC5,YWHAB,YWHAZ,CNBP,MRPL9,STARD7,BAG6
Computational	MORF_CTBP1	Neighborhood of CTBP1	MSigDb: C4 - CGN: Cancer Gene Neighborhood	4.558e-05	0.01538	51	152	C21orf33,ACAA1,RHOA,AP3D1,CAPZB,CLTA,COX4I1,COX5B,CSK,CTBP1,CYC1,PIEZO1,EFCAB14,DIAPH1,WDR1,MTDH,LYPLA1,ANAPC5,CCT7,TRAPPC3,XRCC6,JTB,GNB1,HADHA,HDAC1,LYPLA2,PARK7,IDH3B,KARS,NDUFS3,NDUFV1,NONO,PGK1,PIN1,PSMB1,PTBP1,RAN,MRPL23,MRPS12,DNAJC8,SUMO3,XPO7,TARDBP,UBE2L3,XRCC5,YWHAB,YWHAZ,CNBP,MRPL9,STARD7,BAG6
Computational	GCM_NF2	Neighborhood of NF2	MSigDb: C4 - CGN: Cancer Gene Neighborhood	5.335e-05	0.01538	75	248	C21orf33,AP2A1,CRAMP1,ATP2B2,RIPK1,SEC22C,ASB6,ANKRD40,MAPK8IP1,SUMF2,SIN3A,RALGPS1,CHTOP,WSB1,GMEB2,LRIG2,TINF2,DYNC1I2,RNF41,MRPL10,EMC8,COG5,ANAPC5,POLDIP3,FAM213A,TMEM138,RAB14,STAMBP,TAF9B,ZFR,YME1L1,PRDM4,GSPT1,GTF2A1,KLHL17,PIGS,LIG3,C16orf72,MBD3,COMMD9,MYO9A,NF2,NUMA1,MTRF1L,TNPO2,ALKBH5,IMPAD1,ADPRHL2,FAM65A,PTCD3,RAN,OGFOD1,C7orf43,VPS53,CHD9,ARFGAP1,GLT8D1,CAND1,WSB2,MAPK8IP3,ATG4B,PA…
Computational	MORF_AP3D1	Neighborhood of AP3D1	MSigDb: C4 - CGN: Cancer Gene Neighborhood	0.0001335	0.02887	42	123	ATP5G3,EIF2S2,AP3D1,CAPZB,CARS,COX5B,NCOR2,CTBP1,WDR1,ARPC5,HAX1,ANAPC5,DCTN2,CCT7,TRAPPC3,XRCC6,AHCYL1,RUVBL2,GNB1,HDAC1,IDH3B,IFRD1,KARS,NDUFS2,NONO,PGK1,PIN1,PSMB1,PSMD1,PTBP1,RBMS1,DNAJC8,SNRPA,XPO7,SSB,TARDBP,UBE2L3,XRCC5,YWHAB,STARD7,BAG6,RTN4
Computational	MORF_FBL	Neighborhood of FBL	MSigDb: C4 - CGN: Cancer Gene Neighborhood	0.0002	0.03461	42	125	ATP5A1,ATP5G3,RPL14,FIBP,BUB3,AURKB,CLNS1A,CYC1,SERBP1,FBL,TMEM147,LYPLA1,ANAPC5,CCT7,TBL3,LSM7,XRCC6,RUVBL2,JTB,PARK7,PHB2,IDH3B,ILF3,KARS,NDUFS3,NDUFV1,RPL10A,NONO,POLE3,CYCS,PSMB1,PSMD8,RAN,SUMO3,SNRPA,TAF11,TARDBP,CCT3,TUFM,UBE2L3,MRPL9,STARD7
Computational	MORF_RAN	Neighborhood of RAN	MSigDb: C4 - CGN: Cancer Gene Neighborhood	0.0002982	0.04299	72	248	C21orf33,ATP5C1,ATP5G3,RPL14,FIBP,BUB3,CLNS1A,CLTA,COX4I1,COX5B,COX6C,COX8A,CTBP1,CYC1,HUWE1,UTP18,MTDH,FBL,TMEM147,LYPLA1,HAX1,ANAPC5,DCTN2,CCT7,PABPC1,XRCC6,RUVBL2,JTB,PWP1,HDAC1,PARK7,PHB2,IDH3B,KARS,MIF,NDUFAB1,NDUFS3,NDUFV1,NONO,POLE3,CYCS,PGK1,POLR2H,PPIA,PSMB1,PSMB3,PSMB4,PSMC1,PSMD8,PTBP1,COMMD4,RAC1,RAN,RPL18,RPL23A,MRPL23,MRPS12,RPS12,RPS27A,DNAJC8,SUMO3,SNRPA,TCEB1,TARDBP,CCT3,TUFM,UBE…
MicroRNA	miR-138:PicTar	miR-138:PicTar	PicTar	6.699e-09	2.298e-05	115	421	SNX21,PLEKHG5,CCDC97,KLF11,SORBS2,ANK1,ANXA6,ZBTB4,GAS7,MKNK1,KCTD12,PELI3,KLF9,GATS,CTDSP1,USP10,CLK2,CLNS1A,SIN3A,TIPARP,NSMF,CSNK1G2,LRRC14,CTNND2,LAPTM4A,HDAC4,NEK9,ZEB2,MYEF2,MSI2,JOSD1,CRYZL1,DSCAM,DNAJB6,DESI2,LSM12,ARL4C,AGO1,EPB41L1,SEZ6,EPHA8,ANKRD13B,ESR1,PHF21A,LYPLA1,ZER1,NEBL,NBEA,IGF2BP2,HOOK3,MEGF11,SLX4,GLI2,ZNRF1,HRH3,RNF207,EIF6,KPNA3,MAT2A,MECP2,MAP3K11,MNT,MOCS1,GIT1,C16orf72…
MicroRNA	hsa-miR-4313:mirSVR_lowEffct	hsa-miR-4313:mirSVR_nonconserved_lowEffect-0.1-0.5	MicroRNA.org	1.401e-07	0.0001769	271	1243	TSR2,AMER1,ASPHD1,ACVR1B,LRRC43,ADARB1,KIAA1161,BRAP,RHPN1,ADRA2C,KIAA1324,AK1,MICAL3,CCDC97,ZNF687,TEAD2,ZBTB4,BLZF1,LINC00173,ASL,AOC3,BBS1,CD84,BMP1,BMP7,SYNJ2,BTD,EIF2B4,GPC2,F2RL3,CAST,CARS,CASP6,NEMF,ARHGEF2,IL32,CHRNA2,INIP,SNAP29,CIRBP,GRHPR,CLU,TJP2,TBX4,COL13A1,SMARCAL1,GOSR1,SPAG7,TMEM87A,TRAF4,MICAL2,DYNLL2,TMEM37,VGLL4,FCRL5,GGA1,CHTOP,SZRD1,CYC1,TMEM219,SYT12,ZFYVE16,AIF1L,COPS7A,TH…
MicroRNA	hsa-miR-324-3p:mirSVR_lowEffct	hsa-miR-324-3p:mirSVR_nonconserved_lowEffect-0.1-0.5	MicroRNA.org	1.547e-07	0.0001769	395	1917	ACACB,RBM10,ACTC1,MBD6,CSMD2,ADARB1,KIAA1161,ADORA1,ADSL,AARS2,AGA,OSBPL1A,OSBPL11,C1QTNF1,MICAL3,CARNS1,BAHCC1,CUL4A,KIF6,FGD2,POGK,ANXA6,AOAH,ZBTB4,NDST2,KCNAB2,APBB2,PPFIA3,KLK3,PDLIM4,STS,ASL,GAB3,CHID1,SLC2A11,AZGP1,CDS2,BCR,PYGO2,KLF5,NLRC3,ZNF689,CAPS,CASP2,ADCK2,CASQ2,CD247,CD6,DYRK1B,CDC25A,CDC25B,CDH5,CDH15,COPB2,CHGA,ABRACL,SUN2,DERL3,TJP2,DDX23,PLA2G4F,RNF32,COL6A1,SUMF2,SMARCAL1,TMEM…
MicroRNA	hsa-miR-1913:mirSVR_lowEffct	hsa-miR-1913:mirSVR_nonconserved_lowEffect-0.1-0.5	MicroRNA.org	5.519e-07	0.0002443	358	1735	RBM10,ACTC1,MBD6,CSMD2,ADARB1,KIAA1161,ADORA1,ADSL,AARS2,AGA,OSBPL1A,OSBPL11,C1QTNF1,MICAL3,CARNS1,BAHCC1,KIF6,FGD2,POGK,ANXA6,AOAH,ZBTB4,NDST2,KCNAB2,APBB2,KLK3,STS,ASL,GAB3,CHID1,SLC2A11,CDS2,BCR,PYGO2,KLF5,NLRC3,ZNF689,CAPS,ADCK2,CD247,CD6,NEMF,DYRK1B,CDC25A,CDC25B,CDH5,CDH15,COPB2,CHGA,INIP,ABRACL,SUN2,DERL3,TJP2,DDX23,PLA2G4F,RNF32,COL6A1,SMARCAL1,TMEM87A,NSMF,FEZ1,MICAL2,TMEM37,APPL1,CTNNA1…
MicroRNA	hsa-miR-130b:TargetScan	hsa-miR-130b:TargetScan	TargetScan	6.409e-07	0.0002443	168	722	C9orf69,NCOA3,KLF11,STIM2,USP28,PHF12,ZBTB4,AR,CAPRIN2,ATP2B2,DCBLD2,MTMR9,TSC22D1,LDLRAD4,TMEM50B,CAST,CAV2,RUNX3,CHRNB2,MID1IP1,CLCN5,MAP4K4,PCYT1B,BAG5,CLOCK,GDA,CSF1,RALGPS1,CHD5,SOCS5,APPL1,VGLL4,SMCR8,SZRD1,SECISBP2L,TANC2,PHACTR2,SERBP1,SNPH,GIT2,SPATA2,ZEB2,MAFB,DNM2,BCL2L11,E2F2,AGO1,RNF41,TSHZ1,EPB41L1,ZDHHC2,EPHB4,EPS15,ERBB3,ERBB4,PHF20,ESR1,KLF3,ACSL4,DLC1,PCGF5,TRIM3,TGOLN2,SNX5,IQG…
MicroRNA	hsa-miR-301a:TargetScan	hsa-miR-301a:TargetScan	TargetScan	6.409e-07	0.0002443	168	722	C9orf69,NCOA3,KLF11,STIM2,USP28,PHF12,ZBTB4,AR,CAPRIN2,ATP2B2,DCBLD2,MTMR9,TSC22D1,LDLRAD4,TMEM50B,CAST,CAV2,RUNX3,CHRNB2,MID1IP1,CLCN5,MAP4K4,PCYT1B,BAG5,CLOCK,GDA,CSF1,RALGPS1,CHD5,SOCS5,APPL1,VGLL4,SMCR8,SZRD1,SECISBP2L,TANC2,PHACTR2,SERBP1,SNPH,GIT2,SPATA2,ZEB2,MAFB,DNM2,BCL2L11,E2F2,AGO1,RNF41,TSHZ1,EPB41L1,ZDHHC2,EPHB4,EPS15,ERBB3,ERBB4,PHF20,ESR1,KLF3,ACSL4,DLC1,PCGF5,TRIM3,TGOLN2,SNX5,IQG…
MicroRNA	hsa-miR-454:TargetScan	hsa-miR-454:TargetScan	TargetScan	6.409e-07	0.0002443	168	722	C9orf69,NCOA3,KLF11,STIM2,USP28,PHF12,ZBTB4,AR,CAPRIN2,ATP2B2,DCBLD2,MTMR9,TSC22D1,LDLRAD4,TMEM50B,CAST,CAV2,RUNX3,CHRNB2,MID1IP1,CLCN5,MAP4K4,PCYT1B,BAG5,CLOCK,GDA,CSF1,RALGPS1,CHD5,SOCS5,APPL1,VGLL4,SMCR8,SZRD1,SECISBP2L,TANC2,PHACTR2,SERBP1,SNPH,GIT2,SPATA2,ZEB2,MAFB,DNM2,BCL2L11,E2F2,AGO1,RNF41,TSHZ1,EPB41L1,ZDHHC2,EPHB4,EPS15,ERBB3,ERBB4,PHF20,ESR1,KLF3,ACSL4,DLC1,PCGF5,TRIM3,TGOLN2,SNX5,IQG…
MicroRNA	hsa-miR-301b:TargetScan	hsa-miR-301b:TargetScan	TargetScan	6.409e-07	0.0002443	168	722	C9orf69,NCOA3,KLF11,STIM2,USP28,PHF12,ZBTB4,AR,CAPRIN2,ATP2B2,DCBLD2,MTMR9,TSC22D1,LDLRAD4,TMEM50B,CAST,CAV2,RUNX3,CHRNB2,MID1IP1,CLCN5,MAP4K4,PCYT1B,BAG5,CLOCK,GDA,CSF1,RALGPS1,CHD5,SOCS5,APPL1,VGLL4,SMCR8,SZRD1,SECISBP2L,TANC2,PHACTR2,SERBP1,SNPH,GIT2,SPATA2,ZEB2,MAFB,DNM2,BCL2L11,E2F2,AGO1,RNF41,TSHZ1,EPB41L1,ZDHHC2,EPHB4,EPS15,ERBB3,ERBB4,PHF20,ESR1,KLF3,ACSL4,DLC1,PCGF5,TRIM3,TGOLN2,SNX5,IQG…
MicroRNA	hsa-miR-130a:TargetScan	hsa-miR-130a:TargetScan	TargetScan	6.409e-07	0.0002443	168	722	C9orf69,NCOA3,KLF11,STIM2,USP28,PHF12,ZBTB4,AR,CAPRIN2,ATP2B2,DCBLD2,MTMR9,TSC22D1,LDLRAD4,TMEM50B,CAST,CAV2,RUNX3,CHRNB2,MID1IP1,CLCN5,MAP4K4,PCYT1B,BAG5,CLOCK,GDA,CSF1,RALGPS1,CHD5,SOCS5,APPL1,VGLL4,SMCR8,SZRD1,SECISBP2L,TANC2,PHACTR2,SERBP1,SNPH,GIT2,SPATA2,ZEB2,MAFB,DNM2,BCL2L11,E2F2,AGO1,RNF41,TSHZ1,EPB41L1,ZDHHC2,EPHB4,EPS15,ERBB3,ERBB4,PHF20,ESR1,KLF3,ACSL4,DLC1,PCGF5,TRIM3,TGOLN2,SNX5,IQG…
MicroRNA	hsa-miR-1908:mirSVR_lowEffct	hsa-miR-1908:mirSVR_nonconserved_lowEffect-0.1-0.5	MicroRNA.org	9.613e-07	0.0003062	188	830	DPF1,ASIC2,MBD6,ADORA1,GRK3,ARHGAP31,AK1,RGS5,PHF12,RANBP3,ZBTB4,APOE,PPFIA3,CDC14B,LINC00173,ALDH4A1,CHID1,ATP1B2,ATP6V0A1,RNMT,SLC5A6,CTDSP1,SYT7,LATS1,TNFRSF8,SYNGR2,ENTPD2,FIBP,CDH1,CDKN2A,IL32,ZNF503-AS2,SNAP29,CIRBP,SLC9A3R2,CLU,ASB6,CIAO1,CCR1,MAPK8IP1,HS3ST5,SPAG7,ZC3H18,CSF1,MICAL2,CTBP1,CFAP61,INO80B,CABLES1,DLG4,MAFB,WDR1,DMWD,FAM78B,DUSP7,TONSL-AS1,PLEKHA2,CLDN19,HDAC10,MTSS1L,EPHB4,A…
Drug	D004791	Enzyme Inhibitors	CTD	2.448e-19	1.237e-14	385	1659	TSR2,ACAT2,ACTC1,ACTN1,SCAF4,ZNF512B,ARID1B,ADSL,XPO5,NUFIP2,OSBPL11,AK2,ALB,AKR1B1,ZNF687,RANBP3,IKBKAP,KHSRP,ARNT,PHACTR4,EIF3D,EIF4G3,ATP2A2,SH3RF3,ATP5A1,KCTD12,RNMT,LRSAM1,BAG1,BSG,DDX18,MCM3AP,EIF2B4,EIF2S2,MALSU1,ZNF598,FOXK1,CAST,CAPZB,CARS,USP10,CD44,TRIP13,SRPRB,TBCB,SCAF1,CLNS1A,CLTB,MED26,RPL36,COPB1,BAG5,NSL1,SPAG7,FAM98A,SLC30A7,RNF7,CSE1L,CSF1,CSF2,CSK,MDC1,SAFB2,GEMIN4,TTI1,AQR,SA…
Drug	CID000000238	laevadosin	Stitch	2.829e-16	6.432e-12	398	1800	ACAA1,ACTC1,ACVR1B,ACVR2B,ADCY9,BRAP,ADORA1,KIDINS220,GRK3,ADSL,AARS2,AK1,AK2,AKT2,ALDH2,STX7,ADCY4,BLZF1,CDK10,MKNK1,CASK,ARRB1,EIF3A,EIF3C,ATM,EIF3D,EIF3F,EIF3H,ATP12A,VAMP8,ATP1B2,ATP2A2,ATP2B2,ATP2B4,ATP5A1,ALDH7A1,ATP5C1,ATP5G2,ATP5G3,TNK1,ATP6V1C1,ATP6V0A1,MYH13,RIPK1,BAD,BCR,FGF18,MLKL,FUK,BMX,PER2,SQSTM1,EIF2S2,ATP6V0E1,TAF1B,CARS,DOK2,MAP3K6,CCNA2,CCND2,CCNH,CD3D,CD3G,LATS1,P2RX6,ENTPD2,…
Drug	D003976	Diazinon	CTD	3.82e-16	6.432e-12	344	1508	GDF5,AMER1,ASIC2,ABHD6,ACTN1,ADCY9,GRK3,ADSL,AK1,AKT2,FBXO32,ALDH1B1,ALDH3B1,ZNF687,TEAD2,ADCY4,VPS18,APEH,IFITM1,CYP4F2,APOE,PPFIA3,KHSRP,ARRB1,ARSA,ASL,KCNK5,FAM173A,ATM,ATP12A,B4GALT4,EDF1,AUP1,AZGP1,BAG1,CES2,BGN,CD84,SQSTM1,CACNA1G,BAIAP3,AP3D1,CASP1,HIP1R,CASP2,CASP6,CTDSP1,RUNX3,MAP3K6,CCNF,CCNH,CD3G,CD5,CD44,TMSB10,CDC25A,CDC34,CDH5,HACD1,CDK5,CDKN3,PDLIM7,COPB2,CHGA,TRIP13,CHRNA2,CHRNB2,…
Drug	4585_DN	Captopril [62571-86-2]; Down 200; 17.2uM; PC3; HT_HG-U133A	Broad Institute CMAP	5.47e-15	6.909e-11	70	179	NCOA3,NRIP1,OSBPL8,CDC14B,DCBLD2,KLF5,AP3D1,RAPGEF2,CEP57,SECISBP2L,SART3,PHACTR2,TRIM14,NR1D2,SLC26A2,HMGXB4,DESI2,EGFR,EIF5,DCAF7,WAC,ANAPC5,GTSE1,RAB14,PDLIM5,TGOLN2,ZFR,SPIN1,PWP1,HELLS,HOXA10,NAA35,AGFG1,IL6ST,ILF3,KRAS,MAP4,MBP,HIPK2,MYO10,NKTR,ING3,PDP1,LEPROT,PLEKHB2,RAP2A,SLC25A36,MIS18BP1,SIKE1,SFSWAP,MTF2,PRPF40A,SMARCA4,FBXO21,SNTB2,SON,SOX4,TROVE2,SMC5,UBXN4,FAF2,NR2F2,SRRM2,UBTF,UGC…
Drug	3057_DN	Bretylium tosylate [61-75-6]; Down 200; 9.6uM; HL60; HT_HG-U133A	Broad Institute CMAP	3.864e-14	3.904e-10	72	193	ACTN2,KIDINS220,CDC14A,ARL4D,STS,BTD,TAF1B,CCKAR,PDLIM7,RASAL2,COL6A1,WWTR1,CPT1A,TBKBP1,TRIM14,HDGFRP3,MRC2,DRD2,BCL2L11,HUWE1,MEGF9,ELAVL3,COQ7,EPHB2,ERBB2,ESR1,DLC1,FGF6,GULP1,ARFGEF2,SMR3A,SRRT,ASB1,GAB1,INPP5K,ADAM28,APOBEC2,GTF2A1,HOXA10,HOXD10,HTR7,MAP4,MAZ,MID1,NEB,NNAT,NOS1,PAX2,PDE4A,PDK3,AHNAK,PML,PRKAR2A,PTGER3,WDR62,RAD52,ELMO3,EVA1B,TRIM62,LAMB4,UNC13A,ADAP2,SPN,SPTAN1,MAPK8IP3,TBC1…
Drug	D014810	Vitamin E	CTD	9.568e-14	8.056e-10	347	1582	C21orf33,DGCR14,ADARB1,BAP1,SCAF4,ADRA2C,GRK3,OSBPL1A,AK1,ALB,AKR1B1,ALOX5,CUL4A,SLC25A6,KIAA1522,RANBP3,ANXA6,APBB2,IFITM1,APOE,CDC14B,CDK10,ARL4D,PDLIM4,RNASET2,CAPRIN2,GATAD1,EIF3A,HAMP,RNASEH1,MTMR9,ATP5C1,ATP6V1C1,EDF1,ADGRB1,ALKBH1,PYGO2,SYNJ2,KLF9,DDX18,MCM3AP,EIF2B2,SCAPER,C1S,TMPRSS6,CAPG,CAPZB,CASP6,RPL14,CBLB,CCND2,SYNGR1,CD44,FIBP,CD63,PCSK7,CDC25B,TIAF1,PDLIM7,CIRBP,CLCN3,GRHPR,CLU,C…
Drug	D020122	tert-Butylhydroperoxide	CTD	1.245e-13	8.988e-10	381	1774	ABHD17A,C21orf33,DGCR14,ABHD6,ACTN1,ADCY9,ADORA1,OSBPL1A,AK2,ALDH2,STX7,SMIM19,ALOX5,CUL4A,TPST2,KCNAB2,IFITM1,APOE,CDK10,PDLIM4,CASK,RHOA,CAPRIN2,ALDH4A1,HAMP,ATP2A2,ALDH7A1,ATP6V1C1,ADAM19,BAD,CCNK,CFB,SRRD,BMP1,DST,SYNJ2,BTD,SQSTM1,KLF9,EIF2B4,CAPN5,C5,RAB29,AP3D1,CAPN2,CLIC3,CAST,CASP6,TM4SF5,CAV2,MAP3K6,CCNA2,CCNF,USP14,CD48,FIBP,TMSB10,CDC25B,CDH5,AURKB,CDKN2A,CDKN3,PDLIM7,SQRDL,CLCN3,MID1I…
Drug	2701_DN	estradiol, USP; Down 200; 0.01uM; HL60; HT_HG-U133A	Broad Institute CMAP	2.351e-13	1.484e-09	71	195	KIDINS220,AGT,AK1,APOE,CDS2,CDKL1,BDKRB1,CD84,GTF3C5,RECQL5,L3MBTL1,CTNNA1,INO80B,ARHGAP32,DRD2,DSPP,CNNM1,HEYL,PRDM12,ELF4,ELN,ERBB2,FGF6,NEBL,FUT6,CYTH4,CPNE7,SLC22A7,SMR3B,SGSM3,KLHL22,ICAM1,MGAT3,MYH3,NF2,NOV,PAX2,PGP,PADI1,PML,TAPT1,POLR2C,FSD1,POU6F1,PRF1,PRKACG,MAP2K7,PSMB1,PTCH1,TAPBPL,C14orf105,RPS2,PI4K2A,C7orf69,VCPIP1,LAMB4,ARMC9,CCDC92,RUFY3,CEMP1,RRP1B,SPTAN1,IQSEC2,UNC45A,TBC1D30,T…
Drug	C069837	fullerene C60	CTD	8.65e-13	4.169e-09	323	1474	GDF5,NCOA3,DGCR14,ACAA1,SCYL1,MBD6,ADARB1,GALNT16,REXO1,ADORA1,ADRA2C,AP2A1,SLC24A4,ARHGAP31,AKT2,C1QTNF1,ALB,PCDH10,KLC3,DOC2B,DHX16,TPST2,KLF11,FGD2,ANXA6,LEMD2,GAS7,ARL4D,ALDH4A1,HAMP,SH3RF3,ATP5G2,ATP5G3,ATP6V0A1,ADAM19,BBS1,BMP2,PER2,KLF9,C1QC,CACNA1G,CALML3,F2RL3,HIP1R,TM4SF5,RPL14,MAP3K6,CCNF,CD6,CD79B,DNAAF1,CDC25B,XPR1,CDKN2A,SLC9A3R2,ASB6,DDX23,MED27,MAPK8IP1,COL7A1,RPL36,TBX4,IFFO1,GOS…
Drug	D012643	Selenium	CTD	9.15e-13	4.169e-09	351	1630	A2M,ABHD17A,DGCR14,RBM10,ACTN1,BAP1,SCAF4,ADRA2C,OSBPL1A,AK1,AK2,ALB,ALDH1B1,ALOX5,CUL4A,SLC25A6,PPFIBP1,RANBP3,IKBKAP,APEH,IFITM1,APOE,KLK3,CDC14B,CDK10,AR,PDLIM4,ASL,ALDH4A1,EIF3A,EIF3C,RNASEH1,VAMP8,ATP2B4,MTMR9,TNK1,ATP6V1C1,EDF1,BAG1,ADGRB1,SYNJ2,KLF9,DDX18,SCAPER,LDLRAD4,TMPRSS6,CAPG,CAPZB,HIP1R,RPL14,RUNX3,CBLB,CCND2,CD14,CD44,PCSK7,TIAF1,PDLIM7,CLCN3,CLU,CLN3,RECQL5,CLTB,GOSR1,H6PD,CREBBP…
Disease	umls:C0032460	Polycystic Ovary Syndrome	DisGeNET Curated	8.281e-13	7.793e-09	111	370	NCOA3,ADARB1,PLEKHG5,REXO1,RHPN1,ARID1B,AGT,AKT2,C1QTNF3,ALB,TEAD2,ARHGAP23,APOE,APRT,AR,PDLIM4,HAMP,DCBLD2,AZGP1,FGF18,CAPN5,RUNX3,CCND2,LATS1,CD44,HACD1,CDH15,CFTR,COMT,H6PD,CYC1,CYP19A1,DLG4,ABCB6,FEM1B,ELAVL3,ESR1,CNTROB,FABP4,TAB1,ISYNA1,HSD17B7,S100A7A,HOOK3,FBN3,GAB1,SRSF10,GATA6,GCNT2,LINC00475,TOX3,GNB3,HELLS,HLA-A,HOXA10,HSPB2,BLOC1S3,IL6,INSR,FAM84A,LIFR,LRP5,LTK,MEF2A,MIF,MTR,MUC5AC,M…
Disease	umls:C0699790	Colon Carcinoma	DisGeNET Curated	2.074e-07	0.0008729	364	1854	NCOA3,NRIP1,C21orf33,METAP1D,AKT2,ALB,AKR1B1,ALOX5,STIM2,RANBP3,ANXA6,APOE,APRT,AQP5,AR,PDLIM4,CASK,RHOA,ARSA,STS,ATM,EIF3D,ATP2B2,ATP2B4,MUC3B,RNMT,RIPK1,AZGP1,BAD,BAG1,TNFRSF10A,FGF18,CES2,BGN,WISP1,BMP1,BMP2,PER2,BSG,KLF5,CASP1,CASP2,CASP6,PKD2L1,RUNX3,CCK,CCNA2,CERS5,CCNH,NEMF,DYRK1B,CD44,CD63,CDC25A,CDH1,AURKB,CDK5,XPR1,CDKN2A,CDKN3,IL32,PDLIM7,CFTR,SLC9A3R2,SCAF1,LONP1,CLU,CLN3,RECQL5,SPDEF…
Disease	umls:C0007102	Malignant tumor of colon	DisGeNET BeFree	2.783e-07	0.0008729	339	1714	NCOA3,NRIP1,C21orf33,METAP1D,AKT2,ALB,AKR1B1,ALOX5,STIM2,RANBP3,ANXA6,APOE,APRT,AQP5,AR,PDLIM4,RHOA,ARSA,STS,ATM,EIF3D,ATP2B2,ATP2B4,MUC3B,RNMT,RIPK1,AZGP1,BAD,BAG1,TNFRSF10A,FGF18,BGN,WISP1,BMP1,BMP2,PER2,BSG,KLF5,CACNA1G,CALCR,CASP2,CASP6,PKD2L1,RUNX3,CCNA2,CERS5,CCNH,USP10,NEMF,DYRK1B,CD44,CD63,CDC25A,CDH1,AURKB,CDK5,XPR1,CDKN2A,CDKN3,IL32,PDLIM7,SLC9A3R2,SCAF1,CLU,CLN3,RECQL5,SPDEF,CCR1,COMT,…
Disease	umls:C1261473	Sarcoma	DisGeNET Curated	3.013e-06	0.007088	160	737	C21orf33,AMER1,SCYL1,ADARB1,CUL4A,KLK3,AR,STS,ATM,RNMT,TNFRSF10A,BMP7,BSG,PTTG1IP,CCK,LATS1,CD6,CD14,P2RX6,CD44,CD53,BUB3,CDC25A,CDKN2A,CDKN3,CLU,MAP4K4,COL1A1,WWTR1,CREBBP,TIPARP,CSF1,CSF2,ESPL1,PLVAP,HDAC4,BRINP1,DES,ABCB6,LRPPRC,FSD1L,LATS2,G3BP1,EGFR,EIF4E,EPHA8,EPHB2,EPHB4,ERBB2,ESR1,ETV4,KLF3,FGFR1,FOXO3,FLT1,ISYNA1,CIB1,FYN,RBMS3,TRIM63,EIF3K,SGSM3,EMILIN1,GSTP1,HGF,HLA-A,HLA-DOA,HLA-DPB1,…
Disease	umls:C0011860	Diabetes Mellitus, Non-Insulin-Dependent	DisGeNET Curated	5.132e-06	0.00966	291	1486	ABCA4,ABO,ACAA1,ACACB,ABHD6,ACVR2B,BRAP,KIDINS220,AGER,AGT,OSBPL1A,AKT2,C1QTNF1,C1QTNF3,ALB,ALDH2,ALDH3B1,EXOC3L2,AKR1B1,ALOX5,DHX16,KLF11,KIF6,ANK1,ANXA6,AOC2,APOA4,APOE,APRT,BLZF1,AR,ARNT,AOC3,ATM,HAMP,ATP2A2,SLC2A11,ALDH7A1,ATP6V0A1,AZGP1,CFB,BMP2,BMP7,TSC22D1,DST,APLN,PER2,BTC,SQSTM1,KLF5,CAPN5,NEUROD4,TMPRSS6,SLC7A7,CCK,CCKAR,CCND2,CD247,CD14,CD44,CDK5,XPR1,CDKN2A,CDKN3,CFTR,CHGA,CLCN5,CLU,F…
Disease	umls:C1458155	Mammary Neoplasms	DisGeNET Curated	6.612e-06	0.01037	347	1818	NCOA3,NRIP1,ABCA4,AP2A1,HIST1H4D,AGT,AKT2,BCAR3,ALOX5,DHX16,CUL4A,ANK1,USP28,ANXA6,APEH,APRT,KLK3,AR,STS,EIF3A,ATM,HAMP,ATP1B2,RNMT,RIPK1,BAG1,TNFRSF10A,BDKRB1,PRDM1,BMP2,BMP7,TSC22D1,PER2,SYNJ2,BSG,BTD,SQSTM1,EIF2S2,TIMELESS,TMPRSS6,CASP2,CAV2,CCND2,CCNH,LATS1,P2RX6,CD44,EXO1,TMSB10,CDC25A,REPS2,CDC25B,CDH1,CDH5,AURKB,CDKN2A,CFTR,CHGA,LONP1,CLU,CLK2,RECQL4,FADS2,SPDEF,RASAL2,THEMIS2,COL7A1,COMT,…
Disease	umls:C0004096	Asthma	DisGeNET Curated	9.302e-06	0.01251	226	1122	ABO,ADCY9,ADORA1,KIDINS220,AGA,AGT,NUFIP2,ALDH2,AKR1B1,ALOX5,ANXA6,AOAH,IKBKAP,APOE,APRT,RHOA,ARSA,ATM,DCBLD2,ATP5A1,ALDH7A1,WISP1,SQSTM1,C3AR1,TIMELESS,C5,TRPA1,RUNX3,CD14,TNFRSF8,CD44,CD48,ARHGEF2,CDH1,HACD1,CDKN3,IL32,CFTR,FADS2,CCR1,CCR8,LY86,IL27RA,COL3A1,COX8A,CLOCK,CREBBP,CRH,TIPARP,NCOR2,CSF2,VCAN,IL21R,SOCS5,IPO13,CTNNA1,CX3CR1,SART3,CYP1B1,TMEM219,DAG1,DHX8,IL23R,DNTT,RAD50,FSD1L,EGFR,S…
Disease	umls:C0024299	Lymphoma	DisGeNET Curated	1.413e-05	0.01426	248	1255	SCYL1,TKTL1,AKT2,PCDH10,ALOX5,APOE,APRT,AR,RHOA,RHOH,ARRB1,STS,ATM,HAMP,ADAM19,RNMT,TNFRSF10A,BCR,PRDM1,BMP7,DLEU2,TSC22D1,PER2,BSG,SQSTM1,MCM3AP,CAST,CASP2,RUNX3,SLC7A7,CCK,CCND2,CD3D,CD3G,CD6,CD14,TNFRSF8,CD44,CD48,TNFRSF13C,CD70,CD79B,CDC25A,CDC25B,CDH1,CDKN2A,CDKN3,PDLIM7,CHGA,LONP1,SLC22A8,CLU,DERL3,RECQL4,CLTA,MAP4K4,COMT,BCAR1,CLOCK,CREBBP,CSF1,CSF2,IL21R,GEMIN4,FCRL5,CX3CR1,SART3,CYP1B1,T…
Disease	umls:C0007120	Bronchioloalveolar Adenocarcinoma	DisGeNET BeFree	1.459e-05	0.01426	25	68	AQP5,ATM,MUC3B,RNMT,CYP19A1,EGFR,EIF4E,EPHB2,ERBB2,FGFR1,GAST,GSTP1,HGF,KRAS,GSTK1,MUC5AC,NOS1,NOS2,DCUN1D1,ABCB1,MAPK1,PVR,SIX3,STK11,VEGFA
Disease	umls:C0007138	Carcinoma, Transitional Cell	DisGeNET Curated	1.515e-05	0.01426	87	364	ABO,XPO5,ALDH2,KLK3,AR,EIF3A,RNMT,BGN,ALKBH1,BSG,SLC25A20,CCNA2,CD44,CDH1,CDKN2A,CDKN3,CREBBP,CSF2,FEZ1,ESPL1,CYBB,CYP2E1,BRINP1,EGFR,EIF4E,ELAVL3,ELK1,EPHB2,EPHB4,ERBB2,ERBB4,ESR1,FZR1,FASN,FCGR2A,ANTXR1,FGFR1,CIB1,PABPC1,LAT,XRCC6,GAB1,GATA3,GATA6,SUB1,GLI2,SGSM3,GSTP1,HAS3,HRH2,IL6,EIF6,KRAS,KRT7,STMN1,LGALS1,SFXN1,PIKFYVE,MDM2,MECP2,GSTK1,NXT1,CTNNA3,MTR,NTRK2,NUMA1,PAX5,ABCB1,PIK3R1,TRPM8,PL…

## Sheet: Monocytes
Category	ID	Name	Source	p-value	q-value FDR B&H	Hit Count in Query List	Hit Count in Genome	Hit in Query List
GO: Molecular Function	GO:0019899	enzyme binding		1.704e-14	5.918e-11	693	1929	AICDA,ACVR1B,FMNL2,ADCY2,ADD3,AXIN1,FZD4,ADPRH,AP2A1,AP1B1,MAVS,AP1G1,XPO5,TBC1D14,PIP5K1A,TAOK1,ABCD1,ALDOB,RIC1,ALPI,CUL4B,CUL4A,CUL1,RANBP10,ANGPT2,ANK1,ANK2,FGD2,SLC25A5,RANBP3,UVSSA,APBB1,APBB2,BIRC5,YBX3,CBX4,APOC2,DENND1A,ARF6,SPTBN4,ARHGDIB,CCAR2,DYNLL1,ZFHX3,EIF3A,TRAK2,EIF3I,ATP1B2,ATP2A2,PEA15,HYAL2,TRADD,ATP6V0C,ATP6V0A1,RIPK1,AVPR1A,ADAM9,BAD,BCL2,BCL2L1,TNFRSF10A,CEACAM1,BICD1,PRDM1…
GO: Molecular Function	GO:0044822	poly(A) RNA binding		6.447e-12	1.12e-08	440	1182	AKAP17A,SMC1A,ADARB1,ISY1,ADD1,ADK,XPO5,KIAA1324,SLC25A11,ALDOA,DHX16,SORBS2,SLC25A5,APEH,YBX3,RRP1,KHSRP,CCDC124,CDK13,JRK,SUGP1,CCAR2,EIF3A,EIF3D,EIF3G,EIF4G3,ATP5A1,ATP5C1,EDF1,SUCLG1,ZFP36L1,EIF2S2,PRPF4B,MBD2,TOP3B,H1FX,NUDT16,CANX,CAST,SART1,PRPF3,FAM50A,SCAF11,CDC5L,DDX21,CDKN2A,CHD2,EFTUD2,KMT2C,CLK3,CLTC,DDX23,LSM4,QKI,EIF4E2,RPL36,BAG4,ZC3H18,GTPBP1,KIAA1429,RBM39,CRKL,CS,FAM32A,CSNK1E,…
GO: Molecular Function	GO:0003723	RNA binding		9.69e-10	1.122e-06	570	1632	AKAP17A,SMC1A,MIF4GD,ACTN1,ADARB1,ISY1,ADD1,ADK,XPO5,KIAA1324,SLC25A11,ALDOA,DHX16,SORBS2,SLC25A5,APEH,YBX3,CBX4,ERI1,RRP1,KHSRP,CCDC124,CDK13,JRK,CAPRIN2,SUGP1,CCAR2,EIF3A,EIF3D,EIF3F,EIF3G,EIF3I,EIF4G3,ATP5A1,ATP5C1,EDF1,SUCLG1,ZFP36L1,SYNJ2,EIF2B4,EIF2B2,EIF2B5,EIF2S2,PRPF4B,MBD2,TOP3B,H1FX,NUDT16,CANX,CAST,CARS,EIF1AY,SART1,CCNT1,PRPF3,FAM50A,SCAF11,CDC5L,DDX21,CDKN2A,CHD2,EFTUD2,SCAF1,KMT2C,…
GO: Molecular Function	GO:0044877	macromolecular complex binding		1.422e-09	1.234e-06	567	1626	NCOA3,AMER1,ABL2,GTPBP6,ACHE,SMC1A,ACTN1,ACTN2,ACTN3,ACVR1B,MBD6,ADAM8,TUBGCP5,ADCY2,ADD1,ADORA1,AP2A1,AP2B1,AP1G1,C1QTNF1,UXT,STX7,LTBP4,KLC3,NCK2,TICRR,KIF6,IRS4,SEMA7A,PHF12,ANXA6,UVSSA,APBB1,AIRE,GAS7,BIRC5,CBX4,ERI1,APOE,FANCM,SHTN1,CASK,ARL3,CCAR2,ATM,RERE,TRADD,CTNNAL1,RIPK1,ATRX,ADAM18,ADAM9,RAB11A,BCL6,HCN2,TRIM24,CFLAR,WISP1,DST,PYGO2,MALSU1,MBD2,CACNB2,CAPG,CAPN6,CAPZA1,CAPZB,RNF8,CASR…
GO: Molecular Function	GO:0019900	kinase binding		8.407e-08	5.701e-05	259	691	ADD3,AXIN1,AP2A1,AP1B1,MAVS,TBC1D14,PIP5K1A,TAOK1,ANGPT2,ANK2,EIF3A,PEA15,HYAL2,TRADD,AVPR1A,ADAM9,BAD,BCL2L1,CEACAM1,KSR1,BRAF,SQSTM1,BTG1,BCL10,CACNB1,CACNB2,CACNB4,DIRAS1,CAMK2B,CASQ2,CASR,DOK2,CAV2,CD4,LATS1,CCNE2,CD44,CDC5L,CDC25A,CDC42,CDK5,CDKN2A,CDKN2B,CDKN2C,CEBPB,ITGB1BP1,COPB2,SHC2,CLTC,FBXO7,MOB4,AKAP7,MAPK8IP1,AKAP5,H2AFY,BCAR1,IBTK,TRAF4,SIPA1L1,CTNNB1,RAPGEF2,CYLD,HDAC9,HDAC4,ATG13…
GO: Molecular Function	GO:0019904	protein domain specific binding		9.85e-08	5.701e-05	271	729	ACTN1,ACTN2,PICALM,AXIN1,FZD1,FZD4,MAVS,MKL1,SORBS2,OGT,EPB41L5,AQP2,DENND1A,CASK,RHOA,ARHGAP1,DYNLL1,ATP2B2,TRADD,RIPK1,ATRX,ADAM9,BCL2,BCL2L1,HCN2,BMP2,SYNJ2,SQSTM1,FOXH1,MBD2,CACNB1,CACNB2,CAPG,CASP2,AIP,RUNX2,PIAS2,USP8,CDC5L,RASSF9,CDH1,LRRFIP2,VAPA,CFTR,SLC9A3R2,SCAF1,WIZ,CLCN3,MUC17,TJP2,QKI,HOMER3,AKAP7,SH3BP5,AKAP5,LITAF,BCAR1,KIF20B,CRK,CHMP2B,NCOR1,TRAF4,RGS6,L3MBTL1,RAPGEF2,CYBA,DAG1,…
GO: Molecular Function	GO:0008092	cytoskeletal protein binding		1.248e-07	6.193e-05	321	886	ABL2,ACTN1,ACTN2,ACTN3,TUBGCP5,FMNL2,ADD1,ADD3,MKL2,AP1G1,UXT,ALDOA,ALDOB,KLC3,MKL1,NCK2,RANBP10,KIF6,SORBS2,ANK1,ANK2,APBB1,EPB41L5,GAS7,BIRC5,APOE,SHTN1,AQP2,PDLIM4,RHOA,SPTBN4,ARL3,CTNNAL1,MYH13,RAB11A,CEACAM1,BICD1,DST,CACNB2,CAMK2B,CAMK2D,CAPG,CAPN2,CAPN3,CAPN6,CAPZA1,CAPZB,HIP1R,PKD2L1,KIFC2,TMSB10,ARHGEF2,CDH1,CDK5,VAPA,MAGI1,CFL1,KIF3B,SNX6,CLTC,MAPK8IP1,AKAP5,RAB3D,KIF20B,MICAL2,SIPA1L1,…
GO: Molecular Function	GO:0003712	transcription cofactor activity		6.294e-07	0.0002732	213	564	NCOA3,HIPK1,ACTN1,ACTN2,ARID1B,MKL2,UXT,MKL1,MED30,PHF12,AIRE,YBX3,CBX4,ARNT,ATF3,RERE,RAP2C,HYAL2,EDF1,TRIM24,PER2,SQSTM1,BTG1,JAZF1,BCL10,FOXH1,AIP,RUNX1T1,CBFB,PIAS2,CBFA2T2,DYRK1B,CDK7,TCP10L,CDX2,MED14,TRIP13,LPXN,CDYL,MED23,MED26,MED27,MED7,MED20,WWTR1,SIN3A,CREB1,CREBBP,RBM39,NFE2L3,NCOR1,NCOR2,CRYM,ZNF451,LPIN2,CTNNB1,NEUROG3,HDAC9,HDAC4,SERTAD2,MAML1,DAXX,GMEB2,ZMIZ2,SUPT7L,THRAP3,MED13,…
GO: Molecular Function	GO:0032403	protein complex binding		9.351e-07	0.0003241	374	1071	NCOA3,AMER1,ABL2,ACHE,SMC1A,ACTN1,ACTN2,ACTN3,ACVR1B,ADAM8,TUBGCP5,ADCY2,ADD1,ADORA1,AP2A1,AP2B1,AP1G1,C1QTNF1,UXT,STX7,LTBP4,KLC3,NCK2,KIF6,IRS4,SEMA7A,ANXA6,UVSSA,APBB1,GAS7,BIRC5,SHTN1,CASK,ARL3,CCAR2,ATM,TRADD,CTNNAL1,RIPK1,ADAM18,ADAM9,RAB11A,HCN2,CFLAR,WISP1,DST,MBD2,CACNB2,CAPG,CAPN6,CAPZA1,CAPZB,CASR,DOK2,KIFC2,FCGR2C,CD4,CD44,CD63,CD74,CD81,ARHGEF2,CDK7,VAPA,ITGB1BP1,S1PR2,KIF3B,RECQL5,T…
GO: Molecular Function	GO:0000989	transcription factor activity, transcription factor binding		9.847e-07	0.0003241	227	610	NCOA3,HIPK1,ACTN1,ACTN2,ARID1B,MKL2,UXT,MKL1,MED30,PHF12,AIRE,YBX3,CBX4,ARNT,ATF3,RERE,RAP2C,HYAL2,EDF1,TRIM24,PER2,SQSTM1,BTG1,JAZF1,BCL10,FOXH1,AIP,RUNX1T1,CBFB,PIAS2,CBFA2T2,DYRK1B,CDK7,TCP10L,CDX2,MED14,KLF4,TRIP13,LPXN,CDYL,MED23,MED26,MED27,MED7,MED20,WWTR1,SIN3A,CLOCK,CREB1,CREBBP,RBM39,NFE2L3,NCOR1,NCOR2,CRYM,ZNF451,LPIN2,CTNNB1,NEUROG3,HDAC9,HDAC4,SERTAD2,MAML1,DAXX,GMEB2,ZMIZ2,SUPT7L,TH…
GO: Biological Process	GO:0015031	protein transport		6.442e-21	7.573e-17	734	1948	GDF5,ABL2,ACHE,TMEM27,SYS1,SNX21,ADAM8,PICALM,AXIN1,FZD1,ADORA1,ADPRH,ADRA2C,GRK3,AP2A1,AP1B1,MAVS,AP2B1,AP1G1,XPO5,AGT,TBC1D14,PIP5K1A,NLGN2,ATP6V0D2,STX7,KLC3,DOC2B,OGT,ANK1,ANK2,SLC25A5,SLC25A6,RANBP3,ATP6V1E2,APBB1,BIRC5,DGKD,APOC2,CAMK1,APOE,DENND1A,ARF4,ARL4D,CASK,ARF6,RHOA,RHOB,LRRC46,ARL3,DUOXA1,DYNLL1,TNKS,RERE,TRAK2,VAMP8,VAMP4,STX16,HYAL2,ATP6V0C,ATP6V1C1,ATP6V0A1,AUP1,ADAM9,LRSAM1,BAD…
GO: Biological Process	GO:0034613	cellular protein localization		8.442e-20	3.777e-16	637	1666	GDF5,ABL2,UBL4A,SYS1,ACTN2,AXIN1,FZD1,ADORA1,ADPRH,GRK3,AP2A1,AP1B1,MAVS,AP2B1,AP1G1,XPO5,AGER,AGT,TBC1D14,OSBPL8,PIP5K1A,NLGN2,EXOC3L2,STX7,KLC3,OGT,ANK1,ANK2,SLC25A6,KNSTRN,RANBP3,CAMK1,APOE,ARF4,CASK,ARF6,RHOA,SPTBN4,RHOB,LRRC46,ARL3,DCHS1,DYNLL1,TNKS,RERE,TRAK2,VAMP8,VAMP4,STX16,HYAL2,ATRX,AUP1,BAD,BAG1,RAB11A,BBS1,NAPA,BCL2,BCL2L1,BCL6,CEACAM1,BICD1,NRP1,BMP7,BMPR1A,BNIP3L,BRAF,BSG,MCM3AP,AP…
GO: Biological Process	GO:0070727	cellular macromolecule localization		9.638e-20	3.777e-16	640	1676	GDF5,ABL2,UBL4A,SYS1,ACTN2,AXIN1,FZD1,ADORA1,ADPRH,GRK3,AP2A1,AP1B1,MAVS,AP2B1,AP1G1,XPO5,AGER,AGT,TBC1D14,OSBPL8,PIP5K1A,NLGN2,EXOC3L2,STX7,KLC3,OGT,ANK1,ANK2,SLC25A6,KNSTRN,RANBP3,CAMK1,APOE,ARF4,CASK,ARF6,RHOA,SPTBN4,RHOB,LRRC46,ARL3,DCHS1,DYNLL1,TNKS,ATM,RERE,TRAK2,VAMP8,VAMP4,STX16,HYAL2,ATRX,AUP1,BAD,BAG1,RAB11A,BBS1,NAPA,BCL2,BCL2L1,BCL6,CEACAM1,BICD1,NRP1,BMP7,BMPR1A,BNIP3L,BRAF,BSG,MCM3A…
GO: Biological Process	GO:0006886	intracellular protein transport		1.879e-18	5.522e-15	445	1105	GDF5,SYS1,AXIN1,FZD1,ADORA1,ADPRH,GRK3,AP2A1,AP1B1,MAVS,AP2B1,AP1G1,XPO5,AGT,TBC1D14,PIP5K1A,STX7,KLC3,OGT,ANK1,ANK2,SLC25A6,RANBP3,CAMK1,CASK,RHOA,RHOB,LRRC46,ARL3,DYNLL1,RERE,TRAK2,VAMP4,STX16,HYAL2,AUP1,BBS1,NAPA,BCL6,CEACAM1,BMP7,BMPR1A,BNIP3L,BSG,MCM3AP,AP1S2,AP1G2,RAB29,AP3D1,PTTG1IP,CACNB1,SEMA5A,AIP,SCARB2,SYNGR2,SYNGR1,CD74,CDK1,ARHGEF2,RASSF9,CDC42,CDH1,EVI5L,CDK5,CDKN2A,CFL1,ITGB1BP1,C…
GO: Biological Process	GO:1902582	single-organism intracellular transport		2.815e-18	6.619e-15	689	1849	GDF5,ACACB,SYS1,ACTN2,PICALM,AXIN1,FZD1,ADORA1,ADRA1A,AP2A1,MAVS,AP1G1,XPO5,AGT,TBC1D14,OSBPL5,PIP5K1A,ABCD1,UXT,SYT13,RIC1,KLC3,DOC2B,OGT,ANK1,ANK2,SLC25A5,SLC25A6,RANBP3,CAMK1,DENND1A,AREG,ARF4,RHOA,SPTBN4,RHOB,LRRC46,ARL3,SLC25A12,DYNLL1,RERE,TRAK2,VAMP8,VAMP4,STX16,ATP2A2,ATP5A1,HYAL2,ATP5C1,ATP5F1,ATP5G2,ATP5G3,AUP1,BAD,RAB11A,SNAP23,BBS1,NAPA,BCL2,BCL2L1,BCL6,C3orf58,CEACAM1,BICD1,CD84,BMP7…
GO: Biological Process	GO:1901575	organic substance catabolic process		3.825e-14	7.496e-11	686	1910	AMER1,ACAA1,ACACB,AICDA,ACHE,USP9X,ABHD6,ACTN3,ADAM8,ACOX2,AXIN1,ADORA1,USP31,ACAN,HECW2,ABCD1,ALDH2,FBXO32,ALDH1B1,ALDH3B1,ALDOA,ALDOB,RIC1,CUL4B,CUL4A,CUL1,AMPD3,OGT,AOX1,LIPF,APOA4,COPS3,APOC2,ERI1,APOE,APOH,KHSRP,ARNT,CNOT6L,STS,PLA2G4C,CDC26,ASL,CCAR2,PDE5A,ALDH4A1,ATM,HAMP,CYP4F11,HYAL2,ALDH7A1,CDC23,RIPK1,AUP1,ADAM9,LRSAM1,BAD,BCAT1,BCAT2,ZNRF4,TRIM24,BGN,CEACAM1,BLVRA,BLVRB,BNIP3L,BPGM,ZF…
GO: Biological Process	GO:1902580	single-organism cellular localization		9.899e-13	1.663e-09	498	1346	GDF5,UBL4A,SYS1,ACTN2,AXIN1,FZD1,ADORA1,MAVS,AGER,AGT,OSBPL8,PIP5K1A,NLGN2,UXT,STX7,SYT13,DOC2B,OGT,ANK1,ANK2,SLC25A6,APOE,DENND1A,AREG,ARF6,RHOA,SPTBN4,LRRC46,DCHS1,DYNLL1,ATM,RERE,VAMP8,VAMP4,ATP2A2,SLC4A5,HYAL2,CDC23,BAD,RAB11A,SNAP23,BBS1,NAPA,BCL2,BCL2L1,BCL6,CEACAM1,BICD1,CD84,BMP7,BMPR1A,BNIP3L,BRAF,SYNJ2,BSG,MCM3AP,AP1S2,RAB29,AP3D1,PTTG1IP,CACNA1A,CACNB1,CACNB2,CANX,CAPN3,SEMA5A,AIP,FCHO…
GO: Biological Process	GO:0044248	cellular catabolic process		1.258e-12	1.849e-09	651	1828	AMER1,ABL2,ACAA1,ACACB,AICDA,ACHE,USP9X,ABHD6,ACTN3,ADAM8,ACOX2,AXIN1,USP31,ACAN,HECW2,AGER,TBC1D14,KIAA1324,ABCD1,ATP6V0D2,FBXO32,ALDH3B1,RIC1,CUL4B,CUL4A,CUL1,AMPD3,OGT,ATP6V1E2,AOX1,APOA4,COPS3,APOC2,ERI1,APOE,APOH,KHSRP,ARNT,CNOT6L,PLA2G4C,CDC26,ASL,CCAR2,PDE5A,ALDH4A1,ATM,HAMP,CYP4F11,ALDH7A1,CDC23,ATP6V0C,ATP6V1C1,ATP6V0A1,RIPK1,AUP1,ADAM9,LRSAM1,BAD,BCAT1,BCAT2,BCL2,BCL2L1,ZNRF4,BGN,BLVRA,…
GO: Biological Process	GO:0009057	macromolecule catabolic process		2.619e-12	3.421e-09	456	1223	AMER1,USP9X,ADAM8,AXIN1,USP31,ACAN,HECW2,FBXO32,RIC1,CUL4B,CUL4A,CUL1,COPS3,ERI1,APOE,KHSRP,CNOT6L,CDC26,CCAR2,ATM,HAMP,HYAL2,CDC23,RIPK1,AUP1,ADAM9,LRSAM1,ZNRF4,TRIM24,BGN,CEACAM1,BNIP3L,ZFP36L1,IER3,SQSTM1,CDC16,GYG2,GPC2,BTRC,PTTG1IP,NUDT16,CAPN2,CAST,RNF8,CCNF,USP8,CD44,CD81,CDK1,CDC27,CDC34,CDC42,AURKB,CDK5,CDKN2A,CTSC,CHI3L2,TRIP12,UBE4A,LONP1,CLU,TMEM259,CLN3,CLN5,DERL3,FBXO7,LSM4,ARIH1,US…
GO: Biological Process	GO:0044093	positive regulation of molecular function		6.418e-12	7.545e-09	667	1893	NCOA3,ABL2,ASIC2,HIPK1,ACTN2,ADAM8,PLEKHG5,ADCY2,PICALM,ADCY7,ADCY9,ADD1,AXIN1,FZD1,FZD4,ADORA1,ADPRH,ADRA1A,ADRA2B,ADRA2C,ADRB3,MAVS,SERINC1,AGER,AGT,TBC1D14,OSBPL8,PIP5K1A,TAOK1,BCAR3,DOCK6,ALDOB,RASAL1,RIC1,NSMAF,NCK2,CUL1,OGT,GPR65,ANK2,FGD2,ARHGAP23,ANXA3,PKP4,EPB41L5,APOA4,APOC2,CAMK1,APOE,APOH,DENND1A,ARF4,RHOA,SPTBN4,ARHGAP1,ARHGDIB,CDC26,CAPRIN2,PDE5A,TNKS,ATP1B2,PEA15,CDC23,TRADD,EDF1,R…
GO: Cellular Component	GO:0005924	cell-substrate adherens junction		1.632e-12	1.882e-09	177	398	ACTN1,ACTN2,ACTN3,ADD1,FZD1,PIP5K1A,ALCAM,SORBS2,ANXA6,EPB41L5,CASK,ARF6,RHOA,RHOB,STX16,ATP6V0C,ADAM9,SNAP23,NRP1,DST,BSG,CAPN5,CAPN2,MPZL1,CAV2,SCARB2,CD44,CD59,CD81,ARHGEF2,CDC42,CDH1,SCARF2,PDLIM7,CFL1,ITGB1BP1,RHOU,SLC9A3R2,LPXN,CLTC,BCAR1,AKAP12,REXO2,CSRP1,CTNNB1,CYBA,TES,STARD8,NEURL2,DAG1,AIF1L,GIT2,MRC2,CD99L2,DNM2,PDCD6IP,ARPC5,ARPC1B,ACTR3,ACTR2,EFNB2,G3BP1,EGFR,SORBS3,TRPV4,CTTN,FLOT…
GO: Cellular Component	GO:0030055	cell-substrate junction		2.912e-12	1.882e-09	178	403	ACTN1,ACTN2,ACTN3,ADD1,FZD1,PIP5K1A,ALCAM,SORBS2,ANXA6,EPB41L5,CASK,ARF6,RHOA,RHOB,STX16,ATP6V0C,ADAM9,SNAP23,NRP1,DST,BSG,CAPN5,CAPN2,MPZL1,CAV2,SCARB2,CD44,CD59,CD81,ARHGEF2,CDC42,CDH1,SCARF2,PDLIM7,CFL1,ITGB1BP1,RHOU,SLC9A3R2,LPXN,CLTC,BCAR1,AKAP12,REXO2,CSRP1,CTNNB1,CYBA,TES,STARD8,NEURL2,DAG1,AIF1L,GIT2,MRC2,CD99L2,DNM2,PDCD6IP,ARPC5,ARPC1B,ACTR3,ACTR2,EFNB2,G3BP1,EGFR,SORBS3,TRPV4,CTTN,FLOT…
GO: Cellular Component	GO:0005925	focal adhesion		3.996e-12	1.882e-09	174	393	ACTN1,ACTN2,ACTN3,ADD1,FZD1,PIP5K1A,ALCAM,SORBS2,ANXA6,EPB41L5,CASK,ARF6,RHOA,RHOB,STX16,ATP6V0C,ADAM9,SNAP23,NRP1,DST,BSG,CAPN5,CAPN2,MPZL1,CAV2,SCARB2,CD44,CD59,CD81,ARHGEF2,CDC42,CDH1,SCARF2,PDLIM7,CFL1,ITGB1BP1,RHOU,SLC9A3R2,LPXN,CLTC,BCAR1,AKAP12,REXO2,CSRP1,CTNNB1,CYBA,TES,STARD8,DAG1,AIF1L,GIT2,MRC2,CD99L2,DNM2,PDCD6IP,ARPC5,ARPC1B,ACTR3,ACTR2,EFNB2,G3BP1,EGFR,SORBS3,TRPV4,CTTN,FLOT1,PAK4,…
GO: Cellular Component	GO:1902494	catalytic complex		6.981e-12	2.339e-09	403	1077	ACVR1B,BRAP,KLHL29,OTULIN,KLHL13,FBXO32,CUL4B,CUL4A,CUL1,MED30,OGT,LEO1,PHF12,PIK3R3,CBX4,CDC26,CDK13,DYNLL1,RERE,ATP12A,ATP1B2,ATP2A2,ATP4B,CDC23,EDF1,RIPK1,AUP1,SUCLG1,BCS1L,DCAF5,DPM2,CFLAR,CDC16,MBD2,BTRC,RNF8,CCNF,CCNH,CCNT1,CDC27,DCUN1D3,CDK6,CDK7,MED14,CHM,CHML,UBE4A,KMT2C,FAM60A,RECQL5,FBXO7,ARIH1,MED23,MED27,MED7,DCAF12,MED20,POLR1A,PMPCB,RCHY1,SPTLC2,ANAPC15,H2AFY,SIN3A,KBTBD2,KIAA1429,…
GO: Cellular Component	GO:0005912	adherens junction		8.277e-12	2.339e-09	205	484	ACTN1,ACTN2,ACTN3,ADD1,FZD1,PIP5K1A,ALCAM,KIAA1462,SORBS2,ANXA6,EPB41L5,CASK,ARF6,RHOA,SPTBN4,RHOB,STX16,ATP6V0C,ADAM9,SNAP23,CEACAM1,NRP1,DST,BSG,CAPN5,CAPN2,MPZL1,CAV2,SCARB2,CD44,CD59,CD81,ARHGEF2,CDC42,CDH1,CDH5,MAGI1,SCARF2,PDLIM7,CFL1,ITGB1BP1,RHOU,SLC9A3R2,LPXN,CLTC,TJP2,BCAR1,AKAP12,REXO2,CSRP1,CTNNB1,CTNND2,CYBA,TES,STARD8,NEURL2,MTSS1,DAG1,AIF1L,GIT2,MRC2,DLG1,CD99L2,DNM2,PDCD6IP,ARPC5,…
GO: Cellular Component	GO:0005773	vacuole		1.074e-11	2.53e-09	449	1223	ACP2,ACPP,SNX21,ADAM8,BIRC6,PICALM,ADRA2C,AP2A1,AP1B1,AP2B1,AP1G1,ACAN,TBC1D14,KIAA1324,OSBPL9,OSBPL11,ATP6V0D2,STX7,ALDOB,AKR1B1,FGD2,ANXA6,APOA4,APOC2,APOE,AQP2,ARF6,RHOA,RHOB,ARSA,STS,ARSD,ASAH1,TRAK2,VAMP8,RAP2C,VAMP4,HYAL2,ATP6V0C,ATP6V1C1,ATP6V0A1,AVPR1A,AVPR2,AZU1,CD164,RAB11A,SNAP23,NAPA,BGN,NRP1,SQSTM1,TMEM55B,AP1S2,AP1G2,GYG2,BCL10,GPC2,RAB29,AP3D1,LDLRAD4,DAGLB,ATP6V0E1,CAPN2,SYT7,USP8…
GO: Cellular Component	GO:0043005	neuron projection		2.245e-11	4.352e-09	438	1194	ABL2,ASIC2,ACHE,USP9X,ACP2,ACTN1,ACTN2,LMTK3,ADCY2,ADCY9,ADD1,FZD1,ADORA1,ADRA2C,GRK3,AGER,AK1,LRRC7,NLGN2,SEMA6A,ALCAM,STX7,ALOX5,KLC3,SORBS2,OGT,ANK1,ANK2,ANXA3,APBB1,APBB2,APOE,SHTN1,AQP1,DENND1A,ARF4,KHSRP,CASK,RHOA,SPTBN4,ASL,LYNX1,ATP2B2,ATP6V0A1,ADAM21,RAB11A,SNAP23,NAPA,HCN2,NRP1,BMPR1A,DST,BRAF,SYNJ2,EIF2B2,CACNA1H,CACNA1G,AP3D1,CACNA1A,CALB2,CALCB,TRPA1,CAMK2B,CAMK2D,CANX,CAPN2,CAPZB,CA…
GO: Cellular Component	GO:0005739	mitochondrion		2.464e-11	4.352e-09	619	1769	C21orf33,ACAA1,ACACB,APOOL,ABHD6,ACOX2,MAVS,MTUS1,AK2,SLC25A11,ALAS2,ABCD1,ALDH2,ALDH1B1,ALDH9A1,ALDOA,TRMT5,BBOX1,OGT,SLC25A5,SLC25A6,ANXA6,LIPF,AGPS,DEGS1,AKR7A2,RHOA,SLC25A12,ASL,CAPRIN2,CCAR2,DYNLL1,ZFHX3,ALDH4A1,TRAK2,VAMP8,ATP5A1,ALDH7A1,ATP5C1,ATP5F1,ATP5G2,ATP5G3,RIPK1,HRK,CDS2,BAD,BAG1,RAB11A,BCAT1,BCAT2,BCL2,BCL2L1,PEX11B,SUCLG1,BCS1L,DCAF5,LDHD,ALKBH1,BNIP1,BNIP3L,BRAF,SYNJ2,BSG,BTD,MA…
GO: Cellular Component	GO:0070161	anchoring junction		4.302e-11	6.754e-09	209	503	ACTN1,ACTN2,ACTN3,ADD1,FZD1,PIP5K1A,ALCAM,KIAA1462,SORBS2,ANXA6,PKP4,EPB41L5,CASK,ARF6,RHOA,SPTBN4,RHOB,STX16,ATP6V0C,ADAM9,SNAP23,CEACAM1,NRP1,DST,BSG,CAPN5,CAPN2,MPZL1,CAV2,SCARB2,CD44,CD59,CD81,ARHGEF2,CDC42,CDH1,CDH5,MAGI1,SCARF2,PDLIM7,CFL1,ITGB1BP1,RHOU,SLC9A3R2,LPXN,CLTC,TJP2,BCAR1,AKAP12,REXO2,CSRP1,CTNNB1,CTNND2,CYBA,TES,STARD8,NEURL2,MTSS1,DAG1,AIF1L,GIT2,MRC2,DLG1,CD99L2,DNM2,PDCD6IP,A…
GO: Cellular Component	GO:0005774	vacuolar membrane		6.47e-11	9.142e-09	239	593	ACP2,ACPP,SNX21,AP2A1,AP1B1,AP2B1,AP1G1,KIAA1324,OSBPL9,OSBPL11,ATP6V0D2,STX7,FGD2,ANXA6,AQP2,ARF6,RHOB,VAMP8,RAP2C,ATP6V0C,ATP6V1C1,ATP6V0A1,AZU1,CD164,RAB11A,NAPA,TMEM55B,AP1S2,AP1G2,AP3D1,LDLRAD4,DAGLB,ATP6V0E1,SYT7,USP8,MTMR4,CD14,SCARB1,SCARB2,CD63,CD74,CFTR,ATP6V1F,SNAP29,AP2M1,AP1S1,AP2S1,ZFYVE9,CLCN3,CLCN5,CLCN7,SNX6,CLN3,CLN5,CLTA,CLTC,ITM2B,TECPR1,STX8,COL6A1,LITAF,VPS4B,VPS26A,GOSR2,EN…
Human Phenotype	HP:0001252	Muscular hypotonia		3.562e-09	1.476e-05	247	715	AMER1,DGCR14,USP9X,ACP2,ADK,PTCHD1,ARID1B,CC2D2A,ALAD,DOCK6,KCNT1,CUL4B,PRX,ARSA,DCHS1,ATP5A1,ALDH7A1,ATRX,SUCLG1,BCS1L,BMP1,BRAF,BTD,EIF2B4,EIF2B2,EIF2B5,AP1S2,SLC25A20,CASR,CD59,SNAP29,LONP1,AP1S1,NRXN1,CLCNKB,COL1A1,COL1A2,COL12A1,ADAMTS2,MPDU1,COX10,COX15,CPT1A,CREBBP,C12orf65,CTNNB1,CTNND2,ATPAF2,HDAC4,CYP24A1,PTDSS1,DAG1,DBT,ZEB2,DDOST,FBXL4,VPS33B,CANT1,TECPR2,FIG4,DGUOK,DLD,AMMECR1,DNM1,D…
Human Phenotype	HP:0001987	Hyperammonemia		3.414e-07	0.0007074	22	32	ASL,BTD,CA5A,SLC25A20,CPT1A,CPT2,ATPAF2,CYC1,SLC25A13,SLC25A15,GLUL,MMAA,SERAC1,HADHA,HADHB,HMGCL,MUT,PCCB,TMEM70,SLC22A5,MMAB,UQCRC2
Human Phenotype	HP:0001249	Intellectual disability		1.635e-05	0.02259	252	798	DGCR14,USP9X,SMC1A,PTCHD1,ARID1B,ADRA2B,CC2D2A,ALDOA,ALDOB,KCNT1,ALOX12B,CUL4B,ZSWIM6,AQP2,CASK,ARSA,ASAH1,ASL,DCHS1,ALDH4A1,SLC4A4,ALDH7A1,ATRX,AVPR2,BBS1,BCS1L,BMPR1A,BRAF,AP1S2,KYNU,CDK6,CRLF1,CHD2,CHKB,LYST,AP1S1,NRXN1,CLCNKB,CLN3,CLN5,RECQL4,MED23,ARHGEF6,COX10,COX15,CREBBP,C12orf65,CNTNAP2,CTNNB1,CTNND2,DDX59,HDAC4,CYP24A1,PTDSS1,DAG1,DBT,METTL23,ZEB2,CANT1,DLD,AMMECR1,TRAPPC9,DGCR2,DPYD,PQ…
Human Phenotype	HP:0001382	Joint hypermobility		2.457e-05	0.02545	49	113	AGT,CUL4B,BMP1,AP1S2,LONP1,RECQL4,COL1A1,COL1A2,COL3A1,COL5A1,COL5A2,COL12A1,CTNND2,HDAC4,PTDSS1,MLXIPL,EFNB1,ELN,VPS13B,EXT1,ANTXR1,SLC9A6,FLNB,PHF6,SRCAP,IL1RAPL1,KRAS,B3GALT6,LMNA,LRP5,NFIX,NPR2,ORC4,PAX2,PCNT,PIK3CA,PIK3R1,EFEMP2,KANSL1,REN,RPS6KA3,CHD7,SKI,SLC6A8,RAB3GAP1,XYLT2,ATP6V0A2,TRPS1,KDM6A
Human Phenotype	HP:0001298	Encephalopathy		7.322e-05	0.04543	33	70	ATP5A1,SUCLG1,COX15,CPT2,FBXL4,DGUOK,DLD,RNASEH2C,MPC1,SIK1,COQ2,GLUL,CLP1,GPT2,SERAC1,IBA57,VTI1A,MECP2,MPV17,MT-CO1,MT-CO2,APTX,TMEM70,RANBP2,SLC25A1,SLC22A5,TCF4,TK2,ETHE1,PDSS1,COQ8A,COQ9,PDSS2
Human Phenotype	HP:0001537	Umbilical hernia		8.944e-05	0.04543	53	130	DGCR14,LTBP4,ATRX,BMP1,CHRNG,COL1A1,COL3A1,COL5A1,COL5A2,ADAMTS2,HDAC4,DNMT3A,DGCR2,MLXIPL,EFNB1,MEGF8,ELN,CLDN19,MBTPS2,GPC4,ANTXR1,FGFR2,AGPAT2,RAB23,GATA6,SRCAP,GLI3,GUSB,IDUA,INSR,KCNQ1,LOX,LRP2,RAB40AL,NFIX,NOTCH2,ROR2,NALCN,GNPTAB,EFEMP2,TMEM70,FKBP14,B3GLCT,CHD7,SKI,SLC5A5,HDAC8,TBX1,GRIP1,TGFBR2,ATP6V0A2,TSHR,CCBE1
Human Phenotype	HP:0001250	Seizures		9.678e-05	0.04543	268	874	AMER1,ACAA1,SMC1A,ADK,CC2D2A,ABCD1,DOCK6,ALDOB,CUL4B,ZSWIM6,AQP2,CASK,ARSA,SLC25A12,STS,ASAH1,ASL,ALDH4A1,ATM,ATP2A2,ATP5A1,ALDH7A1,ATRX,AVPR2,SUCLG1,BCS1L,DPM2,BMPR1A,BRAF,BTD,EIF2B4,EIF2B2,EIF2B5,AP1S2,BCL10,FOXH1,CACNA1A,SLC25A20,CASQ2,CASR,XPR1,CRLF1,CHKB,LYST,CHRNB2,SNAP29,EFTUD2,LONP1,CLCN7,NRXN1,CLN3,CLN5,RECQL4,ATXN10,MPDU1,COX10,COX15,CPT1A,CPT2,CREBBP,CRH,CNTNAP2,CTLA4,ADAMTSL2,TRPM6,HD…
Human Phenotype	HP:0000194	Open mouth		9.809e-05	0.04543	32	68	DGCR14,ATRX,DST,BRAF,ZEB2,DGCR2,MLXIPL,ELN,VPS13B,FGFR1,FGFR2,SLC9A6,PIGT,FOXP1,GLI3,IL1RAPL1,HNRNPK,KRAS,LMNA,NFIX,NRAS,POMT2,KANSL1,MAP2K1,AHI1,PURA,RPS6KA3,SLC6A8,TBX1,TCF4,UBA1,SLC35A2
Human Phenotype	HP:0004322	Short stature		0.0001027	0.04543	203	640	GDF5,AMER1,DGCR14,USP9X,SMC1A,ARID1B,ACAN,ALDOA,CUL4B,AQP2,CASK,STS,ASAH1,ASL,ABCB11,ATM,ATRX,AVPR2,BLM,BMP1,BMP2,BRAF,CASR,RUNX2,PAPSS2,NLRC4,SLC39A13,CHRNG,SNAP29,EFTUD2,LONP1,CLCN5,CLCN7,RECQL4,COL1A1,COL1A2,COL3A1,COL5A1,COL5A2,POLR1A,ADAMTS2,CREBBP,CLINT1,CTNS,CTNND2,ADAMTSL2,ATPAF2,HDAC4,EIF4A3,CYP19A1,PTDSS1,ZEB2,B3GAT3,SEC24D,TINF2,TECPR2,FIG4,RBM8A,DGCR2,PQBP1,EDN3,RAD50,MLXIPL,EFNB1,RDH…
Human Phenotype	HP:0000978	Bruising susceptibility		0.0001204	0.04543	37	83	ATRX,AIP,LYST,SLC39A13,COL1A1,COL1A2,COL3A1,COL5A1,COL5A2,ADAMTS2,PDE11A,DTNBP1,F2,F13B,FANCA,FANCC,FANCB,HPS3,GATA1,GATA2,GGCX,GNAS,HPS5,HPS1,BLOC1S3,ITGA2B,NFIX,PLAU,SERPINF2,FKBP14,HPS6,CD209,ANKRD26,TBXA2R,TGFB2,TGFBR2,P2RY12
Mouse Phenotype	MP:0010545	abnormal heart layer morphology		5.244e-07	0.004106	172	389	ADRA1A,MKL2,LTBP4,MKL1,MED30,LEMD2,ASL,ATP2A2,BCL6,CFLAR,BMP2,ZFP36L1,IER3,SGPL1,CACNA1H,FOXH1,CACNB2,CASQ2,CDK6,CHD2,OVOL2,MYL7,CLU,QKI,COL1A1,COL3A1,BCAR1,CREBBP,AKAP12,MAPK14,CCM2L,CSNK2A1,ANKRD17,CTNNB1,HDAC9,WDR1,RCE1,ABI1,ARID3A,DTNA,HBEGF,EFNB2,LATS2,MEGF8,WASF2,KCTD10,SENP2,CALCRL,RCAN2,EPHB4,ERBB2,ERBB3,ERBB4,XIRP1,ESR2,PAK4,KLF3,F11,FBLN1,FES,VAV3,FGFR1,FGFR2,FKBP1A,FOXC1,FOXC2,HSD17B7,…
Mouse Phenotype	MP:0005329	abnormal myocardium layer morphology		1.079e-06	0.004223	168	382	ADRA1A,MKL2,LTBP4,MKL1,MED30,LEMD2,ASL,ATP2A2,BCL6,CFLAR,BMP2,ZFP36L1,IER3,SGPL1,CACNA1H,FOXH1,CACNB2,CASQ2,CDK6,CHD2,OVOL2,MYL7,CLU,QKI,COL1A1,BCAR1,CREBBP,AKAP12,MAPK14,CCM2L,CSNK2A1,ANKRD17,HDAC9,WDR1,RCE1,ABI1,ARID3A,DTNA,HBEGF,EFNB2,LATS2,MEGF8,WASF2,KCTD10,SENP2,CALCRL,RCAN2,EPHB4,ERBB2,ERBB3,ERBB4,XIRP1,ESR2,PAK4,KLF3,F11,FBLN1,FES,VAV3,FGFR1,FGFR2,FKBP1A,FOXC1,FOXC2,HSD17B7,FN1,CISD2,VPS5…
Mouse Phenotype	MP:0002447	abnormal erythrocyte morphology		7.573e-06	0.01564	255	630	PICALM,ADD1,FZD4,MTUS1,AIM1,ABCD1,ALDH2,RIC1,DYRK3,RANBP10,AMPD3,SORBS2,ANK1,APOE,APRT,AQP2,ARF4,ARNT,ASL,RAB40C,SLC4A4,HYAL2,DPY19L3,AVPR2,BAG1,CFB,BLM,BNIP3L,BRAF,VNN1,SQSTM1,SGPL1,EIF2B5,CAPN5,BTRC,TMPRSS6,CASR,RUNX2,CBFB,SCARB1,ENTPD6,CD47,CD59,CD74,OSMR,CDC25A,CDK6,SCARF2,CHD2,LYST,KIF3B,FBXO7,COL1A1,COL4A3,COMT,SPTLC2,TIPARP,NCOR1,MAPK14,CSF1,SH3PXD2A,ITSN2,LPIN2,CTNNB1,RAPGEF2,PLVAP,DBN1,F…
Mouse Phenotype	MP:0013659	abnormal erythroid lineage cell morphology		7.992e-06	0.01564	275	686	PICALM,ADD1,FZD4,MTUS1,AIM1,ALAS2,ABCD1,ALDH2,RIC1,DYRK3,RANBP10,AMPD3,SORBS2,MED30,ANK1,APOE,APRT,AQP2,ARF4,ARNT,ASL,RAB40C,SLC4A4,HYAL2,DPY19L3,AVPR2,BAG1,CFB,BLM,BNIP3L,BRAF,ZFP36L1,VNN1,SQSTM1,SGPL1,EIF2B5,CAPN5,BTRC,TMPRSS6,CASR,DOK2,RUNX2,CBFB,SCARB1,ENTPD6,CD47,CD59,CD74,OSMR,CDC25A,CDK6,CDX4,SCARF2,CHD2,LYST,CHRNB2,KIF3B,FBXO7,COL1A1,COL4A3,COMT,SPTLC2,TIPARP,NCOR1,NCOR2,MAPK14,CSF1,CSNK1…
Pathway	477135	Metabolism	BioSystems: REACTOME	3.79e-09	1.245e-05	546	1575	NCOA3,ACAA1,ACACB,ACHE,ADCY2,ADCY7,ADCY9,ACOX2,PLIN2,ADK,ADRA2C,ACAN,AGT,PIP5K1A,AK1,PIP5K1B,AK2,ALAD,SLC25A11,ALAS2,ABCD1,ALDH2,ALDH9A1,ALDOA,ALDOB,AKR1B1,BBOX1,ALOX5,ALOX12B,TEAD2,AMPD3,MED30,SLC25A5,SLC25A6,PIK3R3,AOX1,NDST2,APOA4,APOC2,AGPS,APOE,APRT,AQP1,DEGS1,PDXK,ARSA,SLC25A12,STS,PLA2G4C,ARSD,ASAH1,ASL,ABCB11,ALDH4A1,CYP4F11,ATP5A1,HYAL2,ALDH7A1,ATP5C1,B4GALT4,B4GALT3,ATP5F1,ABCC3,CDS2,BA…
Pathway	P00018	EGF receptor signaling pathway	PantherDB	3.481e-08	5.717e-05	59	111	AREG,GAB3,BRAF,SHC2,PRKD2,MAPK14,HBEGF,EGFR,SPRY1,SPRY2,ERBB2,ERBB3,ERBB4,MAP3K2,YWHAQ,SFN,NF1,NRAS,PEBP1,PIK3C2A,PIK3C3,PIK3CA,PIK3CB,PIK3CD,PIK3CG,PLCG1,PPP2CA,PPP2CB,PPP2R5A,PPP2R5B,PPP2R5C,PPP2R5E,PRKCA,PRKCI,PRKD1,MAPK1,MAPK8,MAPK11,MAPK10,MAP2K1,MAP2K6,MAP2K7,DAB2IP,RAC2,RASA1,RASA2,RRAS,MAPK12,SHC1,SOS1,SOS2,STAT2,STAT5A,TGFA,PIK3R5,PRKD3,YWHAB,YWHAZ,PHLDB2
Pathway	695200	HIF-1 signaling pathway	BioSystems: KEGG	1.017e-07	0.0001114	56	106	ALDOA,ANGPT2,PIK3R3,MKNK1,ARNT,BCL2,CAMK2B,CAMK2D,EIF4E2,CREBBP,EGFR,EIF4E,ENO3,ERBB2,FLT1,NOX1,GAPDH,MKNK2,HIF1A,HK1,HK3,IL6R,INSR,LDHA,NFKB1,NOS2,NPPA,SERPINE1,PDHA1,PDHB,PFKFB2,PFKFB3,PGK1,PIK3CA,PIK3CB,PIK3CD,PIK3CG,PIK3R1,PLCG1,EGLN1,PRKCA,MAPK1,MAP2K1,EGLN2,RELA,RPS6,RPS6KB1,HKDC1,SLC2A1,TCEB1,TCEB2,TF,TFRC,TLR4,PIK3R5,VEGFA
Pathway	198774	TGF-beta Receptor Signaling Pathway	BioSystems: WikiPathways	4.108e-07	0.0003374	73	154	AXIN1,AP2B1,STAMBPL1,CUL1,ATF3,EIF3I,CDC23,CDC16,FOXH1,BTRC,CAMK2B,CAMK2D,RUNX2,PIAS2,CD44,CDK1,CDC25A,CDC27,CDK6,ZFYVE9,SNX6,CREBBP,MAPK14,CTNNB1,DAXX,ZEB2,E2F4,FZR1,ANAPC10,FKBP1A,ANAPC5,FOXO3,FNTA,HDAC1,JUN,JUNB,JUND,SMAD2,SMAD6,MEF2A,FOXO4,NFYC,PIK3R1,PPP2R2A,PRKAR1B,PRKAR2A,MAPK8,MAP2K6,RBL2,ROCK1,SDC2,SKI,SKIL,SKP1,SNW1,SNX1,SNX2,DCP1A,ERBIN,STK11,MAP3K7,TFDP1,TFDP2,TGFB1,TGFB2,TGFBR2,TGIF1…
Pathway	138057	ErbB1 downstream signaling	BioSystems: Pathway Interaction Database	6.676e-07	0.0004386	53	103	ARF4,BAD,KSR1,BRAF,CAPN2,CDC42,CHN2,CREB1,RIN1,USP6NL,ABI1,ARPC5,ARPC1B,ACTR3,ACTR2,EGFR,EGR1,WASF2,ELK1,F2RL2,BAIAP2,MAP3K2,YWHAQ,SFN,GRB2,JUN,SMAD1,MAP3K1,PEBP1,PDPK1,PIK3CA,PIK3CB,PIK3R1,MYLPF,PPP2CA,PPP2R2A,PRKCA,MAPK1,MAPK8,MAP2K1,MAP2K5,RAB5A,RALA,RPS6,RPS6KA3,SOS1,BRK1,SRC,SRF,VAV2,YWHAB,YWHAZ,ZFP36
Pathway	198843	mRNA processing	BioSystems: WikiPathways	1.216e-06	0.0005551	65	136	SMC1A,DHX16,SUGP1,RNGTT,PRPF4B,PRPF3,EFTUD2,CLK2,CLK3,RBM39,CSTF1,CSTF2,SF3B5,SREK1,DHX15,SUGP2,RBM5,SRRM1,CDC40,NXF1,CELF1,LSM7,SRSF10,PAPOLA,TMED10,CLP1,RBM17,HNRNPA1,HNRNPA2B1,HNRNPC,HNRNPD,HNRNPH1,HNRNPK,HNRNPU,PRMT2,PRMT1,HNRNPM,NCBP1,NONO,YBX1,GATC,PCBP2,PPM1G,PSKH1,PTBP1,XRN2,SFPQ,SRSF1,SRSF3,SRSF4,SRSF5,SRSF6,DNAJC8,PRPF40A,SNRPB,SNRPB2,SNRPD3,SRP54,SRPK2,SUPT5H,SF3B3,SF3B1,METTL3,U2AF1,C…
Pathway	106439	Signalling by NGF	BioSystems: REACTOME	2.124e-06	0.0005551	117	284	PLEKHG5,ADCY2,ADCY7,ADCY9,AP2A1,AP2B1,FGD2,PIK3R3,RHOA,BAD,FGF18,BRAF,SQSTM1,CASP2,CD86,CDK1,ARHGEF2,AP2M1,AP2S1,SHC2,CLTA,NGEF,ARHGEF6,CREB1,CRK,CRKL,MAPK14,DNM1,DNM2,BCL2L11,HBEGF,DUSP3,DUSP7,ECT2,AGO1,EGFR,ELK1,ERBB2,ERBB3,ERBB4,OBSCN,FGF5,FGF6,VAV3,FGFR1,FGFR2,FOXO3,AKT1S1,FGF22,TNRC6A,GRB2,PRDM4,GSK3A,GSK3B,HDAC1,NRG1,NR4A1,IKBKB,IRAK1,ITPR1,ITPR3,KRAS,MDM2,MEF2A,AGO4,FOXO4,MYD88,NFKB1,NRAS,…
Pathway	99052	Lysosome	BioSystems: KEGG	2.309e-06	0.0005551	59	122	ACP2,AP1B1,AP1G1,ATP6V0D2,ARSA,ASAH1,ATP6V0C,ATP6V0A1,CD164,AP1S2,AP1G2,AP3D1,SCARB2,CD63,CTSC,AP1S1,AP3S1,CLN3,CLN5,CLTA,CLTC,ENTPD4,CTNS,CTSB,CTSE,CTSH,GGA1,LAPTM4A,SLC17A5,NAGPA,AP3M1,ATP6V1H,AP4B1,GALC,GALNS,GNPTG,GNS,AP4S1,GUSB,HEXA,HEXB,IDUA,LAMP2,M6PR,MANBA,SLC11A2,GNPTAB,SGSH,SLC11A1,GGA2,GGA3,SUMF1,HGSNAT,AP4E1,ABCB9,ATP6V0A2,AP1S3,MCOLN1,AP3B2
Pathway	M2579	Differentiation Pathway in PC12 Cells; this is a specific case of PAC1 Receptor Pathway.	MSigDB C2 BIOCARTA (v5.1)	2.396e-06	0.0005551	28	45	ASAH1,BRAF,MAPK8IP1,CREB1,CREBBP,CRKL,DAG1,EGR1,EGR4,ELK1,CREB3,GAST,GNAQ,JUN,MAP1B,NTRK1,PIK3CA,PIK3CD,PIK3R1,MAPK1,MAPK8,MAPK10,MAP2K7,RPS6KA3,SHC1,SRC,MAPK8IP3,MAPK8IP2
Pathway	M13863	MAPKinase Signaling Pathway	MSigDB C2 BIOCARTA (v5.1)	3.815e-06	0.0005551	45	87	MKNK1,TRADD,RIPK1,BRAF,MAP3K6,MAP4K4,MAP3K8,CREB1,MAPK14,RAPGEF2,DAXX,ELK1,MAP3K2,MKNK2,GRB2,MAP4K5,IKBKB,JUN,MAX,MEF2A,MEF2D,MAP3K1,MAP3K10,MAP3K11,NFKB1,MAPK1,MAPK8,MAPK11,MAPK10,MAP2K1,MAP2K5,MAP2K6,MAP2K7,RELA,RPS6KA2,RPS6KA3,RPS6KB1,MAPK12,SHC1,MAP3K7,TGFB1,TGFB2,TRAF2,MAP3K12,MAPKAPK3
Interaction	int:ELAVL1	ELAVL1 interactions		6.525e-25	9.549e-21	724	1769	NCOA3,AMER1,ACACB,SLC10A3,ACVR1B,MBD6,REXO1,OTULIN,HECW2,OSBPL11,NLGN2,ABCD1,STX7,ALPI,PAQR7,CUL4B,CUL1,KLF11,TEAD2,SLC25A5,RANBP3,MB21D1,BIRC5,FAM131A,YBX3,APOE,PDXK,ARF4,KHSRP,CASK,RHOB,ARNT,ZNF747,ZFHX3,ATM,RERE,TRAK2,RAP2C,ATP2A2,DCBLD2,RNF182,MTMR9,CDC23,HRK,CD164,RAB11A,SNAP23,RIOK3,PCMTD1,PRDM1,PER2,ZFP36L1,KLF9,SGPL1,KLF5,AP1S2,BCL10,BTRC,CANX,MPZL1,CAPZA1,CAST,CASP2,CBFB,TMED4,MTMR6,MTMR…
Interaction	int:XPO1	XPO1 interactions		6.434e-15	4.708e-11	492	1228	NCOA3,AMER1,DGCR14,AICDA,USP9X,SNX21,PICALM,LIN9,ADD1,ADD3,AXIN1,RIMKLB,MKL2,AP2A1,AP1B1,AP2B1,AP1G1,TBC1D14,AHR,AIM1,DOCK6,MKL1,DHX16,PITPNM2,LEO1,RANBP3,AIRE,BIRC5,ERI1,DENND1A,MKNK1,ARHGAP1,CCDC124,SUGP1,CCAR2,TNKS,EIF3D,TRAK2,MTMR9,CDC23,TRADD,RIPK1,RIOK3,SRRD,DNAAF3,KSR1,ZFP36L1,CDC123,SQSTM1,KLF5,MCM3AP,EIF2B4,EIF2B2,EIF2B5,EIF2S2,PRPF4B,AP1S2,AP1G2,BCL10,AP3D1,FOXK1,C21orf2,CA9,CAPN2,UBA3,…
Interaction	int:NTRK1	NTRK1 interactions		2.167e-13	1.057e-09	729	1955	ABL2,USP9X,SMC1A,ACTN1,ACVR1B,TUBGCP5,FMNL2,PICALM,ADD1,GRK3,AP2A1,AP1B1,AP2B1,AP1G1,XPO5,KLHL13,OSBPL9,OSBPL8,OSBPL11,AK2,TAOK1,SLC25A11,ALCAM,ABCD1,ALDH2,ALDH1B1,ALDOA,AKR1B1,DHX16,CUL4B,CUL1,ISLR2,OGT,CDC42BPA,ANK2,LEO1,SLC25A5,SLC25A6,RANBP3,ANXA6,EPB41L5,APEH,COPS3,AGPS,SHTN1,KHSRP,CASK,CCDC124,ARVCF,CDK13,CCAR2,DYNLL1,EIF3A,EIF3D,EIF3F,EIF3G,EIF3I,ATP12A,EIF4G3,ATP2A2,ATP5A1,ATP5C1,ATP6V0A1…
Interaction	int:PARK2	PARK2 interactions		3.459e-10	1.265e-06	186	420	CUL1,SLC25A5,BIRC5,YBX3,AGPS,CASK,ATP5A1,ATP5C1,BCL2,BCL2L1,SQSTM1,CALML3,CALU,UBE2M,SART1,AURKB,CDK5,CHGA,TRIP13,FBXO7,ARIH1,CPT1A,CTNNB1,SERBP1,HDAC4,DBT,PSMD6,DLG1,DLG4,DLX2,RBM8A,HNRNPDL,TOM1,FIS1,MRPS7,ATAD3B,OPTN,EGFR,SLC25A13,EIF4B,RNF41,MRPS31,EPS15,STUB1,ESRRA,ESRRB,ACSL1,ACSL4,FZR1,TUBB4B,TOMM40,UBE2J1,DDX17,HSDL2,NTPCR,MYL12A,GAPDH,GCNT2,RUVBL2,TUBB6,GPR37,GRIK2,H1F0,HSD17B10,HADHB,UBA…
Interaction	int:EGFR	EGFR interactions		4.537e-09	1.328e-05	342	877	ABL2,USP9X,SMC1A,ACP1,PICALM,AP2A1,AP1B1,AP2B1,AP1G1,XPO5,ALCAM,ALDOA,NCK2,CUL4B,SORBS2,IRS4,PIK3R3,APBB1,APBB2,APRT,DEGS1,AREG,ARF4,ARF6,ARHGAP1,EIF3F,ATP2A2,DCBLD2,ATP5A1,ATP5C1,ATP5F1,RIPK1,LRSAM1,TNFRSF10B,CEACAM1,BLM,BMX,SGPL1,EIF2B4,EIF2B2,EIF2B5,AP1S2,AP1G2,AP3D1,H1FX,CALU,CAMLG,CANX,DOK2,AIP,CAV2,USP8,CD44,CD59,CDK1,OSMR,ARHGEF2,CDC25A,CDH1,CDH5,CDK5,VAPA,CEBPB,CFL1,LONP1,AP2M1,AP1S1,AP2S…
Interaction	int:HUWE1	HUWE1 interactions		2.41e-08	5.878e-05	193	459	ACACB,USP9X,UBL4A,MKL2,HIST2H2BE,AK2,ALDOA,TEAD2,OGT,SLC25A5,SLC25A6,KHSRP,ATM,EIF3F,EIF3I,ATP5A1,ATP5C1,CANX,CAPZA1,CAPZB,PIAS2,EIF1AY,CDK1,CDC5L,DDX21,CDKN2A,COPB2,EFTUD2,CLK2,CLTC,LSM4,EIF4E2,MED20,USP49,METTL21B,CPT1A,PRDX6,CRK,CRKL,CS,CSNK2A2,CTNNB1,WIPI2,SERBP1,EIF4A3,MAML1,DBT,NEK9,DDOST,PSMD6,C18orf21,DLD,DLG1,CHAF1A,UBXN1,NDUFA13,EEF1D,EEF2,EGFR,EIF2S1,EIF5A,CCDC8,DNAJA2,FAM91A1,TUBB4B,F…
Interaction	int:PML	PML interactions		3.188e-08	6.666e-05	110	234	AXIN1,TBC1D14,C1QTNF6,CUL1,ARNT,ATRX,BCL2,BCL6,TRIM24,PER2,IER3,SQSTM1,RUNX2,RUNX3,PIAS2,CCNT1,CDK1,CDK6,ZFYVE9,MED7,HOMER3,SIN3A,CREBBP,NCOR1,NCOR2,TRIM69,MAPK14,IKBKE,CSNK1D,CSNK2A1,CTNNB1,DAXX,ANKRD2,DNM2,ARID3A,MED16,HMGXB4,E2F4,ECT2,EGFR,EIF4E,SENP2,ELF4,ARIH2,GATA1,GATA2,EHMT2,NR3C1,GTF2E1,GTF2E2,H2AFX,HDAC1,PARK7,NR4A1,HNRNPU,IFI16,JUN,KRAS,LMNA,SMAD2,MAF,MDM2,ATXN3,HIPK2,NFATC1,NFKB1,NTRK…
Interaction	int:TP53	TP53 interactions		5.1e-08	9.329e-05	382	1013	NCOA3,DGCR14,HIPK1,BIRC6,AXIN1,HECW2,AGT,CUL4B,CUL4A,IRS4,ANK2,SLC25A5,ANXA3,COPS3,APOH,CDC14A,ARL3,FAM173A,ATF3,ATM,ATP5A1,ATRX,BAG1,BCL2,BCL2L1,TNFRSF10C,TNFRSF10B,BCL6,TRIM24,BLM,CFLAR,BMP1,TSC22D1,BNIP3L,PER2,SQSTM1,KLF5,EIF2S2,BTRC,FOXK1,PTTG1IP,CAPG,CAPZB,UBE2M,RUNX2,PIAS2,SART1,CCNH,CDK1,CDC42,AURKB,CDK5,CDK7,CDKN2A,CDKN2C,PDLIM7,KLF4,CLK3,RECQL5,RECQL4,CLTA,CLTC,EIF4E2,RCHY1,TP53I3,SIN3A,…
Interaction	int:TMEM17	TMEM17 interactions		8.441e-08	0.0001367	170	401	RHBDD2,ADCY9,ADD3,AP1B1,OSBPL8,OSBPL11,SEMA6A,STX7,IRS4,PKP4,APBB1,EPB41L5,CACHD1,CASK,ARHGAP1,VAMP8,VAMP4,STX16,AUP1,SNAP23,TNFRSF10B,DST,SQSTM1,CAMLG,MPZL1,MTMR6,SCARB1,ATP6V1F,CBARP,VAMP3,AP2S1,CLCN7,ITM2B,MAP4K4,STX8,AKAP5,GOSR1,ZDHHC5,SEC22B,FAM171B,GOSR2,TMEM87A,CLINT1,SMCR8,GGA1,TOR1AIP1,USP6NL,CDCA3,TBC1D5,COG3,ARFGAP3,WDR20,DLG1,GOLGA5,SCAMP3,PREB,ADIPOR1,EFNB1,EFNB2,ATP6AP2,WASF2,SENP2,…
Interaction	int:EED	EED interactions		9.339e-08	0.0001367	479	1310	USP9X,SMC1A,ACTN1,BIRC6,PICALM,AP2A1,AP1G1,XPO5,SLC25A11,ZNF687,CUL4B,CUL4A,CUL1,OGT,SLC25A5,PKP4,COPS3,CBX4,APRT,ARF4,KHSRP,ARF6,ARHGAP1,SLC25A12,CCAR2,DYNLL1,EIF3A,EIF3D,EIF3F,EIF3G,EIF3I,ATP2A2,ATP5A1,ATP5C1,ATP6V0C,ATP6V1C1,ATP6V0A1,NAPA,TSC22D1,BRAF,SGPL1,AP3D1,H1FX,CACNB4,SELENBP1,CAPN2,CAPN6,CAPZA1,CAPZB,UBE2M,SART1,CDK1,CDC5L,DDX21,VAPA,PDLIM7,CFL1,COPB2,CHD2,TRIP12,EFTUD2,TXNL1,AP2M1,AP2…
Cytoband	19p13.3	19p13.3		4.071e-11	5.324e-08	83	247	ABHD17A,REXO1,RANBP3,KHSRP,AZU1,CIRBP-AS1,ZNRF4,HCN2,BSG,AP3D1,ZNF555,DIRAS1,CAPS,CDC34,CBARP,ZNF77,SHC2,R3HDM4,TMEM259,RPL36,ARID3A,MED16,CHAF1A,MRPL54,SH2D3A,EEF2,TIMM13,DAZAP1,ANGPTL4,ADGRE1,APC2,HMG20B,FZR1,CRB3,SEMA6B,ALKBH7,SIRT6,FGF22,DOT1L,FUT5,LSM7,TJP3,GNA11,GNA15,GNG7,MKNK2,RAX2,C19orf70,TMIGD2,ATCAY,GIPC3,NDUFA11,MLLT1,MBD3,GADD45B,NFIX,OAZ1,MIER2,POLR2E,POLRMT,PTBP1,ONECUT3,MIR7-3HG,…
Cytoband	19p13.11	19p13.11		6.983e-06	0.004567	29	77	CCDC124,SUGP1,CILP2,NXNL1,LSM4,MED26,HOMER3,IL27RA,TSSK6,KLF2,ISYNA1,MGC10814,MVB12A,ARMC6,BABAM1,DDA1,KXD1,SMIM7,GATAD2A,OCEL1,SLC25A42,LINC00663,COLGALT1,SLC35E1,SLC5A5,USE1,MAU2,SLC27A1,ATP13A1
Cytoband	19q13.3	19q13.3		1.663e-05	0.007252	30	84	TEAD2,PLA2G4C,CD33,CD37,PRKD2,DMWD,ERCC2,ETFB,FLT3LG,SIGLEC7,RUVBL2,GIPR,KDELR1,GPR4,ARHGAP35,PRMT1,KCNA7,KLK1,NOVA2,GLTSCR2,PTGIR,RPS11,RRAS,CLEC11A,SEPW1,ATF5,SLC1A5,FBXO46,MED25,SYMPK
Cytoband	16q22.1	16q22.1		5.527e-05	0.01807	36	114	RANBP10,CES2,FUK,CBFB,CDH1,CDH5,CDH16,PARD6A,DYNC1LI2,NUTF2,MTSS1L,NIP7,FAM96B,TPPP3,NFAT5,B3GNT9,WWP2,GABARAPL2,HPR,TMEM208,EXOC3L1,PSKH1,DUS2,KIAA0895L,SMPD3,VAC14,SNTB2,TSNAXIP1,TAT,ZFP90,TERF2,SF3B3,CES3,IL34,LOC400541,GFOD2
Cytoband	3p21	3p21		0.0001466	0.03327	15	34	CDC25A,CCR1,CTNNB1,DAG1,DUSP7,ARIH2,ZNF589,NCKIPSD,CXCR6,GNAT1,MAP4,PBRM1,RPL29,SCN5A,PCBP4
Cytoband	22q13.1	22q13.1		0.0001526	0.03327	29	89	C1QTNF6,EIF3D,SYNGR1,TXN2,GTPBP1,CSF2RB,CSNK1E,RPS19BP1,CYP2D6,HMGXB4,TOM1,DDX17,KDELR3,IFT27,CDC42EP1,H1F0,KCNJ4,LGALS1,MGAT3,MPST,NOL12,RAC2,BAIAP2L2,SOX10,SSTR3,GCAT,NPTXR,RBFOX2,FAM83F
Cytoband	2p23.3	2p23.3		0.0001801	0.03364	24	69	EIF2B4,TP53I3,SUPT7L,PREB,DNAJC27,ATRAID,FKBP1B,FOSL2,RAB10,GTF3C2,GPN1,AGBL5,EPT1,KHK,PRR30,MPV17,PPM1G,PTRHD1,PFN4,SLC4A1AP,EFR3B,RBKS,GTF3C2-AS1,TRIM54
Cytoband	17q25	17q25		0.0002491	0.04073	16	39	BIRC5,RECQL5,CSNK1D,MRPS7,FASN,BAIAP2,ATP5H,SEPT9,GRIN2C,FOXK2,P4HB,MFSD11,RFNG,JMJD6,DNAI2,WBP2
Transcription Factor Binding Site	SCGGAAGY_V$ELK1_02	SCGGAAGY_V$ELK1_02		2.452e-10	1.506e-07	361	871	ACP2,AP1B1,XPO5,ALAD,UXT,ALDOA,MED30,SLC25A5,APEH,COPS3,RHOA,ARHGAP1,CDK13,SUGP1,PDE5A,ATM,ATP1B2,RAP2C,ATP2A2,ATP5A1,MTMR9,TRADD,RNGTT,BAD,BCAT2,BCL2L1,CES2,BLM,PER2,EIF2B2,AP1S2,FOXH1,SLC25A20,CALU,SLC25A14,CARS,AIP,MAP3K6,SART1,CCNT1,MTMR4,FIBP,LRRFIP2,CDX2,ITGB1BP1,MED14,UBE4A,AP2S1,CLCN2,ASB8,CIAO1,CLN3,LSM4,PRDX5,PGS1,PMPCB,COX5B,MPDU1,ZDHHC5,COX8A,COX15,MRPL33,CPT2,GOSR2,ATF6B,MAD2L1BP,UNC…
Transcription Factor Binding Site	MGGAAGTG_V$GABP_B	MGGAAGTG_V$GABP_B		5.029e-08	1.544e-05	237	560	ACP2,PICALM,XPO5,UXT,FGD2,PHF12,APEH,COPS3,ARHGAP1,CDK13,SUGP1,TNKS,VAMP8,RAP2C,HYAL2,BCAT2,BCL2L1,CES2,PER2,EIF2B2,CANX,CAPZA1,CAST,CTDSP1,CBFB,MTMR4,CD53,FIBP,CDC5L,CDK5,CDX2,CHM,TRIP13,SLC39A13,UBE4A,KIF3B,CLCN2,CIAO1,LPXN,TJP2,PRDX5,MED26,TXN2,ARHGEF6,MPDU1,BAG4,ZDHHC5,ATL3,COX15,CPT2,MAD2L1BP,SLC30A7,RIN1,MORF4L2,CSTF1,GGA1,HERC4,MLEC,ZFYVE16,DGKA,GIT2,DDOST,C2CD2L,TLK1,SLC38A10,FBXO22,DGUOK…
Transcription Factor Binding Site	V$YY1_02	V$YY1_02		2.041e-06	0.0003644	90	187	CNPY4,KIAA1143,ADK,AP1G1,TBC1D14,OSBPL11,RASL11B,ATP5F1,BAD,BCL2L1,AP3D1,CAMLG,AIP,SYNGR1,DYRK1B,CDKN2C,MPDU1,NCOR1,MORF4L2,PUM1,SMCR8,WSB1,DDX6,DHX15,FBXO9,DGCR2,HMGXB4,CNNM1,EEF2,ENSA,RASGRP2,ERH,MAEA,EXT1,ANAPC10,POLK,FOXO3,AKT1S1,PCF11,SELT,RAB10,JTB,FASTK,SNRNP35,GTF2A1,AP4S1,NUDT3,GTF3C2,H1F0,MGAT4B,LYPLA2,UBE2J2,B3GALT6,MARK3,PPP1R12B,NACA,NASP,NFYC,NTRK3,PBX3,UBL3,FKRP,PPP2CA,PSMD8,RAB1A,…
Transcription Factor Binding Site	V$ELK1_02	V$ELK1_02		2.374e-06	0.0003644	89	185	ACP2,AP1B1,ARHGAP1,CDK13,RAP2C,ATP5A1,BCL2L1,FOXH1,CALU,ITGB1BP1,AP2S1,ZDHHC5,COX8A,CRK,SLC30A7,KLHDC3,HERC4,CCP110,COG3,DDOST,FBXO22,FERMT3,ACTR2,NAA20,EIF5A,DNAJA2,UBAC1,CRB3,PPIE,TOMM40,PPHLN1,SIRT6,AKT1S1,GDE1,MYL12A,GART,GGT7,USP32,POLL,GOLGA1,GTF2A2,GTF3C2,LYPLA2,GABARAPL2,HMGA1,PAPD4,KRTCAP2,NKIRAS2,MARK3,TMEM208,NDUFS1,NF1,NRAS,OGG1,PCYT1A,PHKB,EPN1,PPP2R2C,TRIM44,PSMC2,PSMD12,PURB,TBC1D1…
Transcription Factor Binding Site	GCCATNTTG_V$YY1_Q6	GCCATNTTG_V$YY1_Q6		1.05e-05	0.001289	141	328	CNPY4,KIAA1143,ADK,AP1G1,TBC1D14,RECK,IRS4,PHF12,APBB1,ATP5A1,ATP5F1,ATP5G2,ATP6V0C,ATRX,CD164,EIF2B4,AP3D1,BTRC,CACNB2,AIP,CD4,DYRK1B,CHD2,MPDU1,ZDHHC5,COX8A,CRKL,CSNK1A1,TTI1,PUM1,SMCR8,WSB1,IST1,GIT2,DDX6,DGCR2,L3MBTL2,DUSP7,HMGXB4,RBM12,RLIM,EIF4G2,RBM5,ING4,ELAVL4,HN1,ENSA,MAEA,ETV1,DDX17,NBEA,AKAP8L,PCF11,CELF1,FOXP1,SNX5,FTSJ3,RAB10,SNRNP35,AP4S1,NUDT3,H1F0,PROSC,PMF1,HIF1A,UBE2K,LYPLA2,HN…
Transcription Factor Binding Site	V$YY1_Q6	V$YY1_Q6		1.681e-05	0.001721	85	182	CNPY4,KIAA1143,ADK,TBC1D14,OSBPL11,RECK,APBB1,ARNT,ATP5A1,ATP5F1,ATP5G2,AP3D1,BTRC,CACNB2,CLK2,DDX23,MPDU1,ZDHHC5,GTPBP1,NCOR1,MORF4L2,CSNK1A1,TTI1,PUM1,SMCR8,GIT2,DDX6,DGCR2,HMGXB4,ELAVL4,ENSA,MAEA,ETV1,ATP5H,FOXO3,SNX5,PMF1,HIF1A,LYPLA2,HOXC4,IRAK1,UBE2J2,B3GALT6,MAPT,MARK3,MNT,CCDC71L,PPP1R12B,NACA,NASP,NFYC,PBX3,TRA2A,FKRP,PSMB5,PTBP1,PTMA,RAB5A,RALA,RBM3,RIF1,RXRB,SFPQ,PNRC2,ZNF335,EPC1,CHFR…
Transcription Factor Binding Site	V$MZF1_02	V$MZF1_02		4.322e-05	0.003357	87	191	NLGN2,PHF12,ARHGAP1,SLC25A12,CDK13,ALDH4A1,RAP2C,STX16,RUNX3,SYT7,XPR1,CHD2,ZNF462,KLK13,MSI2,FBXO24,MRC2,G3BP2,MED13,DNMT3A,LHX6,ELAVL4,ELF4,ENSA,RASGRP2,EWSR1,FGF5,ARMCX3,PCF11,FOXP1,GART,SKIDA1,ADAMTSL1,GRK5,H1F0,UBE2K,LYPLA2,CBX3,HNRNPA2B1,TLX1,HOXA10,HOXC4,FAM117B,LRCH4,PIK3AP1,PPP1R12A,NF1,NFATC4,NFIX,NFYC,NOS1,NTRK3,ROR1,ORC4,PAX2,CHCHD7,TNPO2,PRRG2,ZADH2,PTMA,SEMA4C,REL,GGNBP2,KCNIP2,SEMA…
Transcription Factor Binding Site	ACTAYRNNNCCCR_UNKNOWN	ACTAYRNNNCCCR_UNKNOWN		4.827e-05	0.003357	135	320	NCOA3,PHF12,CDC26,EIF2B4,BTRC,ZNF570,NTAN1,CDC25A,CFL1,ZNF233,ATP6V1F,ZNF235,AP2M1,AP2S1,CIAO1,SLC25A27,ATL3,ATF6B,ZNF451,TTLL4,SMCR8,CDCA3,TRPC4AP,CTIF,DFFA,FBXO9,RNF10,SESN2,CRYZL1,SH3BGRL2,MRPL54,SCAMP3,RDH11,NBR2,ETFDH,KATNAL1,CNPY2,CDC40,FDPS,FGFR1,POLK,USP48,VTI1B,ENOX2,MAF1,DCTN2,RABAC1,BRMS1L,PABPC1,NPRL2,ABLIM2,RAB8B,SDCCAG8,ARID5A,RALBP1,MSL3,SGSM3,GRK4,CYB561D2,GSK3A,SLC35B4,ZFYVE19,HS…
Transcription Factor Binding Site	V$GABP_B	V$GABP_B		5.269e-05	0.003357	84	184	ACP2,RHOA,ATM,BCAT2,PER2,FIBP,CIAO1,BAG4,ZDHHC5,CPT2,MAD2L1BP,SLC30A7,WFDC3,CSTF1,ANKRD17,MLEC,ZFYVE16,STK35,DDOST,B3GAT3,SLC38A10,DIAPH1,WDR1,EXOSC3,SCAMP3,UBXN1,EIF5A,ZNF394,CRB3,TOMM40,PHF6,LZIC,DNAI1,CELF1,MAGED2,LOXL3,PIGO,GTF2A2,SYNRG,HPS1,IDH3G,NKIRAS2,TMEM208,NCBP1,NF1,NRAS,PAFAH1B2,PCBP2,EPN1,PRKAB1,TRIM44,RANBP1,RBMS2,CLMN,ELP2,ASXL2,RPL32,NAA60,RPS6KA3,FAM192A,CSGALNACT2,GALNT10,MYO19,…
Transcription Factor Binding Site	V$NERF_Q2	V$NERF_Q2		5.467e-05	0.003357	87	192	C1QTNF6,RASAL1,ARHGDIB,HYAL2,PEX11B,NRP1,CAPZA1,FCGR2C,LRRFIP2,CDK5,CHD2,SLC30A7,CDCA3,STARD8,DPP3,ACTR3,CNNM1,GOLGA7,HN1,CNPY2,FGFR2,FGR,SLITRK6,ATP5H,CREB3,FLT1,LAT,KLF13,TRAPPC3,SLX4,SDCCAG8,GGT7,GMFB,LOXL3,BAZ2A,ATOH8,HIC1,LYPLA2,HMGN2,HMGA1,HOXC4,IKBKB,ITPKB,ITPR3,JUNB,LSAMP,LYL1,LYN,SPRED2,MDFI,MID1,MPL,MCTS1,FXYD5,NTRK3,FURIN,CPNE8,SH3TC1,PIK3CG,SECISBP2,ROBO4,MAP2K6,ST7L,SEMA4C,RANBP1,RAS…
Gene Family	CD	CD molecules	genenames.org	5.704e-15	7.472e-13	88	276	ABCG2, ACKR1, ADAM8, ALCAM, BCAM, BMPR1A, BSG, CCR1, CCR8, CD14, CD163, CD164, CD209, CD244, CD274, CD276, CD33, CD4, CD40, CD44, CD47, CD48, CD53, CD58, CD59, CD74, CD81, CD82, CD84, CD86, CD99, CDH1, CDH5, CEACAM1, CR1, CSF1R, CSF3R, CTLA4, CXCR6, ERBB2, F11R, FCGR2C, FCRL5, FGFR1, FGFR2, FZD4, GGT1, GYPA, GYPB, GYPC, ICAM1, ICOSLG, IFITM1, IL18RAP, IL4R, IL6R, IL6ST, IL9R, ITGA3, ITGAE, ITGB1,…
Gene Family	RNF	RING-type zinc fingers	genenames.org	7.355e-14	4.817e-12	72	213	BRAP,RNF182,ZNRF4,TRIM24,ZFP36L1,RNF8,RNF32,RCHY1,RNF185,RNF7,TRAF4,RC3H1,RNF141,RNF10,TRIM10,TRIM17,RLIM,RNF41,TRIM13,RNF168,RNF181,MARCH6,BFAR,PCGF3,RNF187,MEX3C,MEX3A,TRIM38,PCGF5,RFPL2,RNF115,TRIM63,PCGF1,ZNRF1,RNF207,RNF215,RNF38,RC3H2,MARCH5,TRIM44,RNF111,BIRC7,PEX2,MARCH1,RNF31,TRIM68,TRIM27,RFPL1,RING1,RNF5,RNF122,SH3RF2,RNF44,RNF149,RNF34,RNF123,RNF130,RNF212,MKRN1,RNF152,CNBP,PCGF2,TRIM…
Gene Family	FBX	F-box genes	genenames.org	1.219e-06	5.322e-05	18	39	FBXO32,CCNF,FBXO7,FBXO2,FBXO24,FBXO22,FBXO9,FBXO4,FBXO30,FBXO44,FBXO42,FBXO31,FBXO11,FBXO21,FBXO39,FBXO46,FBXO43,FBXO38
Gene Family	ZDHHC	Zinc fingers, DHHC type	genenames.org	4.031e-06	0.000132	13	24	ZDHHC5,ZDHHC9,ZDHHC2,ZDHHC3,ZDHHC18,ZDHHC12,ZDHHC22,ZDHHC8,ZDHHC14,ZDHHC4,ZDHHC11,ZDHHC17,ZDHHC20
Gene Family	UBE2	Ubiquitin-conjugating enzymes E2	genenames.org	2.027e-05	0.0005312	19	50	BIRC6,UBE2M,CDC34,UBE2F,UBE2J1,UBE2D4,UBE2K,UBE2J2,UBE2T,UBE2Q1,UBE2A,UBE2D2,UBE2E1,UBE2G2,UBE2H,UBE2I,UBE2L3,UBE2N,UBE2Z
Gene Family	TRP	Transient receptor potential cation channels	genenames.org	8.558e-05	0.001868	13	30	TRPA1,PKD2L1,TRPM6,TRPV4,TRPM1,TRPM5,TRPM7,MCOLN3,TRPM3,TRPV6,TRPV3,TRPC3,MCOLN1
Gene Family	KLF	Kruppel-like factors	genenames.org	0.0001664	0.002384	9	17	KLF11,KLF9,KLF5,KLF4,KLF3,KLF2,KLF1,KLF13,KLF14
Gene Family	DN	Axonemal dyneins	genenames.org	0.0001664	0.002384	9	17	DNAH1,DNAH6,DNAH9,DNAI1,DNAH14,DNAH3,DNAH7,DNAI2,DNAH2
Gene Family	PSM	Proteasome (prosome, macropain) subunit genes	genenames.org	0.000182	0.002384	20	62	PSMF1,PSMD6,PSMA1,PSMA5,PSMA7,PSMB4,PSMB5,PSMB6,PSMB7,PSMC2,PSMD1,PSMD3,PSMD4,PSMD5,PSMD7,PSMD8,PSMD10,PSMD12,PSMD13,PSME4
Gene Family	RAB	RAB, member RAS oncogene family	genenames.org	0.000182	0.002384	20	62	RAB40C,RAB11A,RAB26,RAB3D,RAB23,RAB8B,RAB10,RAB40B,RAB32,RAB31,RAB24,RAB12,RAB1A,RAB2A,RAB3B,RAB5A,RAB6A,RAB27A,RAB17,RAB7A
Coexpression	17023574-TableS1	Human BoneMarrow_Zhan07_2181genes	GeneSigDB	1.865e-48	2.205e-44	676	1663	ABHD17A,HIPK1,PICALM,KIAA1143,ADD1,HIST1H2AC,HIST2H2BE,AP1G1,ALCAM,ATP6V0D2,UXT,ALDOA,TPST2,OGT,SLC25A5,SLC25A6,PKP4,IFITM1,MKNK1,RHOB,ARHGAP1,ARL3,CDC26,CDK13,EIF3F,EIF3G,PEA15,ATP5C1,ATP5G2,EDF1,RNGTT,AUP1,ADAM21,BAG1,MTMR1,BCL2,TNFRSF11A,CEACAM1,CFLAR,DST,BTG1,MBD4,H1FX,SLC25A20,NUDT16,CAMLG,CAPN2,CAST,CARS,AIP,CCNH,CCNT1,USP8,RABEP1,SCARB2,CD47,CD53,COX7A2L,TMSB10,ARHGEF2,CDC27,SLC25A46,CEBPB…
Coexpression	M12921	Genes up-regulated in brain from patients with Alzheimer's disease.	MSigDB C2: CGP Curated Gene Sets (v5.1)	1.42e-46	8.397e-43	679	1690	NCOA3,DGCR14,ACAA1,GTPBP6,SMC1A,ACVR1B,ADCY2,ADCY7,ADD3,BRAP,HIST2H2BE,AP1B1,MTUS1,OSBPL11,AIM1,PIP5K1A,AK1,AK2,CUL4A,AMPD3,GPR65,PPFIBP2,RANBP3,AQP1,CDC14A,CDK10,KHSRP,PDLIM4,CASK,ARHGAP1,ASAH1,CDK13,JRK,ZFHX3,TRAK2,SLC4A4,DCBLD2,EDF1,RNGTT,AVPR1A,CD164,BAD,BAG1,BCAT2,RIOK3,BCL2,TNFRSF10B,BCL6,TRIM24,FGF18,BGN,CD84,CFLAR,BMPR1A,DST,PER2,ZFP36L1,KLF9,SGPL1,KLF5,CDC16,EIF2B5,PRPF4B,C1S,GYG2,CACNA1…
Coexpression	M535	Genes up-regulated in CD34+ [GeneID=947] cells isolated from bone marrow of CML (chronic myelogenous leukemia) patients, compared to those from normal donors.	MSigDB C2: CGP Curated Gene Sets (v5.1)	4.598e-46	1.813e-42	579	1382	C21orf33,AKAP17A,USP9X,ACP1,ADAM8,PICALM,ADCY7,PLIN2,ADK,AHR,PIP5K1B,AK2,ALAD,SLC25A11,ALDH9A1,NSMAF,CUL4B,CUL4A,AMPD3,CDC42BPA,ANGPT2,PKP4,APEH,IFITM1,COPS3,AGPS,DEGS1,ARF4,KHSRP,ASL,ALDH4A1,EIF3A,TRAK2,EIF3I,RAP2C,ATP2A2,CDC23,B3GALNT1,ATP5G3,ATRX,AUP1,RAB11A,SNAP23,NAPA,BCAT1,BCL2L1,SUCLG1,CD84,BLVRB,CFLAR,ALKBH1,TSC22D1,BNIP3L,ZFP36L1,CDC123,BSG,SQSTM1,CDC16,EIF2S2,MBD4,MRPL49,KYNU,ATP6V0E1,C…
Coexpression	M2228	Genes down-regulated in erythroid progenitor cells from fetal livers of E13.5 embryos with KLF1 [GeneID=10661] knockout compared to those from the wild type embryos.	MSigDB C2: CGP Curated Gene Sets (v5.1)	6.436e-46	1.903e-42	765	1972	SMC1A,CNPY4,UBL4A,ACTN1,ACVR1B,MBD6,ADCY7,ADD3,AXIN1,ARID1B,EHBP1L1,GRK3,AP1G1,MTUS1,XPO5,OSBPL9,OSBPL11,AK2,ABCD1,STAMBPL1,ALDH2,ALDH3B1,AKR1B1,ALOX5,NSMAF,CUL1,SLC25A5,ANXA3,MB21D1,IFITM1,CST7,CBX4,ZSWIM6,AGPS,PDXK,ARF6,ARHGDIB,CNOT6L,ASAH1,RERE,CRYBG3,EIF4G3,RAP2C,VAMP4,STX16,MTMR9,TRADD,RIPK1,ADAM9,CD164,MTMR1,RIOK3,BCL7A,IL18RAP,CEACAM1,CFLAR,ALKBH1,MCM3AP,AP1S2,BCL10,FOXK1,CALU,CAMLG,CANX,C…
Coexpression	19841744-TableS5	Human Liver_Tzur09_1908genes	GeneSigDB	4.125e-45	9.757e-42	614	1499	NCOA3,ACHE,HIPK1,ACP1,APOOL,ABHD6,TUBGCP5,PICALM,ACOX2,ADD1,ADD3,AP2A1,MTUS1,SERINC1,OSBPL9,AK2,ALAD,SLC25A11,CMAHP,ALDOB,NSMAF,MED30,OGT,PKP4,BIRC5,YBX3,APOE,FANCM,AQP1,DEGS1,ARF4,RHOA,ARHGDIB,ARSD,ASAH1,GATAD1,ATM,STX16,ATP2A2,B3GALNT1,N4BP2L1,ATP6V1C1,ATP6V0A1,RNGTT,ATRX,ADAM9,CD164,BAG1,SNAP23,NAPA,RIOK3,BCL2L1,PEX11B,NRP1,CFLAR,DLEU2,TSC22D1,BNIP3L,BSG,CDC16,PRPF4B,AP1S2,C1S,MBD4,KYNU,BTRC,C…
Coexpression	15474998-tableS1c	Mouse StemCell_Lindmark04_2514genes	GeneSigDB	2.18e-42	4.297e-39	747	1951	ACP1,ACP2,ADAM8,ADARB1,LIN9,PLIN2,AP1G1,PIP5K1A,AK1,AK2,SLC25A11,ALAS2,SEMA6A,ALCAM,ALDH2,ALDH9A1,STX7,ALDOA,ALDOB,PAQR7,ALPPL2,CUL1,TEAD2,SLC25A5,ANXA3,ANXA6,PKP4,BIRC5,YBX3,COPS3,APOC2,APOE,APRT,PDXK,ARF4,CASK,RHOA,RHOB,ARHGDIB,ARNT,ARSA,CDC26,ATF3,EIF3A,EIF3D,HAMP,EIF3G,VAMP8,ATP5A1,ALDH7A1,ATP5C1,ATP5G2,ATP6V0C,ATP6V1C1,ATP6V0A1,ADGRB1,BCAT1,BCAT2,TNFRSF11A,PEX11B,SUCLG1,NRP1,KSR1,BNIP1,BNIP3…
Coexpression	16484322-SuppTable3	Mouse StemCell_Schimmer06_1554genes	GeneSigDB	3.615e-40	6.107e-37	533	1291	USP9X,HIPK1,ACP1,BIRC6,PICALM,ADCY7,ADCY9,ADD3,AXIN1,ADPRH,MTUS1,AGT,PIP5K1B,AK2,ALAD,SLC25A11,SEMA6A,ALDH9A1,STX7,ALDOA,CUL1,AMPD3,ANXA6,PKP4,BIRC5,YBX3,CAMK1,APRT,ARF6,RHOB,ARSA,ASAH1,ASL,LYNX1,RERE,EIF4G3,VAMP8,ATP5A1,ATP6V0C,AUP1,CD164,BAG1,RAB11A,NAPA,BCAT1,BCAT2,RIOK3,BLVRB,CILP2,BPGM,ZFP36L1,SQSTM1,BTG1,EIF2B4,EIF2S2,BCL10,AP3D1,PTTG1IP,CALU,CAPG,CAPN2,CAPN3,CAPZA1,CCNF,CCNH,MTMR6,SCARB1,S…
Coexpression	16872506-SuppTable1	Human Leukemia_Yukinawa06_2000genes	GeneSigDB	9.014e-40	1.333e-36	600	1505	NCOA3,ACAA1,AKAP17A,ACP1,ACP2,S100A14,SNX21,ACOX2,ADORA1,SERINC1,AK2,SLC25A11,ALDH2,UXT,ALDH1B1,ALDOA,SLC25A5,APEH,IFITM1,APRT,PDXK,RRP1,ARF4,PDLIM4,SCRN2,ASAH1,DYNLL1,ATF3,ATM,EIF3D,EIF3I,RAP2C,ATP2A2,ATP5A1,ATP5C1,B3GALNT1,ATP5F1,ATP6V0C,EDF1,RAB11A,BBS1,BCL2,TNFRSF10B,BCS1L,TSC22D1,PYGO2,ZFP36L1,SQSTM1,CDC16,MCM3AP,TMEM55B,EIF2S2,SPSB3,NUDT16,SELENBP1,CAPG,CARS,CBFB,SART1,CD14,PRPF3,SYNGR2,CD5…
Coexpression	17676974-TableS1	Mouse StemCell_Chambers07_1667genes	GeneSigDB	1.112e-38	1.462e-35	511	1236	RHOJ,USP9X,SMC1A,ACP1,PICALM,ADD3,SERINC1,KLHL13,PIP5K1B,ALCAM,ALDH9A1,STX7,ALDOA,AMPD3,GPR65,YBX3,ERI1,ARF4,ARF6,EIF3A,RAP2C,ATP2A2,ATP5A1,ATP5F1,ATP6V0C,ATP6V1C1,RNGTT,ADAM9,RAB11A,SNAP23,MTMR1,MATN4,BCL6,PCMTD1,TRIM24,BGN,CEACAM1,PRDM1,CFLAR,TSC22D1,BMPR1A,IER3,KLF9,SGPL1,EIF2S2,BCL10,F2RL3,CAMK2D,CANX,UBA3,CBFB,PAPSS2,CCNH,MTMR6,CD47,CD81,SCAF11,SEPT7,CDC42,SLC25A46,VAPA,CEBPB,CFL1,CTSC,COPB2…
Coexpression	19843711-TableS1	Human Kidney_Sallustio10_2134genes_DiscriminatedARPCsFromRPTEC/MSC	GeneSigDB	3.529e-33	4.174e-30	635	1688	ACTN1,ACVR1B,ADARB1,PICALM,ADCY7,PPM1H,ADD3,FZD1,EHBP1L1,ADRB3,AP2B1,ACAN,AHR,AK1,AK2,ALDOA,AKR1B1,RECK,ALPI,KIAA1462,OGT,ANK1,SLC25A5,SLC25A6,ANXA3,APEH,IFITM1,YBX3,APOE,SHTN1,AQP1,PDLIM4,AKR7A2,STS,ARVCF,CDK13,DCHS1,RASL11B,ATF3,EIF3A,EIF3D,SLC4A4,VAMP8,RAP2C,ATP2A2,PEA15,DCBLD2,ATP4B,ATP5A1,ATP5C1,B4GALT4,ATP5F1,ATP5G3,RAB11A,BCL2,BCL2L1,TNFRSF10B,PEX11B,SUCLG1,CFB,BGN,CFLAR,PER2,ZFP36L1,IER3,…
Coexpression Atlas	gudmap_RNAseq_e15.5_Endothelial_2500	gudmap_RNAseq_e15.5_Endothelial_2500	Gudmap RNAseq	1.097e-20	5.752e-17	651	1829	ABHD17A,ABL2,RHOJ,ABHD6,LAGE3,ADARB1,PLEKHG5,FZD4,ADPRH,HIST1H2AC,EHBP1L1,AP1B1,MTUS1,HECW2,DEFB124,AK2,ALAD,C1QTNF6,ALDH3B1,EXOC3L2,DOCK6,PITPNM2,KIAA1462,TPST2,SEMA7A,ARHGAP23,SLC25A5,PI16,ANXA3,ANXA6,GAS7,BIRC5,FAM131A,AQP1,DEGS1,RHOA,RHOB,ARSA,YIF1B,CNOT6L,FAM173A,DYNLL1,ATF3,VAMP8,PEA15,HYAL2,ATP5C1,B4GALT3,FAM98C,ATP5G2,ATP5G3,ABCC3,ATP6V0C,DUBR,BAD,RAB11A,TNFRSF11A,CEACAM1,NRP1,PRDM1,GPR14…
Coexpression Atlas	PCBC_ratio_CardioEndothel_vs_SC_cfr-2X-p05	Cardiovascular Endothelial Cells_vs_Pluripotent Stem Cells-Confounder_removed-fold2.0_adjp0.05	PCBC_AltAnalyze	4.24e-19	8.714e-16	632	1791	ABHD17A,BTBD6,ABL2,ACAA1,CNPY4,SLC10A3,ACTN1,PLEKHG5,PICALM,FZD4,EHBP1L1,MAVS,MTUS1,SERINC1,HECW2,OSBPL5,AHR,AK1,ALAD,BCAR3,DOCK6,PCDH10,RECK,KIAA1462,SORBS2,CDC42BPA,ANGPT2,ARHGAP23,ANXA3,ANXA6,NDST2,APBB2,ZSWIM6,DEGS1,ARF4,PDLIM4,RHOB,ARHGDIB,ARSA,CNOT6L,ARVCF,DCHS1,TRAK2,PEA15,DCBLD2,HYAL2,TRADD,ADAM9,BAD,SNAP23,NAPA,IL10RB-AS1,RIOK3,TNFRSF10D,TNFRSF10C,TNFRSF10B,DYRK4,PEX11B,BGN,NRP1,CFLAR,BM…
Coexpression Atlas	gudmap_RNAseq_p2_CD2APMEISWT_2500	gudmap_RNAseq_p2_CD2APMEISWT_2500	Gudmap RNAseq	4.984e-19	8.714e-16	641	1822	RHOJ,ACHE,SNX21,PICALM,FZD4,ADORA1,EHBP1L1,SERINC1,DEFB124,OSBPL5,OSBPL9,AK1,C1QTNF1,ALDH2,C1QTNF6,FBXO32,BCAR3,ALDH3B1,EXOC3L2,DOCK6,PAQR7,KIAA1456,KIAA1462,AMPD3,SORBS2,ANGPT2,ARHGAP23,PI16,ANXA3,APBB2,FAM131A,CAMK1,APOE,DEGS1,RHOB,ARHGAP1,ARHGDIB,ARVCF,ASAH1,FAM173A,RASL11B,PDE5A,ATF3,TRAK2,VAMP8,ATP1B2,PEA15,DCBLD2,FAM98C,ATP6V0C,DUBR,AUP1,AVPR1A,ADAM9,CDS2,BAD,BCL2L1,BCL6,PCMTD1,CFB,BGN,CEAC…
Coexpression Atlas	PCBC_ratio_PulmonMicrovasc_vs_SC_cfr-2X-p05	Pulmonary Microvascular_vs_Pluripotent Stem Cells-Confounder_removed-fold2.0_adjp0.05	PCBC_AltAnalyze	9.345e-18	1.057e-14	614	1753	ABHD17A,BTBD6,ABL2,UBL4A,SLC10A3,PLEKHG5,ISY1,FZD4,AP1B1,MAVS,MTUS1,HECW2,OSBPL5,AHR,AK1,ALCAM,BCAR3,DOCK6,RECK,CUL4B,PITPNM2,KIAA1462,SORBS2,CDC42BPA,ANGPT2,ARHGAP23,CAMK1,CCDC61,DEGS1,PDLIM4,RHOB,ARHGDIB,ARSA,CNOT6L,SLC25A12,ASL,DCHS1,TRAK2,PEA15,HYAL2,TRADD,ADAM9,BAD,SNAP23,TNFRSF10D,TNFRSF10C,PEX11B,SUCLG1,BCS1L,BGN,CEACAM1,NRP1,CFLAR,BMP2,BMX,IER3,SYNJ2,SQSTM1,KLF9,BTG1,EIF2B2,BCL10,MBD2,SPO…
Coexpression Atlas	gudmap_RNAseq_e15.5_Endothelial_2500_K1	gudmap_RNAseq_e15.5_Endothelial_2500_K1	Gudmap RNAseq	1.007e-17	1.057e-14	500	1378	ABHD17A,ABL2,ABHD6,LAGE3,ADARB1,PLEKHG5,FZD4,ADPRH,HIST1H2AC,AP1B1,MTUS1,AK2,ALAD,DOCK6,PITPNM2,KIAA1462,TPST2,SEMA7A,SLC25A5,ANXA3,ANXA6,GAS7,BIRC5,FAM131A,AQP1,DEGS1,RHOA,RHOB,ARSA,YIF1B,CNOT6L,FAM173A,DYNLL1,ATF3,VAMP8,PEA15,HYAL2,ATP5C1,B4GALT3,ATP5G2,ATP5G3,ABCC3,ATP6V0C,BAD,RAB11A,TNFRSF11A,BLVRA,WISP1,KSR1,BTD,BCL10,TMEM258,LDLRAD4,NSMCE1,ATP6V0E1,F2RL3,MPZL1,HIP1R,C8orf58,SCARB1,SYNGR2,CD…
Coexpression Atlas	PCBC_ratio_CardiacMyocyte_vs_SC_cfr-2X-p05	Cardiac Myocyte Cells_vs_Pluripotent Stem Cells-Confounder_removed-fold2.0_adjp0.05	PCBC_AltAnalyze	1.356e-17	1.186e-14	618	1769	BTBD6,SLC10A3,PICALM,ADCY7,ACOX2,ADD3,PLIN2,FZD1,FZD4,EHBP1L1,MAVS,SERINC1,OSBPL5,AHR,AK1,C1QTNF1,ALAD,ALCAM,BCAR3,ALDH3B1,RECK,DYRK3,SEMA7A,ANXA6,AOX1,IFITM1,CAMK1,AQP1,PDLIM4,AKR7A2,RHOB,ARHGAP1,ARHGDIB,ARSA,ASAH1,TRAK2,PEA15,DCBLD2,TRADD,ADAM9,CD164,BAD,NAPA,TNFRSF10D,BCL6,PEX11B,CFB,CES2,BGN,NRP1,BLVRB,CFLAR,BMP2,BNIP3L,IER3,SYNJ2,SQSTM1,KLF9,BTG1,C1S,MBD2,SPOCD1,FAM127A,RAB29,NSMCE1,CA12,SLC…
Coexpression Atlas	PCBC_ratio_PulmonMicrovasc_vs_SC_2X-p05	Pulmonary Microvascular_vs_Pluripotent Stem Cells-fold2.0_adjp0.05	PCBC_AltAnalyze	4.336e-17	3.249e-14	634	1831	ABHD17A,BTBD6,ABL2,RHOJ,UBL4A,SLC10A3,PLEKHG5,ISY1,FZD4,AP1B1,MAVS,MTUS1,HECW2,OSBPL5,AHR,AK1,ALCAM,BCAR3,DOCK6,RECK,CUL4B,PITPNM2,KIAA1462,SORBS2,CDC42BPA,ANGPT2,ARHGAP23,CAMK1,CCDC61,DEGS1,PDLIM4,RHOB,ARHGDIB,ARSA,CNOT6L,SLC25A12,ASL,DCHS1,TRAK2,PEA15,HYAL2,TRADD,ADAM9,BAD,SNAP23,TNFRSF10D,TNFRSF10C,PEX11B,SUCLG1,BCS1L,BGN,CEACAM1,NRP1,CFLAR,BMP1,BMP2,BMX,IER3,SYNJ2,SQSTM1,KLF9,BTG1,EIF2B2,BCL1…
Coexpression Atlas	gudmap_RNAseq_p2_Glomerlular Endothelial_2500	gudmap_RNAseq_p2_Glomerlular Endothelial_2500	Gudmap RNAseq	8.854e-17	5.805e-14	589	1686	NCOA3,RHOJ,ACHE,ADARB1,FZD4,EHBP1L1,OTULIN,MTUS1,SERINC1,HECW2,DEFB124,OSBPL9,AHR,C1QTNF1,FBXO32,ALDH3B1,EXOC3L2,DOCK6,LTBP4,PAQR7,PITPNM2,KIAA1462,TPST2,KLF11,AMPD3,SEMA7A,ARHGAP23,PI16,ANXA3,PIK3R3,APBB2,GAS7,AQP1,CDC14A,DEGS1,ARL4D,RHOA,RHOB,ARSA,ATF3,LYNX1,TRAK2,VAMP8,PEA15,HYAL2,FAM98C,ABCC3,DUBR,RIPK1,CDS2,RAB11A,CFB,CEACAM1,NRP1,PRDM1,GPR146,CFLAR,IER3,SQSTM1,KLF9,AP1S2,BCL10,CAPN5,MBD2,RA…
Coexpression Atlas	PCBC_ratio_Lung Fibroblast_vs_SC_cfr-2X-p05	Lung Fibroblast_vs_Pluripotent Stem Cells-Confounder_removed-fold2.0_adjp0.05	PCBC_AltAnalyze	1.459e-16	8.504e-14	661	1931	GDF5,BTBD6,ABL2,SLC10A3,ACTN1,SNX21,PICALM,ADCY7,ADCY9,ADD1,PLIN2,FZD1,EHBP1L1,MAVS,SERINC1,OSBPL5,AHR,AIM1,AK1,ALAD,ALCAM,ABCD1,STAMBPL1,BCAR3,ALDH3B1,LTBP4,RECK,PAQR7,DYRK3,SEMA7A,ARHGAP23,ANXA6,AOX1,CBX4,CAMK1,ZSWIM6,AQP1,ARF4,ARL4D,PDLIM4,AKR7A2,RHOB,ARHGAP1,ARHGDIB,ARSA,TRAK2,KDM1B,VAMP4,PEA15,DCBLD2,TRADD,ADAM9,CD164,BAD,NAPA,BCL6,PEX11B,CES2,BGN,NRP1,BLVRA,DST,IER3,SYNJ2,SQSTM1,C1S,MBD2,SP…
Coexpression Atlas	PCBC_ratio_Bronchial Smooth Muscle_vs_SC_cfr-2X-p05	Bronchial Smooth Muscle_vs_Pluripotent Stem Cells-Confounder_removed-fold2.0_adjp0.05	PCBC_AltAnalyze	4.255e-15	2.232e-12	616	1806	ABHD17A,GDF5,BTBD6,CNPY4,SLC10A3,SNX21,PICALM,ADCY7,ADD1,FZD1,FZD4,EHBP1L1,MAVS,SERINC1,OSBPL5,AHR,AIM1,AK1,ALAD,ALCAM,ABCD1,ALDH3A1,BCAR3,ALDH3B1,ALDOA,PCDH10,LTBP4,RECK,DYRK3,SEMA7A,ARHGAP23,ANXA6,FAM131A,CBX4,CAMK1,ARL4D,PDLIM4,AKR7A2,RHOB,ARHGAP1,ARSA,SLC25A12,APCDD1L,TRAK2,VAMP4,PEA15,DCBLD2,TRADD,ADAM9,CD164,BAD,NAPA,TNFRSF10D,PEX11B,CES2,BGN,NRP1,TSC22D1,BNIP3L,SYNJ2,SQSTM1,KLF5,BTG1,C1S,C…
Computational	GNF2_SPTA1	Neighborhood of SPTA1	MSigDb: C4 - CGN: Cancer Gene Neighborhood	4.421e-17	3.877e-14	60	74	ALAD,ALAS2,RANBP10,ANK1,TRAK2,BLVRB,BNIP3L,BSG,CA1,SELENBP1,EIF1AY,CDC27,FBXO7,TRIM58,CTSE,FBXO9,TMCC2,TSPAN5,TRIM10,EPB42,GLRX5,FECH,KLF1,EIF2AK1,ACKR1,GATA1,NUDT4,GYPA,GYPB,GYPC,GYPE,H1F0,HBD,HBQ1,HMBS,KEL,MARK3,MPP1,MXI1,NFE2,SMOX,RAD23A,RHD,SLC4A1,SLC6A8,RNF123,UBE2O,RPIA,SLC12A3,SNCA,XPO7,SPTB,TAL1,TFDP1,TFDP2,OSBP2,UROD,XK,SLC30A1,MARCH8
Computational	MORF_CTBP1	Neighborhood of CTBP1	MSigDb: C4 - CGN: Cancer Gene Neighborhood	1.539e-14	3.8e-12	97	152	C21orf33,ACAA1,ACP1,ADD1,AP1B1,RHOA,ARHGAP1,DYNLL1,MBD4,AP3D1,CANX,CAPZA1,CAPZB,AP2M1,AP3S1,CLTA,COX4I1,COX5B,CYC1,IST1,DAZAP2,EFCAB14,FBXO9,DIAPH1,WDR1,EIF1AX,EIF4G2,MTDH,MAEA,LYPLA1,SETD3,ANAPC5,FNTA,CCT7,KHDRBS1,TRAPPC3,GAK,GDI2,JTB,GMFB,TMED2,YWHAQ,GNB1,COPS6,HADHA,HADHB,HDAC1,HDGF,LYPLA2,PARK7,CBX3,HMGN1,IDH3B,H2AFV,MARK3,MDH1,NACA,NARS,NDUFS3,NDUFV1,SEPT2,NONO,PCBP2,PCMT1,PGK1,SLC25A3,PIN1,…
Computational	GNF2_ANK1	Neighborhood of ANK1	MSigDb: C4 - CGN: Cancer Gene Neighborhood	2.166e-14	3.8e-12	53	67	ALAD,ALAS2,RANBP10,ANK1,TRAK2,BLVRB,BNIP3L,BSG,CA1,SELENBP1,EIF1AY,CDC27,FBXO7,CTSE,TMCC2,TSPAN5,TRIM10,NARF,EPB42,GLRX5,FECH,KLF1,EIF2AK1,GATA1,GCLM,NUDT4,GYPA,GYPB,GYPC,GYPE,H1F0,HBD,HBQ1,HMBS,KEL,MPP1,NFE2,RAD23A,RHD,SLC4A1,SLC6A8,RNF123,SLC12A3,SNCA,XPO7,SPTB,TAL1,PRDX2,TFDP1,OSBP2,UROD,XK,MARCH8
Computational	GNF2_MAP2K3	Neighborhood of MAP2K3	MSigDb: C4 - CGN: Cancer Gene Neighborhood	2.166e-14	3.8e-12	53	67	ALAD,ALAS2,RANBP10,ANK1,TRAK2,BLVRB,BNIP3L,BSG,CA1,SELENBP1,EIF1AY,CDC27,FBXO7,CTSE,FBXO9,TMCC2,TRIM10,NARF,RCL1,EPB42,GLRX5,FECH,KLF1,EIF2AK1,NUDT4,GYPA,GYPB,GYPC,GYPE,H1F0,HBQ1,HDGF,HMBS,MARK3,MPP1,NFE2,RAD23A,RHD,RBM38,SLC4A1,RPIA,SLC12A3,SNCA,XPO7,SPTB,TAL1,TFDP1,MKRN1,OSBP2,UROD,XK,MARCH8,NCOA4
Computational	GNF2_SPTB	Neighborhood of SPTB	MSigDb: C4 - CGN: Cancer Gene Neighborhood	2.166e-14	3.8e-12	53	67	ALAD,ALAS2,RANBP10,ANK1,TRAK2,BLVRB,BNIP3L,BSG,CA1,SELENBP1,EIF1AY,CDC27,FBXO7,CTSE,TMCC2,TSPAN5,TRIM10,NARF,EPB42,GLRX5,FECH,KLF1,EIF2AK1,GATA1,GCLM,NUDT4,GYPA,GYPB,GYPC,GYPE,H1F0,HBD,HBQ1,HMBS,KEL,MPP1,NFE2,RAD23A,RHD,SLC4A1,SLC6A8,RNF123,SLC12A3,SNCA,XPO7,SPTB,TAL1,PRDX2,TFDP1,OSBP2,UROD,XK,MARCH8
Computational	GNF2_TAL1	Neighborhood of TAL1	MSigDb: C4 - CGN: Cancer Gene Neighborhood	6.626e-14	8.78e-12	53	68	ALAD,ALAS2,RANBP10,ANK1,TRAK2,BLVRB,BNIP3L,CA1,SELENBP1,EIF1AY,CDC27,FBXO7,CTSE,TMCC2,TSPAN5,TRIM10,NARF,EPB42,GLRX5,FECH,KLF1,EIF2AK1,GATA1,GCLM,NUDT4,GYPA,GYPB,GYPC,GYPE,H1F0,HBD,HBQ1,HDGF,HMBS,KEL,MPP1,NFE2,RAD23A,RHD,BMP2K,SLC4A1,SLC12A3,SNCA,XPO7,SPTB,TAL1,PRDX2,TFDP1,TFRC,OSBP2,UROD,XK,MARCH8
Computational	GNF2_RAD23A	Neighborhood of RAD23A	MSigDb: C4 - CGN: Cancer Gene Neighborhood	7.008e-14	8.78e-12	49	61	ALAS2,RANBP10,ANK1,TRAK2,BLVRB,BNIP3L,BSG,SELENBP1,EIF1AY,CDC27,FBXO7,FBXO9,TMCC2,TSPAN5,TRIM10,EPB42,GLRX5,FECH,EIF2AK1,NUDT4,GYPA,GYPB,GYPC,GYPE,H1F0,HBQ1,HMBS,MARK3,MPP1,NFE2,SMOX,RAD23A,RHD,RBM38,SLC4A1,RNF123,UBE2O,RPIA,SLC12A3,SNCA,XPO7,SPTB,TAL1,TFDP1,TFDP2,OSBP2,UROD,XK,MARCH8
Computational	GNF2_BNIP3L	Neighborhood of BNIP3L	MSigDb: C4 - CGN: Cancer Gene Neighborhood	1.607e-12	1.762e-10	48	62	ALAD,ALAS2,RANBP10,ANK1,TRAK2,BLVRB,BNIP3L,BSG,SELENBP1,EIF1AY,CDC27,FBXO7,FBXO9,TMCC2,TSPAN5,TRIM10,EPB42,GLRX5,FECH,EIF2AK1,NUDT4,GYPA,GYPB,GYPC,GYPE,H1F0,HBQ1,HMBS,MARK3,MPP1,NFE2,SMOX,RAD23A,RHD,SLC4A1,UBE2O,RPIA,SLC12A3,SNCA,XPO7,SPTB,TAL1,TFDP1,MKRN1,OSBP2,UROD,SLC30A1,MARCH8
Computational	MORF_HDAC1	Neighborhood of HDAC1	MSigDb: C4 - CGN: Cancer Gene Neighborhood	1.374e-10	1.339e-08	122	226	SMC1A,ACP1,AP1B1,AK2,AKR7A2,DYNLL1,ATP5A1,ATP5G3,AP3D1,CANX,CAPZA1,AP3S1,CLTA,ATXN10,COX4I1,COX5B,H2AFY,VPS26A,CS,CYC1,TATDN2,EFCAB14,DDOST,TLK1,FBXO9,G3BP2,DIAPH1,WDR1,DR1,DUT,SCAMP3,ACTR2,EIF1AX,EIF4EBP2,MTDH,SRRM1,ERH,LYPLA1,PPIE,HAX1,SETD3,ANAPC5,CCT7,KHDRBS1,TRAPPC3,PTGES3,LSM7,GDI2,JTB,ERP29,YWHAQ,GNB1,GNG5,COPS6,CCNI,CDC37,BAZ2A,GUSB,HADHA,HADHB,HDAC1,HDGF,PARK7,PHB2,CBX3,HMGN1,IDH3G,H2AFV…
Computational	MORF_AP3D1	Neighborhood of AP3D1	MSigDb: C4 - CGN: Cancer Gene Neighborhood	3.565e-10	3.127e-08	75	123	CUL1,DYNLL1,ATP5G3,EIF2S2,AP3D1,CANX,CAPZA1,CAPZB,CARS,SEPT7,AP2M1,AP3S1,ATXN10,COX5B,NCOR2,CS,BZW1,G3BP2,WDR1,ARPC5,ACTR3,HAX1,FKBP1A,ANAPC5,FNTA,RTCB,DCTN2,CCT7,KHDRBS1,TRAPPC3,AHCYL1,GAK,RUVBL2,BRD8,YWHAQ,GNB1,HADHB,HDAC1,IDH3B,MDH1,NARS,NDUFC1,NONO,PDHB,PGAM1,PGK1,SLC25A3,PIN1,KXD1,POLR2L,PPP2CA,PSMB7,PSMD1,PTBP1,RAD23A,RBMS1,RHEB,SDHA,DNAJC8,XPO7,SSBP1,FAM120A,MYDGF,FBXW11,TCEA1,TARDBP,TIAL1…
MicroRNA	hsa-miR-506:TargetScan	hsa-miR-506:TargetScan	TargetScan	5.422e-18	9.458e-15	499	1299	DGCR14,HIPK1,UBN2,FMNL2,ADCY9,GALNT13,AXIN1,FZD4,AP1G1,XPO5,ACAN,OSBPL8,AHR,OSBPL11,AK2,LRRC7,SEMA6A,ABCD1,ZNF687,RANBP10,AMPD3,ZNF618,PPFIBP2,LEMD2,APBB2,PDXK,PDE5A,TNKS,RERE,CRYBG3,PEA15,C2orf69,DPY19L3,CD164,BCL6,BCL7A,C3orf58,NRP1,ZFP36L1,SGPL1,JAZF1,FAM127A,MYRF,FAM160A1,LDLRAD4,PTTG1IP,PAQR9,CACNB2,CALCB,ATP6V0E1,CALU,CAPN2,CAPN6,MPZL1,CASQ2,SEMA5A,CTDSP1,FCHO2,PAPSS2,MTMR6,LRRFIP2,CEBPG,RC…
MicroRNA	hsa-miR-124:TargetScan	hsa-miR-124:TargetScan	TargetScan	5.422e-18	9.458e-15	499	1299	DGCR14,HIPK1,UBN2,FMNL2,ADCY9,GALNT13,AXIN1,FZD4,AP1G1,XPO5,ACAN,OSBPL8,AHR,OSBPL11,AK2,LRRC7,SEMA6A,ABCD1,ZNF687,RANBP10,AMPD3,ZNF618,PPFIBP2,LEMD2,APBB2,PDXK,PDE5A,TNKS,RERE,CRYBG3,PEA15,C2orf69,DPY19L3,CD164,BCL6,BCL7A,C3orf58,NRP1,ZFP36L1,SGPL1,JAZF1,FAM127A,MYRF,FAM160A1,LDLRAD4,PTTG1IP,PAQR9,CACNB2,CALCB,ATP6V0E1,CALU,CAPN2,CAPN6,MPZL1,CASQ2,SEMA5A,CTDSP1,FCHO2,PAPSS2,MTMR6,LRRFIP2,CEBPG,RC…
MicroRNA	hsa-miR-1283:PITA	hsa-miR-1283:PITA_TOP	PITA	7.869e-16	9.152e-13	270	638	NCOA3,ADD1,MTUS1,XPO5,HECW2,OSBPL8,LRRC7,KLF11,ZNF618,CBX4,ARF6,CNOT6L,SLC25A12,TNKS,EIF3A,SLC4A4,BCAT1,PCMTD1,PRDM1,PRPF4B,JAZF1,CALU,NEUROD4,CAV2,RUNX2,FCHO2,SYT7,SCAF11,DCUN1D3,CHD1,CLCN5,FAM19A5,QKI,TXN2,MOB4,GTPBP1,UNC50,TIPARP,SIPA1L1,CNTNAP2,ANKRD17,LSM14A,VGLL4,BZW1,UBE3C,PUM1,TANC2,CYLD,SETD1A,HDAC4,MLEC,MTSS1,SERTAD2,DACH1,MAML1,NUP58,HP1BP3,FBXL4,CEP350,PPP1R26,ARFGAP3,G3BP2,DLG2,AMMEC…
MicroRNA	hsa-miR-9:TargetScan	hsa-miR-9:TargetScan	TargetScan	3.569e-15	1.548e-12	368	936	NCOA3,AMER1,ABL2,RHOJ,HIPK1,SMC1A,SLC10A3,ACTN2,ACVR1B,UBN2,ADCY9,USP31,MKL2,HECW2,AK2,ALAD,NLGN2,ALCAM,ABCD1,PCDH10,CUL4A,PITPNM2,ANK2,ZNF618,PIK3R3,YBX3,SHTN1,DENND1A,ARF6,CNOT6L,SIX5,CCAR2,ZFHX3,TNKS,RERE,CRYBG3,RAP2C,DCBLD2,CCDC126,SNAP23,BCAT2,BCL6,FGF18,C3orf58,NRP1,PRDM1,KSR1,PYGO2,KLF5,AP1S2,MYRF,CACNA1E,CALB2,CAPZA1,NTAN1,CCNE2,CBFA2T2,DYRK1B,ENTPD5,CD47,ARHGEF2,CDH1,EVI5L,VAMP3,AP2M1,KI…
MicroRNA	hsa-miR-424:PITA	hsa-miR-424:PITA_TOP	PITA	4.123e-15	1.548e-12	307	754	C9orf69,AMER1,ABL2,USP9X,ACP2,GALNT13,USP31,RIMKLB,AP2A1,LRRC7,RECK,OGT,RANBP3,CBX4,CDC14A,ARL3,ARNT,CNOT6L,ZFHX3,EIF3A,SLC4A4,RAP2C,ATP2B2,TGIF2LY,CDS2,CD164,BCL2,BCL7A,DCAF5,TMEM55B,EIF2B5,AP1S2,BTRC,LDLRAD4,CACNA1E,CACNB1,CALU,CAPN6,RUNX1T1,MTMR4,DYRK1B,SCAF11,CDX2,LYST,UBE4A,KMT2C,FAM60A,KIF3B,CLCN3,CLCN5,TMEM259,CFAP45,MED26,QKI,MOB4,COL12A1,METTL21B,CCDC28A,MINK1,SPAG7,KBTBD2,CLOCK,CRKL,HIG…
MicroRNA	hsa-miR-195:TargetScan	hsa-miR-195:TargetScan	TargetScan	4.882e-15	1.548e-12	377	965	C9orf69,AMER1,ABL2,SYS1,UBN2,ZC3H6,GALNT13,PPM1H,USP31,RIMKLB,AP2A1,EXOC3L2,RECK,OGT,RANBP3,CBX4,CDC14A,MKNK1,ARL3,CNOT6L,ZFHX3,EIF3A,SLC4A4,VAMP8,RAP2C,DCBLD2,CDC23,CDS2,CD164,BCL2,BCL7A,DCAF5,WISP1,KSR1,BMPR1A,TMEM55B,EIF2B2,EIF2B5,BTRC,LDLRAD4,FOXK1,CACNA1E,CACNB1,CALU,CAPN6,CASR,RUNX1T1,C8orf58,MTMR4,DYRK1B,SCAF11,CDC25A,SLC24A1,CDC27,CDK6,XPR1,CHD2,CD163,UBE4A,KMT2C,FAM60A,KIF3B,CLCN5,CFAP45…
MicroRNA	hsa-miR-15b:TargetScan	hsa-miR-15b:TargetScan	TargetScan	4.882e-15	1.548e-12	377	965	C9orf69,AMER1,ABL2,SYS1,UBN2,ZC3H6,GALNT13,PPM1H,USP31,RIMKLB,AP2A1,EXOC3L2,RECK,OGT,RANBP3,CBX4,CDC14A,MKNK1,ARL3,CNOT6L,ZFHX3,EIF3A,SLC4A4,VAMP8,RAP2C,DCBLD2,CDC23,CDS2,CD164,BCL2,BCL7A,DCAF5,WISP1,KSR1,BMPR1A,TMEM55B,EIF2B2,EIF2B5,BTRC,LDLRAD4,FOXK1,CACNA1E,CACNB1,CALU,CAPN6,CASR,RUNX1T1,C8orf58,MTMR4,DYRK1B,SCAF11,CDC25A,SLC24A1,CDC27,CDK6,XPR1,CHD2,CD163,UBE4A,KMT2C,FAM60A,KIF3B,CLCN5,CFAP45…
MicroRNA	hsa-miR-16:TargetScan	hsa-miR-16:TargetScan	TargetScan	4.882e-15	1.548e-12	377	965	C9orf69,AMER1,ABL2,SYS1,UBN2,ZC3H6,GALNT13,PPM1H,USP31,RIMKLB,AP2A1,EXOC3L2,RECK,OGT,RANBP3,CBX4,CDC14A,MKNK1,ARL3,CNOT6L,ZFHX3,EIF3A,SLC4A4,VAMP8,RAP2C,DCBLD2,CDC23,CDS2,CD164,BCL2,BCL7A,DCAF5,WISP1,KSR1,BMPR1A,TMEM55B,EIF2B2,EIF2B5,BTRC,LDLRAD4,FOXK1,CACNA1E,CACNB1,CALU,CAPN6,CASR,RUNX1T1,C8orf58,MTMR4,DYRK1B,SCAF11,CDC25A,SLC24A1,CDC27,CDK6,XPR1,CHD2,CD163,UBE4A,KMT2C,FAM60A,KIF3B,CLCN5,CFAP45…
MicroRNA	hsa-miR-424:TargetScan	hsa-miR-424:TargetScan	TargetScan	4.882e-15	1.548e-12	377	965	C9orf69,AMER1,ABL2,SYS1,UBN2,ZC3H6,GALNT13,PPM1H,USP31,RIMKLB,AP2A1,EXOC3L2,RECK,OGT,RANBP3,CBX4,CDC14A,MKNK1,ARL3,CNOT6L,ZFHX3,EIF3A,SLC4A4,VAMP8,RAP2C,DCBLD2,CDC23,CDS2,CD164,BCL2,BCL7A,DCAF5,WISP1,KSR1,BMPR1A,TMEM55B,EIF2B2,EIF2B5,BTRC,LDLRAD4,FOXK1,CACNA1E,CACNB1,CALU,CAPN6,CASR,RUNX1T1,C8orf58,MTMR4,DYRK1B,SCAF11,CDC25A,SLC24A1,CDC27,CDK6,XPR1,CHD2,CD163,UBE4A,KMT2C,FAM60A,KIF3B,CLCN5,CFAP45…
MicroRNA	hsa-miR-15a:TargetScan	hsa-miR-15a:TargetScan	TargetScan	4.882e-15	1.548e-12	377	965	C9orf69,AMER1,ABL2,SYS1,UBN2,ZC3H6,GALNT13,PPM1H,USP31,RIMKLB,AP2A1,EXOC3L2,RECK,OGT,RANBP3,CBX4,CDC14A,MKNK1,ARL3,CNOT6L,ZFHX3,EIF3A,SLC4A4,VAMP8,RAP2C,DCBLD2,CDC23,CDS2,CD164,BCL2,BCL7A,DCAF5,WISP1,KSR1,BMPR1A,TMEM55B,EIF2B2,EIF2B5,BTRC,LDLRAD4,FOXK1,CACNA1E,CACNB1,CALU,CAPN6,CASR,RUNX1T1,C8orf58,MTMR4,DYRK1B,SCAF11,CDC25A,SLC24A1,CDC27,CDK6,XPR1,CHD2,CD163,UBE4A,KMT2C,FAM60A,KIF3B,CLCN5,CFAP45…
Drug	D020111	Chlorodiphenyl (54% Chlorine)	CTD	5.548e-32	3.232e-27	627	1627	AICDA,ACHE,HIPK1,SMC1A,ACP1,ACP2,S100A14,UBL4A,PLEKHG5,PICALM,ADD3,SERINC1,OSBPL9,AHR,ALCAM,ATP6V0D2,STAMBPL1,ALDH2,ALDH3A1,STX7,ALDOA,KLC3,NCK2,OGT,CDC42BPA,WDR31,PPFIBP2,ANXA3,COPS3,APOC2,APOE,DEGS1,ARF4,RHOA,ARNT,ARSA,PLA2G4C,ASAH1,CDC26,CDK13,ATF3,VAMP8,ATP2A2,CDC23,B4GALT4,ABCC3,ATP6V1C1,ADAM9,CD164,SNAP23,BCL2,CFB,GPR146,FUK,TSC22D1,BNIP3L,DST,ZFP36L1,CDC123,KLF9,CDC16,BTG1,MBD2,NSMCE1,ATP6…
Drug	D020122	tert-Butylhydroperoxide	CTD	1.382e-28	4.024e-24	660	1774	ABHD17A,C21orf33,DGCR14,ACHE,USP9X,ABHD6,ACTN1,ADAM8,ADCY9,ADD3,ADORA1,AK2,ALAD,ABCD1,ALDH2,STX7,ALDOA,ALOX5,NSMAF,CUL4A,TPST2,AMPD3,OGT,PKP4,PIK3R3,AOX1,IFITM1,BIRC5,YBX3,APOC2,APOE,AQP1,CDK10,AREG,PDXK,PDLIM4,CASK,ARF6,RHOA,CAPRIN2,ABCB11,DYNLL1,ALDH4A1,ATF3,HAMP,ATP2A2,ALDH7A1,ATP6V1C1,ADAM9,BAD,SNAP23,BCL2,BCL2L1,PEX11B,CFB,BICD1,SRRD,BMP1,DST,BRAF,IER3,SYNJ2,BTD,SQSTM1,KLF9,CDC16,BTG1,EIF2B4…
Drug	D014810	Vitamin E	CTD	2.681e-25	5.206e-21	588	1582	C21orf33,DGCR14,ACHE,USP9X,ACP1,UBL4A,ADARB1,ADCY2,ADD1,ADD3,ADRA2C,GRK3,AHR,AK1,ALDOA,AKR1B1,LTBP4,ALOX5,CUL4A,CDC42BPA,SLC25A6,RANBP3,ANXA6,APBB2,IFITM1,BIRC5,YBX3,APOE,AQP1,CDK10,RRP1,ARL4D,PDLIM4,SLC25A12,CDK13,CAPRIN2,GATAD1,ATF3,EIF3A,HAMP,SLC4A4,PEA15,MTMR9,ATP5C1,ATP6V1C1,EDF1,ATRX,ADGRB1,RIOK3,BCL2,BCL2L1,BCL6,TRIM24,BICD1,BLVRA,CFLAR,ALKBH1,PYGO2,SYNJ2,KLF9,CDC16,MCM3AP,EIF2B2,C1S,MBD4,…
Drug	D004791	Enzyme Inhibitors	CTD	3.711e-24	5.404e-20	607	1659	USP9X,ACTN1,PICALM,PPM1H,ADD1,ADK,ARID1B,OTULIN,MAVS,XPO5,OSBPL9,OSBPL11,AK2,ALCAM,ALDOA,AKR1B1,ZNF687,OGT,RANBP3,CBX4,CAMK1,SHTN1,PDXK,RRP1,KHSRP,ARL3,ARNT,SUGP1,CCAR2,DYNLL1,EIF3D,EIF3G,EIF4G3,ATP2A2,ATP5A1,LRSAM1,BAG1,MTMR1,BCAT1,BLVRA,BSG,MCM3AP,EIF2B4,EIF2S2,MALSU1,FOXK1,SELENBP1,CALU,CAMK2D,CANX,CAST,CAPZB,CARS,UBA3,UBE2M,AIP,PIAS2,EIF1AY,SART1,RABEP1,CD44,SCAF11,CDC5L,DDX21,CDK6,VAPA,CELP,…
Drug	C045950	propiconazole	CTD	9.726e-23	1.133e-18	577	1580	ACP2,ACTN3,FMNL2,PICALM,ADCY9,ACOX2,ADD1,PLIN2,HIST2H2BE,AP1G1,KLHL13,AHR,PIP5K1A,PIP5K1B,ALCAM,ALDH2,UXT,ALDOA,BBOX1,RANBP10,ANXA6,APBB2,BIRC5,APOA4,YBX3,CAMK1,APRT,AQP1,CDK10,ABCC6,PDXK,ARF4,ARSA,ASAH1,ASGR2,DYNLL1,ZFHX3,ATF3,ATM,ATP2A2,ATP2B2,ABCC3,ATRX,CDS2,CCDC126,BCL2L1,PCMTD1,TRIM24,CES2,CEACAM1,NRP1,WISP1,BMP1,LDHD,TSC22D1,BRAF,KLF9,SGPL1,BTG1,PAQR9,SLC25A20,SELENBP1,CAMK2B,TMPRSS6,CANX,C…
Drug	D003976	Diazinon	CTD	1.68e-22	1.631e-18	554	1508	GDF5,AMER1,ASIC2,ACHE,ABHD6,UBL4A,SLC10A3,ACTN1,ADCY2,ADCY9,AXIN1,FZD1,FZD4,ADRA1A,ADRB3,GRK3,AP1G1,TBC1D14,AHR,AK1,FBXO32,ALDH1B1,ALDH3B1,ALDOA,MKL1,ZNF687,TEAD2,SEMA7A,APBB1,APEH,IFITM1,BIRC5,ERI1,APOE,KHSRP,SPTBN4,ARSA,DUOXA1,CDK13,ASL,CHRD,FAM173A,PDE5A,ATM,ATP12A,CYP4F11,PEA15,ATP4B,CDC23,B4GALT4,SLC46A2,TRADD,EDF1,ATRX,HRK,AUP1,BAG1,NAPA,BCL2,BCL2L1,TNFRSF10C,BCL6,BCL7A,CES2,BGN,CD84,BNIP3L…
Drug	D014415	Tunicamycin	CTD	1.322e-21	1.1e-17	564	1553	DPF1,C21orf33,ACACB,AKAP17A,ACP1,RHBDD2,BIRC6,PLIN2,HIST1H2AC,PTCHD1,AP1B1,KLHL13,AGT,AK2,SLC25A11,STAMBPL1,FBXO32,CUL4A,ISLR2,TICRR,TEAD2,ANK2,LEO1,ZNF618,ANXA6,CBX4,APOC2,PDXK,ARF4,KHSRP,RASL11B,ZFHX3,ATF3,SLC4A4,VAMP4,ATP2A2,PEA15,ALDH7A1,ATP5G3,TNK1,ABCC3,N4BP2L1,ATP6V0A1,BAD,BCAT1,BCL2,BCL2L1,TNFRSF10B,BCL6,DYRK4,BCS1L,GPR146,CFLAR,BMP1,BMP2,BNIP1,BNIP3L,BSG,SQSTM1,KLF9,EIF2S2,GPC2,FAM127A,A…
Drug	CID000000238	laevadosin	Stitch	5.045e-21	3.674e-17	636	1800	ACAA1,SYN3,HIPK1,SMC1A,ACVR1B,LMTK3,ADCY2,ADCY7,ADCY9,BRAP,ADK,ADORA1,GRK3,AP1B1,AP1G1,PIP5K1A,AK1,PIP5K1B,AK2,TAOK1,ATP6V0D2,ALDH2,STX7,MKL1,DYRK3,CUL1,AMPD3,ATP6V1E2,PIK3R3,DGKD,CAMK1,CDK10,ABCC6,PDXK,RRP1,MKNK1,CASK,CDK13,ABCB11,DYNLL1,ATF3,EIF3A,ATM,EIF3D,EIF3F,EIF3G,EIF3I,ATP12A,VAMP8,ATP1B2,ATP2A2,ATP2B2,SLC4A5,ATP4B,ATP5A1,ALDH7A1,CDC23,ATP5C1,ATP5F1,ATP5G2,ATP5G3,TNK1,ABCC3,ATP6V0C,ATP6V1…
Drug	C049325	1,2-dithiol-3-thione	CTD	5.735e-21	3.711e-17	331	817	ACAA1,PLIN2,ADPRH,ADRA2C,ALAS2,ALCAM,TPST2,SORBS2,ANXA3,LEMD2,APBB1,GAS7,YBX3,APOE,CASK,AKR7A2,ARF6,STS,ASAH1,EIF3D,ATP2A2,HRK,AVPR1A,RAB11A,SNAP23,NRP1,TSC22D1,BNIP3L,PER2,ZFP36L1,BTD,SQSTM1,KLF9,BTG1,C1S,CA5A,CAMK2D,CANX,CAPN2,CAST,CBFB,NTAN1,CD86,CD47,CD48,CD53,CD63,CD74,TMSB10,CDK5,CEBPB,CFL1,COPB2,CHN2,PCTP,VAMP3,MYL7,TXNL1,SCAF1,AP2S1,PLAA,CIAO1,TXN2,LY86,COL1A1,COL3A1,COL5A2,STX8,RPL36,PMP…
Drug	D012643	Selenium	CTD	6.163e-20	3.59e-16	580	1630	ABHD17A,DGCR14,ACHE,USP9X,ACP1,ACTN1,ADCY2,ADD1,ADD3,ADRA2C,AP1B1,AK1,AK2,ALCAM,ALDH1B1,ALDOA,LTBP4,ALOX5,RECK,NSMAF,CUL4A,AMPD3,CDC42BPA,SLC25A6,RANBP3,AOX1,APEH,IFITM1,BIRC5,YBX3,APOE,CDK10,DEGS1,PRX,RRP1,PDLIM4,SLC25A12,ASL,ALDH4A1,EIF3A,SLC4A4,VAMP8,PEA15,MTMR9,CDC23,TNK1,ATP6V1C1,EDF1,ATRX,BAG1,ADGRB1,NAPA,BCL2,BCL2L1,TNFRSF10C,TNFRSF10B,TRIM24,BICD1,BLVRB,IER3,SYNJ2,KLF9,CDC16,PRPF4B,MBD4,M…
Disease	umls:C0007102	Malignant tumor of colon	DisGeNET BeFree	3.865e-13	4.557e-09	577	1714	NCOA3,C21orf33,ACP1,ACPP,BIRC6,ADCY2,PPM1H,AXIN1,FZD1,ADRB3,HECW2,AHR,SEMA6A,ALCAM,AKR1B1,ALOX5,RECK,ALPPL2,RANBP3,ANXA6,BIRC5,APOC2,APOE,APRT,AQP1,AQP5,AREG,PDLIM4,RHOA,ARSA,STS,DYNLL1,ATF3,ATM,EIF3D,ATP2B2,ABCC3,MUC3B,RIPK1,ADAM9,BAAT,BAD,BAG1,BCL2,BCL2L1,TNFRSF10D,TNFRSF10C,TNFRSF10B,TNFRSF10A,FGF18,BGN,CEACAM1,NRP1,CFLAR,WISP1,BMP1,BMP2,LDHD,BMPR1A,PER2,BRAF,BSG,KLF5,JAZF1,CACNA1G,BCL10,MBD4,…
Disease	umls:C0178874	Tumor Progression	DisGeNET BeFree	1.497e-12	8.823e-09	648	1969	NCOA3,AICDA,S100A14,UBL4A,FMNL2,AXIN1,FZD4,ADRA1A,ADRA2B,AP2A1,ACAN,AGER,AGT,AHR,ALCAM,AKR1B1,PCDH10,ALOX5,RECK,MKL1,ALPI,CUL4A,ANGPT2,ANXA3,PIK3R3,IFITM1,BIRC5,APOC2,APRT,AQP5,AREG,PDLIM4,RHOA,ARHGAP1,ARHGDIB,ARNT,ARSA,STS,ASAH1,RASL11B,DYNLL1,ATF3,EIF3A,ATM,EIF3D,PEA15,HYAL2,B4GALT3,CTNNAL1,HRK,ADAM9,AZU1,BAG1,BCL2,BCL2L1,TRIM24,BGN,NRP1,WISP1,BMP2,BMP7,DLEU2,BRAF,IER3,BSG,KLF5,PRPF4B,AP1S2,BCL…
Disease	umls:C0699790	Colon Carcinoma	DisGeNET Curated	8.328e-12	3.272e-08	610	1854	NCOA3,C21orf33,ACP1,ACPP,BIRC6,ADCY2,PPM1H,AXIN1,FZD1,ADRB3,HECW2,AHR,SEMA6A,ALCAM,AKR1B1,ALOX5,RECK,ALPI,ALPPL2,ANGPT2,RANBP3,ANXA6,BIRC5,APOC2,APOE,APRT,AQP1,AQP5,AREG,PDLIM4,CASK,RHOA,ARSA,STS,DYNLL1,ATF3,ATM,EIF3D,ATP2B2,ABCC3,MUC3B,RIPK1,ADAM9,BAAT,BAD,BAG1,BCL2,BCL2L1,TNFRSF10D,TNFRSF10C,TNFRSF10B,TNFRSF10A,FGF18,CES2,BGN,CEACAM1,NRP1,CFLAR,WISP1,BMP1,BMP2,LDHD,BMPR1A,PER2,BRAF,BSG,KLF5,JAZ…
Disease	umls:C0027819	Neuroblastoma	DisGeNET Curated	6.107e-11	1.743e-07	509	1526	C21orf33,ASIC2,ACHE,ACP1,NBAT1,BIRC6,PLEKHG5,ADCY2,FZD1,ARID1B,AGT,AHR,SEMA6A,AKR1B1,RECK,CUL1,ANGPT2,ANK2,APEH,BIRC5,APOE,APRT,KHSRP,STS,DYNLL1,ZFHX3,TNKS,ATF3,ATM,PEA15,B4GALT3,ABCC3,ATRX,BAD,BCL2,TNFRSF10D,TNFRSF10C,TRIM24,BCS1L,CES2,NRP1,CFLAR,DNAAF3,BRAF,BSG,SQSTM1,MBD2,BTRC,F2RL3,CAPG,CAST,RNF8,CASP2,CASR,RUNX3,PIAS2,CCNT1,CD86,CD40,CD44,CD53,CD59,CD70,CD81,TMSB10,ARHGEF2,CDC25A,CDC42,CDH5,…
Disease	umls:C0700095	Central neuroblastoma	DisGeNET BeFree	8.503e-11	1.743e-07	492	1471	C21orf33,ASIC2,ACHE,ACP1,NBAT1,BIRC6,PLEKHG5,ADCY2,FZD1,ARID1B,AGT,AHR,SEMA6A,AKR1B1,RECK,CUL1,ANGPT2,ANK2,APEH,BIRC5,APOE,APRT,KHSRP,STS,DYNLL1,ZFHX3,TNKS,ATF3,ATM,PEA15,B4GALT3,ABCC3,ATRX,BAD,BCL2,TNFRSF10D,TNFRSF10C,TRIM24,BCS1L,CES2,NRP1,CFLAR,DNAAF3,BRAF,BSG,SQSTM1,MBD2,BTRC,F2RL3,CAPG,CAST,RNF8,CASP2,CASR,RUNX3,PIAS2,CCNT1,CD86,CD40,CD44,CD53,CD59,CD70,CD81,TMSB10,ARHGEF2,CDC25A,CDC42,CDH5,…
Disease	umls:C0017636	Glioblastoma	DisGeNET Curated	8.872e-11	1.743e-07	525	1584	AICDA,ASIC2,ACP1,ACPP,ADARB1,ADD3,FZD4,ADRA1A,ADRA2B,GRK3,AGT,AHR,SEMA6A,ALCAM,ALDH3A1,ALOX5,RECK,ALPI,CUL1,ANGPT2,SLC25A6,APOE,APRT,AQP1,AREG,ARF4,KHSRP,STS,DUOXA1,ASL,DCHS1,SUGP1,ATF3,EIF3A,ATM,ATP1B2,PEA15,DCBLD2,HYAL2,ABCC3,TRADD,RIPK1,ATRX,HRK,BAG1,ADGRB1,BCAT1,BCL2,BCL2L1,TNFRSF11A,TNFRSF10B,BCL6,TNFRSF10A,TRIM24,NRP1,CFLAR,BMP2,PYGO2,BRAF,CDC123,BSG,SQSTM1,KLF9,MBD2,BTRC,CA9,DIRAS1,CALU,CA…
Disease	umls:C0023467	Leukemia, Myelocytic, Acute	DisGeNET Curated	2.54e-10	4.278e-07	544	1659	C21orf33,ABL2,ACHE,ACP2,ACPP,PICALM,ADCY7,ADD1,ADRA1A,ADRA2B,AP2A1,SEMA6A,DOCK6,AKR1B1,ALOX5,MKL1,ALPI,ZNF687,DHX16,ANGPT2,ANK1,LEO1,ANXA6,PIK3R3,GAS7,BIRC5,YBX3,ABCC6,KHSRP,PDLIM4,ARNT,EIF3A,ATM,RERE,ABCC3,RIPK1,BAAT,BAD,BAG1,BCL2,BCL2L1,TNFRSF11A,TNFRSF10D,TNFRSF10C,TNFRSF10B,TNFRSF10A,BCS1L,NRP1,BLM,BLVRB,CFLAR,BMP1,DLEU2,TSC22D1,PER2,BRAF,BSG,SQSTM1,KLF5,BTG1,BCL10,MBD2,BTRC,CAPG,CAPN2,CASP2,…
Disease	umls:C0023418	leukemia	DisGeNET Curated	4.936e-10	7.274e-07	552	1693	NCOA3,C21orf33,ABL2,ABO,AICDA,ACHE,ACP1,ACP2,ACPP,PICALM,ADCY7,BRAP,AHR,SEMA6A,ABCD1,AKR1B1,PCDH10,ALOX5,MKL1,ALPI,ANGPT2,PIK3R3,GAS7,APOE,APRT,ABCC6,ASAH1,EIF3A,ATM,RERE,ALDH7A1,CDC23,TNK1,ABCC3,BAD,BAG1,BCL2,BCL2L1,TNFRSF10B,BCL6,TNFRSF10A,C3orf58,NRP1,PRDM1,BLM,CFLAR,KSR1,DLEU2,BRAF,IER3,BSG,BTG1,BCL10,MBD2,F2RL3,CAMLG,CASR,DOK2,RUNX2,RUNX1T1,RUNX3,CBFB,CD14,CCNE2,CD86,TNFSF8,CD33,CD37,CD40,CD…
Disease	umls:C1458155	Mammary Neoplasms	DisGeNET Curated	1.014e-09	1.329e-06	586	1818	NCOA3,ACHE,ACP1,ADAM8,AP2A1,AGT,AHR,SEMA6A,BCAR3,ALDOA,LTBP4,ALOX5,RECK,DHX16,CUL4A,OGT,ANGPT2,ANK1,ANXA6,APEH,BIRC5,APRT,AREG,STS,CCAR2,PDE5A,DYNLL1,ZFHX3,ATF3,EIF3A,ATM,HAMP,ATP1B2,PEA15,HYAL2,RNF182,ABCC3,RIPK1,ATRX,ADAM9,AZU1,BAG1,BCL2,BCL2L1,TNFRSF11A,TNFRSF10D,TNFRSF10C,TNFRSF10B,TNFRSF10A,TRIM24,NRP1,PRDM1,BMP2,BMP7,TSC22D1,BNIP3L,PER2,BRAF,SYNJ2,BSG,BTD,SQSTM1,BTG1,EIF2S2,PRPF4B,AP1S2,BCL…
Disease	umls:C0007131	Non-Small Cell Lung Carcinoma	DisGeNET Curated	1.137e-09	1.341e-06	629	1969	GDF5,NCOA3,ACHE,USP9X,ACP1,S100A14,ADARB1,BIRC6,SERINC1,AGER,AHR,ZNF398,SEMA6A,ALCAM,ALDH3A1,RECK,KLC3,CUL4A,ANGPT2,PIK3R3,BIRC5,CAMK1,APRT,AQP1,AQP5,AREG,PDXK,RHOA,STS,DYNLL1,ATF3,EIF3A,ATM,PEA15,ALDH7A1,B3GALNT1,ABCC3,RIPK1,ATRX,ADAM9,BAG1,BAGE,BCL2,BCL2L1,TNFRSF11A,TNFRSF10D,TNFRSF10B,TRIM24,CEACAM1,NRP1,PRDM1,CFLAR,BMP1,BMP2,LDHD,BMPR1A,BRAF,BSG,SQSTM1,KLF5,BTG1,BCL10,MBD4,MBD2,CA1,CA9,CALU,C…

## Sheet: Eosinophils
Category	ID	Name	Source	p-value	q-value FDR B&H	Hit Count in Query List	Hit Count in Genome	Hit in Query List
GO: Biological Process	GO:0051347	positive regulation of transferase activity		9.519e-06	0.0344	55	665	ERBB3,ERBB4,ERCC6,GRHL2,AXIN2,PIK3R4,CCL5,FGFR1,TAB1,SDC4,FGD2,AMBRA1,MADD,MST1R,ARRB1,TNFSF11,LAT,TPX2,ATP2B4,FRS2,CCNY,JTB,BUB1B,RAPGEF1,CD4,PAK3,MAP3K13,SERINC5,CDC20,MAPK8IP2,CD300A,PDPK1,CHRNA3,UBC,CLU,RAPGEF2,MAPK10,PRLR,PSEN1,PSMA7,PSMB3,ZEB2,LRP8,PTPN1,FBXO5,KIF14,RAC1,ARHGEF5,DVL2,WRAP53,RFC5,ECT2,EFNA5,EPHA4,PLCE1
GO: Biological Process	GO:0007063	regulation of sister chromatid cohesion		1.123e-05	0.0344	7	19	AXIN2,SFPQ,SLF2,WAPL,HDAC8,BUB1,ESPL1
GO: Biological Process	GO:0033674	positive regulation of kinase activity		1.544e-05	0.0344	46	530	ERBB3,ERBB4,ERCC6,AXIN2,PIK3R4,CCL5,FGFR1,TAB1,SDC4,FGD2,AMBRA1,MADD,MST1R,ARRB1,TNFSF11,LAT,TPX2,ATP2B4,FRS2,CCNY,JTB,RAPGEF1,CD4,PAK3,MAP3K13,MAPK8IP2,CD300A,PDPK1,CHRNA3,UBC,CLU,RAPGEF2,MAPK10,PRLR,PSEN1,ZEB2,LRP8,PTPN1,KIF14,RAC1,ARHGEF5,DVL2,ECT2,EFNA5,EPHA4,PLCE1
GO: Biological Process	GO:0051174	regulation of phosphorus metabolic process		2.859e-05	0.04408	115	1769	ERBB3,ERBB4,ERCC6,CNST,ESR1,TNIP1,RRAS,DTNBP1,AXIN2,EHD4,PIK3R4,DACT1,ATXN7,CXCL9,CCL4,CCL5,FGFR1,TAB1,XCL1,SDC4,OGT,FGD2,PIK3R3,AMBRA1,APLP1,APOC1,LRRC4C,AKAP8L,MADD,MST1R,ARRB1,TNFSF11,LAT,TPX2,FLCN,ATP2B4,CD244,SPN,FRS2,BARD1,CCNY,CD84,BMPR1A,JTB,PPP1R35,TMEM225,ADGRD1,WWC1,IL24,GPD1,NTRK2,NSD1,RAPGEF1,GRIN2B,GPRC5A,DICER1,CCK,DIRAS3,CD4,TIMP3,MRAP,DUSP16,CD44,PAK3,MAP3K13,TNFAIP3,UBASH3B,MAPK…
GO: Biological Process	GO:0019220	regulation of phosphate metabolic process		3.299e-05	0.04408	114	1756	ERBB3,ERBB4,ERCC6,CNST,ESR1,TNIP1,RRAS,DTNBP1,AXIN2,EHD4,PIK3R4,DACT1,ATXN7,CXCL9,CCL4,CCL5,FGFR1,TAB1,XCL1,SDC4,OGT,FGD2,PIK3R3,AMBRA1,APLP1,APOC1,LRRC4C,AKAP8L,MADD,MST1R,ARRB1,TNFSF11,LAT,TPX2,FLCN,ATP2B4,CD244,SPN,FRS2,BARD1,CCNY,CD84,BMPR1A,JTB,PPP1R35,TMEM225,ADGRD1,WWC1,IL24,GPD1,NTRK2,NSD1,RAPGEF1,GRIN2B,GPRC5A,DICER1,CCK,DIRAS3,CD4,TIMP3,MRAP,DUSP16,CD44,PAK3,MAP3K13,TNFAIP3,UBASH3B,MAPK…
GO: Biological Process	GO:0042325	regulation of phosphorylation		4.942e-05	0.04634	100	1510	ERBB3,ERBB4,ERCC6,ESR1,TNIP1,RRAS,DTNBP1,AXIN2,EHD4,PIK3R4,DACT1,ATXN7,CCL4,CCL5,FGFR1,TAB1,XCL1,SDC4,OGT,FGD2,PIK3R3,AMBRA1,LRRC4C,AKAP8L,MADD,MST1R,ARRB1,TNFSF11,LAT,TPX2,FLCN,ATP2B4,SPN,FRS2,BARD1,CCNY,CD84,BMPR1A,JTB,WWC1,IL24,GPD1,NTRK2,NSD1,RAPGEF1,GRIN2B,GPRC5A,DICER1,CCK,DIRAS3,CD4,TIMP3,DUSP16,CD44,PAK3,MAP3K13,TNFAIP3,UBASH3B,MAPK8IP2,HFE,CD300A,PDPK1,GPR55,CHRNA3,CACTIN,UBC,CLU,PIK3R1,…
GO: Biological Process	GO:0044093	positive regulation of molecular function		5.708e-05	0.04634	120	1893	ERBB3,ERBB4,ERCC6,ESR1,GRHL2,ADD2,FABP1,AXIN2,PIK3R4,DACT1,MBTPS2,SRGAP1,CCL4,CCL5,FGFR1,TAB1,ALDOB,XCL1,SDC4,SETMAR,OGT,FGD2,RGS5,APAF1,AMBRA1,APOC1,SKI,MADD,MST1R,ARRB1,TNFSF11,LAT,GNB5,ASPH,TPX2,FLCN,ATP2B4,CYTH4,ABRA,SP100,SPTBN1,IQSEC2,TBC1D2B,GATA3,FRS2,SSBP1,CCNY,CD84,JTB,NFKBIA,BUB1B,ADGRD1,IL24,ADAP1,CASP2,ARHGEF12,RAPGEF1,CRTC1,CASR,GRIN2B,CCK,CD4,PAK3,MAP3K13,SERINC5,CDC20,MAPK8IP2,EVI…
GO: Biological Process	GO:0045860	positive regulation of protein kinase activity		6.323e-05	0.04634	42	496	ERBB3,ERCC6,AXIN2,CCL5,FGFR1,TAB1,SDC4,FGD2,MADD,MST1R,ARRB1,TNFSF11,LAT,TPX2,ATP2B4,FRS2,CCNY,JTB,RAPGEF1,CD4,PAK3,MAP3K13,MAPK8IP2,CD300A,PDPK1,CHRNA3,UBC,CLU,RAPGEF2,MAPK10,PRLR,PSEN1,ZEB2,LRP8,PTPN1,KIF14,ARHGEF5,DVL2,ECT2,EFNA5,EPHA4,PLCE1
GO: Biological Process	GO:0048813	dendrite morphogenesis		6.779e-05	0.04634	18	142	DTNBP1,DACT1,BAIAP2,PDLIM5,NFATC4,SYNE1,OBSL1,PAK3,MAPK8IP2,CHRNA3,GORASP1,RAPGEF2,ITPKA,LRP8,RAC1,DSCAM,CELSR2,EPHA4
GO: Biological Process	GO:1902533	positive regulation of intracellular signal transduction		6.936e-05	0.04634	69	958	ERBB3,ERBB4,ERCC6,ESR1,S100A4,S100A13,CXCL9,CCL4,CCL5,FGFR1,TAB1,XCL1,SFPQ,FGD2,CXXC5,MADD,MST1R,ARRB1,TNFSF11,SLC20A1,ASPH,FLCN,ABRA,GATA3,FRS2,CD84,BUB1,WWC1,IL24,PIM2,NTRK2,RAPGEF1,CASP10,CD4,CD44,PAK3,MAP3K13,MAPK8IP2,HIC1,CD300A,GPR55,UBC,CLU,UBE3A,CNTF,PPARD,AKAP12,PRKCE,RAPGEF2,IKBKB,MAPK10,PRLR,IL6ST,PSEN1,C8orf4,ZEB2,PTPN1,PTPRJ,RAC1,HBEGF,ARHGEF5,DVL2,REL,ECT2,RHEB,SPRED1,MTDH,EPHA4,PLC…
Gene Family	ZNF	Zinc fingers, C2H2-type	genenames.org	0.0003637	0.02655	26	514	ZNF160,ZNF311,POGK,ZNF317,ZNF764,ZNF777,ZNF34,ZNF677,ZNF341,ZNF233,ZNF785,ZNF81,ZNF502,ZNF343,ZNF17,ZNF41,ZNF75A,ST18,ZNF132,ZNF135,ZNF143,ZNF112,ZEB2,ZNF691,ZNF169,ZNF668
Coexpression	M8451	Genes up-regulated in U2OS cells (osteosarcoma) upon knockdown of HDAC3 [GeneID=8841] by RNAi.	MSigDB C2: CGP Curated Gene Sets (v5.1)	2.302e-09	2.405e-05	50	501	ZNF644,PPFIBP1,ZNF317,SKP2,SLC7A1,EXOC5,ASPH,STX16,ATP2B1,SPTBN1,STRN,NFKBIA,FAM126A,NPAS2,IL24,SHISA2,TIMP3,WDR6,DUSP16,UHMK1,CD44,PAPPA,TNFAIP3,UBASH3B,CDK6,MIER3,HOXB6,CLCN5,PLEKHH2,AP1S3,YWHAZ,HAPLN1,ZNF41,PDP1,IGKC,OTUD4,IL6ST,ZBTB38,CDKAL1,FAM208B,LINC00161,GEMIN8,KCNMA1,GFPT2,PLEKHB2,SLC6A15,JMJD1C,RBM6,SPRED1,PHLDB2
Coexpression	M2241	Genes down-regulated upon overexpression of PARVB [GeneID=29780] in MDA-MB-231 cells (breast cancer) cultured in 3D Matrigel only.	MSigDB C2: CGP Curated Gene Sets (v5.1)	5.195e-09	2.713e-05	74	916	KIF18A,MRPL35,PANK2,TRMT5,APCDD1L-AS1,SFPQ,OGT,POGK,PPHLN1,PEX5L,BLZF1,SKP2,IWS1,FAM204A,SLC7A1,EXOC5,RBM22,SETD2,MED19,ASPH,CEP70,FLCN,ALDH7A1,PDS5B,ZNF234,SPTBN1,BARD1,SERP1,BMPR1A,STRN,BUB1,HERPUD2,FERMT2,KIF2C,MIS18A,CASP2,ARHGEF12,AZI2,EXOSC2,UHMK1,MAP3K13,CDC20,CDK6,TPM1,PRKD3,ASPM,GPSM2,SAR1A,CRLS1,SLC30A5,IGFBP7,RAPGEF2,CTPS1,RIMS2,ZCCHC10,MDM1,FAM208B,HDGFRP3,TWF1,FBXO5,C6orf48,KLHL23,AL…
Coexpression	19505326-SuppTable3	Human Ovarian_Li09_2322genes_cisplatinresistance	GeneSigDB	2.396e-07	0.0008345	115	1804	CALCOCO2,ERBB3,SMC1A,MCM2,LAGE3,MRPL35,EHD4,S100A4,PANK2,MTUS1,AK2,FGFR1,FHL1,ALDOC,CHMP4C,PIK3R3,GTSE1,PPHLN1,NAA38,SKP2,SLC7A1,EXOC5,SLC26A7,ASPH,ATP2B4,SAMD4A,ZDHHC21,ADAM23,HDAC8,GGCX,SUPV3L1,NFKBIA,BUB1,BUB1B,VPS13A,TIMELESS,TAF4B,HERPUD2,TAZ,NOVA1,KIF2C,NPAS2,FUT10,CASP10,AZI2,NFS1,COTL1,SIRT5,ARL10,ORAOV1,TLE1,TSPAN8,TPM1,TPM3,PCSK5,CDS1,CHRM3,CHRNA3,NEGR1,PIK3R1,HS6ST1,ASPM,BAMBI,UROS,BCL…
Coexpression	20421987-TableS1	Human Lung_Hou10_1067genes	GeneSigDB	3.284e-07	0.0008576	58	724	CLDN18,ERBB4,MCM2,RRAS,HECW2,MKI67,PIP5K1B,FBXO32,FHL1,GTSE1,NIPSNAP1,MSR1,ARRB1,FAR2,TPX2,SAMD4A,SPTBN1,KLF9,BUB1,BUB1B,TIMELESS,FERMT2,ADGRD1,KIF2C,SYNE1,CLIC3,GPRC5A,CXCL2,TIMP3,CDC20,TPD52,CLU,NEGR1,ASPM,PLEKHH2,SPATA6,AKAP12,PRKCE,NEXN,CX3CR1,IL6ST,ECE2,SPOCK2,GALNT18,ZEB2,KIF14,ACSS3,KNL1,TNPO1,TROAP,IFT57,HBEGF,ATP5SL,ECT2,CDCA8,ADGRG6,ROBO2,EPAS1
Coexpression	17880687-TableS2	Human Embryo_Heim07_2325genes	GeneSigDB	4.489e-07	0.0009379	102	1565	ERBB3,B3GNT5,SMC1A,TMEM74,FAM19A4,CSMD2,ADD2,AXIN2,DACT1,AMER2,PPM1L,PPFIBP1,GTSE1,SKP2,AKAP8L,PDLIM5,IWS1,KANSL3,MREG,SETD2,FAR2,CEP70,STX16,SAMD4A,KCTD12,KIF21B,SPTBN1,CDS2,GATA3,FRS2,SUSD3,SSBP1,MCCC2,TNRC18,SULF1,BUB1,TOX3,FAM126A,HERPUD2,FERMT2,TAL2,KLHL18,TCF4,PIM2,DDX52,OBSL1,SHISA2,GPRC5A,TERF1,COTL1,DIRAS3,TIMP3,TLE1,UHMK1,CD44,SERINC5,ICA1L,MKRN2,MIER3,CHRM3,ZNF785,RAB38,SERPINB6,CLCN5,…
Coexpression	20581836-TableS2	Human Sarcoma_Chibon10_67genes_genomeComplexityPredictor	GeneSigDB	6.166e-07	0.001074	13	61	KIF18A,MCM2,TPX2,BUB1,BUB1B,KIF2C,CDC20,ASPM,ESPL1,FBXO5,KIF14,ECT2,CDCA8
Coexpression	M19590	Genes from the turquoise module which are down-regulated in HAEC cells (primary aortic endothelium) after exposure to the oxidized 1-palmitoyl-2-arachidonyl-sn-3-glycerophosphocholine (oxPAPC).	MSigDB C2: CGP Curated Gene Sets (v5.1)	8.345e-07	0.001245	12	53	MKI67,SKP2,POLR3B,DDX28,BARD1,BUB1B,PPP1R35,CBX2,EXOSC2,CDC20,TMEM223,ESPL1
Coexpression	17724462-TableS1	Human StemCell_Nuytten08_1622genes	GeneSigDB	1.297e-06	0.001497	92	1402	CALCOCO2,ACAA1,SMC1A,MKI67,GPNMB,FHL1,TRMT5,GALNT10,OGT,PPFIBP1,NIPSNAP1,CXXC5,SKI,BLZF1,TMEM127,PDLIM5,PLCD3,SLC7A1,SLC20A1,GNB5,ASPH,ZDHHC21,DHX36,SP100,AZGP1,NDUFB4,GGCX,CCNY,TNRC18,NUP210,NFYB,GNA11,APOBEC3C,HERPUD2,SPTY2D1,PLEKHA8,TCF4,CASP5,RAPGEF1,AZI2,GPRC5A,TERF1,CXCL2,DICER1,COTL1,ORAOV1,TSPAN8,CD44,ZNRF1,TNFAIP3,CDK6,CDS1,DDAH1,GABARAP,CHRM3,CLCN5,LSM11,UROS,COL4A6,EPB41L4B,POLR2L,PPAR…
Coexpression	M3525	Genes down-regulated in comparison of naive CD8 T cells versus activated CD8 T cells.	MSigDB C7: Immunologic Signatures (v5.1)	1.432e-06	0.001497	24	200	PAOX,CCL4,HEMK1,XCL1,DHX36,PELO,FAM229B,GMDS,PLEKHA8,GPRIN3,TIMP3,CD44,TRIP10,SDF2L1,CRLS1,GDPD1,CNTLN,PQLC2,FARP2,TMEM70,NR4A3,REL,ROBO2,COQ7
Coexpression	M9128	Genes up-regulated in UB27 cells (osteosarcoma) at any time point after inducing the expression of a mutant form of WT1 [GeneID=7490].	MSigDB C2: CGP Curated Gene Sets (v5.1)	1.433e-06	0.001497	25	214	BAIAP2,SDC4,PDLIM5,RND3,SLC7A1,SLC20A1,B3GNT2,ATP2B1,KLF9,NFKBIA,FERMT2,TIMP3,BAZ2A,CD44,TNFAIP1,TNFAIP3,TNS3,CHST3,WT1,AKAP12,OTUD4,PTPRE,GFPT2,HBEGF,CERS6
Coexpression Atlas	Facebase_RNAseq_e10.5_Neural Epithelium Flanking Eminence_1000	FacebaseRNAseq_e10.5_Neural Epithelium Flanking Eminence_top-relative-expression-ranked_1000	FaceBase_RNAseq	1.876e-10	8.73e-07	84	989	KIF18A,STRBP,SMC1A,MCM2,SORT1,SRGAP1,PPM1L,MKI67,FGF12,FHL1,PHF21B,POGK,PIK3R3,CXXC5,APLP1,SIM1,SENP8,IWS1,SETD2,SLC20A1,TPX2,CEP70,ATP2B1,DHX36,SP100,ADAM23,TMEM8B,SRRM4,GATA3,LARP4,CD84,NUP210,TOX3,VPS13A,TAL2,WWC1,NOVA1,ZCCHC11,PIM2,NTRK2,AZI2,TERF1,DICER1,OTX2,UHMK1,PAK3,PAPPA,CDH8,MAPK8IP2,CDK6,XPR1,CADM1,ASPM,SLC25A23,PPM1K,SAMD10,IGFBP7,STON2,MPHOSPH8,IKBKB,MAPK10,RIMS2,ST18,GDPD1,AHI1,MDM…
Coexpression Atlas	Facebase_RNAseq_e10.5_Neural Epithelium Overlying Central Eminence_1000	FacebaseRNAseq_e10.5_Neural Epithelium Overlying Central Eminence_top-relative-expression-ranked_1000	FaceBase_RNAseq	9.954e-08	0.0001547	76	988	ERCC6,SMC1A,MEG3,GRHL2,SORT1,PPM1L,FGF12,PHF21B,FGD2,PIK3R3,APLP1,SIM1,SENP8,BLZF1,IWS1,MSR1,RND3,MED19,SLC26A7,TPX2,PRDM16,MYO1G,SP100,ADAM23,TMEM8B,SRRM4,DIP2A,SULF1,NUP210,BUB1,TOX3,TAL2,WWC1,NOVA1,NTRK2,SHISA2,OTX2,PAK3,MAPK8IP2,CDK6,XPR1,DDAH1,ASPM,GPSM2,SLC25A23,USP49,SPATA6,EFCAB6,EPB41L4B,YPEL2,POLR2L,SAMD10,MOB3C,MPHOSPH8,MAPK10,RIMS2,ST18,GDPD1,AHI1,CNTLN,MYEF2,STMN4,KCNJ2,DLX1,MAP7D3,B…
Coexpression Atlas	GSM605773_500	alpha beta T cells, T.8.TI.B16, 4- 8+ TCR+ 45+, B16 Melanoma Tumor, avg-2	Immgen.org, GSE15907	9.969e-08	0.0001547	38	359	MCM2,S100A4,HIST1H2AK,MKI67,CCL4,CCL5,GPNMB,XCL1,LAT,TPX2,KCNK5,ATP2B4,SNTB1,GATA3,BARD1,BUB1,BUB1B,NKG7,KIF2C,ADAP1,CAMK4,CD5,UBASH3B,CDK6,SERPINB6,ASPM,PRF1,CX3CR1,KIF14,KLRD1,KNL1,DSCAM,NR4A3,ECT2,CDCA8,RGS1,ENO3,EPAS1
Coexpression Atlas	Facebase_RNAseq_e10.5_Neural Epithelium Flanking Eminence_1000_K4	FacebaseRNAseq_e10.5_Neural Epithelium Flanking Eminence_top-relative-expression-ranked_1000_k-means-cluster#4	FaceBase_RNAseq	3.146e-07	0.000366	28	231	STRBP,PPM1L,FGF12,FHL1,PHF21B,POGK,APLP1,SENP8,SETD2,NUP210,VPS13A,NOVA1,NTRK2,UHMK1,PAK3,PAPPA,CDH8,CADM1,SLC25A23,STON2,MPHOSPH8,IKBKB,RIMS2,GDPD1,LRRTM1,PTPN1,SLCO5A1,CELSR2
Coexpression Atlas	DevelopingLowerUrinaryTract_e14.5_ urogenital sinus_emap-6689_1000	DevelopingLowerUrinaryTract_e14.5_ urogenital sinus_emap-6689_top-relative-expression-ranked_1000	Gudmap Mouse MOE430.2	5.962e-07	0.0004724	64	818	STRBP,SCN3A,OGT,APAF1,ST8SIA1,PDLIM5,MREG,RND3,SLC26A7,SLC22A3,ASPH,MKX,ATP2B1,CHL1,PDS5B,ADAM23,GATA3,BARD1,LARP4,CCNY,SULF1,C3AR1,NOVA1,CAMK4,NTRK2,NSD1,UHMK1,TSPAN8,PAK3,SLC16A7,CHRNA3,RAB3C,SERPINB5,CADM1,NEGR1,UBE3A,PIK3R1,ASPM,HAPLN1,CNTNAP4,OTUD4,MAPK10,RIMS2,ST18,IL6ST,CELF4,AHI1,ZKSCAN8,OTOR,LHX8,MYEF2,LRP8,STMN4,KCNMA1,DOCK1,FAT4,SLC6A15,HUWE1,SLCO5A1,SYT16,EFNA5,SOCS4,SMAD1,EPHA4
Coexpression Atlas	GSM399397_100	alpha beta T cells, T.DPbl.Th, 4+ 8+ TCR-/lo FSChi, Thymus, avg-3	Immgen.org, GSE15907	7.068e-07	0.0004724	16	90	KIF18A,MKI67,TPX2,BUB1,BUB1B,KIF2C,CAMK4,CD4,ASPM,FBXO5,KIF14,KNL1,ECT2,CDCA8,ESCO2,RORC
Coexpression Atlas	GSM476664_500	gamma delta T cells, Tgd.vg3+24alo.e17.Th, TCRd+ Vg3+ CD24-, Fetal Thymus, avg-3	Immgen.org, GSE15907	7.105e-07	0.0004724	40	419	KIF18A,MCM2,S100A4,HIST1H2AK,FCGR2A,MKI67,ALDOC,XCL1,GTSE1,CXXC5,LAT,TPX2,SLC16A10,CD244,GATA3,BARD1,BMPR1A,BUB1,BUB1B,NKG7,KIF2C,CAMK4,UBASH3B,CDC20,GPR55,ASPM,GPSM2,CTPS1,MAPK10,ESPL1,CX3CR1,FBXO5,KIF14,KLRD1,KNL1,ECT2,CDCA8,ESCO2,ENO3,PLCE1
Coexpression Atlas	GSM605799_500	gamma delta T cells, Tgd.vg2-24ahi.Th.TCRbko, TCRd+ Vg2- CD24+, Thymus, avg-3	Immgen.org, GSE15907	1.185e-06	0.0006894	38	396	RPS8,MCM2,AXIN2,S100A4,HIST1H2AK,CCL5,XCL1,GALNT10,CXXC5,ST8SIA1,SKI,TNFSF11,LAT,SLC22A3,TPX2,SLC12A7,PRDM16,ATP2B4,SLC16A10,B4GALNT1,SPN,GATA3,BUB1B,NKG7,KIF2C,CAMK4,DOK2,CD5,UBASH3B,GPR55,PRF1,CX3CR1,PRSS2,HDAC4,SPOCK2,KLRD1,RORC,EPAS1
Coexpression Atlas	gudmap_dev gonad_e13.5_F_MeioticGermCell_Oct_1000	dev gonad_e13.5_F_MeioticGermCell_Oct_top-relative-expression-ranked_1000	Gudmap Mouse ST 1.0	1.352e-06	0.0006992	63	820	CALCOCO2,KIF18A,ERCC6,STRBP,RPS8,AXIN2,MTA3,TRMT5,REV1,PIK3R3,SENP8,MADD,MREG,SPATA5,ADAM23,BARD1,LARP4,ATP8B5P,NUP210,BUB1,VPS13A,GMDS,TAF4B,NOVA1,KIF2C,GRK4,MIS18A,TERF1,BAZ2A,CDS1,GPSM2,HSF2,PMS1,SESTD1,CEP85,L1TD1,ZNF41,PDP1,CEP41,OTUD4,CFAP61,CTPS1,RIMS2,ESPL1,EDRF1,ZCCHC10,ESRP1,SLC30A4,UHRF1BP1,FAM208B,DDX10,KIF14,ICE2,DNAJB6,CCDC53,REL,HUWE1,ECT2,CDCA8,PALB2,TEFM,ESCO2,CAMKMT
Coexpression Atlas	Facebase_RNAseq_e10.5_Neural Epithelium Overlying Central Eminence_1000_K4	FacebaseRNAseq_e10.5_Neural Epithelium Overlying Central Eminence_top-relative-expression-ranked_1000_k-means-cluster#4	FaceBase_RNAseq	2.15e-06	0.001001	31	298	ERCC6,SMC1A,SORT1,PPM1L,PHF21B,APLP1,SENP8,IWS1,MED19,TPX2,ADAM23,DIP2A,NUP210,BUB1,TOX3,NOVA1,NTRK2,PAK3,XPR1,ASPM,SLC25A23,USP49,MPHOSPH8,RIMS2,ST18,GDPD1,AHI1,IFT57,SLCO5A1,CELSR2,TMEM35A
Computational	GNF2_ESPL1	Neighborhood of ESPL1	MSigDb: C4 - CGN: Cancer Gene Neighborhood	3.726e-05	0.01752	9	35	MKI67,TPX2,BUB1,BUB1B,KIF2C,CDC20,ASPM,ESPL1,CDCA8
Computational	GNF2_RRM2	Neighborhood of RRM2	MSigDb: C4 - CGN: Cancer Gene Neighborhood	4.753e-05	0.01752	9	36	SMC1A,MCM2,MKI67,BUB1,BUB1B,CDC20,ASPM,ESPL1,CDCA8
Computational	GNF2_BUB1	Neighborhood of BUB1	MSigDb: C4 - CGN: Cancer Gene Neighborhood	0.0001551	0.03626	7	25	BUB1,BUB1B,KIF2C,CDC20,ASPM,ESPL1,CDCA8
Computational	GNF2_CDC20	Neighborhood of CDC20	MSigDb: C4 - CGN: Cancer Gene Neighborhood	0.0001968	0.03626	10	52	MCM2,MKI67,TPX2,BUB1,BUB1B,KIF2C,CDC20,ASPM,ESPL1,CDCA8
Computational	GNF2_CKS1B	Neighborhood of CKS1B	MSigDb: C4 - CGN: Cancer Gene Neighborhood	0.0003043	0.04485	8	36	MRPL35,TPX2,BUB1,KIF2C,CDC20,ASPM,ESPL1,CDCA8
MicroRNA	hsa-miR-182*:mirSVR_lowEffct	hsa-miR-182*:mirSVR_nonconserved_lowEffect-0.1-0.5	MicroRNA.org	5.339e-07	0.001638	89	1181	ERBB3,SCD5,GRHL2,MTUS1,ATXN7,ZNF644,PPM1L,FGF12,TRMT5,SDC4,OGT,PPFIBP1,PIK3R3,C15orf40,AMBRA1,PPHLN1,SENP8,PEX5L,FOXR2,MADD,MSR1,MREG,STS,SMARCA1,ATP2B1,SAMD4A,PDXDC1,ZDHHC21,PDS5B,FAM120B,ADAM23,NADK2,CDS2,HDAC8,BMPR1A,FAF2,NFYB,MCAT,KLHL18,TAZ,ZCCHC11,PIM2,MIS18A,CASP2,ARHGEF12,TERF1,COTL1,PRR34-AS1,OTX2,SEC62,TTL,PAK3,TPD52,C1orf68,TPM1,TPM3,LINC01330,PDPK1,MIER3,PRKD3,PCYT1B,USP49,SPATA6,EPB4…
MicroRNA	hsa-miR-335:mirSVR_lowEffct	hsa-miR-335:mirSVR_conserved_lowEffect-0.1-0.5	MicroRNA.org	1.585e-06	0.001638	130	1963	CLDN18,ESR1,DTNBP1,PLA1A,CLEC11A,UBAC1,AK2,FGF12,CHD6,FGFR1,ALDOB,OGT,PPHLN1,PDLIM5,MKNK1,MED19,MRPL22,SLC26A7,SLF2,ZNF764,SPHKAP,GNB5,MKX,KCNK5,G6PC2,C22orf34,SPATA5,ATP2B1,ATP2B4,KRT38,SNTB1,ALDH7A1,PDS5B,FAM120B,WAPL,SPN,NADK2,BARD1,SLC46A1,GGCX,CD84,FAF2,TOX3,FAM229B,AP3M2,RRP7A,KIAA0556,TACR1,ABHD1,TAF4B,HERPUD2,KLHL18,PLEKHA8,WWC1,NPAS2,FUT10,NUDT16,SYNE1,CASP2,CASP10,GPRIN3,NFS1,ZNF496,MET…
MicroRNA	hsa-miR-616:mirSVR_lowEffct	hsa-miR-616:mirSVR_nonconserved_lowEffect-0.1-0.5	MicroRNA.org	1.668e-06	0.001638	119	1759	CLDN18,ERBB3,CNST,CEP85L,ESR1,MEG3,SCD5,EHD4,MBTPS2,CD99P1,HECW2,PPM1L,FGF12,CHD6,FHL1,SDC4,SETMAR,RGS5,PPFIBP1,LRRC4C,MSR1,MST1R,SLC26A7,ASPH,SNAPC2,ATP2B1,GRIK1-AS2,CYTH4,PDXDC1,PDS5B,N4BP2L1,SP100,CLUAP1,CMC1,SPTBN1,HDAC8,SKIDA1,NDUFB4,ANKRD30BP3,NFATC4,SULF1,HERPUD2,FERMT2,ADGRD1,NOVA1,NPAS2,ZCCHC11,SYNE1,LOC441204,KLHL22,ARL10,ZNF341,TLE1,UHMK1,CD44,PAX3,TNFAIP1,MAP3K13,SLC7A10,HEXA,PCSK5,DL…
MicroRNA	hsa-miR-890:mirSVR_lowEffct	hsa-miR-890:mirSVR_nonconserved_lowEffect-0.1-0.5	MicroRNA.org	2.36e-06	0.001638	111	1623	CALCOCO2,CLDN18,KIF18A,LOC401463,SNX21,CLEC4M,GRHL2,FABP1,AXIN2,MTA3,MTUS1,SRGAP1,PPM1L,MKI67,CC2D2A,TRMT5,OGT,ZC2HC1B,ST3GAL3,TMEM127,AKAP8L,SETD2,UBE2D4,SLC26A7,TIMM50,MKX,FLCN,TRAK2,ATP2B4,PDXDC1,KCTD12,PDS5B,B4GALNT1,SPTBN1,TBC1D2B,SEC11C,LARP4,CCNY,DIP2A,TNRC18,SULF1,AP3M2,TACR1,TAL2,PLEKHA8,NPAS2,TCF4,ZCCHC11,PIM2,SYNE1,NTRK2,MEI1,SIRT5,TGM4,CD4,ANGPTL2,P2RX6,BAZ2A,SEC62,TTL,MAPK8IP2,LINC01…
MicroRNA	miR-141:PicTar	miR-141:PicTar	PicTar	2.528e-06	0.001638	35	336	ATXN7,ZNF644,SFPQ,OGT,PPHLN1,ST3GAL3,EXOC5,SLC26A7,SLC20A1,B3GNT2,PROSER2,PDS5B,WAPL,STRN,KLF9,PAPPA,SLC16A7,EVI5L,CDK6,MIER3,RAB38,UBE3A,AGFG2,TNS3,POU4F1,PPP2R2A,PRKCE,HDAC4,MDM1,ESRP1,ZEB2,KCNJ2,RAD23B,SPRED1,MPHOSPH9
MicroRNA	hsa-miR-424:mirSVR_highEffct	hsa-miR-424:mirSVR_conserved_highEffect-0.5	MicroRNA.org	3.563e-06	0.001924	103	1490	ERCC6,CEP85L,LOC401463,ESR1,MBD1,CSMD2,ADD2,AXIN2,PANK2,SCN3A,PIP5K1B,CHD6,FGFR1,FBXO32,FHL1,UBE2J1,OGT,RGS5,ABCB5,C15orf40,CBX4,ST3GAL3,PDLIM5,MKNK1,STS,SSU72,B3GNT2,MKX,FLCN,CEP152,CHL1,MYO1G,CLUAP1,WAPL,VPS4A,CDS2,PELO,SULF1,FAM229B,FERMT2,SPTY2D1,WWC1,NOVA1,CBX2,CAMK4,SYNE1,C8orf46,CASR,GRIN2B,MEI1,ZNF496,DICER1,LOC441204,TMEM87B,TTL,UBASH3B,SLC16A7,HEXA,PDPK1,CADM1,CLU,PIK3R1,LSM11,HSF2,EXOC…
MicroRNA	hsa-miR-1243:mirSVR_highEffct	hsa-miR-1243:mirSVR_nonconserved_highEffect-0.5	MicroRNA.org	4.848e-06	0.002047	79	1068	CNST,STRBP,SCD5,NT5DC1,MRPL35,CD99P1,KRT222,PPM1L,PIP5K1B,CCL4,CHD6,ZNF160,XCL1,C15orf40,NPC2,CBX4,BLZF1,RND3,SLF2,GALNT11,B3GNT2,FLCN,G6PC2,CHL1,DHX36,SP100,B4GALNT1,NADK2,SPTBN1,NDUFA10,ATP8B5P,TOX3,GPD1,DDX52,NTRK2,TERF1,TMEM87B,TLE1,SERAC1,UBASH3B,LINC01330,DDAH1,SMUG1,MIER3,CCSER2,LSM11,PLS3,TNS3,PMS1,USP49,EXOC6,HTR7,POLR2L,L1TD1,HAPLN1,GUCA1C,ZSCAN20,PPP6C,PDP1,PRKCE,RAPGEF2,IL6ST,ZNF143,N…
MicroRNA	hsa-miR-1271:TargetScan	hsa-miR-1271:TargetScan	TargetScan	7.872e-06	0.002047	62	787	ERBB4,GRHL2,SORT1,SCN3A,NLGN2,PHF21B,REV1,OGT,ST3GAL3,TMEM127,RUFY1,UBE2D4,SLF2,PRDM16,ATP2B4,PDXDC1,B4GALNT1,FRS2,SLC46A1,FAF2,PRRT3,TOX3,TAF4B,KLHL18,NOVA1,CBX2,ZCCHC11,CASP2,ARHGEF12,SEC62,ZNRF1,PAPPA,SLC16A7,EVI5L,DDAH1,INIP,CLCN5,PIK3R1,FBXO41,TNS3,AP1S3,EPB41L4B,ADGRA2,PRKCE,EDEM1,ECE2,CNNM2,GIT2,UHRF1BP1,PTPRE,RAC1,RAD23B,DOCK1,HBEGF,SEZ6L2,JMJD1C,CTDSP2,EFNA5,CELSR2,FAM13A,EPAS1,SPIN3
MicroRNA	hsa-miR-96:TargetScan	hsa-miR-96:TargetScan	TargetScan	7.872e-06	0.002047	62	787	ERBB4,GRHL2,SORT1,SCN3A,NLGN2,PHF21B,REV1,OGT,ST3GAL3,TMEM127,RUFY1,UBE2D4,SLF2,PRDM16,ATP2B4,PDXDC1,B4GALNT1,FRS2,SLC46A1,FAF2,PRRT3,TOX3,TAF4B,KLHL18,NOVA1,CBX2,ZCCHC11,CASP2,ARHGEF12,SEC62,ZNRF1,PAPPA,SLC16A7,EVI5L,DDAH1,INIP,CLCN5,PIK3R1,FBXO41,TNS3,AP1S3,EPB41L4B,ADGRA2,PRKCE,EDEM1,ECE2,CNNM2,GIT2,UHRF1BP1,PTPRE,RAC1,RAD23B,DOCK1,HBEGF,SEZ6L2,JMJD1C,CTDSP2,EFNA5,CELSR2,FAM13A,EPAS1,SPIN3
MicroRNA	hsa-miR-181a-2*:mirSVR_lowEffct	hsa-miR-181a-2*:mirSVR_nonconserved_lowEffect-0.1-0.5	MicroRNA.org	7.927e-06	0.002047	119	1817	ERBB3,CEP85L,ESR1,MTUS1,CD99P1,HECW2,PIP5K1B,AK2,CHD6,BAIAP2,FHL1,ALDOB,SDC4,LRRIQ3,OGT,ABCB5,AMBRA1,NPC2,POMT1,FOXR2,AKAP8L,KANSL3,MRPL22,SLC22A3,ASPH,EFR3B,SNTB1,KIF21B,ZNF234,CDS2,HDAC8,SKIDA1,TBC1D2B,MCCC2,NDUFA10,CD84,DIP2A,STRN,FAF2,NFATC4,RNPS1,SULF1,FAM126A,VPS13A,FAM229B,ATP11A,NTRK2,ARHGEF12,AZI2,GRIN2B,GPRC5A,NFS1,LOC441204,TGM4,USP2,OTX2,ARL10,WDR6,DUSP16,CD44,TPD52,XPR1,TPM1,HEXA,DLG…
Drug	495_DN	WY-14643; Down 200; 100uM; SKMEL5; HG-U133A	Broad Institute CMAP	1.556e-10	4.986e-06	31	199	MAX,MBD1,GRHL2,PAOX,AK2,CCL5,UBOX5,PDLIM5,ZNF764,KCNK5,FLCN,GAMT,SPN,GATA3,BARD1,SULF1,KLHL18,NUMA1,PAX3,TSHB,CHRNA3,CCSER2,CEP41,RIMS2,ATG13,MAP7D3,MED16,NR4A3,LRRC20,EPAS1,EPHA4
Drug	3391_DN	Monobenzone [103-16-2]; Down 200; 20uM; MCF7; HT_HG-U133A	Broad Institute CMAP	5.936e-10	9.511e-06	29	186	KIF18A,ESR1,SORT1,MKL1,PPFIBP1,UBOX5,PDLIM5,TAF6L,TPX2,KCNK5,DDX28,SPTBN1,BUB1,CASP2,TIMP3,TNFAIP1,HFE,PIK3R1,ASPM,GPSM2,TNS3,OTUD4,OR2B6,CDKAL1,KCNJ5,KIF14,TROAP,HBEGF,MPHOSPH9
Drug	5439_DN	Pyrvinium pamoate [3546-41-6]; Down 200; 3.4uM; MCF7; HT_HG-U133A	Broad Institute CMAP	1.004e-08	0.0001072	27	185	KIF18A,ESR1,MKI67,GTSE1,SKI,SKP2,FHOD1,CEP152,ATP2B4,BUB1B,PIM2,PRKD3,CACTIN,UBTF,CPT1A,AKAP12,ESPL1,EDRF1,MDM1,FBXO5,TMEM70,KIF14,TROAP,WRAP53,CDCA8,LRRC20,SLC29A1
Drug	5000_DN	Amethopterin (R,S) [59-05-2]; Down 200; 8.8uM; MCF7; HT_HG-U133A	Broad Institute CMAP	4.62e-08	0.0003702	26	186	KIF18A,MAX,MKI67,GTSE1,OPA3,EXOC5,TPX2,SULF1,BUB1,BUB1B,CASP2,TNFAIP1,HFE,ASPM,GPSM2,CEP85,AKAP12,ESPL1,KIF14,TROAP,MED16,ECT2,CDCA8,ZNF668,LRRC20,MPHOSPH9
Drug	5761_UP	Cefepime hydrochloride [123171-59-5]; Up 200; 7.4uM; PC3; HT_HG-U133A	Broad Institute CMAP	1.493e-07	0.0009569	26	197	ESR1,MBD1,ACTC1,CLEC4M,ADD2,PIP5K1B,HEMK1,MSR1,STS,SULF1,BUB1,CAMK4,TIMP3,TLE1,CDH8,HFE,NCR2,POU4F1,PPARD,CPT1A,ADGRA2,IGFBP7,DHODH,KLRD1,FAT4,MED16
Drug	5027_DN	Etoposide [33419-42-0]; Down 200; 6.8uM; MCF7; HT_HG-U133A	Broad Institute CMAP	3.687e-07	0.001593	24	180	KIF18A,MATK,MKI67,GTSE1,PDLIM5,SLC7A1,STS,TPX2,BUB1,BUB1B,KIF2C,ARHGEF12,CACTIN,ASPM,GPSM2,ARMC8,ESPL1,EDRF1,CDKAL1,KIF14,DSCAM,TROAP,ECT2,CDCA8
Drug	CID009827273	TAPI-1	Stitch	3.865e-07	0.001593	13	57	ERBB3,ERBB4,APLP1,TACR1,SYNE1,TIMP3,TNFAIP1,TNFAIP3,CADM1,TMPRSS11D,PRKCE,PSEN1,HBEGF
Drug	D003375	Coumestrol	CTD	4.116e-07	0.001593	116	1786	KIF18A,ERBB3,ERBB4,B3GNT5,PYROXD1,ESR1,SMC1A,MAX,MCM2,LAGE3,HIST1H2AK,MTUS1,MKI67,CHD6,FGFR1,FHL1,TRMT5,ZNF160,UBE2J1,GALNT10,GTSE1,CXXC5,CBX4,BLZF1,SKP2,RND3,SLC7A1,SLF2,UQCC3,TPX2,KCNK5,FLCN,CEP152,ATP2B1,SAMD4A,N4BP2L1,SPIRE2,NADK2,GATA3,BARD1,SULF1,KLF9,NFKBIA,NUP210,BUB1,PRRT3,BUB1B,KIAA0556,TIMELESS,HERPUD2,GPAT4,KIF2C,NUDT16,C8orf46,OBSL1,SHISA2,LMNB2,GPRC5A,ZNF496,EXOSC2,DICER1,TIMP3,BAZ2…
Drug	7175_UP	Hecogenin [467-55-0]; Up 200; 9.2uM; MCF7; HT_HG-U133A	Broad Institute CMAP	4.509e-07	0.001593	25	195	ESR1,AK2,TAB1,FHL1,MKL1,RGS5,BLZF1,KANSL3,SNAPC2,SAMD4A,AZGP1,TIMELESS,NTRK2,CD4,ANGPTL2,CD44,TPD52,HFE,PRKD3,PRLR,CDKAL1,DVL2,JMJD1C,SLC29A1,EPAS1
Drug	3113_DN	Proparacaine hydrochloride [5875-06-9]; Down 200; 12uM; HL60; HT_HG-U133A	Broad Institute CMAP	4.971e-07	0.001593	25	196	MATK,MAX,PAOX,TAB1,UBE2D4,ASPH,CDS2,IQSEC2,GNA11,CXCL2,CD44,TPM1,HFE,CLCN5,PIK3R1,UBTF,CCSER2,SLC25A23,SAR1A,OTUD4,EDRF1,WRAP53,NPRL3,SMAD1,EPHA4

## Sheet: Basophils
Category	ID	Name	Source	p-value	q-value FDR B&H	Hit Count in Query List	Hit Count in Genome	Hit in Query List
Gene Family	ZNF	Zinc fingers, C2H2-type	genenames.org	1.204e-07	4.697e-06	21	514	ZNF626,WIZ,ZNF550,ZNF709,ZNF560,ZNF576,ZNF788,ZNF92,ZFHX3,ZNF79,ZNF333,ZNF513,ZNF204P,HELZ,ZNF555,ZNF570,ZNF805,ZNF485,ZNF519,ZNF354B,RLF
Coexpression	M4500	Genes down-regulated in fibroblasts expressing mutant forms of ERCC3 [GeneID=2071] after UV irradiation.	MSigDB C2: CGP Curated Gene Sets (v5.1)	4.684e-08	0.0003092	43	854	CENPE,EXT1,ATP8B1,ANAPC10,CDYL,AGAP1,SUPT20H,WNT5A,PDLIM5,DNAJC2,CASK,PPP2R2A,STAU2,ZFHX3,KLHDC10,HERC4,SOS1,CDS2,NEK1,DLEU2,SEC24D,TDRD3,BMPR1A,DST,SYNJ2,ZNF638,HELZ,UTP20,ANKS1A,ITCH,ROR1,DDR2,LARS2,OPA1,RLF,FXR1,AFAP1,EGFR,PHF3,WBP4,TAF15,SLC16A7,TOP1P2
Coexpression	M1105	Genes down-regulated in ME-A cells (breast cancer) undergoing apoptosis in response to doxorubicin [PubChem=31703].	MSigDB C2: CGP Curated Gene Sets (v5.1)	6.783e-08	0.0003092	70	1781	ERBB2,EXT1,CHEK1,ACVR1B,RSRC1,HNRNPU,S100B,SEMA6D,ATXN7,ASB7,FGFR1,STAMBPL1,ELAC1,CEBPZOS,CNN3,C16orf58,AGAP1,SYNCRIP,UBE2J1,NSUN4,SUPT20H,WNT5A,PLEKHF1,ACBD6,AKAP12,CASK,ZKSCAN3,CSTF2,ZFHX3,HERC4,CXADR,MYB,GDPD1,CYP1B1,RNF130,SCAMP4,NAP1L3,ST7L,DDX6,HP1BP3,TWF1,SEC24D,NEK3,BMPR1A,BNIP1,DST,ZNF638,ATP11A,KIF5B,RMND1,RAB2A,STX17,CCNI,RAB27B,USP47,ACTR8,ITCH,DTX3,ROR1,DDR2,MAGOHB,BOLA1,RHOT2,ERI2,S…
Coexpression	19621087-Table1d	Mouse EmbryonicStemCell_Abranches09_1170genes	GeneSigDB	1.568e-06	0.004765	33	651	EBF2,ARID1B,SEMA6D,CSRNP3,FLRT3,AGAP1,UBE2J1,ANK2,WNT5A,BBIP1,FAM171B,CASK,FRMD4A,PRICKLE2,MAP2K6,CXADR,GDPD1,RNF130,JAKMIP2,ITGB8,HDGFRP3,TDRD3,ANTXR2,PLCL2,HS3ST3B1,STX17,USP47,FKBP14,TNPO1,FZD3,RHOT2,ROBO2,MAF
Coexpression	M6616	Set 'Nanog targets': genes upregulated and identified by ChIP on chip as Nanog [GeneID=79923] transcription factor targets in human embryonic stem cells.	MSigDB C2: CGP Curated Gene Sets (v5.1)	5.542e-06	0.01193	42	988	ERBB2,GTF3C4,ARID1B,TMEM259,NUCKS1,CDYL,FGFR1,FEM1A,CNN3,C11orf1,RANBP10,SLC36A4,LMCD1,ATP6V1G1,DNAJC2,IWS1,PKIB,CXADR,CYP1B1,WBP11,SPIRE2,DCTN5,INPP4A,CDS2,NAP1L2,ZNF226,XAB2,WHSC1L1,OTUD7B,BNIP1,C1orf21,WDR20,ZNF770,TARBP2,TNPO1,SIN3B,MAT2B,ROR1,HNRNPUL1,FXR1,EIF4B,CDK6
Coexpression	18362358-Table7	Human Leukemia_Calln08_1020genes	GeneSigDB	6.539e-06	0.01193	31	633	PGM3,HNRNPU,ATXN7,ANKIB1,CDYL,FAM149B1,PMAIP1,SYNCRIP,WNT5A,HERC4,HBS1L,KDELC2,WHSC1L1,SPICE1,TWF1,NEK1,TDRD3,NEK3,ZNF638,ATP11A,KIF5B,HS3ST3B1,SCRN3,ZNF555,COQ6,MAGOHB,OPA1,LRP11,SMAD2,CDK6,MAF
Coexpression	GSE21927_SPLEEN_VS_TUMOR_MONOCYTE_C57BL6_DN	Genes down-regulated in CD11b Spleen from C57BL6 mouse versus CD11b Tumor from C57BL6 mouse.	MSigDB C7: Immunologic Signatures (v5.1)	1.284e-05	0.01951	15	197	LOC374890,C6orf118,AGAP1,LOC286087,PKIB,BIVM,NAP1L3,HDGFRP3,NEK3,PLEKHA7,ATL1,MPP5,TM2D1,SLC16A7,CAPRIN1
Coexpression	M18120	Genes down-regulated in HCT116 cells (colon cancer) by expression of MIR192 or MIR215 [GeneID=406967;406997] at 24 h.	MSigDB C2: CGP Curated Gene Sets (v5.1)	1.538e-05	0.02003	38	893	CENPE,LIN9,PGM3,CREBZF,RSRC1,ANAPC10,CEP78,NUCKS1,STAMBPL1,SYNCRIP,ATP6V1G1,FAM171B,CUZD1,MYB,B3GALNT1,RAB23,KDELC2,BIVM,ZNF226,WHSC1L1,NEK1,SEC24D,DST,KIF5B,HS3ST3B1,RAB2A,SCRN3,C8orf46,DNAJB4,ZNF519,OPA1,ACTR2,C18orf54,MPP5,SLC16A14,DDHD1,SLC16A7,TOP1P2
Coexpression	M10237	Genes up-regulated in anaplastic thyroid carcinoma (ATC) compared to normal thyroid tissue.	MSigDB C2: CGP Curated Gene Sets (v5.1)	3.116e-05	0.03552	32	719	CENPE,CHEK1,LIN9,PGM3,RSRC1,ERCC8,TMEM259,CDYL,STAMBPL1,PMAIP1,RASAL2,C5orf24,ZNF92,ASNS,HERC4,TTC39C,TWF1,MTHFD2L,KIF5B,RAB27B,USP47,ITCH,ROR1,RNF175,ACTR2,C18orf54,RAD50,RLF,FXR1,EGFR,CAPRIN1,CDK6
Coexpression	M13736	Up-regulated genes in head and neck cancer compared to cervical carcinoma samples.	MSigDB C2: CGP Curated Gene Sets (v5.1)	4.009e-05	0.04062	14	192	ATP8B1,CREBZF,SYCP2,PMAIP1,ENOSF1,CASK,ANKRD36,KIAA1804,CXADR,SPICE1,NUP210,C9orf84,OPA1,C18orf54
Coexpression	M3399	Genes down-regulated in comparison of induced regulatory T cell (Treg) versus natural regulatory T cell (Treg).	MSigDB C7: Immunologic Signatures (v5.1)	6.255e-05	0.04326	14	200	ATXN7,SUPT20H,TRIM5,GAB3,XAB2,TDRD3,SYNJ2,PLCL2,NME3,ITCH,OPA1,RLF,TAF15,MAF
MicroRNA	hsa-miR-190:mirSVR_lowEffct	hsa-miR-190:mirSVR_conserved_lowEffect-0.1-0.5	MicroRNA.org	1.702e-07	0.0005277	69	1692	RABEPK,PDE4D,SGSM1,CENPE,PRND,CHEK1,LIN9,CREBZF,HNRNPU,ARID1B,ANAPC10,MS4A2,SEMA6D,CSRNP3,NUCKS1,FLRT3,PMP22,TMEM41A,LMCD1,WNT5A,ACVR1C,TRIM5,PDLIM5,AGBL3,FRMD4A,ERGIC3,ANKRD36,MAPK4,MYB,B3GALNT1,HBS1L,UHRF1BP1L,GPR82,NAP1L2,ZNF204P,ARMCX4,PTGER3,JAKMIP2,ITGB8,DDX6,HP1BP3,OTUD7B,SEC24D,MYLK3,NUDT10,UTP20,GUSBP5,C9,RAB2A,FKBP14,TNPO1,FLJ10038,GPR22,KALRN,ICE2,SYNE1,C18orf54,RAD50,MPP5,FXR1,NUDT4,A…
MicroRNA	hsa-miR-4280:mirSVR_lowEffct	hsa-miR-4280:mirSVR_nonconserved_lowEffect-0.1-0.5	MicroRNA.org	3.371e-07	0.0005277	58	1348	RABEPK,PCSK5,HGF,HNRNPU,TRAPPC13,MS4A2,MYO3B,ANKIB1,FGFR1,PNMA3,UBE2J1,RANBP10,SUPT20H,ANK2,SLC36A4,GCSAML,ZNF92,STAU2,PKIB,CSTF2,RBM24,B3GALNT1,HBS1L,WBP11,KDELC2,GLS2,INPP4A,GPR82,NAP1L2,ZNF204P,ARMCX4,ITGB8,WHSC1L1,SPICE1,OTUD7B,PROSER3,C9orf84,NHS,ATP11A,TAZ,KALRN,C8orf46,DDR2,BOLA1,ERI2,RHEB,RLF,KY,MESDC1,MPP5,TLL1,EIF4B,GZMH,LRP11,LRRC1,CD40LG,ERCC6L2,DPY19L2P2
MicroRNA	hsa-miR-142-3p:mirSVR_lowEffct	hsa-miR-142-3p:mirSVR_conserved_lowEffect-0.1-0.5	MicroRNA.org	1.067e-06	0.001114	50	1130	PCSK5,PDE6B,HNRNPU,S100B,ANAPC10,ASB7,MYO3B,ANKIB1,CNN3,COL4A4,ANK2,SLC36A4,WNT5A,FAM171B,ACBD6,LOC257396,CASK,FRMD4A,CROT,SLC13A1,STAU2,NUB1,RBM24,MAP2K6,MTMR9,ZNF513,INPP4A,TTC39C,GPR82,NAP1L2,ARMCX4,PLCL2,C9orf84,UTP20,ANKS1A,SCRN3,FZD3,ICE2,BOLA1,ERI2,C18orf54,KY,MESDC1,MPP5,FXR1,EGFR,DPY19L2P2,ICA1L,CAPRIN1,LRRC17
MicroRNA	hsa-miR-103-2*:mirSVR_highEffct	hsa-miR-103-2*:mirSVR_nonconserved_highEffect-0.5	MicroRNA.org	2.609e-06	0.002	58	1437	ACP6,MCL1,CHEK1,GTF3C4,EBF2,TRAPPC13,MS4A2,SEMA6D,CEP78,MYO3B,CCL4,C1QTNF6,ZNF709,TMEM117,AGAP1,ANK2,MTFP1,SH2B1,AKAP12,DNAJC2,C5orf24,GAB3,NUB1,ANKRD36,MYB,SOS1,TOLLIP-AS1,CDS2,GPR82,NAP1L2,ZNF204P,ARMCX4,HP1BP3,SYNJ2,WDR20,KCNK2,ZNF638,MTHFD2L,MIR99AHG,MCAT,KIF5B,NAA16,SYNM,TMEM161B,ROR1,C8orf46,ZDHHC14,ZNF485,RHEB,CCDC7,FXR1,EIF4B,ERCC6L2,LRMP,ROBO2,IMMP2L,CSPP1,LRRC17
MicroRNA	hsa-miR-1305:mirSVR_highEffct	hsa-miR-1305:mirSVR_nonconserved_highEffect-0.5	MicroRNA.org	3.194e-06	0.002	70	1871	HGF,C9orf135,CENPE,EXT1,CCDC144NL-AS1,LIN9,HNRNPU,EBF2,TRAPPC13,ERCC8,SYCP2,SEMA6D,ANKIB1,TRA2A,FLRT3,STAMBPL1,FAM149B1,ELAC1,UBE2J1,ZNF576,ATP6V1G1,FRMD4A,SLC13A1,MTCP1,PKIB,CSTF2,ANKRD36,MAPK4,RBM24,ZNF333,KIAA1804,MAP2K6,HERC4,CXADR,SOS1,HBS1L,KDELC2,UHRF1BP1L,ARMCX4,PTGER3,JAKMIP2,WHSC1L1,HDGFRP3,OTUD7B,DST,NUDT10,ZNF638,GUSBP5,KIF5B,NAA16,TNPO1,ZNF555,KALRN,ICE2,MAGOHB,WDR60,GPRIN3,RWDD2B,RN…
MicroRNA	hsa-miR-606:mirSVR_lowEffct	hsa-miR-606:mirSVR_nonconserved_lowEffect-0.1-0.5	MicroRNA.org	4.135e-06	0.002038	55	1355	MCL1,CREBZF,SYCP2,SEMA6D,UBE2I,CSRNP3,CIAO1,KLHL13,NOP14-AS1,STAMBPL1,RASAL2,RANBP10,SUPT20H,TMEM41A,WNT5A,EIF5A2,ATP6V1G1,FAM171B,ACVR1C,AKAP12,LOC257396,GAB3,RBM24,ZNF333,MAP2K5,MAP2K6,LINC01312,GPR82,NAP1L2,PAQR5,SLCO1B3,ZNF226,WHSC1L1,HP1BP3,HDGFRP3,MYLK3,PLCL2,ZNF770,GUSBP5,CACNB2,ITCH,SYNE1,MAGOHB,GPRIN3,ERI2,BTN2A1,OPA1,RHEB,RAD50,EGFR,PHF3,ATXN7L3B,DDHD1,KCTD10,SMAD2
MicroRNA	hsa-miR-190b:mirSVR_lowEffct	hsa-miR-190b:mirSVR_conserved_lowEffect-0.1-0.5	MicroRNA.org	4.555e-06	0.002038	63	1639	PDE4D,SGSM1,CENPE,PRND,CHEK1,LIN9,CREBZF,HNRNPU,ARID1B,ANAPC10,CSRNP3,NUCKS1,FLRT3,PMP22,ENOSF1,TMEM41A,LMCD1,SDR42E1,ACVR1C,TRIM5,PDLIM5,AGBL3,FRMD4A,ERGIC3,PCIF1,ANKRD36,MYB,HBS1L,UHRF1BP1L,GPR82,NAP1L2,ZNF204P,ARMCX4,PTGER3,JAKMIP2,ITGB8,DDX6,HP1BP3,OTUD7B,NEK1,SEC24D,UTP20,GUSBP5,C9,RAB2A,FKBP14,TNPO1,FLJ10038,KALRN,ICE2,SYNE1,C18orf54,RAD50,MPP5,FXR1,NUDT4,ATXN7L3B,DDHD1,ROBO2,DPY19L2P2,IMMP…
MicroRNA	hsa-miR-606:mirSVR_highEffct	hsa-miR-606:mirSVR_nonconserved_highEffect-0.5	MicroRNA.org	1.082e-05	0.004225	47	1126	CENPE,CHEK1,ZNF626,CCDC144NL-AS1,HNRNPU,ERCC8,ARID1B,TRA2A,CDYL,FLRT3,SYNCRIP,LMCD1,RPP30,ERGIC3,MTCP1,STAU2,PRICKLE2,NUB1,KIAA1804,HERC4,BIVM,ZNF204P,TWF1,NUDT10,MIR99AHG,NHS,UTP20,STX17,GNL3,USP47,NAA16,KALRN,MAT2B,ICE2,C8orf46,ZNF485,RWDD2B,NUDT4,RMDN1,SLC16A14,WBP4,ROBO2,PATJ,IMMP2L,CAPRIN1,TOP1P2,MAF
MicroRNA	hsa-miR-653:mirSVR_lowEffct	hsa-miR-653:mirSVR_conserved_lowEffect-0.1-0.5	MicroRNA.org	1.39e-05	0.004225	68	1880	HGF,PDE4D,C15orf59,CHEK1,ACVR1B,ZNF626,RSRC1,ARID1B,SYCP2,C6orf118,CIAO1,KLHL13,ANKIB1,CNN3,SYNCRIP,COL4A4,ATG7,RPP30,FAM171B,ACVR1C,NT5DC3,SH2B1,TRIM5,AGBL3,PPP2R2A,MTCP1,NUB1,RBM24,KIAA1804,LINC01312,CXADR,SOS1,HBS1L,ADAM3A,CDS2,NAP1L2,PAQR5,ARMCX4,DDX6,HDGFRP3,PROSER3,KCNK2,ZNF638,C9,STX17,CCNI,RAB27B,NAA16,CACNB2,MORC2-AS1,ACTR8,LOC81691,KALRN,ICE2,SCYL3,GPRIN3,ZNF519,ERI2,NLRP3,RLF,KY,MPP5,L…
MicroRNA	hsa-miR-1826:mirSVR_highEffct	hsa-miR-1826:mirSVR_nonconserved_highEffect-0.5	MicroRNA.org	1.685e-05	0.004225	49	1214	RABEPK,PDE4D,EXT1,SYCP2,ANKIB1,STAMBPL1,CNN3,TEX19,ENOSF1,SUPT20H,PROCR,FAM179A,FAM171B,FASLG,PPP2R2A,SLC13A1,MTCP1,CSTF2,RBM24,ZNF333,CXADR,RAB23,GDPD1,SLCO1B3,ZNF226,DDX6,WHSC1L1,HP1BP3,NEK1,SEC24D,WDR20,MTHFD2L,MIR99AHG,ZNF770,RAB27B,TNPO1,CACNB2,MORC2-AS1,MAT2B,SYNE1,HOTTIP,CCDC7,MPP5,TLL1,TRIM62,WBP4,TAF15,PATJ,LRRC17
Drug	3516_DN	Rimexolone [49697-38-3]; Down 200; 10.8uM; MCF7; HT_HG-U133A	Broad Institute CMAP	7.014e-07	0.01611	17	196	PLA2G6,PMP22,NT5DC3,PDLIM5,ZNF79,MAP2K5,HBS1L,NEK1,NEK3,BNIP1,TAZ,SCRN3,ZDHHC14,DNAJB4,PHF3,SCARB1,SYMPK
Drug	C027373	potassium chromate(VI)	CTD	1.554e-06	0.01681	71	1948	TMEM120B,CENPE,ATP8B1,LIN9,GTF3C4,CREBZF,ANAPC10,SEMA6D,ANKIB1,STAMBPL1,ELAC1,FEM1A,PMAIP1,RASAL2,TMEM117,AGAP1,PMP22,SUPT3H,FKRP,WNT5A,CPA3,MTFP1,TRIM5,PDLIM5,IWS1,CROT,STAU2,PRICKLE2,ANKRD36,ERMARD,MAP2K6,HERC4,CDCA3,GDPD1,CYP1B1,NEK1,DLEU2,TDRD3,NEK3,BMPR1A,C1orf21,DST,C6orf48,SYNJ2,PLEKHA7,STX17,GNL3,RAB27B,SLC27A2,SCRN3,ITCH,SCYL3,ZNF485,DNAJB4,WDR60,BOLA1,ATL1,RAD50,RLF,NUDT4,EGFR,RMDN1,DDH…
Drug	4507_DN	Ampyrone [83-07-8]; Down 200; 19.6uM; PC3; HT_HG-U133A	Broad Institute CMAP	2.195e-06	0.01681	16	190	ACVR1B,AXIN1,TMEM259,PLA2G6,FGFR1,HERC4,TDRD3,RAB2A,RAB27B,FXR1,EGFR,PHF3,ATXN7L3B,SCARB1,CSPP1,SLC16A7
Drug	2196_DN	Ethotoin [86-35-1]; Down 200; 19.6uM; HL60; HT_HG-U133A	Broad Institute CMAP	3.292e-06	0.01725	16	196	HGF,MCL1,HNRNPU,PLA2G6,CDYL,DDX31,SH3PXD2A,PCIF1,HERC4,BNIP1,ITCH,ZDHHC14,RAD50,C12orf49,SCARB1,TAF15
Drug	2816_DN	Picrotoxinin [17617-45-7]; Down 200; 13.6uM; MCF7; HT_HG-U133A	Broad Institute CMAP	3.755e-06	0.01725	16	198	TMEM120B,CDYL,FGFR1,ZNF576,NT5DC3,MAP2K5,INPP4A,HDGFRP3,TDRD3,RAB27B,TAZ,SCRN3,RHOT2,AFAP1,SCARB1,SYMPK
Drug	4647_DN	Butylparaben [94-26-8]; Down 200; 20.6uM; PC3; HT_HG-U133A	Broad Institute CMAP	1.062e-05	0.02083	15	191	MCL1,EXT1,TRAPPC13,TMEM259,TRA2A,FGFR1,ZKSCAN3,CYP1B1,NEK3,SYNJ2,RHOT2,AFAP1,EGFR,WBP4,CSPP1
Drug	6173_DN	2-propylpentanoic acid; Down 200; 200uM; HL60; HT_HG-U133A	Broad Institute CMAP	1.062e-05	0.02083	15	191	HGF,MCL1,PGM3,HNRNPU,TMEM259,LSM4,PPP5C,PCIF1,HERC4,MYB,ATP11A,NLRP3,CAPRIN1,COQ7,CDK6
Drug	2779_DN	Chelidonine monohydrate (+) [476-32-4]; Down 200; 10.8uM; MCF7; HT_HG-U133A	Broad Institute CMAP	1.28e-05	0.02083	15	194	EIF5A2,CDC37L1,AKAP12,SOS1,RAB23,INPP4A,NAP1L2,NAA16,ACTR8,DNAJB4,RAD50,FXR1,PHF3,SLC16A7,CAPRIN1
Drug	4508_DN	Metoprolol-(+,-) (+)-tartrate salt [56392-17-7]; Down 200; 5.8uM; PC3; HT_HG-U133A	Broad Institute CMAP	1.361e-05	0.02083	15	195	HNRNPU,TRA2A,PDLIM5,PPP5C,MAP2K5,HERC4,WHSC1L1,NEK3,PLCL2,RAB27B,ACTR8,EGFR,ATXN7L3B,TAF15,SLC16A7
Drug	7173_UP	Ungerine nitrate; Up 200; 10.2uM; MCF7; HT_HG-U133A	Broad Institute CMAP	1.446e-05	0.02083	15	196	PDE6B,HNRNPU,SH3BP2,SH2B1,AKAP12,PPP5C,ZKSCAN3,NAP1L2,HP1BP3,HDGFRP3,DNAJB4,ATXN7L3B,SCARB1,PATJ,COQ7
